# Supplementary material for: Defining the full tomato NB-LRR resistance gene repertoire using genomic and cDNA RenSeq
Source: BMC Plant Biol. 2014 May 5;14:120. doi: 10.1186/1471-2229-14-120 (PMC4036795; doi:10.1186/1471-2229-14-120)
Supplement: Additional file 1 — Customized R gene enrichment and sequencing (RenSeq) bait library. A total of 28,787 120-mer probes were designed on previously annotated NB-LRR genes of potato and tomato. [file 1471-2229-14-120-S1.txt]

>PGSC0003DMG400043186_exon_1_8
aaaaaaaacaagatccttcagaagacagatacatatttaaagcaactgatcttgattcaaaagaaaatgaggtttctaagatacttatatgacacaaagataaatggttacatcaacctt
>PGSC0003DMG400006573_exon_1_38
aaaaaaagaaaatctgaagaatcttggtggattgaggttagtgatgctttatttgactatcttgatcgtgagttggaagattatagtcatgcgactatgcagttgagttttgataactta
>PGSC0003DMG400016599_exon_1_7
aaaaaaaggaaaatggatgaatcttggtggaatgaggtgaaagatgctctctttgactatcttgatcatgagtcagatgaatatagtctggcgactatgcaattgagttttgataactta
>PGSC0003DMG400006572_exon_1_3
aaaaaaatgattaagtatctgattagaggtacaaatgagctagacgtcgtcccaattgtaggcatggggggacaagggaaaacgacaattgctagaaaggtgtacaatagtgacaacatt
>PGSC0003DMG400002277_exon_1_10
aaaaaactctacatcgtcaaatgttggtgtgatttcggaccattgaaagaaggaagtagacagtttgatcctctgccaaatcttgaacatctcaggctcacttctgtagatcatttaaag
>PGSC0003DMG402016602_exon_2_15
aaaaaagaaaagctcgagaactttcctgatgatgtctctgctcaaaatattgatgtggcaatagagttcttgttggtcttccttgatgctgatgtgtcaaatcatgttattaatggtaac
>PGSC0003DMG400018954_exon_2_8
aaaaaagaggtacaagagaagatccccaagagcagcgatattattgttgcaaacgctcccaacaacctggttgaaataaactcatcgaatacagttggtaaaataattgtaggttttgag
>PGSC0003DMG400008449_exon_1_6
aaaaaagaggtacaagagaagatccccaagagcagcggtattattgttgcaaacgctcctaacaaaccggttgaaagaaactcatcgagtacagttggtaaaataatcgtaggttttgag
>PGSC0003DMG402001979_exon_1_15
aaaaaagatccatgtcctagtctacttgtaaaaatagggaagcatattgttcaacaatgtcaaggattacctctctcagttattgttgttgctggacttcttggaaaaatcgacccaacg
>PGSC0003DMG400018213_exon_2_16
aaaaaagattttgtagttaggatattagataaatgtgagttttacacattggtgggattacaaaatctcattgatagaagtagtttagtgacaattgatgattatgtaaatgatataaga
>PGSC0003DMG402016979_exon_3_2
aaaaaagccatgaaaaacatgaaaaggcttagattattatccatcattagttttagtacacatgatgactccattgagtacctgcccaacaacttgcgttggtttgtctgtcatagttat
>PGSC0003DMG400005970_exon_1_19
aaaaaaggtagcagaataattctgacgaccagacttgaagaagttgctacgtatgctaaatgtgtcactgaacccatacacttgcgtagtatgaaagattcagagagttggttgttatta
>PGSC0003DMG402029961_exon_1_10
aaaaaagtagaagataatgcctctttggagcatagtcaaccattcgcaaaggcaattgcaagagagtgcaatggtatacctttagcaattgttgttattggagcatctgtgagggaagaa
>PGSC0003DMG400025099_exon_1_62
aaaaaagtagaggaaagtctaggttcacgtaacggtggtagcttggaagagagcatgtctttgattgaattcagttataagaacttaccacaccatctgaagccttgttttctctacttt
>PGSC0003DMG402030236_exon_1_7
aaaaaagttgccagattcaatttgtgtactgtacaacttagagacacttctcttgtcatattgtagttatcttaaggagctacctctgcatatggaaaaattgatcaacttgcgtcacct
>PGSC0003DMG400020935_exon_3_5
aaaaaatatgcttcatctagttggtgtcttgaagaacttgttaaaattctcgaatgcagagagacgttgaagaaggttgttttgcctatattttatgatgttgatccttctcaagtacgc
>PGSC0003DMG402004425_exon_4_12
aaaaaatgctttgcttactttgcaatgtttccaaaagattttgagtttgaaaaggaccaactaatccaactctggatggcagaaggcattcttcatccatgtcaagagatcactgtaatg
>PGSC0003DMG400024337_exon_1_44
aaaaaatgtgttttgttcaattctactaagtcttcagctggtagtaagaatctcatacctttgaaagtgagggattctttctttgaagattacgccgactatatctgtcacacaagacac
>PGSC0003DMG400029462_exon_1_46
aaaaaatgtgttttgttcaattttaataagtgttcagctggtagtaagcatctcatatctttggaagttagcggttcacttcttaactccagctatatctgccatacaagatcctttgga
>PGSC0003DMG400023288_exon_2_6
aaaaaattctacagtgtcgcagaggagattcaatcactcaagcaacgaatcagtgatatctctcgcaaacgagagacatatggtattacaaatatcaataataatgcaggagaagggcca
>PGSC0003DMG401007461_exon_2_28
aaaaaattgagtattcaagggaaaatagaagattctcttcaaactaacagtgaccgattcagcacttttgaagggtttcaaactttagaaaagtttgagtgcctagaaaatttgaaactg
>PGSC0003DMG403019668_exon_2_8
aaaaaattggaggtgttggaaaagcaaattggtcgccttggcttgaaggagcattttggttcgactaaacaagaaactagaacaccttcaacttctttggttgatgaatctgatatcttt
>PGSC0003DMG400016029_exon_2_6
aaaaacaaaactcctgatggtgatacccacgatccaactatgtctccagtaataacacttgagtgcttcgagttttctcaagatggacatatcaatgagccgattgggtgaatagttttt
>PGSC0003DMG400011425_exon_1_8
aaaaacaagcgttcgtgggactgtgcccttgaagaattacgtggtgcagtaacagtaagtatccctgaagtgcccaaagagttgtataaacctctgaggctaagctatgattacttggga
>PGSC0003DMG400023250_exon_4_4
aaaaacaattcatcaccggctggtaaaatgattgtaggctttgaggaggagacgaattggctaatgaggaagctcaccagtggatcagcagatctagatatcatttcaatcactggtatg
>PGSC0003DMG401018696_exon_1_39
aaaaacataaaagaaatcgagatcaccggatatagagggacaacatttccaaattggctagctgatccttcgtttcttaagctagtagagttgtctattgataactgcaagaactgttat
>PGSC0003DMG400015872_exon_2_4
aaaaacatagaagatcatctcaatgatgatgtggacacattggctaaggcaataggtggttatatcaagaaaggaggtagatgtctcattgttttagatgatgtgtgggaagacgaagtc
>PGSC0003DMG401019148_exon_1_7
aaaaacatcaatgaagagttgagggttatcaatcagttagccaaagacctcggtctccaatcactaatagtttcgtctcagcaaatactaccgtttcgagaaacagattccttagtagtt
>PGSC0003DMG400013308_exon_1_32
aaaaacattgagtttggacatgaaggcttccccaaactgaagaaattatccattctacattgtcaaaatcttaaaagttgggaagagataccacatggcgcaatgacaaagcttgagaca
>PGSC0003DMG400013627_exon_3_23
aaaaaccagcattggcgctgcggatttgttgctgcatttgcttctccaggtaatttctccatttcatgaatttataaaattattatgtttccaaaataaagtatcaagagatcgaatttg
>PGSC0003DMG400019928_exon_2_17
aaaaacctagtcatgcaaatccttgagagttgtgattttggagcggagcacggattgaatgtcctaattgacaaatctcttgtgttcgtctccaaaaataatatgattaaaatacatgac
>PGSC0003DMG400009455_exon_1_10
aaaaacctgactgtagttcctattgttggaatgggcggtgtgggtaagacaacacttgttcaagcggtttacaatgatgagaaggtgaatgaccattttgatttgaaagcttggcattgt
>PGSC0003DMG400027867_exon_3_13
aaaaaccttaacaagttagcttttacagctactcgtttgcattgggaggatttggagattcttggtaagttgcctaaactcgaggcactcaaactaggatatgatgcttgcattggtact
>PGSC0003DMG400029405_exon_1_17
aaaaactacttgattgtgttggatgatgtacagagtgatcaaatgtgggaaggactgaaatctgttttcttagacaatcgaaatggaagtatactacttctcatcaccaccactgttaat
>PGSC0003DMG400017317_exon_3_5
aaaaactatgctaattcaacatggtgtttagatgaattgacaaagatcatggagtgcaagaatgtgaaaggacaaattgttgttccggtgttctatgatgtagatccatcaacagtgagg
>PGSC0003DMG402011427_exon_1_24
aaaaactatgtcaaaatgcatgatgtgttctgtgatatggctaaatatattgcgtctaagggagatcatagctttatggcaagtcatgatgtgaactcggaagagttcccaagagtagac
>PGSC0003DMG401026432_exon_2_1
aaaaactgtaggcatgaatcaaaatttattgaaagtattataaaacaagttctgcaagaagtcaaccagacacctctagatgttgctcattatccaattggattagattctcctatcaaa
>PGSC0003DMG400011924_exon_2_28
aaaaacttcaggagtgtgttccaacatctatatgtgttatacttaggtatggatgtttggtgtagagtacctgatgccataggaagtttgtaccatctcaagttcttaagcgtgagaggt
>PGSC0003DMG400016600_exon_1_20
aaaaacttcgccttacctctaagtggcgccgcactgtatctgggttacaattgccttcaaatttaaagatgttggtactaagtgggactgatataggaaaccttattgcgggactacaaa
>PGSC0003DMG400004413_exon_2_1
aaaaagaagggttattgacattgaccgtataaggacaacttacaacatcatagatacaaataacaataatgatgattgtgttctatcggaccggagaagattattccttcgtgctgatga
>PGSC0003DMG401013522_exon_1_32
aaaaagatagcaaaaatcatcaagagaataagcattaaggaaattgggcttttattatctgagattaaatctgtcaaggtagaggtcagaaaagtatgcttccagtttctggatgcatca
>PGSC0003DMG400017317_exon_2_41
aaaaagatatatgctgatgaatgcacgtctttgatgagcattgatcagctaaccaaatatccaatgttgcatagactttcattcacaaaatgtcatcaacttgtaaaaaataaacaacac
>PGSC0003DMG400018461_exon_3_17
aaaaagctctgtggattaacattgacgaattgtatacaacttaagaggtttccaggtctgtgcattgattctcttaagtatctgtgtctacgggattgctctagtttagaaaaatttcca
>PGSC0003DMG400020935_exon_1_4
aaaaagcttatggatcctccgagtagtatatgtcaactaaaatcccttggatggttggacattagtggctgctcatatataaaaacactgccggttgactttggagttatgccaggtcta
>PGSC0003DMG400011907_exon_1_13
aaaaaggtgttcactcatccaagcgtggataaacactttgacgttcaagcatggtgttctatttcaaaagaatataatttgaggaagatgtgctctgagattcttaaacaagttttaggc
>PGSC0003DMG400025611_exon_1_103
aaaaaggttttccatggagacaactgcccatctgaacttggagatgtgggctttcggatagcaaaaagttgtggcggattgcctctcttcattgtgctagtagccggtgttctgaaagag
>PGSC0003DMG400011115_exon_3_15
aaaaagtactccaactcaatttgaaatcctgcgtgaattaagaattgaaggagttgacagtgaaatgccattgttgaacttgtggagcaacttgacatctcttgtgaatctttttgtcag
>PGSC0003DMG400026104_exon_1_4
aaaaagtcacttatttatatttcagagggaatggttgagatgcacgatttgatagaacaaatgggtcagcaagtggcacgtgatgttgatcaggacaaaccatggaatcatagtcgaata
>PGSC0003DMG400019970_exon_2_32
aaaaagttgagtcttttcatatccccacctacatcagtattaatttctgagagggagaatcacttacaaacgttaaccggattgatgccctcatcttgtaacgatgaggtgtttctacga
>PGSC0003DMG400044423_exon_1_2
aaaaagtttcttcaaaattttcaagtagaaatactgtatatcagagatgcatttgaaaaaatgaaggctttttcaagagtagccgatgcaaacgaagacgaagaagatgatgagttacaa
>PGSC0003DMG400025611_exon_1_105
aaaaataacaaagcaaatttatggaaagaagtagaacaaagtctagatgcactgaacatcggtagcttggaagagagcatgtcgataattggattcagttacatgaatttaccacatcat
>PGSC0003DMG400013543_exon_3_41
aaaaataatgataaaccaacagagaactccatgagcaatgaagccagctgctcctcttgtaagagacattctaatattcgtgggagagtcaccagtctcttcagaaactttgcagctctt
>PGSC0003DMG400020872_exon_2_3
aaaaatataaccgaaaagagctattacaagatatttttagtcaagttacaggttccaaagacaacggagatagggatgatgttcttgccgacatgttgaggaaaaacttaatgggaaaga
>PGSC0003DMG400013721_exon_1_58
aaaaatatttggatttccaactgtcctgaacttgagtccttccctgatggaggattgcccttcagtacagaaatcctagacatctctagttgtcaaaatctgataactggcagagaggag
>PGSC0003DMG404026432_exon_2_1
aaaaatcaggtagttttgcctattttctatgatgttgatccttctcaagtgcgaaggcaaactggatcctttgacgaagctttggaaaacacaaggaacgattggttggagctgaaagaa
>PGSC0003DMG400024202_exon_1_32
aaaaatccatcaaataagctacaaaatttggaaggactttcctgtctaagattgtctagctgtacttttgaattgttttctgctattccaaatcttaagacgcttaaacttcatggaagt
>PGSC0003DMG400025611_exon_1_45
aaaaatgacctcttgatggaaattgaaactatcgcaattgaggctgaatttgctgtccgttcatcttatgaggatcattcaatgcttttacctttgcaactgaagctcaattgtgttatg
>PGSC0003DMG400021779_exon_2_2
aaaaatgataacttaattgccactaaatatgtacttttagcggcaattaacactctttatatatgtcaatggatccaacaacaattaactaatgttggtaaaaactttaacactttttgt
>PGSC0003DMG400013308_exon_1_4
aaaaatgattcaactaggcgcgtcatgcaaaacatattgaaaggaatcctgaaaagcatttcagtcatggctccatacaatatagacacaatgggagaaaagcccttgaagaagttgatc
>PGSC0003DMG400013736_exon_1_16
aaaaatgcattaagccagctgaaaagtgcaacgggaagaatagaaggcatggagaatcgagtctttgcacgtctgagatttagctatgaaagactgaaggacaatgtgactcgttcatgt
>PGSC0003DMG400009686_exon_1_6
aaaaatggacaaacagtcataccaatcttctatgatgtggatccatcacatgttcgaaaccaaagggagagctttgcagaagcattttcccaacacgaattgaagtataaggatgattgt
>PGSC0003DMG402020874_exon_1_15
aaaaattaatgggaaagagatatctcattgtcttggatgatatgtgggattgtatggcatgggatatcgacttgaggctttcttttccagatgataaaaaaggaagcagaatattaataa
>PGSC0003DMG400020580_exon_4_5
aaaaattacgcttcctctagttggtgtcttgatgaacttgtcaaaattctcgattgcagagtgaggttaaaagcaggtagttttgcctatttctatgatgttgatccttctcaagtgcga
>PGSC0003DMG401022784_exon_1_9
aaaaattagcagataactctcgctgacctcaactttgagcttctcaagctgagttaaatgtacaagattatcaagacaataacacttctgaatagtgtctgaatcatcaacaattaaaat
>PGSC0003DMG400013095_exon_1_5:PGSC0003DMG400013094_exon_1_5
aaaaattatgcaacgtctagttggtgccttaatgagcttgtcatgatttttgaaaacaagaggaaaagaggacatgctatattgccagttttctactatgtagatccgctcgatgttgga
>PGSC0003DMG400026433_exon_1_5
aaaaattatgcttcctctagttggtgtcttgatgaacttgtcaaaattctcgattgcaaagagaggttaaatcaggtagttttgcctattttctatgatgttgatccttctcaagtgcga
>PGSC0003DMG400018903_exon_2_24
aaaaattatgtcaaaatgcatgatgtggtgcgtgacgtggctatatatattgcatctgagggcaagcatatatttatggtaagtcacgatgtgaaatcgaaagagttcccaagaaaagac
>PGSC0003DMG400029590_exon_1_26
aaaaattgtacaatttatgcatgagttgggatattaggccatatggatatgaatcagaaaacaatttggatgaaaaagtgcttgaagccctcagaccacattccaacctgaaatcactaa
>PGSC0003DMG400007872_exon_1_34:PGSC0003DMG400007870_exon_1_34
aaaaatttacattctctgtttggatggaatcctagctattgtactgcatctttctttagactatttcccaatttaaaggagttgcaagtacgtggcatcccacaagacttccatagtcac
>PGSC0003DMG400020722_exon_1_3
aaaaatttcacaaatcacctctctacagctttaaatcaagcaggatttcgcacgttcgaaggtggtgataatgaatcaagaagagaagaagacattaattcagagttgtctaaagcaata
>PGSC0003DMG400011898_exon_4_5
aaaacaaaccttaatctggaaaggctagaatcacatttgttggaattctttcaaggtaataccagtttaagttacacttatgagttgaatgattttgatctgtcgaaatatatggattgt
>PGSC0003DMG400018429_exon_2_5
aaaacaacaatagcaaaagctatttttgatgctatatcttatcaatttaaagcttcctgttttcttgcagatgttaaagaaaatgcaaaaaagaataaactgcattctttacaaaatacc
>PGSC0003DMG401015877_exon_1_10
aaaacaacactcgctaaaaaagcttatgatcatcttccaatcaggtgtcactttgacatttttgtttgggttacaatatctcaagaatttcgatatagaaatgtattgttagaagcttta
>PGSC0003DMG400023645_exon_1_10
aaaacaacactcgctagaaaagcttatgatcatctaacaatcaggtatcactttgacattcttgcttgggttacaatatctcaagaatttcgatgtagaaatgttttgttagaagcttta
>PGSC0003DMG400020586_exon_1_10
aaaacaactcttgccaagaaactttataggcatgtccgtcatcaatttgaatgttcaggattggtctatgtttcacagcaggcaagggcaggagaaatcttacaggacattgccaaacaa
>PGSC0003DMG400016808_exon_1_30
aaaacaccaaatgactatggatttattggtgtaactttttctggacaaattaagaattacggatttcatttgttgtataaagatgaactagagcatgaggcgttgttacaaatgagggga
>PGSC0003DMG400033334_exon_1_20
aaaacaccaaatgactatgggtgcattagtttaatttttggaaaagagaagaaatttggatttcgtttgttgtataaagatgaagctgagcttcacaatgcgaaaaggaggagcagaaat
>PGSC0003DMG403016981_exon_4_3
aaaacaccaaatgactattggtgcattaagttaactttttctgaagatgtgaagaagtgtggacttcgtttgttgtataaacaccatgactctgtgaccagaatctgtcgaatactctga
>PGSC0003DMG402004578_exon_1_11
aaaacacctaatcttctggaactgagatgcaaagtcaagggtgttgattactttcagcgctatgtattgaactttccagcacggattgaaacgctcaagattcatcttagctacacacct
>PGSC0003DMG400018464_exon_1_33
aaaacacgttctcttcattttcttgaggtaaaaccgtcttattttagatatgaattaggattagaccgtttcaaacttcttagagtattggacttactgggattgggcctgatacatttc
>PGSC0003DMG400018428_exon_1_11
aaaacagaagatgaagtgtactttgtgtttcctccaattaatggcgggttactctcattggaaatcctggatctcagttcctccaaattcatagatggaagaattccggaagatattgga
>PGSC0003DMG400023062_exon_1_3
aaaacagagttcaaattcatggatatttttctcagtattcagagcttcactgatgaaccaaacatgctaaaaaatgtcactcagaaagttcatgctctgtttcaagattccgcatttgat
>PGSC0003DMG400003020_exon_2_5
aaaacatggatcctatgggatatccggaacttgaagaggtcggaaaacaaattgcagctaagtgcaaaggactgcccttagctctgaagacgctcgctggcatgttacgctccaaatcag
>PGSC0003DMG400029504_exon_1_4
aaaacatttgtcctgtttgggaattcgaatttggatggctttgattacaagatagaccataatatagaaaagttccattctctaactgattttattttcaatgaagatgaatttatccta
>PGSC0003DMG400002820_exon_1_19
aaaaccaagcgttcgtgggactgtgcccttgaagaattacgcggtgcagaaacaatagatatccctgaagtgcacacagaggtgtataaacctctgaggctaagctatgattacttggga
>PGSC0003DMG400027409_exon_1_15
aaaaccctcaacaaattggagcaattgagaacattgcttcccatcaatatccagcggtgtttatgccgtctaagcaaaagggggctgcatgacatattgccaagactaacatccctaagg
>PGSC0003DMG400019418_exon_1_38
aaaaccttagaagtggtgaactatttcgggactatatttccttcatggttcactgaaggagaattgataccaaatttggtcaagttgatattaagtggttgcgaaaggtgtaaagaaatt
>PGSC0003DMG400016983_exon_2_4
aaaacgatgatagcaaaaaccatcgttgatactctatctcatcaatttcaagcagcttgttttcttgtggatgctaaagaaaatgcaagaaagaatcaactacatttcttacaaaatacc
>PGSC0003DMG400010287_exon_1_3
aaaactaaagatctaaaggcacaaatggagacgtactataaatccttaaaattcactccatctcatttccccactgttggtggatggagctttcaggattctcttatacggaaactgaat
>PGSC0003DMG400027325_exon_1_4
aaaactaaatcccaagttatttggattaatgtttctcaacaatgcaacatcaaagtgttacaaaatgacattgctaaatcacttggatttgatcttatagaggaacatgatgaagaaaag
>PGSC0003DMG400038440_exon_2_5
aaaactaaccctaatctagaaaggctagaatcacatttgttggaattcttgaaatgtaataccattttaagttacaattatgagttgaatgatttggatctgtcgaaatatatggatttc
>PGSC0003DMG400016601a_exon_1_5
aaaactaaccttaatctagaaaggctagaatcacatttgttggaattcttggaacgtaataccattttaagttacaattatgagttgaatgattttgatatgtcggaatgtatggattac
>PGSC0003DMG402016602_exon_2_5
aaaactaaccttaatctagaaaggctagaattacatttgttggaattcttggaacgtaataccattttaagttacaattatgagttggctgattttgatatgtcagaatgtatggattgc
>PGSC0003DMG400020872_exon_5_5
aaaactaaccttaatttggaaagactagaatcacatttgttagaattttttgaaggtaataccagtttaaggtacaattatgagttgaatgattttgatctgttgaaatatatggattgc
>PGSC0003DMG402006288_exon_1_5
aaaactaactttaatgtggaaagtctagtgttgcagttgctggaattcattgaaggtaatactggttttataaggtacaataatgaattgaatgattcctatctttcagaatacatggat
>PGSC0003DMG400011900_exon_1_8
aaaactaattgcttatctgattagaggtacaaatgagctagacgtcatcccaattgtaggcatggggggacaagggaaaacgacaatagctagaaagttgtacaataatgacatcattgt
>PGSC0003DMG400029506_exon_1_26
aaaactactctggccaacaaagtgtataacaatacattagttgctagtcatttcaagattcgtgcttggtgcaccgtttcccaaaagtataacaagtcaaaggtgttgcaggagattctt
>PGSC0003DMG400025512_exon_1_29
aaaactactttggcgcacaaagtatacaatgataaatcagtttctagccatttcgaccttcgcgcatggtgcacagtcgaccaagaatacgtcgaccaaggatatgacgagaagaagttg
>PGSC0003DMG400002276_exon_3_2:PGSC0003DMG400002275_exon_1_2
aaaactactttggtgaagaatttgaacaatgagcttaaacagattgacgtgtcaattaggtctaaactgtcttttggtgttgtgatatgggttacagtacccaaaccgccaatagacata
>PGSC0003DMG400005970_exon_1_13
aaaactataagagatcaactagttggaggatcacgagaactggatgttgtttccattgtgggtatggctggatcaggcaaaacaacccttgctcgaagtttcatcaatgatggcataatt
>PGSC0003DMG400029504_exon_1_50
aaaactatcccagtgtcgtgggtgaacctccagaatctggaaactctgttgatcaatacagaaataaccatggtattactgcccagaatattggaactgtcaaagctgaaatatgtgagc
>PGSC0003DMG400015693_exon_1_7
aaaactgatgatgtccggattttggggatctggggaatggggggagtcggtaaaacgactctagcaagagctgtttttgaaactctctcacctcaatttcaatataaaagtttccttgag
>PGSC0003DMG400013486_exon_1_10
aaaactgcaacttacctatctatcttgtgttgggagacgtatgaccagtactcggcacgtatatcagcgcccaagtcttctatttgggtaacatataatgtgttcgctggtcctgacttc
>PGSC0003DMG400030855_exon_2_31
aaaactgctcatgcttaccaccctttggtgagctgccttgtctagaaagtctagtgttacacaaggggtctgcggaggtggagtatgttgaagaagacaatattgatgttcattctggat
>PGSC0003DMG400018429_exon_2_14
aaaactgtagagcagataaagaaaaactctaattcagaaattgttaaaaaactcaaaataagttatgatgggttggagctcgaagagcaagagatatttctagatattgcatgtttattc
>PGSC0003DMG400038440_exon_1_1
aaaacttcttcctgctctataaacaaagatgacactagcaaaataagtctttgctcgatacaaatattggagaaaactaaagatctaaaggcacaagtggagacttactacaaatcctta
>PGSC0003DMG400001993_exon_2_22
aaaacttgcaaaattcatgatcttcttcgccaactatgcataagtgaagctcatacgaaaagtgttgtgcatgtcatgaatgggaatgatcaacatcgaatgatccttctgtctgaagtt
>PGSC0003DMG401020721_exon_1_2
aaaacttttactgatcatctccatagaaatttgtttcgagctgggtttcatgtgttcaagtgtgaagatgatgatgaagaagaagacaaaatagatgagttgaagttaaaattgaaaaag
>PGSC0003DMG400013543_exon_2_7
aaaagaaaattgtgtgaacaataaggaggaggggaagcacctgctggctcgtagacttcggtttaagaaggttttaattgtgcttgatgacttaaatcacatagaccagttggattacct
>PGSC0003DMG400011926_exon_2_39
aaaagaaataatatgcagtgataacagcttcagtcaactagagatccttagtctttatgatcttgagaacttagaaacatggcatttagccacaagtgcaatgcctctcattaaaagttt
>PGSC0003DMG400030044_exon_2_1
aaaagagcattcccggatagcaagaatgaaagcagagttattattaccacgcgcaaagaggatgtcgctgaaagagtagacgacagaggttttgtccataaacttcatttcctaagcaaa
>PGSC0003DMG400010613_exon_1_11
aaaagaggggtggaccaatggcaaaaggtgaagacacacctttggcagcatatgaagaatgactctgttgagatcactcacatcctatcactgagctacaatgatttgtcatttgagctc
>PGSC0003DMG400025611_exon_1_55
aaaagagtaattggacagatgtgtcccattatttctgcatcatcaactccaaatgatgctgagataaatctgctggagtttattccgattaactttgaggtcattcgttcttatttcagc
>PGSC0003DMG402030883b_exon_4_11
aaaagatacttgcttgtcttagatgatgtttggaatgaagatcaacagaagtgggctaatttaagagcagtcttgaaggttggagcaagtggtgcttctgttctaaccactactcgtctc
>PGSC0003DMG400000813_exon_1_7
aaaagatatctcattgtattagataacatatgggaagtccaggcatgggattacattcgacaatgtttccctgatggtgataatggaagtagaataatggtaacaactagaaatgaagag
>PGSC0003DMG400001992_exon_2_5
aaaagatgttgattctctcaggaaagaggtggtgcagatcgagtctaacgagcagggaagcaaatctgcagaattagcaacaactccctcctcaccagaaaaaaggacaattgaggaaaa
>PGSC0003DMG400021986_exon_2_8
aaaagatgtttcctggagtgactaattatgaggttcttcagaatgtatgtggcaatgtaagagatttccatggtttgatagtgaatggttgcattaaccatgagacggttgagaatgtct
>PGSC0003DMG400018461_exon_2_18
aaaagattcgggagaacagagcagactatgggccgctgaagatttcgaagaagtgatcgtcaacaatacagtaagtaggctaaacaatgcagtaatattcaatttctggttttcatattc
>PGSC0003DMG400004295_exon_1_19
aaaagcaccacatttcactaaagcaagatctagtactcttaatagcttgaaacacaacaactttggcatggaccatagcattctaaaacagataatagaactgatcacagtattaggata
>PGSC0003DMG400029606_exon_2_8
aaaagcaccacttgctccaaccttcaggacttgtcttaaattagcccacttgtgttgatcttcattccaaacatcatctaagacaagcaagtatctttttcgattcagcaactcctgaag
>PGSC0003DMG402008383_exon_3_7
aaaagcatcaatgaagacctgagggatatcaatcagttagccaacaacctcggtctccaatcactgatggttccttctcggcaaatgctaccaattcgagaaacagattccatagtagtt
>PGSC0003DMG400011906_exon_1_18
aaaagcctagtaatagtttctggaaggagagaggataatggtgagatagagtactgcactgttcatgatgtagtgcatgagttttgcttgaggaaagttacagaagaaaagttcatgcgg
>PGSC0003DMG402021043_exon_2_39
aaaagccttgcaaatctcaaatacttgaaaatctctttctttaagaatctcaaagagctgcctaccagcttggctagtcttaatgctttgaagcatctggatattatttggtgtgacgca
>PGSC0003DMG400013627_exon_3_20
aaaagccttgtagccttgcctgatcttccctggagtattgtaatgatagaggcaaatgagtgcccttccttgcagagtcttggaaatctttcaccgcaacatgcattcttgaaaaaggtc
>PGSC0003DMG400008257_exon_1_27
aaaagcgttggaggagaaaaactttctcaagttcgatactttggatgggactcaccaagggaacaaatagataggataaatgagccagaacgtttgtgcacactgttctggagaagcaat
>PGSC0003DMG400006581_exon_1_3
aaaaggaaaatggaagaatcttggtggaatgaggtgaaagatgctttatttgactatcttgacagtgagtccgaagaatatagtctggcaactatgcagttgagttttgataacttaccc
>PGSC0003DMG400019627_exon_1_33
aaaaggaactttcaagtcttggggaatctgcaaacactttgcacgattactattagcacaatcagcttttctcatggacttgttgctacattacctaacctgaagacattggcctctaat
>PGSC0003DMG400020736_exon_1_18
aaaaggactgcgtggcttgaagttcaaaataatttgagttcttttattttgaacagtgaagtggaagtgatgaaagttatagaattaagttatgaccatttgccacatcagctgaagcca
>PGSC0003DMG400017060_exon_2_1
aaaaggaggggtatatttggattgacagtataatgagattagaacaaagtataatgatggatatatataaactatttccgatgggatgggtatatttgatcattttctgtatcaaattta
>PGSC0003DMG402002917_exon_2_6
aaaaggctttgcctttgagcttctctcaaacatagctcatatattagattatgaaccttacaatatctaactcttgtttcatccaaacttttttcgctgacaagaactagacatctatca
>PGSC0003DMG400020749_exon_1_4
aaaagggcatttggaaacgagagttgccctgatgaactattggatgttggtaaagaaatagccgaaaattgtaaagggcttcctttggtggctgatctgattgctggagtcattgctggg
>PGSC0003DMG400020913b_exon_1_3
aaaagggggattttgatggcgcacatctgatggagtcacatcatagaaaactggaatcactatcagctccaattcatttttacactttatgatgtgtgcaagctcctctaagcaccatct
>PGSC0003DMG401011522_exon_1_20
aaaaggggtctagatgaatggcaaaaggtgaaagaccacctttggaagaacattaaagatgactctattgaaatctcctacatactatcattaagctacaacgatttgtcaactgcacta
>PGSC0003DMG400018954_exon_3_3
aaaagggtattcggagaagaacgttgccctgatgaactaaaggatgttggggaaaagatagctcgaaagtttaatgggcttcctttagtacttgatctaattggtggagtcatttcaaga
>PGSC0003DMG400029460_exon_2_1
aaaagggtatttggagaaggaagctgccctgctgaactgtcagaagttggacaccaaatagttgacaaatgtcaggggcttcctttggctgttgttttgattgctggagtaattgttaga
>PGSC0003DMG400029453_exon_1_36
aaaagggtatttggagatgaaggaagctgccctgctgagttgtcaaaagttggacacaaaattgttgagaaatgtcaagggcttcctttggctcttgttttgatttctggagtaattgtt
>PGSC0003DMG400021779_exon_1_1
aaaaggtctgtgacttcttttaagtgcaaaatgtctcgaaaaatcaacaacgtcactcaagagttgatggctatcaataagttagccaaacacctgggtatccaatcactgatagttcct
>PGSC0003DMG402011117a_exon_1_40
aaaaggtgcaaagaaattccatcccttggccaactgaaattccttcggcatcttgagctggtaggattccatgagttggaatgcattggacctgctttatatggtgttgagattcgcgat
>PGSC0003DMG400025099_exon_1_67
aaaaggtgtcgtattcatgatctcttgcacaatttctgcttggaaaagtccaagcaagaaaatttccttaaccaaatcaataggtacaaaaaattatattgatgtcattttattatgctt
>PGSC0003DMG400020749_exon_1_22
aaaaggtttcccaatcttcaatttcttcagtttgatctcaaggaatcatgggattatttaacagagcaacattggttcccgaaattggatttcctaactgaactagaagacctcactgta
>PGSC0003DMG402018576_exon_2_14
aaaaggtttgaagttgatggttgtcataaggttggagatgctcaaatgtttagatcccaacttgagggaatgaagcagattgttgaattagatattagtgattgtaactctattacctcc
>PGSC0003DMG400025099_exon_1_31
aaaagtaggaagggcaatcttattattcagtttttgacgattgctttcgatcttatcaagtctgaaggaagcttgatgattctacaacagcagaaagccactttggaagctgaaattctg
>PGSC0003DMG400026187_exon_1_8
aaaagtgaagaggctggcagtagtggtggtgatagtagttggggtagggtgcgatggacatcagacatcatcgatgaatctcagactgttggcttagctgaagataccaagacactgaaa
>PGSC0003DMG400004873_exon_1_21
aaaagttacatttcaaagattcccacttgagataacaaaattagtacaactcagataccttcaattcacttgttatgatcatattcactggtcagtgtcagagctttataatctgcagac
>PGSC0003DMG400004756_exon_1_28
aaaagttgacacttcgtcacactttttttaccatgggaggatatgacaatcattagcaagttgcccaaactcgaggtgctccaattgaaggtttgtgccttctatgctgaagtgggctca
>PGSC0003DMG400025615_exon_3_6
aaaagttgtggcggattgcctctcttcattgtgctagtagccggtgttctgaaagagaaaaataacaaagcagatttgtggaaagaagtagaagaaagtctagatgcactgaacatcgat
>PGSC0003DMG400010612_exon_1_44
aaaagtttgagtatacgtcagtgtccgaagctgatgaaaattccaaaaagaatggaacatattaaaatgcttgatggtaatcaaagccaacgggagtactattatcggttcccacattaa
>PGSC0003DMG401010614_exon_1_13
aaaagtttgagtatatttcggtgtccgaagctgcagaaaattccagaaagaatggaacatattgcggtgcttgatggtaatcaaagcaaactggtgtactattatctgttcccacattaa
>PGSC0003DMG402016981_exon_2_14
aaaataagttatgatggattggagcccgaagagcaaacgatatttctagatatcgcatgtttcttccgaggagatgaaagaaaagaagtcatgcaaattgttgagagctatgattctaga
>PGSC0003DMG400002426_exon_2_14
aaaataagttatgatgggttggagcctgaagagcaaaagatatttcttgatatcgcatgtttcttccgtgggcatcatagaaaagaaatgaaattttttgatagctgtgattttggagct
>PGSC0003DMG400018428_exon_3_12
aaaataagttatgatgggttggagcttgaagagcaagagatatttctagatattgcatgtttcttacgtggaattgaaagaaaagaagtcatgcaaattcttgagagttgtgactttgga
>PGSC0003DMG402017416_exon_1_1
aaaatacaaggccgtcaacctttgcaggtttcttgtcccaacctggaagaactatgtatcagcagggctgacagcataactgctttattctctcaccaacttccaaatggcttctttaac
>PGSC0003DMG400010612_exon_1_26
aaaatacacgacctacttcgggatcttgctgtccaaaagtccatggaggttaacttgtttgacatttatgatccaagtgtaagctcggttactccatttcgtcaccgacatgctattcat
>PGSC0003DMG400007869_exon_1_18
aaaatacagaaaacacggttttaggtgagaaggcaagtgatggtaactcaaagccaacactctcatgcattttgcttcaagatctctgcttaccaccgaacttacattctccgcaacatt
>PGSC0003DMG400006674_exon_1_1
aaaatagaaaattactctttgatgggttctttcaaagaagctttagactcaattatcacatgcaagtataaaagctgctccggtaatgcaatttttgaatcctctcagggtgtagaagca
>PGSC0003DMG400013090_exon_2_13
aaaatagcttataacctgaattttgatagatttgaaggcagtagcttccttgcagatgttagaaaagttttagaaaagtatgatggtttagctcgtttacaaagacaacttctttcgaat
>PGSC0003DMG402004425_exon_4_20
aaaatagggaagctgatacacttaagatatcttgatctctcggacactaagatcacagccttgccccactccatttgcgagctttataatttgcaaacatttagattctacaaattcggt
>PGSC0003DMG400018213_exon_2_7
aaaatatcaagtgttgatgaaggaatcatcaagataagaaatgctttatgtaatcgaaaagttcttcttgttcttgatgatgttgatgaacctgatttggttgaagctatatttgacatg
>PGSC0003DMG400004579_exon_4_6
aaaatatcattacaacttccagccaagtttgttaaggatatcatccattctgtgctagagaatattggcggtctagtgaagattcatgatccatattcacctctttatattcccgaaaca
>PGSC0003DMG400021169_exon_2_5
aaaatattgcttgaactattaggctatgagtttgaacgccgcgttgaaattgagatgagtgaagatgaattaatccaacaagtacaaaggtgttttgagaaaaggagatatttcatagtt
>PGSC0003DMG400018462_exon_1_24
aaaatcaagacatgtaggattcatgatcttctccatgatttatgcttgagagaatctgaaagtgagagtcttttgtatgtttcaaatcccccaatttcaggtaccaatgttcctcaacat
>PGSC0003DMG400018464_exon_1_30
aaaatcaagacatgtaggattcatgatcttctccatgatttatgcttgagtgaatcggaaagtgagaatcttttgtatgtttcaaatcccccaaccaatgttcgtcaacatcgtcggtgg
>PGSC0003DMG400024273_exon_2_24
aaaatcaagagttgtggaatgcatgatgtgacacgtgaactctgcttgagagaagcttgaaacatgaattttgtgaatgttatcaaaaggaagaatgatcgaaatccatgtgctcaattc
>PGSC0003DMG400006003_exon_4_6
aaaatcatggaatgcaagaacgtgaaaggacaaattgttattccggtgttttatgatgtagatccatcaacagtaaggaaacaaaaatcgagctttgaagaagcatttaacaattatgaa
>PGSC0003DMG400018461_exon_2_3
aaaatcccggcttcagatagaaatcaacgatgttcggattgtagggatttggggaacaggaggagtcggtaaaacaacaatagcaaaagccatctttgataccttatcttatcaatttaa
>PGSC0003DMG400000888_exon_2_3
aaaatccctacttcagatagaaataaatgatgttcggattgtagggatttggggaataggtggagttggtaaaacgacaatagcaaaagccatctttgatactatatcttatcaatttaa
>PGSC0003DMG400025611_exon_2_13
aaaatcccttctcatttcgaggacgttgtttctctaaaaagcattgaagtaaattggtgcagttggtctgttgctaattcagcagaggaaattcaaacaacgcaacgtgaagatatggca
>PGSC0003DMG400003527_exon_1_28
aaaatcccttctgatattgccaagaagttctgcaatagtcgacatcttcaggtactggatctgtcgaaatcaattttcaatgtgcctctttcaagtttgctggaaggcattggatctgcc
>PGSC0003DMG400030856_exon_2_2
aaaatcctgataaacaatgttcgtgattcccaaaaaatttcagtcctcccaatacttggtatggggggactaggaaagacgactcttgcccaaatggtcttcaatgatcagagagtaact
>PGSC0003DMG400005046_exon_1_56
aaaatcgagaaatgcccgaatctggagtttctgcctgaagggatgatgcacatcagcaatacctctctccaagtattggagattttcgattgttcttctatatcatcgttcccgggaggc
>PGSC0003DMG400029590_exon_1_21
aaaatctgcagacacttgatatatcatgttgtttctcactttattatattccaaaacaaacaagtaaactaagcagtcttagaaatcttgtgttcaagggttgtcaaataacttctatgc
>PGSC0003DMG400019900_exon_1_21
aaaatctgcagactcttgatctacataattgctactcactttattgtttgccaaaacaaacaagtaaacttggtagtctccgaaatcttgtacttgatggttgtccattgacttctactc
>PGSC0003DMG401030236_exon_1_48
aaaatcttccatcattctactgacgaagagattgattgggagttgccttgctcaattaaatcacttgtcatatacaatatgaaaacattaagcagccaacttctcaaaagcctcacctct
>PGSC0003DMG400018050_exon_3_3
aaaatctttctagcaggttttctacaatccaagccgtgcttgaagatgctcagatgaagcaactcaaggacaaggcaattaaaaactggttacagaaactcaaggacaaggcaacaaatt
>PGSC0003DMG402018257_exon_1_8
aaaatgaaagatgctattggcaacaaaaaggtttttattgtatttgatgatgtggatcagctggatgtcttggattcacttattgggacaagggattggttttatcctgggagtaaaatt
>PGSC0003DMG400004874_exon_1_17
aaaatgaacctcttaaattcagataatagttggaagttacttcgtgacaaagtgtttggggtagaacatgcatgtcctcctgaattggaggatattggagaacaagtagcacaaagatgc
>PGSC0003DMG400021861_exon_1_13
aaaatgaatgatgaaaaattggccggagaactgtttagtcatttgagaagcaagagataccttgttgtcattgatgatgtttggacaatggaggcttgggatgacctccaaatggctttc
>PGSC0003DMG400018490_exon_1_36
aaaatgactaagcttagaaggattgagctcacaaatgtcaaagaagaacatatgaagaatttatgtttgtccatcgacaaacttaaattccttcaccatctacttgtgatgacagtggat
>PGSC0003DMG400016600_exon_3_19
aaaatgagtctttggtccatacatatattgaagaaaactaaagatctgaagacacaagtggagacgtactataaatccttaaaattcactccatctcaattccccactgttggtggatgg
>PGSC0003DMG400012918_exon_1_7
aaaatgattaatgaggaagccaatgactttgctatcccaaggggagttgaggatggaattaatcatatcaaccataaggagactgactgtttccatggtgattccaatattgttggaagg
>PGSC0003DMG400007999_exon_3_2
aaaatgatttgggaaaagatatcagggtgcaatctccatggttatggacacggggagatgttaccccagtggaacctacagtaccaatggaatacgaaatctgcatccccagtactcttg
>PGSC0003DMG400011900_exon_1_17
aaaatgcaaaggactccccctagtggttgtcttggtagctggaataatcaaaaaaaggaaaatggaagaatcttggtggaatgaggtgaaatatgctttatttgactatcttgatagtga
>PGSC0003DMG400003527_exon_1_25
aaaatgcatgatatggttcgtgatttggtgatcaaaattgcggacgatgattcattttccaccccatctgatgcaaattgtcggcatttgggtattagtagtgcgatgaatgggaagaaa
>PGSC0003DMG400011115_exon_2_8
aaaatgcatgatcttgtgcatgatttggctgaagatattttaaagtctaaactatttgatcaaaagagtgttagaggagaaaatctttctcaagtccgatactttggatggaactcacca
>PGSC0003DMG400019799_exon_2_17
aaaatggaaaaggaaaaatctaatctctctctggatggcacatggttttcttttattcgaaaggaaacttggagcctagagtatgtaggtaatgaagtatggaatgaatggccaatgaga
>PGSC0003DMG400023656_exon_2_1
aaaatggatacaacaaaggaacaagtgataaagattgtttctcatgatactgatcaagttctcgaattatccggggattccttgattggcacttcttctacaagttacacaatgctggaa
>PGSC0003DMG400043400_exon_1_63
aaaatggctgacactgttaaacgtggactgggtagcgcatcaaatcttcttaaagcacagattgaggaacaatcattctttggcacaatggcacgagaggttttcagtagaaaggtgtga
>PGSC0003DMG400000813_exon_1_25
aaaatgtcaaagttgaggcatgtggacataaacgaatttcccgttacagtatgggatgaagatgataaagatgatattgtgttagataacttgaagactcttggaatgtgttctatgtcc
>PGSC0003DMG400018954_exon_1_2
aaaatgtcttgcatatcaaatgagattcatgatctggttcagtcacttttgcatcgacatggcgaagacatgctcgttaatatgaattatcatgatctctttgaaaatatcaaaagttat
>PGSC0003DMG400026433_exon_4_5
aaaatgtgtaccatcaaattttccatctgagaaacttgtatttctgaatatgaaagggagcaatatccaagaatttggtttgaatttgcaggttcgttactcaattctgcaattttatgt
>PGSC0003DMG400025545_exon_2_25
aaaatgtgtggacaactccctctttcaattgttttggtggctggtattctgtcggagatggaaaaggaagtagaatgttgggaacaagtggccaacaatttgggtacccacattcacaat
>PGSC0003DMG400013891_exon_1_4
aaaatgttggaaggaaagatcaaagtgaaaacatatcaagttgaagatattgttgactcaaagctgagaaaatattttctggccaaaaatgcaaattaccgaagaaaggccttcgaagtc
>PGSC0003DMG400018050_exon_1_5
aaaatgtttacgggagggattgcagcacctaacagccctcacaagtttaagcattagtcgcagcccaatactggaaaagcggtgtgagaagggaataggagaagactggcacaaaattgc
>PGSC0003DMG400016808_exon_3_8
aaaattaaatccaagtcagaaattgttgaaaaacttaaaattagctacgatagactggagaccatacaacaagacatatttctagatatagcatgcttcttacgaggggagggaaaaaaa
>PGSC0003DMG400020851_exon_1_5
aaaattaaccttaatctggaaaggctggaatcatacttgctagagttcattgaaggtaataccattttaaggtataattatgagttgaatgattcctatttgtcggaatatatggactgg
>PGSC0003DMG400013891_exon_1_7
aaaattaagggtgaaaagattagtactttgaagtttcgttctaaggtttcaccggctaggcatgtatcgacaagtagtccaaatgtgcaacaaaaaccagttggtttccaggatgacttg
>PGSC0003DMG400010287_exon_2_4
aaaattaatgcgcaggtgactgagatgtggtcagcagacgttgctcttaggccttgctatgtggtagcaccatttaaacacctgcccactcgacatagcaatccagcgactgatgaggag
>PGSC0003DMG400013091_exon_1_4
aaaattagaattgctgctaatcatgcaaaatatgctgttgagctgaagatttccgatataatcgatggcatatcctacacaaatgcaaatgtacaacaggaggatttgccagtagttgtt
>PGSC0003DMG400002357_exon_2_14
aaaattagttatgatgggttggagcccgaagaacaaaagatatttttagatattgcatgtttcttccttcggcatggaaggaaaaaagtcatgcaaattgttgagagctatgattctgga
>PGSC0003DMG400020741_exon_1_38
aaaattatcaaacttgtagagagccctcaacttgaagattccactatgaagattaaggaatacgctgaagatatgaggggaggagacgagcttcaagttgttggcaggaagaatatcccg
>PGSC0003DMG400025511_exon_1_61:PGSC0003DMG400025511_exon_1_62
aaaattatcaaagttgattataaccgtcatcttaaagattccgctatgatgattaagcaatatgttgaagatatgacgggagaagataagcttcaagtccattgcctgctcaagtcttga
>PGSC0003DMG400001996_exon_2_15
aaaattattcaaaaaagatccgtgtcctcctttacttgtagaaatggggaagcatattgtagaacaatgtcaaggattacctctctcgattattgtcgttgctggacttctttgaaaaat
>PGSC0003DMG400020851_exon_2_5
aaaattccagtgtctaaattgataagtttatggattgaggaaggtttcgtgcagaacattgaatctgggagagtaatggaagaggcagcggaaggttacttgatggatctcatccacagt
>PGSC0003DMG400002278_exon_1_21
aaaattcccgatatattcttcttgtcatttccagctctaagagttctgaacctgagtcatactggtattagagcactgccttgttccatcaacgagttacgtcaactacatgctctaata
>PGSC0003DMG400010965_exon_1_3
aaaattgaagcgaatcaaaagtggaaatatgatgcctttttgagttttcgaggagatgacacccgcaataactttgttgcccatctttataaacgtctccaggacataggaatcaacgta
>PGSC0003DMG400002276_exon_3_8
aaaattgacaccgaaatgaaggtttacacattgaaggagaatgaatcttgggctctgtttatcaaaaatgtgggagatattgccaatcggaaggatattcagccattggcaatggaaatt
>PGSC0003DMG400030238_exon_3_9
aaaattgcagagaaatgcaaaggattgcctttagctataaagacccttgctgggatgttatgctcaaaatcaacgattgaagagtggaaacgcattttgagaagtgaaatatgggagctt
>PGSC0003DMG400007469_exon_1_2
aaaattgccgtcccctactatcaccacaggtaaaccttcttgcctgcaaactctttctttagttgcaccagaaagttgcaagaaagatgtgttcgccaaggcatgttttctaaaaaaatt
>PGSC0003DMG400013486_exon_1_30
aaaattggaactttagcgattgaggccgaagctgctatccgcttatcgtatgaggatgctttggacagaagcaaaagtagggaagtcggtcttttgcttcaacttttggctgcgtctttc
>PGSC0003DMG400008449_exon_3_16
aaaattggatagtgtggaattttctgaatggcaggttgatgcagagaaatcatttcccgtgctcgagatgttagatataattacatgtgagaagcttatggacatcccagatagttgtgg
>PGSC0003DMG400021863_exon_1_19
aaaattggtatgattgtgagtagggaaacagaagaatgcatggacttacttgccttgagttataaacatttgccacatcacttgaaaccatgctttctatatttgggagcttttccaaaa
>PGSC0003DMG401011899_exon_5_9
aaaattgttcaaaagaaaatgagatttttgagatacttatatgccacagagataaatggttacatcgaccatgagaagctggaatgtttggagactcgaattcagttcatggctaataat
>PGSC0003DMG400025259_exon_1_40
aaaatttacttcaggtggactcatttaacagaagatccactgaaatatctacaagatttgcccaatcttgtccatcttgaatttcttgtaggatacacaggaaaggaactctactttgag
>PGSC0003DMG400012918_exon_1_62
aaaatttctcatataaaccaaatcaaagttgatggtaaacaaatcacatccgaggctacttatgaagtgttaccatctccaactctcacaaaaaaagaaaaaaaacggaggaagaaataa
>PGSC0003DMG400011898_exon_2_17
aaaatttgaggatattaaagaaaattgttggatttccaattgataggttggatgtgttatcaaggagctgtcctaatcttcaacaacttcatatcaaatttgaggatgatgaagagcctt
>PGSC0003DMG400013098_exon_1_4
aaaatttgggaaatcaaatccttacaagaactaacactctgtgggtgctcaaagctggagctttccaggattatgagaaatggtaagtttttgcaagcacttacacgggatgtgactaac
>PGSC0003DMG400018428_exon_2_5
aaaattttaaaccagaaaagcttgttcatcttgaacttcatgggagttcgctgcattatttatggaaggaaacagaggtaccattttatttaagctactttctaaggaaaagggtaaata
>PGSC0003DMG400031318_exon_1_9
aaaattttgattctgaaaggctgctcaagacttgcaatttttcctgaaaatctaggtgatctaaacgagttggaggagctctatgctggcaacactgccatttggcaactaccagattct
>PGSC0003DMG400017317_exon_3_7
aaacaaaaaacgatatttggagaagcatttagcaaacatgaagcccggttccaggaggacaaggtgcaaaaatggagggcagcactggaggaagcagctaatatttctggctgggatttg
>PGSC0003DMG400011521_exon_2_15
aaacaacattagcagcttgaaaaaccttagcactctcagattgtcttgtcaagattatgatgaatcattcccatcccttgaatttgttaatcgttgtgaaaagctccagaaattgtggtt
>PGSC0003DMG402032547_exon_3_4
aaacaacattagtagcttgaaaaaccttagctctctcaaattgttgtgtaaagattgtgaatcattcccagcccttgaatttctttattcttgtcaaaagctccacaaattgtggttaca
>PGSC0003DMG400025511_exon_1_31
aaacaactgtttggaaagaggtacctaattgtgatagatgacgtgtgggatactactacatgggttgatttaacaagaccttttcctacagttgagaaaggaagtagaatcattttaaca
>PGSC0003DMG400021098_exon_1_35
aaacaacttagaagtttaacaagcttgaggaaagtctacatagggaaaatgacacaagccaacagcggagatttttgccaatcattagaaaggatgagcaagttgaggtccttaacagtg
>PGSC0003DMG402030236_exon_2_9
aaacaagaaacaagggaatcttcaacttctgttgttgatgaatctgatatcttaggcaggcagaatgaaataaaggaactgattgaccgtttgttgtctgaggatggaaacggaaaaaat
>PGSC0003DMG401018576_exon_1_9
aaacaagaaactagaacaccttcaacttctttggttgatgatgctggtatctttggaaggcagaatgaaatagagaatttgattggctgtttattgtctaaggatacaaaaggaaaaaat
>PGSC0003DMG402027402a_exon_2_9
aaacaagaaactagaacaccttcaacttctttggttgatgattctgatatctttggaaggatgaatgatataaaggatttgattgaccggttattatctgaagatgcaagtggaaagaag
>PGSC0003DMG402018576_exon_1_9
aaacaagaaactagaacaccttcaacttctttggttgatgattctgatatctttggaaggcagagtgaaatagaggatttgattgaccgtttattgtctgaagatgcaagtggaaaaaag
>PGSC0003DMG400003020_exon_3_3
aaacaagaaactagaacaccttcaacttctttggttgatgattctgatatctttggtacgcagagtgaaatagaggatttgattgaccgtttaatatctgaagatgcaagtggaaaaaag
>PGSC0003DMG400019669_exon_1_9
aaacaagaaactagaacaccttcaacttgtttggttgatgaatctgatatctttggtaggcacaaggaaataaaggatttgattgaccttttattgtctgaagatgcaagtggaggaaac
>PGSC0003DMG400018693_exon_1_9
aaacaagaaactagaagaccttcaacttctgtggatgatgaatctgatatctttggtaggcagagcgaaatagaggatttgattgaccgtttattgtctgaagatgcaagtgggaaaaag
>PGSC0003DMG400030239_exon_1_9
aaacaagaaactagaagaccttcaacttctgtggttgatgaatctgatatctttggtaggcagagtgaaacagaggaattggtgggccgtttattatctgttgatgcaaatggtagaagt
>PGSC0003DMG401018696_exon_1_9
aaacaagaaactagaagaccttcaacttctttggttgatgaatctgatatctttggtaggcacaaggaaaaaaaggatttgattgaccgtttattgtctgaaagtgcaagtggagaaaag
>PGSC0003DMG400018572_exon_1_9
aaacaagaaactagaagaccttcaacttctttggttgatgattctgatatctttggaaggcagaatgatgtagagaatttgattgaccgcttattatctgaagatgcaagtggaaaaaag
>PGSC0003DMG400018570_exon_1_9
aaacaagagactagaagaccttcaacttctttggttgatgaatcggatatctttggtaggcagattgaaatagaggatttgattgaccgtttagtgtctgaaaatgcaaatggaaaaaag
>PGSC0003DMG400004873_exon_1_25
aaacaagttacaaaatctacaggaactctcctgtctagctttgactagctgcacttctgaattattttctgctattcccaatcttaaaaagctgcaaattgttggaaattatctgatgga
>PGSC0003DMG400030045_exon_4_9
aaacaatctggtagtgctaaggtttttcaagctgctaatgttgtttaaggagcaagttttggtaatatcatgcatggttaattctcgaagattgactaaatcaacaggttcaacatcttt
>PGSC0003DMG400007606_exon_1_6
aaacaatgggttcatggaatgatgagaagttgcaaaattcatgatcttcttcgccaactatgcctaagtgaaactcatactgaaaatgttgtgcatgtcatgaatgggaaagttctcaaa
>PGSC0003DMG400007469_exon_1_7
aaacacaaggttttcatggaatgaggcggacaagttagggcaattggaatcccttgaggttctaaagttaaaacataatgcatttgttggtaattcctggaagccagagattggaggttt
>PGSC0003DMG400002457_exon_2_8
aaacacctcctcactctgaaggtctataagcgtcgtcttccccacaagagtcacctaaaacacttgaggcttctcaaaagtttggatttgtacggcgtaacattgacagattatttgctg
>PGSC0003DMG400018954_exon_4_5
aaacacctcctctctctgaaggttgatgagcattgtctttcctccaacagtcacctaaaacacttgaggcttcttaaaagtttggatttgcagggcataacatttccagattctttgctg
>PGSC0003DMG400025545_exon_2_9
aaacacctgaaggatttccaaggccgttattcagattcacttgctttcctcaaaaatcaacttcaagtaattcaaacggaatttgagagcatgcaacctttcctgaaggctgttgtagaa
>PGSC0003DMG400006573_exon_1_27
aaacacctgccaactcgacatagcaatccagtgactgatgaggagatagtgggttttgggaatgacacagaaaaaataattcagtatctgattagaggtacaaatgagctagacgtcgtc
>PGSC0003DMG400024055_exon_2_10
aaacacttgttacataatcatgtggtggatgaagtgtattcagtcaacttgatgactcgcgatgaagcaatagagctattcagcctacacgcctttaagcaaagaattccagataaagat
>PGSC0003DMG400029415_exon_1_1
aaacagaaactgtgcaacttgaagtatttgaatctaagcgagagccttgggctaacgaagacccctaattttggtgatatgccaaacttggagacactaagtttacggaggtgtgagaat
>PGSC0003DMG400029460_exon_1_14
aaacagaattttttgaaagccccggatcagtcatctcaactctgctttcctatggatgatggtttcctcttcatgaatcttctactcagacatttaaatgatttgctcatttccaatgct
>PGSC0003DMG400028081_exon_2_15
aaacagatgcttgacttcatcacttcccaagtaatcatagcttagcctcagaggtttatacaccttgtcgtccactccagggatatttattgtttctgcacgacgtaattgtttaagggt
>PGSC0003DMG400020872_exon_1_6
aaacagattaagttgatttactacaagaatgaatctctgaaggcttcagttgtgaaaattaaggaaaatgtcaaagagaatgaaggaaacgaccgtatagacctcatcacaatcaaagta
>PGSC0003DMG400023062_exon_1_29
aaacagctagatgttatctcagttgttggaatgcctggattaggcaagacaactgtggccaacaaactgtattctgacgagttagttgtctctcgatttgatatccgtgcaaaatgttgt
>PGSC0003DMG400003527_exon_1_30
aaacagcttacttatctcagtctaagcaatacacacccgttgattggtgttccagattccatatccaatcttgaaaaattacagattttggacttcagctattgccagaatatgaaaatg
>PGSC0003DMG400030238_exon_3_23
aaacagttaccagattcaatttgtgtgttgtacaacttagagacacttatcgtgtcgtcttgtggatgtcttgaggagttaccactgcagatgggaaatttgatcaacttgcattacctt
>PGSC0003DMG403019668_exon_2_24
aaacagttttgtttaggtaaggaatactttgacgagttgagatcaagatcattgttcgaaagggtcccagagtctgaatgggaatgggagagattcttaatgcatgaccttatcaatgat
>PGSC0003DMG402009818_exon_2_12
aaacataatgcctttgacggactaatttggatactaagcgatgaagacgaagatggattcttgaagctaaagtttttacttcttaagcgcatgagtctgaagcaatgggaagcaacaagt
>PGSC0003DMG400002427_exon_3_22
aaacatattgattgcatcacagctcatttgattcccttatgtgatgatgggatgtcgtcgaagacccagcaattttccttatccgacaattcagaattagacgatattgatgaatctgtt
>PGSC0003DMG400038440_exon_2_12
aaacatccttatctattattcttgattgtgttagtggagctggaaatgaagaagatttttctcgatgaactaaaggcttcaatgtttactcattcaagaactttcaaggacaagaaatta
>PGSC0003DMG400002820_exon_1_15
aaacatcggtgcaaagtgacattcacaacgcgtttccaacatgtttgtgaagcaatgggagctcaaaagatcatggaagttggaactttatctgaagaggaagcatggatccttttcaga
>PGSC0003DMG400046201_exon_1_6
aaacatctgccaattgaatagagcaatcttacgaatgacgaggagattgtgggttttgagaaagcagaagaaaaaataagtcatcatttgactcgagggacaaataaagtagatgtcatc
>PGSC0003DMG400017146_exon_2_36
aaacatcttcgacagctgaatgtagagttcgaatttgggaactatgaggattatgatctgataatgttggaggccctgcagccgcaccataacattgaaagcttgcgaatagtaaattat
>PGSC0003DMG400011111_exon_2_7
aaacatgaatggcaggcaattcttgatggcaacccccttgttgcaggggaaaatagcataatgaagatcctaaaactaagctatgattatctaccatctccacatctgaaaaaatgtttt
>PGSC0003DMG400025683_exon_1_8
aaacatgaatggcaggcaattcttgatggcaacccccttgttgcaggtgaagatgataacggggaaaatagcataaagaaaatcctaaaactcagctatgattatctaccatctccacat
>PGSC0003DMG400030497_exon_1_11
aaacatgcatgggtcaccatatctgaacaatataataagagacaaatgcttcttgaagttgcttcttcaattagtggagtcaacaatcaagaaatgagcaatgatgaattgatggttatt
>PGSC0003DMG400004413_exon_2_29
aaacatgtactcattgcttcctaataatctacaaaccttgatgtggatacctgataaattttttgaaccgagattattgcaccgattgatcaatttaagaaaactgggtatacggggagt
>PGSC0003DMG400029457_exon_1_51
aaacatgtgaaaattgacatgagttgtttctttgaagaggaagaggacgcgaaaaaaatccaaagtagaatattgaaaggtgagaattcaaagctgacaactttatcccaagtcaatatc
>PGSC0003DMG400003353_exon_2_6
aaacatgttttcttaaaagcccctgcagactcatctcaactctacttccccatgagagatggaccactcttcatgaatcttctacttagaaacttaaatgacttgctcaactccaatgct
>PGSC0003DMG400020736_exon_1_35
aaacattggttcccgaaattggattgtctaactgaactagaaaaactcactgtaggttttacaagttcaaacagaaacgacagtgccataaatcggccatgggatttttacttccctttg
>PGSC0003DMG400018464_exon_1_6
aaacatttgaaatcactctacgacaagtttggttctctactagagattcttgacaattctgataatgaactgcagaaaaaggtgaaagatctagcaaacgaagtagaggatgaagtcaaa
>PGSC0003DMG400008595_exon_1_33
aaacattttcagatgccatttaacatggggaaattgacttgtcttcagaccctacagtttttcaaagtgggtttagagaaaggctgtcgaatagaagaaataggtcatttgaaaaacctg
>PGSC0003DMG400007867_exon_1_7
aaaccacaaactagctcacttgtcagtttacctgaacatgatgttgagcagcccgagaatataatggttggccgtgaaaatgaatttgagatgatgctggatcaacttgctagaggagga
>PGSC0003DMG402007871_exon_1_7
aaaccacaaactagctcacttgtcagtttacctgaacatgctgttgagcagcccgagaatataatggttggccgtgaaaatgaatttgagatgatgctggatcaacttgctagaggagga
>PGSC0003DMG401002242_exon_3_17
aaaccataattcttgtaagtcttgatccgacgactgtgaaacagccactggatatctggagaatgacagagataagacatttggatattagatggccactatatatatgtaatcctcttc
>PGSC0003DMG400008306_exon_1_21
aaacctcaaacttatggcgtatcaacaattttggcattgagttatcaggacttacctccccatttaaaatcttgctttctctacttaggccttctccaaaaaggcagagacatccctgtg
>PGSC0003DMG400011529_exon_3_13
aaacctctgaaacgtataagcaaactcacaagtcttcaagttcttaaagacatttattgtgatcagtggaaagatgttgaccctgttgatttagtcaatcttcgagaattaagcatgact
>PGSC0003DMG400032578_exon_2_19
aaacctctgaaacgtataagcaaactcactagtcttcaagttcttaaaggcatccattgtgatcagtggaaagatgttgaccctgttgatttagtcaatcttcgagaattaagcatgcat
>PGSC0003DMG400016823_exon_2_1
aaacctctgaggctaagctatgattacttgggaagtaatgaagctaagtacctctttttgctttgttccttgttcgaggaagatagtgatatccgtcctgaagaattacttagatacgga
>PGSC0003DMG400034825_exon_4_2
aaaccttattcttgtggggaatctagaatgaatagtatcatcctcttcaacatactccgtggaccacttgtatagcactagaatttctagacaaggcagctcactaaagggtggtaagca
>PGSC0003DMG401004423_exon_1_52
aaaccttcactttcatatttgaatatatcaaaatgtcccaaattgattagtgtacccgctggtggccttcgtctcactgggttacagcatttggaaataggtcctttctcagaaatggtg
>PGSC0003DMG401011427_exon_3_2
aaaccttgaaaggattagtgctctatgctctcaccaacttccaactgcctacttcaccaaacttgaatcattgacggtatttgaatgtgagaaattgagaaatctgatgtctccatcagt
>PGSC0003DMG400003104_exon_1_20
aaacgagaaagagaagattggatgtttgtgcaagagagtgaactttggaaacttgagaattgtaacagtggcatactgccagctcttcggttgagctacttacagttgcctctacacctc
>PGSC0003DMG403016981_exon_3_11
aaacgagtagatggagtgtacttttttttccctcaggtggatgaaggattacgctcattgaaatctctggatctcagttattgcaatataatagatggaggacttccggaagacattgga
>PGSC0003DMG400005173_exon_1_2
aaacgcagcattccatcaattgatgatgatgaagtcgtcggctttgagaatgatgcagaaattataatgaagaaattgactggaagaacaaaggagttggatgtcctctcaatctttgga
>PGSC0003DMG400031405_exon_2_2
aaacgccttcttggagaatcaaatcgtctagaagttgttccagttgttggtatgcctggtctcggcaaaacgaccctagcaaataaaatatacaagcatcctaaaatcgggtatgaattt
>PGSC0003DMG400002960_exon_2_9
aaacggccaagacattaaaaagttgggagtatgttgccaaaaccttaaatgaaatcattgctagccatccaaataaatgcttaggagtgctcggtttgagttaccatcacttgcctaatc
>PGSC0003DMG400021779_exon_1_53
aaacggctacaacatgtggacttgttacatgtcatgcccaaattgcggtatttgtggatagatgattgtccattgttagaagctctgatggatggaatcgtcaaccttatttctttggaa
>PGSC0003DMG400029313_exon_1_7
aaacgggtgatcaataaaaatcacaaaggtactggtgaacagagagcgtgtagcagtgggacaaccacctatatgggtaatcagaatggtggggaagctgaagatggagatattgaagat
>PGSC0003DMG400029506_exon_1_11
aaacggtttgtgaagcaaatcctaaaagcatctccaaagattcttcaaaattatctcattcatctccaaggacgcatggtagctgtcaattactctcaaactcaaagtattaatgtcatg
>PGSC0003DMG400019804_exon_2_1
aaacgtgcatttgggcaccaagtagaaataaatcctaacccttgtgggctattggaaaggaaattgtgaagaagtgtggggggtgtgcctctagcagccaagactcttggaggtctttta
>PGSC0003DMG400021169_exon_1_9
aaacgtttgttgcaagaccaaaaagtggtaccttaactcttccagggtctatctgggacatgataaacttaaagcacgtggatacaagcgaagcaatgattttcaacagtactgttgagg
>PGSC0003DMG400022699_exon_3_29
aaactaaacttatcccgcggttcaaaacgtgatgtagcatactctgattattcggaatgtgagacagaatcatctgaccattcagaatgtgatactgaacctactcttcattatttcttg
>PGSC0003DMG400013486_exon_1_20
aaactaaggttaccagagtcccaggtggactgctttcaggaagaattgacttccatgaaaacgttcctcatggattcattggacaagtgcaaagtgcagactcagctaactgatgtcttg
>PGSC0003DMG400011045_exon_1_61
aaactacaacatctgccatccagatatgccatgctgcgcctcactaaattatggaaactaataattaatggctgcccgcagttagaagaaagttgcaccaatcggagtagcccaaactcc
>PGSC0003DMG400013506_exon_1_31
aaactaccagagaatgaattggcagataagttgcgtaaacttctatttggtcagaggtatcttatcctcattgatgatgtctgggaaactactgcatgtgatgatctaatgccttgcttc
>PGSC0003DMG402032547_exon_1_18
aaactactagatgttcaggcaatggtctcagcaatggaaaggttagctaaggatatggtggacaggtgtggaggtttacctcttgcaattgttgtattaagcggactactttcacataaa
>PGSC0003DMG400011924_exon_2_17
aaactacttgatgttcgatcaatggttccagaaatggaaagtctagccaaggatatggtggaaaagtgtagaggcttacctcttgcgattgttgtattaagcggactactttcgcataaa
>PGSC0003DMG400019083_exon_2_2
aaactactttggtgaagaatttgaacaatgagcttaaacagattgacgtgtcaattaggtctaaactgtcttttggtgttgtgatatgggttacagtacccaaaccgccaatagacataa
>PGSC0003DMG400001989_exon_3_8
aaactagaggagattcccgagagtattggagaaataatgacactaaaatctatccaaattgttcattgcggctctggtgtagagacaagtgcaaagaaaattcaggaagagcaagaaagc
>PGSC0003DMG401007461_exon_2_32
aaactagggcaactggaatgcctggaggtcctcaagttgaaaactgatgcattcacagggaagtcatggaatccggagaaaggtgattttcgaaaactgcaggtcttgtggattcatagc
>PGSC0003DMG400030497_exon_1_41
aaactagtccttcagcatctcgaagaactagaggagattccacaaagtgttggagaaataatgacattaaaattagtccaagtggaaaattgcaatcctgcagtcgacacaagtgcaagg
>PGSC0003DMG402016981_exon_4_7
aaactatctgtgtcgaattgctcaaaacttgaaagcttgccagaagagataggtgatttggaaaacttagagtatcttaatgccgactgtactctaatctcacaacctccgtcttgcatc
>PGSC0003DMG400044423_exon_1_42
aaactatgtatttggaactctacaaaactgagacaaatgaaagtggaaaagggtgcaatgccttttcttgaagagcttcaactgcgcaactgcagattaatggaggagttgccctttggg
>PGSC0003DMG400011527_exon_1_14
aaactattaacagaacgcaaataccttgtggtggttgatgatgtatggcagagagaagcatgggagagtttgaaaagagcattcccggatagcaagaatggcagcagagtcattattacc
>PGSC0003DMG400030239_exon_1_36
aaactcaaagatttgggtgaacaatgcaacttgtatggatctctatcaattgtagagttgcgaaatgtggttgatagaagggaagctctgaaggcaaacatgagggaaaaggaacatatt
>PGSC0003DMG400007471_exon_1_36
aaactcaaggctgtgccacttggattggttgagatacataactttcaagagatgagactggacaatagcaaagaagcagtcaaatctgcaaaagagatagaaagcaagaaaccgaagttc
>PGSC0003DMG402002917_exon_4_5
aaactcaattggtatctcttccaactcagtgcaatctataatcatgagacgctcgaggacaggaaaattgtcatttgtgatgttccagtacttgagatgactgttgtttaagaagtagaa
>PGSC0003DMG400028001_exon_1_21
aaactcagttatgattatctaccatctccacatctgaagaaatggtttagttactttgcaatgtttccaaaagattttgagtttgaaaaggaccaactaatccaactctggatggcagaa
>PGSC0003DMG400010944_exon_1_12
aaactcagttatgattatctaccatctccacatctgaagaaatgtttttcttactttgcaatatttccaaaagattttcagtttgaaaaggaccaactaatccaactctggatggcagaa
>PGSC0003DMG400013407_exon_1_24
aaactccgttacttggaagcaaaggttgaaaataatttccccgacttcaaatcaatcaccagttacatgagaactagtacttcaaacgaatgtcagctacattgctccattgacatcata
>PGSC0003DMG400006769_exon_1_16
aaactcctagtgactactcgcaatgagaaggttgcattactgatgggcacaacaaatccataccgtttggaaggcctttcagatggtgattgctggtccttgtttcaggagcttgcatat
>PGSC0003DMG400017666_exon_1_5
aaactcctttcgattagagggatgcatggaataacagaggtaacggaagaattctatggtagtttgtcctccaaaaagccttttaactctcttgtggagcttagatttgaagatatgccg
>PGSC0003DMG400006533_exon_1_11
aaactctacaccagtcctattatagcctctagcttccctacacgcgcttggatatgtgtttctcaagactacaacacaatggatcttcttaagactatcattaaatccatccaaggttgc
>PGSC0003DMG400021887_exon_2_5
aaactctcgtcgagcaaatttaaagatgcttgttttctcgaggatattaaagaaaaaaaacatagaatgtactctctgcaaaatatccttctctctaaactgttaggggaaaaagaaaat
>PGSC0003DMG400003380_exon_3_7
aaactcttatattaaagcgtagatcagctgccagatataacagggtattactacctagtacagtttgggatatggttaaattgagatatctgtatattccttacttcagccctgaaataa
>PGSC0003DMG402017089_exon_4_2
aaactctttcatggtcgcactgctaatgcgcttgattctcttcgtgctacagctgaatatttccatgatgttcttgaaaaagctagcaataagagtggtgttgacattgaaaaaatcaaa
>PGSC0003DMG400011900_exon_3_6
aaactgaaaattgttcaaaagaaaatgagatttttgagatatatatatgccacagagataaatggttacgtcaactatgataagctggaatgtttggagactcgaattcaatttatggct
>PGSC0003DMG400029453_exon_1_52
aaactgaaacacatgagtgtcgtccacttaagttctttctttgaattggacgacaaatggaacattattatggatcaatcaactagaatattggaaggtgagaattcaaagttagaagac
>PGSC0003DMG402002917_exon_3_13
aaactgaaatgaaaaagctttgatttgagactaaaagttccagaataactgttattaaagaaaatagaacgagtttgtttcaagagattgttatcagcatcatctgtcttcctccttata
>PGSC0003DMG400003445_exon_1_20
aaactgaacacattaaaattctcacataaacattcctcaagtttcgtcttgcatcaagtgtcaggtttatcctccttgacacggcttcatctcagtaattgcaacatattgggtggactt
>PGSC0003DMG400029314_exon_1_46
aaactgaagaacttggaaaagtggaatgtggaggaagcggcaatggagaagctcatagagataaatatccgatgctgtaataaactgatgagcattcccgaaagactgaggaaaaacgaa
>PGSC0003DMG400029220_exon_2_2
aaactgaatgagatgtcgaaatctaaatctggtttagatttcttgatgaaacctcttttaggaaatttggaggaagagctatcagttcttacatccattttagagaaggagttgtcatct
>PGSC0003DMG400016601a_exon_1_21
aaactgaatgagatgtcgaaatgtaaatttagtttagatttcctgatgaaatctcttttggggaatttggagaaagagctatcaactcttacatccattttagagaaggatctgtcatct
>PGSC0003DMG400010287_exon_1_5
aaactgaatgagatgtcgaaatttaaatctggcttagatttcttgatgaaacctcttttgggtaatttggagaaagagctatcagctcttacatccattttagagaaggattatcatctt
>PGSC0003DMG400043186_exon_4_4
aaactgatgttcttagatatctcaaggtgggatgcctcggcggaatcctttccccttcttgaaacacttgttataaaatggtgtgacaatctcaaggagatcccccacagctttgtagat
>PGSC0003DMG400024203_exon_1_42
aaactgcaacacttagttctgaaaagatgcatatacctggaggaaatccctaaagacattggggaaatttataccttggagtcaatagagttgcttaattgcagaacttcagcagcgaaa
>PGSC0003DMG400013506_exon_2_15
aaactgcaagatctttctttttctgaatgggatgtttcggatgatgcttttccataccttgagcacttggtgttaagaagatgtcaatatcttaagatgatcccttcttgcttcggatac
>PGSC0003DMG401011526_exon_2_27
aaactgcctcatctgtttccaaattccatcacaatgatgattcttttgaagtcaaaactcatggaagatccgatgcctattttgggaatgttgcctaacctaagaaatctcggattactt
>PGSC0003DMG401030236_exon_1_47
aaactggagaatgatcgaaaggagtggcatttacagagactcccttgcctcagagaacttaaaatcttccatcattctactgacgaagagattgattgggagttgccttgctcaattaaa
>PGSC0003DMG401005337_exon_3_6
aaactggagggatgttgtgatcttgaaaagattccgcctagttttggggatatttattcattgaaaattatcacacttgtagacagccctaaacttgaagattccgctatgaagattaag
>PGSC0003DMG400007743b_exon_1_13
aaactggcacaagacataataaaatattcatatgggctaccattagctcttgtgacattggggtcacatctgctagggagatccgttaaagaatggagatacgagttcaaaaaactaaaa
>PGSC0003DMG404026043_exon_1_28
aaactgggcattcgtggaaaaatagctaagctactggaaccaagtctgcccgtattgttcaacaatgttaagatgctgcaatgtcttgagaacttgaagctgataaatgttggtcagact
>PGSC0003DMG404026432_exon_4_12
aaactggtcaagattacaggattggacaacctcccttcaatatatgagatcgacatgattaattgtacttcactgcagaatccattcagtgaaggcttctttagtgcccctgctctgtca
>PGSC0003DMG400018572_exon_2_40
aaactggtgaacggccgaaaggagtggcgtatacaaagactcccctgtctcagggagttattcatcgtacatgatggcagtgacgaagatatcgaacattgggagttgccttgttctatt
>PGSC0003DMG402029961_exon_1_4
aaactgtcttttggtcttgtggtatgggttacagttcccaaaccgccaatagacataaacaaggttcaaacaaaaattgccaatagaatagacataaaggttgatgtcaacaaaagagta
>PGSC0003DMG400019741_exon_1_28
aaactgtgcttgcaaaggttattcatctcagaaaattgggtattgaagggcaattggcagttcttcttggaaagtctaccaaggaacgtggattcgacagcttccaagagctaacacgca
>PGSC0003DMG402030883a_exon_3_4
aaactgtggatttgtgtctcggatgattttgatgagaagaggttgataaaggcaatagtagaatctattgaagggaaatcactcagtgacatggacttggctccacttcaaaagaagctt
>PGSC0003DMG400011425_exon_1_22
aaacttaaaaggatttcaggaggggtgttatcaaaattactagctcaattggaggaactacatattctggaagtagaagatttgagtgatgtgatgtacagtaaccttggccttccctcc
>PGSC0003DMG402017416_exon_1_3
aaacttaaagaattggaagtatggaagtgcgaaaaattaagaaacttgatgtctccatcagtggccagaggtgttctgaatctccgaatattaaagataggtgcctctccatcaatggag
>PGSC0003DMG400006570_exon_1_9
aaacttaaatttttgatatacttatatgccacagagataaagggttacgtcaaccatgagaagctagaatgtttggagactcgaatgcatttcatggctaacaatgtgggacaactttgt
>PGSC0003DMG400016600_exon_3_9
aaacttaaatttttgatttacttatatgccacagagataaagggctacgtcaaccatgagaagctagaatgtttggagactcgaatgcatttcatggctaacaatgtgggacaactttgt
>PGSC0003DMG400016372_exon_1_42
aaacttaatgaaattccaatagattttggggaaatttgtactctggagtcgattgagttatatcaatgtggcgttggtgctgaggagtctgcaagaaagattgaacaagaacaagaggac
>PGSC0003DMG400037159_exon_1_23
aaacttatacagctgtgggtagcagaaggtctcattagtaagtctaatgaatcagaagatcttgagcacgttgcgattcaacatttccgagagttattgtcgagatctttttttcaagac
>PGSC0003DMG401021043_exon_4_23
aaacttattataggtgaatttcataatctgaaaggattggtgaaaaaggaaggagaagagcaattccctgtccttgaagagatggagattcagtggtgccctgtgtttgttattccgacc
>PGSC0003DMG401020581_exon_1_6
aaacttcaaaagaaactacttgatcaaatcctcaaagctaaggaatttgaagttgatagtgttgctgaaggtgttaatctcatcaaagcaagacttgggtctcaataggttctaattgtt
>PGSC0003DMG400026433_exon_5_2
aaacttcaacggttcacgaagtctcgagactttgtggcttgagaattgctcaagtctgaaggagatccatccatccataggaaatttggacagactaatttgtcttcgattgagtggttg
>PGSC0003DMG400025099_exon_1_83
aaacttccacacgagttcaatttcccctcaaaactaaaggaattgactctgtccaagtttcgtcttccctggtctgaaatttctataatcggagaattgcctaacttggagattctgaag
>PGSC0003DMG400018903_exon_2_7
aaacttcgaaatgaaggcaatgcttatgctgttttctcctatcctgctgtcgaaattgcagttatacctagtaacagtggtgaggagtttgactccagaaaatttcaagaggaagaggtc
>PGSC0003DMG400032582_exon_1_13
aaacttcgtttcctaagccaagaagaaaattgggatctctttagtaggaaactacttgatgttcgaacaatggctccagaaatggaaagtctagctaaggatatggtggaaaagtgtaga
>PGSC0003DMG400032584_exon_2_15
aaacttcgtttcctaagtcaagaagaaagttgggatctcttttgtaggaaactacttgatgttcgagcaatgattccagcaatggaaagtctagctaaggatatggtggaaaagtgtaga
>PGSC0003DMG400030239_exon_1_55
aaacttcttccatctcttagtcatctcttcctgcaatcttgtccagaaataaagtccttccctgaaggagggttgcccttcagtctagaattccttgagatcgaattttgcgataaactg
>PGSC0003DMG400006785_exon_1_42
aaacttgaaaatttgaccttgctagagtacattgaacatacttcctatgatggatctcaatttggaatggagctacaaaaaggatctgcaatgtattttccatcattgaaagaattgaaa
>PGSC0003DMG401007575_exon_3_4
aaacttgaaacattgcatgtatcgaattgtggaaacttgagaaacttgatgtctccatcagtggcaagaggtcttataaacctccaatatttacagatagaaggatgttcatcaatggaa
>PGSC0003DMG404026432_exon_1_4:PGSC0003DMG404026432_exon_1_5
aaacttgacaaagcaattgaacaatctagaattgccattgttgttttctccaaaaattatgcttcgtctagttggtgtcttgatgaacttgtcaaaattctcgattgcaaagagaggtta
>PGSC0003DMG400021779_exon_1_8
aaacttgaggtccagagcagagatataatagtcaagaaactccgagatgaactgacaggaagaaagtatttgcttgtcctggatgatttgtggcgtgttgacccaacactgtggcatgag
>PGSC0003DMG400015681_exon_2_11
aaacttggaggagcttgatgccagctatactctaatttcacaacctccgtcttccatcttccgcttgaacaagcttaaattattgacttttgcaaaacaaaaatcagaagcaggcctcga
>PGSC0003DMG400021887_exon_3_11
aaacttggtatgttttattcagtgtagacttaaacttgtgttttagtttctgaacatgtaatttccaaataaaaatgaaaataaacaatttctaatctcctgcaaaatattctgttgact
>PGSC0003DMG400002426_exon_3_15
aaacttggtgctcttgaatacttaaacttatcagattgcaagagacttacacagctgccagaagacattggatgtttatcctctttgacaaagttgaagctcaacggaaataattttgag
>PGSC0003DMG400002217_exon_2_61
aaacttgtagagagccctcaacttatagattctgctatgaagattaaggaatatgttgaagatatcatgggaggggacgagcttcaggttgttggccggaacaatgtcccattattttaa
>PGSC0003DMG400004413_exon_2_33
aaacttgtcatcctatccaaatattgttaagttgcatttgtgtgttgacagaacaatggccttgaactctgaagcattccctccaaatctcgtcaagcttactcttgtctactttatgga
>PGSC0003DMG401011899_exon_1_13
aaactttaattgtgaaggatttattattcaggtatacagagttaccagatattttttggaaaatggaacaattaaggcatgttgatattaataaagctgaattttatttggaagagggga
>PGSC0003DMG400002980_exon_1_31
aaactttcggtggcatgtggtgggacccagatgacgtatttgtatattgacgactgttcaaagctgaagtggctgccagaacgtatgcaggaactccttccatctcttaaggaactgcaa
>PGSC0003DMG400002278_exon_1_26
aaactttctagcattgaaatagtagatatgatgggttgctgtcttggagcaacttattttgatgagctatcatctctacgcaatctgacatctctttttattagagtggatagctcatca
>PGSC0003DMG400006800_exon_2_23
aaactttggttctgcctcgggatatctggaacatgacacagctaaggcgtctgcgtctactgagtggcaattatctgtctaagcctaaaagaagtaccacaacagatgatgttttggggc
>PGSC0003DMG400028339_exon_1_34
aaacttttaatgcgcaagagataccttctcctcattgatgatgtctgggaaactagggcatgggatgatctaaagttgtgcttccctgaagataacaacagaagcagaattattctgaca
>PGSC0003DMG400020935_exon_2_11
aaacttttatatgacaatgaagctatgcaactctttagttgtcgtgcctttaatagtttttttccaccacatgagtatgttgagttgtcacaagaaataatcaaatattcaggtggtctg
>PGSC0003DMG400029505_exon_1_18
aaacttttcgtgttcacgacatgttacatgagttctgcgttgaagagggtactagattgactcttttcaaacaagtatgtctcacatctgatcaagacatacaaaactcaattacttgtc
>PGSC0003DMG400002427_exon_2_11
aaagaaaaagttccaaatgagtgttttaaagatctaacgttggagatagtaagtcttgctaaaggccatcctttagccctgaaagtatggggttcttcattacaccggatgaataaaact
>PGSC0003DMG402020585_exon_1_13
aaagaaaacttggagaacaacctacgatcactcttgaaaagaaaaaggtatgttatcctcttagatgatatttgggatgttgaaatttggaattatctaaaacttgttcttcctgaatat
>PGSC0003DMG400024363_exon_1_13
aaagaaaacttggagaacaacctacgatcactcttgaaaataaaaaggtatgttattctcttagatgacatttggaatgttgaaatttgggatgatctaaaacttgtccttcctgaatgt
>PGSC0003DMG400019803_exon_2_2
aaagaaaaggatgacatagtgaaaatcctgataaacaatgttagcgatgcccgaacactttcagtcctcccaatacttggtatggggggactaggaaagacgactcttgcccaaatggtc
>PGSC0003DMG400019928_exon_2_7
aaagaaaatgcaagaaataatcaactgcattctttaattacaaaatacccttctttctcaactgttaagaaaaaaagaagattacatcaaaataagtatgatgggaagtgcatgattttg
>PGSC0003DMG400011809_exon_2_14
aaagaaagacacatgagtttttcaaatatacaatctatttcttacctatctccactttgttgcacgaaggaagttctttcggggattcagaatgttaaaaaaataggattcaatggagat
>PGSC0003DMG400011900_exon_1_23
aaagaaaggttataatggtaaaatcaaatgctgccaggttcatgatgttgtgcatcacttttgcttggagaagggtagagaagaaaagtttatgcttgcagtgaagggtcaatatatcca
>PGSC0003DMG400005335_exon_1_8
aaagaaatagctcgaaaatgtagagggtttcctttggtggctgatctgattgctggagtcattgcgggtttggaaaagaaaaacacggtgtggcttgaagttcaaaataatttgaattcc
>PGSC0003DMG400018462_exon_1_34
aaagaaatgtttaaagggattaaaaaggtgaaaaaattggggatttgtggcaacagtaatcacttctatgatgcgcccaaatgcctagataatcttatatatttacctgagctagaggca
>PGSC0003DMG400029453_exon_1_22
aaagaaattgggatggtgaaacaaagccttgcattccttagatcatctttcgggaaagtcgggcaaacattggatgacactagtggagtagttaaagattgttgggtgcgtgctttagat
>PGSC0003DMG400029457_exon_1_21
aaagaaattgggatggtgaaagaaagcctcgaattcctaagatcatctttcatgaaagtcaggcaaacattggatgacagtagtggagtagttaaagattgttgggtgcgtgctttagat
>PGSC0003DMG400002982_exon_1_14
aaagaacaagttattcatctatggattgccaatggtctcgtaccaaaggaagatgaaataattgaagattcaggcaaccaatactttctggagttgagatcaagatcattattagaaaag
>PGSC0003DMG400000815_exon_1_3
aaagaacgcgaagttatatcgattgttggaatggcaggactaggcaaaacaactttggctagaaaggtgtacaacaatcattctgttgctgatcactttgatgttcgcgcattttgtatt
>PGSC0003DMG400023288_exon_1_6
aaagaacggcagcagagtcattattaccacgcgcaaagaggatgtcgctgaaagagcagacgacagaggttttgttcataagcttcgtttcctaagtcaagaagaaagttgggatctctt
>PGSC0003DMG400008394_exon_1_43
aaagaactagtattggaggatatgcgtagccttattgagtggaagggagatgaagttggagtaagaatgtctcccaggcttgagaagttgcggattacagactgtccattgttaaaaagt
>PGSC0003DMG400030238_exon_2_1
aaagaactggtaatctctggatatagagggacaaaatttccgaactgggttgctgattattcctatcttaagctggagacgttgtctcttagccactgcaacaactgtgattccttgcca
>PGSC0003DMG400008257_exon_1_37
aaagaagaggctcgaacaacatatttacaggagaaaccaaatatctacaagctggcatatttatggtcccatgatgaatcacaagactgtgagatcaatgattagcatgtgttagatggt
>PGSC0003DMG402011117a_exon_1_36
aaagaagaggctcgaacagcatgtctacaggagaaacccaatatctacaagctggcatatttatggtcccatgatgaatcagaaggccatgagatcaatgatgagcatgtgttggatggt
>PGSC0003DMG400018428_exon_3_9
aaagaagatccagatgagagttttaagaagttctcattggaggtagtaaatcacgctaaaggccttcctttagccctcaaggtgtggggttctttattgcataaaaagtgtctaactttg
>PGSC0003DMG400032584_exon_2_13
aaagaagcatgggagagtttgaaaagagcattcccggatagcaagaatggcagcagagtcattattaccacgcgcaaagaggaagtcgctgaaagagcagacaacataagttttgttcat
>PGSC0003DMG400043186_exon_2_7
aaagaagctttatttcactatcttgattgtgaatctgaagaatatagtcgggtgactatgcatttgtgttttgataacttacctgattgtttaaagccttgccttctttatatgggaatg
>PGSC0003DMG400029590_exon_1_4
aaagaaggccacttggtgacatggacttggctcccctccagaagaagcttcaggagttgttgaatggaaaaagatactttctcgttttagatgatgtttggaatgaagatcaagaaaagt
>PGSC0003DMG400033160_exon_1_7
aaagaagtcatgcaaattgttgagagctatgattctggagctgaatacatattggatgtcctaattgaaaaatcccttgtgttcatctctgaatatgatagagttgaaatgcatgacttg
>PGSC0003DMG400020749_exon_1_10
aaagaagtgatggatgtttatatggataacttaatttccagtagcttggtaattgctttcaatgagataggtgagtacctgacttgccaagttcatgatcttgtgcatgacttttgtttg
>PGSC0003DMG402016981_exon_2_11
aaagaagttccagatgagtgttttaagaagttctcattggaggtagtaaatcaggctaaagggcttcctttagccctcaaggtgtggggttctttgctgcataagaaaggcatagataag
>PGSC0003DMG400002426_exon_2_11
aaagaagttccagatgagtgttttaagaagttctcgtttgaggtagtaaatcacgctaaagggcttcctttagccctcaaggtgtggggttctttgctgcataagaaaggcctaactcag
>PGSC0003DMG400002357_exon_2_11
aaagaagttccagatgagtgttttacgaagttttcgttggaggtagtaaatcacgctaaaggccttcctttagccctcaaggtgtggggttctttgctgcataagaaaggcctaactcaa
>PGSC0003DMG401030700_exon_3_4
aaagaagttccggatgagcgttttaagaacttctcgttagaggtagtaaatcatgctaaaggtcttcctttagccctcaaggtatggggttctttattgcataagaaaagcctgactcag
>PGSC0003DMG400019900_exon_1_4
aaagaagttctcctgatgtcgaggacttggctacattccagaagaaggttcaggagttattgaatggaaaaagatacttgcttgtcttagatgatgtttggaatgatgatctagaaaagt
>PGSC0003DMG400022699_exon_3_1
aaagaatactttctgtgttctaaacagcatttgccgtctctaacgacgctagatctcagctactctagaaacctggtgcgaacaccagatttcacggggatgccaaatttggagtatttg
>PGSC0003DMG400028339_exon_2_19
aaagaatcactcgccgactctgctatggtcatcaaggaaatgcaagttgaagacatgggattttctgattttgaggtcataatccacagaatagatcagcaatgctccaacacttggtct
>PGSC0003DMG400013091_exon_1_39
aaagaatcgccagctacaggtgaagtatggagactgagtgatgacgacaagttccaaagtctcaagctgttgatatttagctatctacagtttcagcactgggaagctagcagtgatagc
>PGSC0003DMG400002217_exon_2_2
aaagaatgaagaagataaaaagactgttgaaatggttgatcaaattgaaaatctgaaatttgggatggcatttatttgtacgtacatccagctttcttattccgatttggagcaatttga
>PGSC0003DMG400013165_exon_1_18
aaagaatgcaaggggctgccgattgctattgttacagttgcaagagcactaaagtttaacagcaggccttcatgggaggatgcccttatagaattacaaagatctgcaccaattaatatc
>PGSC0003DMG402017416_exon_2_18
aaagaatgcaaggggttgccgcttgcaattattacagttgctggtgcgctaaagaataaaaggaagccttcgtgggaggatgcccttgtacaattacaaagatctgcaccaaaaaatatt
>PGSC0003DMG404026432_exon_3_14
aaagaatggagatacgagttcaaaaaactaaaagcaattcctcatggtggtattcaaaagattctcaagataagctttgatggacttgatgtcaatactcagagtgttttccttgatatc
>PGSC0003DMG401015877_exon_1_37
aaagaattttccggatcgtcccttggatatgtccagcttgacaaaaacttgagacattcaagctttactgggaaggttatttggaagaccccatcaagatatttgtttttccaaaatcaa
>PGSC0003DMG400004295_exon_1_13
aaagacaaacttagtacaataccaaggattccatccagacaagcattgcaaatttctcagtaccaaacgtttctctgttggctcgtgaaaccggaagtaattccagtccaaaaggaggta
>PGSC0003DMG400004874_exon_1_39
aaagacaacggatttcttggtgatgaatggatgttaaacgatgaagagattttcaagcaacttaagttcctcctaatcagttggacaggtctgaagcactggaaagctggtagtgttaac
>PGSC0003DMG402026432_exon_1_6
aaagacaagttaaagaaaatagttttgcctattttctatgatgttcatccttctcatgtacgcaagcaaaccggatactttggtgaagttttagctatgcttaaggagcgatcattcgag
>PGSC0003DMG400024273_exon_2_7
aaagacctcaaagtacaaagcatgtctcttggcgatgtatctcgacttgctgtagagactgagaatgtgatggttggccatgaaaatgaatttgagatgatgcaggatcaaattgctaga
>PGSC0003DMG400007872_exon_1_36:PGSC0003DMG400007870_exon_1_36
aaagacctctatgattttcgctacttagatcatctcgaggaactagcattttgtcttcctcctcaaaataatgcttactttttggagaggagaatgtgttttcagacaaggaatccactt
>PGSC0003DMG400043650_exon_2_7
aaagactactttggcttacagagtatttaatgataagtcagttgttgaaatcatttcgacgtccgtgcttggtgcacagtcgaccaagagcataatgagaaaaagtagttgtaaaagatt
>PGSC0003DMG400030856_exon_2_48
aaagacttggaaatctctttctttaagaatctcaaagagctgcctaccagcctggctagtctcaatgctttgaagagtctgaaactcccagaagagatgttcaaaagccttgcaaatctc
>PGSC0003DMG400004561_exon_2_20
aaagacttggtcaattccaatgcttcttcagtttctatgataaaagaagaaattaagcaggtgaaacaagacctggaaatcataagatcgttctttgggtatggtgagcaagagttacat
>PGSC0003DMG400016808_exon_2_6
aaagacttgttcatcttcaactccaggatagtttgttgcatgaattatggactaaaagaaaggtacaattttatttgaaatactttttatttttgcagaataacaaaactcccctaaaat
>PGSC0003DMG400033161_exon_1_9:PGSC0003DMG400033159_exon_1_9
aaagagaaaacgatatttctagatatcgcatgcttctttagagggaggaagaaaaatgatattttgattctctctcaaagaggcagtgaggttgaggttcgtctccctactccctattga
>PGSC0003DMG400018441_exon_2_27
aaagagactagtgatttagcagctatgcttcgccaaattttacaaaccggaagatatctcattctccttgatgacgtaccaaatgctagggcatggaatgatttagaacattgcttctgt
>PGSC0003DMG400017146_exon_2_15
aaagagagcgaaaattcgaatttggtggaaataggaaaggaaattgtgagaaagtgtggaggagttcctcttgcaataaaatcagtaggaagcctactacgcctcaaaagaacggagaat
>PGSC0003DMG400018428_exon_1_9
aaagagataggtgatttagaaaacttggaggaacttgatgctacacgtactctaatttcacgacctccttcttccatcgtccgcttgaacaagcttaaatccttgaagtttgtgaaaatt
>PGSC0003DMG400007606_exon_1_10
aaagagatgtgttccattatttcagagttcaagttgattaaggtgttggacgtgttaccagtcctgtacgatttctctagtgtaatacctgagcttgtacatttgagatatgttgctgca
>PGSC0003DMG401003025_exon_1_28
aaagagccaatcgaattacaagacgatttttttgatggaatgagtaaactcaatgtcttaagcatgaggggagacagatataaggagtccatttagccttttctagcatccattcggaag
>PGSC0003DMG400008394_exon_1_47
aaagagctcacttgtcttccagatgagatactacgtaacaacgtttctcttcaacagataacgattttcaactgcggagagtttcgtgaattgccacaaagcttgtacaatctccattct
>PGSC0003DMG400011521_exon_1_16
aaagaggatgtcgctgaaagagcagacgacagaggttttgttcataaactttgtttcctatgccaagaagaaagttgggacctcttttgtaggaaactagttgatgttcgagcaatgatt
>PGSC0003DMG400007608_exon_1_12:PGSC0003DMG401007609_exon_1_12
aaagaggccaacttatctgcaaaagaaaatctgcactctttaaggatgagttggtataaatatggaccatattgtttacatgaaacagatgtgcttgaagccctcaaaccacaccccaat
>PGSC0003DMG400016808_exon_1_3
aaagaggttcaccattctctgggatgttccagaaaactcatctctttagagttgtatggttgtataaaccttgagaggtttccatgtgtaaacgtggaatctcttgaaaaactatatata
>PGSC0003DMG400013543_exon_3_2
aaagaggttcatgattccctgggatgttctagaaaactcatttggttagatttgagtgattgtggccgccttaagaggtttccatgtgttaacttggaatctcttgaatatctgactcta
>PGSC0003DMG400004296_exon_1_7
aaagagtatatgattgtctcagaatcgagcaaaagttttttggcaaaatctaaaatgagacaaggactagcgttttggaaacgagcagtaggacacattgattctatgataaacaacagg
>PGSC0003DMG400017062_exon_2_12
aaagagtatggaaacatgtgagagatagcgagatttggaatttgcctcaagatgaaagttctattctgcctgccctgagactgagttatcatcatcttccacttgatttgagacaatgct
>PGSC0003DMG400029405_exon_1_15
aaagagtctaataaatcagatgtattgcagaacttgctaaaacagctgggggaatccaaggacgctgtggatctagctaccaatgagctggaaactagacttttgaagtggttaattgga
>PGSC0003DMG400007344_exon_1_55
aaagagtggagtttacatagactcccctgtctcagaaagttagtgatcgaacatgatggcagtgacgaagagatcgaacattgggagttgccttgctctattcaaagatttgaggtatcc
>PGSC0003DMG400002277_exon_1_1
aaagagttaccaccaattggtaatctttgcaatttgcagttgctcgattgtgataatacaaggttacattttctgccgcaaggaatggataagttgacaaatctgaggctagtaaatatg
>PGSC0003DMG403026842_exon_1_5
aaagagttgagaaaaatgtggtgcaatttatgggtgagcataccgaagatagctgcctgaaatatgtgaagacgagttatgatcatttgccccaagaaatgcagatgtgcttcttgtatt
>PGSC0003DMG401007575_exon_4_20
aaagagttgtatagacatctgaggctaagctatgattacttggaaagtgatgaagtcaagtacctctttttgctttgttctttgtttgaggaggatagtgatatttggattgaagaatta
>PGSC0003DMG400015681_exon_3_18
aaagatacgattgaaatgcatgacttaatacaaaagatgggcaaacacatagtgacagtgcaaagggaagaactcagcagactatggctcactgaagatttcgaagaattctcaaaagca
>PGSC0003DMG400021098_exon_1_7
aaagatagatatgttatcaatggattaatgatgtgtgaagatgcattagcagctagtagctatagaggcactggtgggatgtcctctagagggcctggtgcagcatccccttttgttcga
>PGSC0003DMG400002277_exon_4_7
aaagatcacgcaggaagcaacgttattataacttgtcgttctttggaggtttgtaggaaaatgaaaacagacaccgatatgaacatttccacattggatgaggatgaatcttggcaactg
>PGSC0003DMG400002275_exon_1_7
aaagatcacgcaggaagcaaggttattataacttctcgttttttggatgtttgtaaccaaatggaaattgacatcgaaatgaaggtttacacattggatgagaatgaatcttgggctctg
>PGSC0003DMG402027371_exon_2_8
aaagatcatctgtttagcaaagaacaagttattcacctgtggattgctaatggtcttgtacagaagttgcattcagctaaccaatactttctcgagttgagatcgagatcattgtttgaa
>PGSC0003DMG400011527_exon_1_39
aaagatccgatgcctattttgggaatgttgccaaacctaagagatctcatattgcaagaagcttataatggaaaagaaataatgtgcagtgataacagcttccgtcaactagagttcctt
>PGSC0003DMG401011522_exon_1_39
aaagatccgatgcctattttggggatgttgccaaacctcaggaatctcgatttattaaaagcttatgaaggaaatgaattaacttgcagtgataacagtttcagtcaactagagttcctt
>PGSC0003DMG400030497_exon_1_17
aaagatcgttgtcctccacaactacgaaaaataggtaagcatatcatacaacaatgtcaaggattacctctctcgattattgtcattgctggacttcttggcaagataggtgtgacatat
>PGSC0003DMG400006570_exon_1_19
aaagatctgaagacacaagtggagacgtactataaatccttaaaattcactccatctcagttccccactgttggtggatggagctttctggattctcttatacagaaactgaatgagatg
>PGSC0003DMG400011898_exon_4_18
aaagatctgaaggaacaagttgagatgtactacaaatccttgaaatttactccatcttagttccccacctttggtggattgagctttttggattctcttttaaggaaactgaatgagatg
>PGSC0003DMG400041458_exon_1_37
aaagatcttacattgttggagtggcaagatattgaaggacttaggatgcttcggtcattggttatcggaggcttacctgaattggagtcaaaagatgttcactgccttaggagccttcag
>PGSC0003DMG400043186_exon_1_23
aaagatctttggaggcgtactatcaatttagcatacgaagctgaattttctatcgactctattcttgttcaatataatgttctttggcatttgttttgctcacctcctgcaatcataaga
>PGSC0003DMG400018428_exon_4_6
aaagatgaagaaaatggacaaacagtcataccaatcttctatgatgtggatccatcacatattcgaaaccaaagtgaaagctttggagcagcatttgccgaacatgaattaaagtataag
>PGSC0003DMG400018429_exon_3_6
aaagatgaagaaaatggacaaacagtcataccaatcttctatgatgtggatccatcacatgttcgaaaccaaagtgaaagctttggagcagcatttgccgaacatgaattaaagtataag
>PGSC0003DMG400031521_exon_1_12
aaagatgacactagcaaaataaatgtttgctcgatacagatattggagaaaactaaagatctgaaggcacaagtggagacgtactacaaatccttaaaattcactacatctcagtacttt
>PGSC0003DMG400015693_exon_1_19
aaagatgacatcattaaaattcttcagggctatgatttgtacgcccgtatcagattgcatggtctaattgagaaatctcttgtgttcatctctacatatgatagaattcaaatgcatgac
>PGSC0003DMG400019669_exon_1_18
aaagatgactcttgggctttattcaaacgacatgcactagaaaatagggaacattcagaacttgaagaggttgggaaaaaaattgcagacaagtgcaaagggttgcctttagctctaaag
>PGSC0003DMG400022699_exon_3_33
aaagatgagcctgagcttgttgagaccttgttacagatgagggaaaacaacgatgaaccaacagaacgttacattgggatcaggagcagtagatataacaatagtgaacatcatgactcc
>PGSC0003DMG402006288_exon_1_14
aaagatgatctctggtataaacctccttatgtattatccctgattgtgctagtggagctgcaaataaagaagatttttctcggtgaactaaagacttcaaaatttactcaagcaagaact
>PGSC0003DMG400019740_exon_1_16
aaagatggtttggtaccgatgcgtcttctgacacaggaggaaagtcggtatctgttttaccacaaggcatttgggaaaaattacagtattcgagggtcagaggttgatgaattcgagaag
>PGSC0003DMG400031878_exon_1_20
aaagatgtcatagattcaattattgttcgagataatggtctcttacatcttattttctcacttcccattaccataaagaagatgaagcttatcaaagaagagttctctgatttacatgag
>PGSC0003DMG401008349_exon_1_11
aaagatgtcgtcatggtaactgtcactcaacaaccagaatttaaaaaacttcagggtgagatcgcaagaggagtcggactgacattaaaaggggatgatatatggagttgtggagatgag
>PGSC0003DMG400013098_exon_3_18
aaagattatacaatcaaagttctggatgaatgtggtttccatgctactgctgaaatacagaatctcattgatagatatctcctgacagtgactcctgataacaagctaatgatgcatcag
>PGSC0003DMG403019668_exon_2_23
aaagattatgaattctgcaaagacctacttatttacctgtggattgctaatggtcttgtaaaacagttttgtttaggtaaggaatactttgacgagttgagatcaagatcattgttcgaa
>PGSC0003DMG400018461_exon_2_19
aaagattcgggagaacagagcagactatgggccgctgaagatttcgaagaagtgatcgtcaacaatacagtaagtaggctaaacaatgcagtaatattcaatttctggttttcatattcc
>PGSC0003DMG402007871_exon_1_43
aaagattgctattctttggattcaatccctcgagattttgcagatataaccacactagctcttattgatataagtgactgtaaacaatctgttgggaattccgccaagcaaattcaacag
>PGSC0003DMG400018213_exon_2_9
aaagattggtttggttttggaagtaaaataattgtgacaactaggcacaaaagcttactaagacttcaattaggccatgaggtacatgaagttggaattttgtacacaattgaagcaaat
>PGSC0003DMG400029462_exon_1_23
aaagattgttgggtgcgtgctttagatgtggcatatgaggcagaacatgtcattaattccattcttgtcagagataatgctctctcgcatctcatcttctcacttccgagtgtcactgat
>PGSC0003DMG400007870_exon_1_7
aaagatttcaaagcacaaaatttctgtctatccaagatacctgaacttgctgttgagcggtccgaggttataatggttggctatgaaaatgaattcaagatgatgctggatcaacttgct
>PGSC0003DMG400007872_exon_1_7
aaagatttcaaagcacaaaatttttgtctatccaagatacctgaacgtgctgttgagcggtccgaggatataatggttggctatgaaaatgaattcaagatgatgctggatcaacttgct
>PGSC0003DMG400002920_exon_1_7
aaagatttgaaagcacgaaagttttctctagcccctagtatacctgaacatgctgtagggaagcctgagaatataatggttggccatgaaaatgaattcgagatgatgctcaatcaagtt
>PGSC0003DMG400030267_exon_6_8
aaagatttggtgaagctacaactggtgtacaactcgaaacttgaaagcttcccagaagagataggtggtttagtaaacttggagaagcttgacgcctcaaggactctaatttcacgtcct
>PGSC0003DMG400011115_exon_2_5
aaagattttgagtttgagaaggaccaactaatccaactctggatggcagaagggtttcttcgtccatgtcaagagacccccgtgatggaagacgtcgggaacaagtttttccaactcttg
>PGSC0003DMG400008292_exon_2_18
aaagatttttggattggtgaaggacttgtggagcagattgagatgaaaagtgcagaagaagtagtgaatgagttaatttccagtagcttggtaatacctttcgataattctatttgcaaa
>PGSC0003DMG400001756_exon_1_7
aaagcactttctaaacacaaaaaacgttttgggaaggagaaggtagcaaggtggaaagccgctgtcaaagaagctgcaaatttatcgggacgggatttgcagaacgtcgaggacgggtac
>PGSC0003DMG400002947_exon_1_4
aaagcagaaatatggaacttgttacagttgaggcatctccacaccaacatacctgcaaaattgccatccccgactaccaccacaggtaaaccttcttgtctacagactctttctatggtt
>PGSC0003DMG400046201_exon_1_7
aaagcagaagaaaaaataagtcatcatttgactcgagggacaaataaagtagatgtcatccctattgttgggatggggggacaaggcaaaacaacttgtgctcgaaagttgtataataat
>PGSC0003DMG402008383_exon_3_14
aaagcagagatataatagtcaagacgctacaagatgcattgggagaaaaaagtatttgcttgtcctggatgatttgtggcgtgttgactctacatcgtggcatgagttcatggacacctt
>PGSC0003DMG401013522_exon_1_6
aaagcagcttcaaagccatcaacatcaactagaggaatgatatcagaggtgctgaaaatacttaaacccgagaatattgctgaaagaatcaaagcttcaaagccatcaacatcatctagc
>PGSC0003DMG400000815_exon_1_11
aaagcaggatttgaagttgctcgaaactgtaagggattgcctcttgtgattgtgttgaatgctggtattatcgcacaaaaggtattatcaaagtggatttggcccaaagctagacaaatg
>PGSC0003DMG400003527_exon_1_19
aaagcagtaggaggagtgatgctttgtaaaccaccttactatcatgaatgggtgcgtattgcaaatcatttccgcgatgaattgaaagaaaatgatgactcagtgatggcttcattacag
>PGSC0003DMG400029462_exon_1_14
aaagcatcaccaaggattcttcaaaattatctcattcttatccaaggacacatggcaggtgcagtagctgtcaattacgctccaactcaaagcattaatgtcatgatagagttcctattg
>PGSC0003DMG400029457_exon_1_14
aaagcatctccaaagattcttcaaaattatctcattcatctccaaggacgcatggtagctgtcaattactctcaaactcaaagtattaatgtcatgatcgagttcctattgatctttctc
>PGSC0003DMG403026842_exon_1_28
aaagcatgaaactcaagctaagcatattccctcctgaaaatgaatccaaggttccacagtgatataaaaggtcagttgaattcatttatactgaaatcattaaaatccacattatagtct
>PGSC0003DMG400003380_exon_4_1
aaagcattactcgagaactctccaaaacttgatgatttggaaaccctttccaattcatatttcactcgtgttgaggatgcagaattgatgctgagaaaaacacctaatcttcgaaacctg
>PGSC0003DMG400007471_exon_1_23
aaagcatttacacttatcagagtcttggacgttgaacccgtcaaatttctttctccaaagatttttaaccagttatatcatttgaggtatgttgccatctcaggtgaattcaagtccctt
>PGSC0003DMG400020913a_exon_1_4
aaagccatagaagagtctaaaattgctatagtgatattttcaaaaagctatgcatcgtcaagatggtgcttagaggagcttgcacacatcataaagtgtaaaaatgaattggagctgata
>PGSC0003DMG401029345a_exon_1_4
aaagccatagaagagtctaaatttgctatagtgatattttctgaaagctatgcatcgtcaaaatggtgtttagacgagcttgcacacatcataaagtgtcgaaaggaattgaaacaaatc
>PGSC0003DMG401029345b_exon_1_4
aaagccatagaagagtctaaatttgctatagtgatattttctgaaagctatgcatcgtcaaaatggtgtttagacgagcttgcacacatcataaagtgtcgaaaggaattggatcaaatc
>PGSC0003DMG400029415_exon_3_4
aaagccatagaagagtctagatttgctattgtaatattttccgaaagctatgcatcatcaagatggtgtttggaggagcttgcacatattataaagtgtcgaaatgaattagatcagata
>PGSC0003DMG400045101_exon_1_4
aaagccatagaagatgccagattcgctgtcgtaatattttcaaaaagctatgcatcctcaagatggtgtttagaggagcttgcacacatcataaagtgtaaaaaggaattgcacacatct
>PGSC0003DMG400019928_exon_2_6
aaagccatctttgatactctatcttatcaatttaaagttgcttgttttcttgcggatgttaaagaaaatgcaagaaataatcaactgcattctttaattacaaaatacccttctttctca
>PGSC0003DMG400019732_exon_1_22
aaagcccatgtcatttctgtgaagaagttaattagattatggattgcagaaggactcgtaaatctaaaaggagttgaggaattcgaacaagtagctgctcgtgttttacatgattttatt
>PGSC0003DMG400021986_exon_2_3
aaagcctgaaattgaagctgacatttatttgtacatatgtccagctttcttattccaatttggagcagtttgaagatataatgactagaaaaagacaagaggttgagaatctgcttcaac
>PGSC0003DMG400011900_exon_1_20
aaagccttgtcttctttatatggggatgttttcggaggacgcaagaattccagcatctaaattgataagtttatggattgctgaaggattcgtggagaacactgaatctgggagattaat
>PGSC0003DMG400031405_exon_2_14
aaagcgtgctttttatattgtagtgcatttcccggaggctttcaaatccctgcttggaagttaatccgtttgtggattgcagaaggtttcatacagtataaaggccacttatctcttgag
>PGSC0003DMG400031185_exon_1_3
aaagctaaagatctttaggcacaagtggagacttactacaaatccttaaaatttactccatctcagttctccaccttttatggattgagctttcttgattctcttttaaggaaactgaat
>PGSC0003DMG400007872_exon_1_11
aaagctactgtttcacaagagtattgtgtgagaaatgttttcctagaccttctttcttgtataagtgataaaccttatgatcagctacatgacgggcaactagcagatcgactacaaaag
>PGSC0003DMG400007870_exon_1_11
aaagctactgtttcacaagagtattgtgtgagaaatgttttcctagaccttctttcttgtataagtgataaaccttatgatcagctacatgacgggcaactagcagatcgactgcaaaag
>PGSC0003DMG400018463_exon_1_12
aaagctagtgagatttctgtgaaaaagttgatcagattatggattgcagaaggactttttgagctaagaggacgactcagggatttggaagaagtggctgatagtcttctacatgatctt
>PGSC0003DMG400018619_exon_1_38
aaagctctattttcctatcttgattgtgagactgaagactatagtcgggcaagtatgcttttaagttatgataacttacccgattatttaaagccttgccttctctacatggggatgttt
>PGSC0003DMG400024337_exon_1_22
aaagctctctcgcatctcatcttctcacttccaagtgtcgctgataagatcaagcttatcgtggcagaagtcaccagtttacagctggaggataaaaatgggaatgacccccttgatgca
>PGSC0003DMG400011528_exon_1_42
aaagctcttcgtatcgatcgctgtctaaagctgaaccaaattcctgagagaatgaaggatgtggagccattgcctattgaagagaaattaaatgcgctgaagcttttcaaccatatgtga
>PGSC0003DMG400021469_exon_1_25
aaagctggaatgcaattgagaaagataccagagcttcgtgaatggtcagaagatctcggcaaggtatccttgatgcataattgtatagatcagatttctccttgtgaactatacaaatgt
>PGSC0003DMG402000927_exon_2_6
aaagctggagctttacacggttcctaagctgggacatttctttcagacggagtgtactcttgaaattccaattctcaaggaagtgcatattcatgactgccctgaaatgatgacatctgt
>PGSC0003DMG400013889_exon_1_1
aaagcttgcagaatgcatgatgtgatccgtgaactctgcttgagagaagctcgtaacacaaattttgtgaatgtaatgatggataatgaaactccatgtgaacaatccaggaatttttcc
>PGSC0003DMG400038020_exon_1_21
aaagcttgcttcatttatatgtgtggttttctagaacagaccgagattcgtgtccagctattggtaaggttatggattgctgagggttttttgactaacagaaaggtaaagaacttggaa
>PGSC0003DMG404026043_exon_1_14
aaagcttgctttttatactttggcacattccccagaggctatttaatccctgccaggaaattgatccgcttatggatcgcggaagggttcatccagtacgaagggaacttatcccttgag
>PGSC0003DMG400002960_exon_2_13
aaagcttggaggaagtggcaaaatgttatttggaggatcttatcagcaggaacttgataatggcttgaaaaaggagatttaatggtgaggttaaagtatgcggaatacatgatctgctgc
>PGSC0003DMG400027377_exon_3_5
aaagcttggattcgtgtgtccgaaccatatgatgctctcagaataacaaaggagttacttcaagaatttggcttaatggttgataacaatctgaattaacttcaagtcaaattgacggaa
>PGSC0003DMG400009455_exon_1_36
aaagctttgaaggcaaagatgagggagaagaatcatgttgaaaaattatcattggagtggagtggaagtagtactgcagacaattcacaaactgaaagagacatacttgatgagctatgc
>PGSC0003DMG400025683_exon_1_4
aaaggaaactacattctcgtgactacccgtattaaacaagtggcatccacaatagcagtagatcttcatatgttgagaagattagctagagatcattgttggtccattttcaaacaaaga
>PGSC0003DMG400010287_exon_3_5
aaaggaagattgtccgcctgaactactagatgtgagtcaagcagttgcagaaaattgcaaaggactgcctctagtggttatcttggtagctggaataatcaaaaaaaggaaaatggaaga
>PGSC0003DMG400021477_exon_4_1
aaaggaagcatggtccttttcagacagaaagccggtaattcggtagctgatctttctcttcatcacacaacaaaagatgttgtgaaagaatgcaaggggttgccgcttgcaattattaca
>PGSC0003DMG400029453_exon_1_38
aaaggaaggaaaggaaagcaaaaggatttgtggcttaagattcaacataatctggattcttttatttcagcaaacaacaatttgcagatgatgaaagtgatgcaattaagttatgaccat
>PGSC0003DMG400020749_exon_1_2
aaaggaagtagaattattttgactactcgagaaaaggaagtggctttgcatggaaagcgctacactgatcctcttgagcttcgattgctaagatcagaagaaagttgggagttattagag
>PGSC0003DMG400009633_exon_1_10
aaaggacatcatattcatgacgggtgagttggaaacaaataattgcttttgatgaaaaaaaataacaatgtgtttctatatattaccctgaactataatgtttcctatttaatacgctct
>PGSC0003DMG401026043_exon_1_11
aaaggactaccccttgctattgtggtgattgcaggagctctaattgggaaaggcaagacaatacaggaatgggagcaagtggatcagagtgtgggcgaacattttataaatagagatcag
>PGSC0003DMG402009305_exon_3_33
aaaggattgctgaaaaaggaaggagaagaccaattccctgtgcttaaacagatgaagattgagaagtgccctgtgtttgttattcctaccctttcttgtgtcaagaaattggaacttgtg
>PGSC0003DMG400006003_exon_1_12
aaaggccacaactctatgggtctggtttttcctaatttatcaggtctttgctcattgacaaagctggacataagtgattgcaatatttcagacggacgaatcctatctaatcttgggttc
>PGSC0003DMG400002427_exon_2_12
aaaggccatcctttagccctgaaagtatggggttcttcattacaccggatgaataaaactgagtgggaaagtgccttggtccaaataaagaaaaactctggtgtagaaattactgaaaat
>PGSC0003DMG401011522_exon_1_34
aaaggccttgcttgtgatcagtggaaaaatgttgaccctgttgatttagttaatcttcgagaattaagcatgcatgatattaccaaatcctactccctaaacaacattagcagcttgaat
>PGSC0003DMG401004423_exon_1_61
aaaggctgcccaaagttagaagaaagttgcacaaattggagtggctcaaactcccaatggtccaacatttcccatattctaaaaattgaagtaggtggaagcataattcaggacttgcgt
>PGSC0003DMG400028001_exon_1_61
aaaggctgcccaaagttagaagaaagttgcaccaatcggagtggcccaaactcccagtggtccaacatttcccatattcaaaaaattgaagttggtggaagcacaattcaggacttgcgt
>PGSC0003DMG400009633_exon_1_3
aaaggcttgaaaataaggggaatattcacctttctagatgaagaaaggctagaggatggcgattccatctcaaaagaactcgtgcaagcgatagaagagtctcaagttgctgtaatcgtt
>PGSC0003DMG400013407_exon_1_12
aaaggggagagcatgatggacatgacagcacaatatctgaaagaactagcccgtatgggcatggtagaggtgaaaccagaggaagttccaacaaccaagaaattcttcaaggcttgtcgc
>PGSC0003DMG400002799_exon_3_17
aaagggtggactccaacaaggaagacaaagaaagttgttcttcaggtatgtcctgctaactatacctgcaaatatctacttgcaatagaattgaagacaggagcatataaagttttatga
>PGSC0003DMG400007344_exon_1_13
aaagggttacttcaagaaattggctcatttgacttaaaggttggtgacaatcttaatcagctacaggccaaattgaaggaaagcctgaagggaaagaagtttcttgttgtccttgatgat
>PGSC0003DMG400026573_exon_1_13
aaaggtaagaggtacttggtagtcattgatgacatatggacaaccggagcttgagacgatataaaatcatgtttcccagactggaactgtggaagccgaatactcctgactactcggaat
>PGSC0003DMG400029405_exon_1_7
aaaggtactgacaaacagcatgcctgtagcaatgggacaactaccaatatgggtgatcagaatcgtgcaatggcacaatgtagttatgctacgatcccagagagtgatgaagaggaacta
>PGSC0003DMG400008393_exon_3_35
aaaggtcgtcaaatagaagaattaggtcatttgaaaaacctaagaggtgaattgacgatcaatggtctccaattgatctgtgataaagaagaggctcgaacaacatatttacaggagaaa
>PGSC0003DMG400010953_exon_2_5
aaaggtcttctgaatctgcaagccttatccatagaagactgtgaatcaatggaagaagtgatcacaaaagaggaacaacaaggagaaggaatcatgaccttatttccccgattgcaagag
>PGSC0003DMG400011527_exon_1_43
aaaggtcttgctatcgatcgctgtccaaagctgaaggagattccagagagaatgaaagatgttgaagagaagttaaatgtggtggatcttcacaagcatatgggaggttttattttttaa
>PGSC0003DMG400024429_exon_1_30
aaaggtctttcactagccaaattgagaaatctacagaccataatttttaaaggacttacagtactgcataagttggagcagccactagatatctggcgaatgacagagataagacatttg
>PGSC0003DMG400030044_exon_1_3
aaaggtgttctttgtgatcagtggaaagatgttgaacctgttgatttagtcaatcttcgagaattaaccatgcatgatattaccaaaacttgctccttaaacaacattagcagcttgaaa
>PGSC0003DMG400008588_exon_2_8
aaaggttggagcaagaggtgcttctgttctagcaactactcgtctcgaaaaggttggatcaattatgggaacgttagaaccatatcgtttgtcaagtttatctcaacatgatggcttgct
>PGSC0003DMG400032578_exon_2_2
aaaggttttgtctatagacttcgtttcctgagccaagaagaaagttgggatctcttttgtaggaaactactagatgttcaggcaaaggtctcagcaatggaaaggctagcaaaggaaatg
>PGSC0003DMG400024055_exon_2_7
aaagtaagtttaactatagcaagtgtgtatgaaggcatgagaatcataaaggagaggctacgctcaatgaaagttttgatcattcttgatgatgtaaatcaaaaggaccaattagaaatg
>PGSC0003DMG400003445_exon_2_1
aaagtagagaaagttgaaagcatgcgaacttcagagtaccaatattttaaagatgaggtgttcaagaagatgcaaagcttgcaggtacttaaaattgataagaaatatggtcttgtcaat
>PGSC0003DMG400031318_exon_3_9
aaagtatatcccgtcttctataacgtcgagccatcagatatacgcatgaaaggtaagtcatcagaaatattcgttgatagtaacacttcactaataatattatttattgttctgacttat
>PGSC0003DMG400008306_exon_1_18
aaagtatttgctgtggatagagagtgtccacatgacttggtggacgtgggaaaagagattctggaaaaatgtgatgggttgccactggcaatcaccgtcataggaggtctcttggcgggg
>PGSC0003DMG400029504_exon_1_23
aaagtcaaaaaaactagtggagtagtcaaagattgttggttgcatgctttagatgtggcatatgaggcagaacatgtcattaattccattcttgtcagagataaagctctctcgcatctc
>PGSC0003DMG400004756_exon_2_2
aaagtcaaagatctagcacatgaagcagaagaccaaattgaatcacatttacaacaactgattatagagaaggatgaacacaatcgaacaaaggcaaacaagaggcttcttgagatgttg
>PGSC0003DMG400018441_exon_2_2
aaagtcaacaagatccatcacattgatcgtgttacctctcggatacaagaaaagatacggatcactaagttggaaatcagagatatccatttagtattatccaataaagacggcatcgat
>PGSC0003DMG400024203_exon_1_9
aaagtcatgagaagactaacaggaccaccgtctagtcgagaaattgtctcaattttgggcatgggagggataggtaagactactttggctaaaaaagtataccatcatcctgaagtcagg
>PGSC0003DMG400008393_exon_3_41
aaagtccttcagcatcttgagctggtaggattccatgagttggaatgcattggacctgctttatatggtgttgagattagcaatattggatcaagcagcattatccaagtgttcccgtca
>PGSC0003DMG400030856_exon_1_7
aaagtcgggaaaaggatggaccaagtgatgcaaagactaaatgcaattgctgaggaaagaaagaattttcatttgcacgaaaatattatagagagacaatctgttcgacgggaaacaggt
>PGSC0003DMG400018619_exon_1_34
aaagtcggtgcccatgtcatgcaccatattgatccttatttccttccattcctcacaccagaagagagttgccaattgttgcagaaaaaagtatttcagcaggaaggttgcccacccgaa
>PGSC0003DMG400017060_exon_2_36
aaagtctaaagttatcctgggggtctgcggatatggagtatgttgaagaagtggatattgatgttgattctggattccccacaagaataaggtttccatccttgaggaaacttgctatat
>PGSC0003DMG400010886_exon_2_15
aaagtgacattcacaacgcttttccgatctgtttgtgaagctacgggagctcagaagatcatggacgttggaatgttttctgaagaggaagcatggttccttttcaggcagaaagtcggt
>PGSC0003DMG401016933_exon_1_15
aaagtgacattgactacgcgtctgagagatgtttgtgaagctatggaagctcagaagatcatggaagttggaaccttacctgaaaatgaagcatggattctttttaggcagaaagccagt
>PGSC0003DMG400032584_exon_2_23
aaagtgagggttcatgatttactccgtgatcttgccatacaaaaggcatccgacacaaacctctttgacatttatcatccaagaaggcactccaaatcctcttcatgtatcagactttcc
>PGSC0003DMG401011427_exon_1_15
aaagtgatattgacaacgcgttaccgaaatgtttgtgaagcaatggaagctcagaagatcatggaagttggaacattatctgaagaggaagcatggtgccttttcaagcagaaagctggt
>PGSC0003DMG400010953_exon_3_7
aaagtgatattgacgacacgattccgaaatgtttgtgtagaaatggaagctcagacgatcattgaagtagaaacattatctgaagaggaagcatggagccttttcaaagagaaagtcggt
>PGSC0003DMG400002357_exon_2_10
aaagtgcctacactacctgatcatgaagctatgcaattgttcaatcaacatgctttcaaaaaagaagttccagatgagtgttttacgaagttttcgttggaggtagtaaatcacgctaaa
>PGSC0003DMG402016981_exon_2_10
aaagtgcctacactacctgatgatgaagctatgaaattgttcaatcaacatgctttcaaaaaagaagttccagatgagtgttttaagaagttctcattggaggtagtaaatcaggctaaa
>PGSC0003DMG400006316_exon_2_15
aaagtgcttccaagatccattggaagactcaaacagctagaaatattggatctgaagcagacatatgtcagtgagttgcctgtggagattttaaaacttgaaaatctcagtcacctttta
>PGSC0003DMG400016601a_exon_1_35
aaagtgggcgagcaagtcaagtaccatactgatccttattctcttcggttcctcacaacagaagagagttgccaattattgcagaaaaaagtgtttccagaggaagattgcccacctgaa
>PGSC0003DMG401011427_exon_2_14
aaagtgggttatgcttacacaatgaccatgggtgattacggaaagaatattgagttaaaggtcacagagaccgccccattaggtgattggatctgccgcctgttgaaggaatgcgaagtt
>PGSC0003DMG402006288_exon_1_32
aaagtgtacaagagtgacatggttgtttttcactttgatcgtctagcatggtgttgcatttcccagacatataatcagatagagctattaaaacagatctaccatcaagttcccagttac
>PGSC0003DMG401011899_exon_2_3
aaagtgtttcaaaaggaagattgcccgcctgaactacaatatgtgagtcaagcagttgcagaaaaatgcaaaggactgcccctagtgattgtcttggtagctggaataatcaaaaaagga
>PGSC0003DMG400025545_exon_2_24
aaagtgtttggtgaacaaagctgctcccctctcctaagagatgttgggctaagaatagcaaaaatgtgtggacaactccctctttcaattgttttggtggctggtattctgtcggagatg
>PGSC0003DMG401007575_exon_4_15
aaagttatattgacgacacgtctccggcctgtttgtgatacaatgaaggctcagaagatcatggaaattggaattttacctgaagaggaagcatggatccttttcaaggagaaagtcggt
>PGSC0003DMG400026187_exon_1_2
aaagttgattctcaaattcaaaaggttcttggatttgaacatgagtttcagaagatgaagtcagaccttgaatttttgcaagcatacctcggagatgtggacaggcacaaagagaagtac
>PGSC0003DMG400025615_exon_2_1
aaagttgccaatgccaccagtgatgatcagtatactacaatggcgtgtgatatctccttcatccttgacagcttcaaacttgttaaggtattggatttggaatcaatcaacattggttat
>PGSC0003DMG400002217_exon_2_50
aaagttgcgaatactgcacatgacttcttgttctttccttgatatggatacagatgaaccaattctgatagcagaggacacaaagttagagaacttgagatatttagagaacctggtgct
>PGSC0003DMG400020740_exon_2_13
aaagttggacacttcattaagcagctcttagaaacctctccagaaattcttagggaatatctaattcatctagaagagcacatggtaactgttattacctcaagcactttaggggctcaa
>PGSC0003DMG400015872_exon_3_11
aaagtttaaagaaaatgcattcacgggtgatttctggaagccaaagagtggatttagcgcactccaagtcttgtggattgaaaggtcagaattagaatcttgggaggcttcggttattaa
>PGSC0003DMG400026666_exon_1_29
aaagttttaaatttgtccagttcaggaatcaaggagttgtcagccaaagtcgggaagctaatatacttgagatatcttgatctctcagacactaacatcacagccttgccccactccatt
>PGSC0003DMG400025611_exon_1_71
aaagttttaccaaataatgaaaccaatgttgtatttactgataaaaggaaaatggtttaccaagggttgttgctcctggtaacatttcttgttgatcccccaaatcagtacattgaatgc
>PGSC0003DMG400018256_exon_2_13
aaagttttaggttcttctctttgtgacagaagtatagaggtgtgggagagtgcattaaggaagttaaaggcaatccctgacaataagatcttggaaaaacttagaatcagctacgatttg
>PGSC0003DMG400025512_exon_1_41
aaagttttattggatgctggaggatttgtggaaaagacggaaatgaagagtatggaagaaatggtgaagatttatgtggatgatttaatttccagtagcttggtaatttgtttcaatgag
>PGSC0003DMG400032582_exon_2_14
aaataatgtgcagtaataacagcttcagtcaactagagttccttcatctttatgatcttgagaagctagaaagatgggatttaggcacaagtgccatgcctctgattaaaggtcttggta
>PGSC0003DMG400002217_exon_2_37
aaataatttgaattcctttattttgaacagtgaagtggaagtgatgaaggttatagaactaagttatgaccatttatcagatcaagtaaaattgtgcttgctttacattgcaagttattc
>PGSC0003DMG400002278_exon_1_41
aaatacaagtcatatttatggcaattttttaggatgccgctgccgcccaaacgtgggcaaattaggaacaaaatcataaacgacttaatgaagttgagtaagggatttttgtcaacttaa
>PGSC0003DMG400011193_exon_1_3
aaatacagtccatctaattatgagttccccactgttgatggattgaacttttttgattctcttctaaggaaattgaatgagatgttgaaatctgaatcaagtttagatttcctgatgaaa
>PGSC0003DMG402029995_exon_3_20
aaatacatagtgaaaatgcaaaagcatccaggtgaacgtagcagactatgggatgttgaagatttcgcgaaagtgatggtggacaatacggtgagtagtctaaacaataatagtactcat
>PGSC0003DMG400009686_exon_2_18
aaatacatgacttgatgcaagatatgggtagatatgtggtgaaattgcaaaaagatttgggagaacctagcagactatggaatgctgaagatttcaatgaagtgatggtcaacaatatgg
>PGSC0003DMG401030700_exon_2_7
aaatacccttctatctgagttgttaagacaaaaatatgattatgccaatgataagtactgtgggaagagactgatttcgtacaggctttcgtcaaagaaggtgctaatcgttcttgatgc
>PGSC0003DMG400024234_exon_2_7
aaataccttgtggtggttgatgatgtatggcagaaagaagcatgggagagtttgaaaagagcattcccggatagcaagaatggtagcagagtcattattaccacgcgcaaagaggatgtc
>PGSC0003DMG403016981_exon_3_5
aaatactgctctagtttagagaaatttccagaattcctcggaataatgaagcctgagttatatattacgatgtcatactctgggataagggaactgccattatcgatcattcatccccga
>PGSC0003DMG400005577_exon_4_8
aaatagggcacgaaataacccaggtatgctaaaatccccatatattttaccagagtttgtttaaaattcttttaaatattttcagttgttactgctctatagtcatactcttttcttttt
>PGSC0003DMG400018441_exon_1_15
aaatagtgaactgctccagttttaaagaatggactgtttacgatgatgcatttcctaagcttgaacacatggttctgcattgttgccaattacttgtggaaattccttcttggttcgcag
>PGSC0003DMG401007575_exon_3_1
aaatatataaatgtgtctaagcacttttggcctagtgttttcttccaagtatatttgcatcaaagtttgatacttcaatgtttgcaggtttcttgtcccaacttggaaaagctatggatc
>PGSC0003DMG400029220_exon_3_7
aaatatatggattgcgtcggaaataatctaaatgatgtattgatgctgttactggaaggggttatgtctgactctcctgaagaaaaacttgcaatacacagatttataaagcaactgaaa
>PGSC0003DMG400010612_exon_1_35
aaatatattcgttgtgatcagtggaaagatactgatgcttctggtttagtcaaccttcaagaattgggcatggaacaaattgcgaaatcttactccctaatatccattggcaacctgaaa
>PGSC0003DMG400011425_exon_1_14
aaatatattgcgaccgagagagagcatatatttatggtaagtcatgatgtgaactcagaagagttcccaagaaaagactcttacgagcaatgtagtcacatgtcaattgttgcaaataaa
>PGSC0003DMG402011427_exon_1_22
aaatatggaatggggctttgcatctttacaggaatccaaaatttagaagatgcaagaaatagggtgtattatctgttagaaacattggaagattgtttcttgttatcccaaggttcaaac
>PGSC0003DMG400020580_exon_3_10
aaatattcaggtgggctaccattagctcttgtgacattggggtcacattttcaagggagatccgtagaagaatggagaaacgagttcaaaaaactaagaacaattcctcattttgatatt
>PGSC0003DMG400005046_exon_1_21
aaatattctgttctaccatctttaagattgagctaccatcatcttccgccaaatttaaggagatgctttgcatactgttcaatattcccgaaagggtatgagttcaacaagaaagatcta
>PGSC0003DMG402002917_exon_1_15
aaatatttccagggaactaactttttcactaagagcgtgaaattcttctctgtggtcacaaatttgagaacgcatttgtgaatcagatgtcaagagtagttgtattgtgtttagaagaga
>PGSC0003DMG400003353_exon_3_13
aaatcaaatgcatcgtcttcatcttcagatctgatgccgcatgcaatgaccatccattacaatcagcatctccattcggatgaaaattttgtcctgttcaatccagaaaagaaaaatcct
>PGSC0003DMG400013627_exon_1_4
aaatcaatttcccctgaactccttaacgctatagaaaaatcgaggtttgcagttgttattttttcaaaaaactatgcagattcatcgtggtgtttggaggagctgacgaagatcgttgaa
>PGSC0003DMG400016628_exon_1_18
aaatcacctgaagtaccttgcagtttcggcagagagattctattttcatccagaatcacatctgccccatcttgaaactttaattgtgaagaataattggacaaatgcagtagtgttgcc
>PGSC0003DMG400017666_exon_3_23
aaatcactctttaaatcagagcagctgaggacattagttccaatcaatatccagctctattattacaacattaagctaagcaagagggtgctgcataacatattgccaagactaacatcc
>PGSC0003DMG400011809_exon_2_9
aaatcagagcttattcatttcaaattactcaaaatcttggacttggcacacatggcgatttatagtttccctctacagatactaagcctcatctggttgaggtacctagcattacgctac
>PGSC0003DMG400007344_exon_1_20
aaatcagaggtggaagagtggagagacattttaagtaggaaaatatgggaccaaccaagttgtttgaatggtatattaccagcgttgatgctgagctacaatgatcttcctccagatttg
>PGSC0003DMG400018573_exon_1_5
aaatcagaggttgaagagtggaaacatattttgagaagtgaaatatgggagctgccacacaatgacatattaccagcattgatgttgagctacaatgatcttcctgcacatttaaagcgg
>PGSC0003DMG402027402a_exon_1_21
aaatcaggaatttccctaatctccaatcacttcctgaatcagcactgccctcctccctctctcagctgatcatcatgcattgccctaatctccaatcccttccagtaaaagggatgccct
>PGSC0003DMG400020732_exon_1_24
aaatcagtgtctagtcatttcgaccttcgtgcatggtgcacagttgaccaagaatatgacgagaagaagttgttggataaaattttcaatcaagttagtgactctgattcaacattgagt
>PGSC0003DMG402006288_exon_1_48
aaatccacttgtgatatatccgagtatgaccagctgggatacaaaacacagaagcccttccatcaacatttgaggtcactgataataatcaatgatttacattggaatcccttctctcag
>PGSC0003DMG402032547_exon_1_13
aaatccatccaaggttgcaccaaggaaactctagatttgttggaaaagatgacagagagagatctagaaatttaccttcgtgatcttttaaaagaacccaaataccttgtggtggtcgat
>PGSC0003DMG400031878_exon_1_16
aaatccccggattcatctcaatgttgcttccccatgagtgatggaccactcttcatgcatctgctgcacatacacttaaatgatttgttagattccaatgcttattcagttgatttgata
>PGSC0003DMG400011924_exon_2_12
aaatccgtccaaggtcgcaccaaggaaactctagatttgttggaaaggatgacagaaggagatctagaaatttatcttcgtgatctattaaaagaacgcaaatactttgtggtggttgat
>PGSC0003DMG400025099_exon_1_26
aaatcctcaaagacacaatcttcacatatccccaaggtggatgaggttttgatggggtttcatgaatatattcttggcaatgtgctactgaaagatgaaagttattcgatgtttactgtt
>PGSC0003DMG400030855_exon_2_2
aaatcctgataaacaatgttagtaatgcccaacaactttcagtcctcccaatacttggtatggggggactaggaaagaccactcttgcccaaatggtcttcaatgatcagagagttactg
>PGSC0003DMG400006785_exon_1_56
aaatcgcttcatgcgcttttcatctacaagtgcccaaaattgacatcaattcctgcaggaatggttcaccttacttcccttgaagaactccgaattctcatgtgccctaatctctggaca
>PGSC0003DMG401010943_exon_2_4
aaatctaaactatttgatcagaagggcaatgatggagaaaaactttctcaagtgcgatactttgggtgggactcaccaagtgatcaaatagataagataaatgagccaggacggttgtgc
>PGSC0003DMG400019418_exon_1_26
aaatctaaactatttgatccgaagggcaatgatggagaaaaactttctcaagttcgatactttggatgggtctcaccaagtgatcaaatggatatgataaatgagccaggacgtttgtgc
>PGSC0003DMG400026666_exon_1_26
aaatctaaactatttgatccgaagggcgatggtggagaaaatctttctcaagtgcgatactttggatgggactcaccaagtgatcaaatatataagataaatgagccaggaaatttgtgc
>PGSC0003DMG400006573_exon_1_21
aaatctaaatctgacttagatttcttgatgaaacctcttttaggtaatttggagaaagagctatcaactcttacatccattttagagaaggagctgtcatctttatcatccattttcaga
>PGSC0003DMG400004579_exon_2_3
aaatctagtgatgggaaccaagaggagttctcgtggtaagatcaaagcatgtcgcattcatgacctattgcatgatttctgcaaggagagagcaaaaggacgatatgcgtctcctatggc
>PGSC0003DMG400011924_exon_2_20
aaatctattgaaatctccaacatactatccttaagctacaatgatttgtcaactgcgctcaagcagtgttttctctactttggtatttttccagaagatcaagtggtcaaggctgataac
>PGSC0003DMG400019627_exon_1_6
aaatctattgaggctgcaattactagtgtttataatgatatttctgctatcaaaggtagatcaacaccgagttcttctgtgaacgggtgttcacgtgatgtcacgcaaactttgagttca
>PGSC0003DMG400016601b_exon_1_26
aaatctcaggaggcttcagctgtgagaattaagcaagaagtagaagagaatgaaggaaacgaccgtattgtcatcattgccgaagtaagtagaaacaaactcttaatgttctgcttttga
>PGSC0003DMG400024055_exon_2_1
aaatctcatttcaagttgtttttgcaatttcatgacaggcatgaatctctttgcattcagcatgttgttgaaggcatactgagtaaattatgtcaagttatttcaaccattgaaaatgat
>PGSC0003DMG402006288_exon_1_65
aaatctctgaaggcttcagctgtgaaaattaaggaagaagttagagatatacagggaagcgaccatcttaatctcattatcgaagtaagtagaaacaaattcctatgtgcttttttttga
>PGSC0003DMG403016981_exon_3_12
aaatctctggatctcagttattgcaatataatagatggaggacttccggaagacattggatccttatcctctttaaaagagttgaaactcggtggaaataattttgagcatttgcctcga
>PGSC0003DMG400031521_exon_1_15
aaatctgaatctggtttagatttcttgaagaaacctctttttggtaatttagagaaagagctatcatctcttacatcgattttagaaacggagctttcaactttatcatccattttcaaa
>PGSC0003DMG400006769_exon_1_20
aaatctgagtggtccttcatccgagattgtgcaatgtgggatcttatgggacatgaagatggagctggtattctttcggccctaagattaagttatgaatacttgccaacacatttgaaa
>PGSC0003DMG400030856_exon_2_17
aaatctggtaaaacttatttcaagatgcatgatctcacccatgatttggctacatctctgttttctgcaagcacatcaagcagcaatatccgcgaaataaatgtagaaagttactcacat
>PGSC0003DMG401015877_exon_2_4
aaatcttaagggttgggaagcaagcagcgataacttccctaatcttaaacgccttgttctgaagaaatgcaaggacctgcaaaaaattccaacagatttcgtggaaatttgtactttgga
>PGSC0003DMG400042937_exon_1_38
aaatcttgagcattgggaagctagcagtgataacttcccaaatctaaaacgccttgttctgaagaaatgcaaaaaacttaaggaaattccaatagattttggagaaatttgtagtttgga
>PGSC0003DMG400017062_exon_2_2
aaatcttgataaacaatgcccaacaactttcagtcctcccaatacttggtttggggggactaggaaagaccactcttgcccaagtggtcttcaatgatccgagagttactgagcatttcc
>PGSC0003DMG401009305_exon_2_2
aaatcttgataaacaatgctagtgattccgaagaagttccagtactcccaatacttggtatggggggactaggaaagacgactctagcccaaatggtcttcaatgatcagagagttactg
>PGSC0003DMG400009324_exon_1_2
aaatcttgataaacaatgttaatgttgccgaagaacttccagtcttccctataattggtatggggggactaggaaagacgacacttgcccaaatgatcttcaatgatgagagagtgacta
>PGSC0003DMG402030236_exon_1_6
aaatgacttgtttattaaattaaagcacctaaggtttttggacttttcttggacaaatataaaaaagttgccagattcaatttgtgtactgtacaacttagagacacttctcttgtcata
>PGSC0003DMG400044423_exon_1_19
aaatgcaacggtttgccaatggcgatcttggtgattgctggtgcactggctactaaatggaacagaacagaggcgtgggagatgttttataacagccttgttgacaagctacaaggtagt
>PGSC0003DMG400019418_exon_1_41
aaatgcatcggacctacattttatggtgttgagatcaatgataatggatcaagcagcaataatggcaatatccatgtgttcccgtcattgaaagaactagtattagagaatatgcgtagc
>PGSC0003DMG400029344_exon_2_14
aaatgccttattgtgttggatgatatttggtctacagatttctggaatagtgtaaaacatgcttttccgaaggggaaagggagtcgaagcaagattttgctcacaacgcgcaagaaggac
>PGSC0003DMG400029590_exon_1_33
aaatggaaatatggctttgccctatgtttgtttttccagcattctcttctgtcaagaaattggatgtcaggggggaaatagatgcagcaagtattctctccatatctaagcttaccactc
>PGSC0003DMG401011899_exon_1_14
aaatggaacaattaaggcatgttgatattaataaagctgaattttatttggaagaggggatgattgaagaatcctgtaaattgaataatttgaggatattaaggcgagttcgaatttaca
>PGSC0003DMG400006785_exon_1_40
aaatggatgatggttggcttgcactcatcactaccaaagttaacaaaacttactctgaagaatctgaaagtatgcaaaagtcttccaccatttgggtgtcttccctctctccaatccctt
>PGSC0003DMG400019803_exon_1_22
aaatgggatgacgatgaacgtccacatagatatgaatcagaagaagttgaagtgcttgaagccctcaaaccacactccaatctgacttgtttaacaatcagtgacttcagaggaatccgt
>PGSC0003DMG400024055_exon_3_29
aaatggggacttcttctggtgtatgagaataaaattcaacagatagatcaatcagccatcgcggtccaatgtgatgttgattctcggaattctgacctgtttagagaatgtaatgatgac
>PGSC0003DMG400029405_exon_1_5
aaatggggctttcttatgaatcactctctggttcccaagaacttaatgccttgtcaaaagctgagaaggaagattaaaagaatcccttcagacattaaacgggtgatcgatgaaaagccc
>PGSC0003DMG400017060_exon_2_8
aaatggtcttcaatgatcagacagtaactgagcatttatatcccaaaatatggatttgtgtctccaatgattttgatgagaagaggttgataaaggcaatcatagaatctattgaaggga
>PGSC0003DMG401029345a_exon_1_5
aaatggtgtttagacgagcttgcacacatcataaagtgtcgaaaggaattgaaacaaatcgtaattcctattttctataatgtggatccatcagatgtgcgtcatcaaactcaaactttt
>PGSC0003DMG401029345b_exon_1_5
aaatggtgtttagacgagcttgcacacatcataaagtgtcgaaaggaattggatcaaatcgtaattcctattttctataatgtggatccatcagatgtgcgtcatcaaactcaaactttt
>PGSC0003DMG400012918_exon_1_48
aaatgtcctaatttggtgcatgttgttccacgtgtgagaggttttggttcctttcttcgtgtgttggatatcaaagagtgcactaatcttagcacgttacctgatgatctacaaactctt
>PGSC0003DMG400018213_exon_1_3
aaatgtgaagacacaggcaaaactttcacggaccatctctccacagctttaaaacaagccggattttgcacgttcaaaggtggtggttgtgatgatattgatgaatcaagaagaggagaa
>PGSC0003DMG401013522_exon_1_57
aaatgtggagggttgcctctcttcattgttttagttgctggtgttatcaaagagaaaaagataaaagcagaattgtggaaggaaatagaagaaagtctaggtttgctgaatattgatagc
>PGSC0003DMG400030856_exon_2_53
aaatgtttaccagagggattgcagcacctaaaagccctcacaagattgaaaattagtgactgtccagaagtggaaaagcggtgtgagaagggtataggagaagaatggcacaaaattgct
>PGSC0003DMG402030883a_exon_1_17
aaatgtttaccggaaggattgcagcacctaacagccctcacaactttaacaataactcaatgtccaatagtgttcaagcggtgtgagaagggaataggagaagactggcacaaaattgca
>PGSC0003DMG400002982_exon_1_22
aaattaaagctcctcagatttttggatgtttctcagacagagattaaaaggttgccagattccatttgtgtgttgtataacttagagacacttcttctaagcaagagggtgcagcttaac
>PGSC0003DMG400016601a_exon_1_52
aaattaaggcatgttaagatttggaatgctaaatttgatttggaagaggataatccggggctctttgaaggatcctctgaattggaaaatttgaggatattgaagtatgtaaaatttcga
>PGSC0003DMG400020851_exon_2_16
aaattaaggcatgttgacatgcatttgcctgaatttgataagcaagggatctttgaagaatcctctaaattggaaaatttgaggatattaagggcagttgtaattgaaattgatatggtg
>PGSC0003DMG400011112_exon_4_7
aaattaagtggttgcaaaaggtgcaaagaaattccatcccttggccaattgaaattccttcagcatcttgagctggtaggattccataagttggaatgcattggacctgctttatatggt
>PGSC0003DMG401019148_exon_1_40
aaattaagtggttgcagaaagtgcaaggaaattccatcgcttggccaacttaaactacttcggcatcttgagctgataggattccatgagttggaatgtattggacctacattttatggt
>PGSC0003DMG400004579_exon_1_15
aaattacatgctggacaagctcactttgaagaatggactgttgcggaggattcctttgctaaccttgaacgcttggttttgagtgattgtgtatttcttaaggagattccttcttgtttc
>PGSC0003DMG400029313_exon_3_18
aaattaccaaatctgcctgaatacttacctgaagggcttaaagtagtcacattgtctctttcaaagctgacagaggatcctatgccgattcttgggaaacttgagcatcttaatgtcctc
>PGSC0003DMG400002799_exon_2_14
aaattagcaataagttatgaatctctggaggatgatcatgataaaaatttgtttctccacctagcttgctttttcattgggaaggacagagatttagtaatagctattctcaataggtgc
>PGSC0003DMG400012471_exon_1_39
aaattaggaacgttgggggagccacagagtatgtgggaacacatggatgaacttgaggtgatcaattgctatgaaataaagaagttgcctctctctattcaaacctccaacaaaatcaaa
>PGSC0003DMG400024234_exon_1_7
aaattatacaatgtcgccaaggatatcaaatcactcaagaaacgaatcatggatatctctcgcaaacgagagacttatggtattacaaatatcaatagtaatggctggagaagggccaag
>PGSC0003DMG400024363_exon_1_36
aaattatcaacattgagccctgtgccaacgacactggaggttctgaagctcgggtcatttttcagggacacgagtgagcaaataaacttgtcgtcgtatccaaatattgttaagttgcat
>PGSC0003DMG404026432_exon_4_9
aaattatccatgttactttgtttagatttgagcggcaatagtttcctctatgtaccctttgatttttccaagttacccttgttgatgtccttgtgtttgaatgattgggagaatcttcaa
>PGSC0003DMG400015681_exon_3_3
aaattatgcacgacttctttatcttctttgaaagatattgtgggaatagatgctcatttagagaaagtcaactcccttctagagatgacaatcaatgatgtccggagggtgtggatctgg
>PGSC0003DMG401010943_exon_2_39
aaattatggtacctaaaaattaaagggtgcccaaagttagaagaaagttgcaacaatcggagtggcccaaacacccagtggtccaacatttcccatattccaaaagttaaagtaggtgga
>PGSC0003DMG402020585_exon_1_29
aaattattgcaagtgttggttgtagtcatgtcctattatgattgttgtggtgtcccaaacacgtttggaaacatgagttgcttacgctatcttcgattggagggggatatttatgggaaa
>PGSC0003DMG400021779_exon_1_21
aaattatttgatcaaaagggcgtcaaaggagaaaatctttctcaagtgcgatactttggatgggactcaccaagggatcaaatagataagataaatgagccaggacgtttgtacacattg
>PGSC0003DMG400028081_exon_3_4
aaattcaagggcatggtttgtcaaaaagaaatgctccaacttaggcagcccgctaagcttcagttcgtccaagaggggaaataaggtcatgattccttctccttgttgttcctcttttgt
>PGSC0003DMG400038440_exon_1_3
aaattcactccatttcagttccctactattggtggattgaactttcaggattctcttataaggaaactgaatgagatgtctgtctctgaatccgatttagatttcttgatgaaacctctt
>PGSC0003DMG400004873_exon_1_9
aaattcagataatagttggaagttacttcgtgaaaaagtgtttggggtagaacaggcatgtcctcctgaattacagtatattggagtggaaatagcacaaagatgccgaggactgccttt
>PGSC0003DMG400033131_exon_1_24
aaattcagatttgttcgggcattgtatttgatggatgtggaattgccaaattcatgggctactgtactgcaatcgctaactcagttgaggtacctagcactttatgtcaaacaatttcaa
>PGSC0003DMG400013098_exon_2_3
aaattcatcaaagaggcttcgcgtaggatgcctctcttggggtctggggaattctgttttggcaagatcacagactgtacaaaatgaagctggaatgagtgctaaagcattttctaaaat
>PGSC0003DMG402032547_exon_1_6
aaattctacaccgtcagaaaggagatccaatcactcaagcatcgaatcatggatatctctcgcaaacgagagacatatgatattagagatatcaataatgcaggagaagggccaagtaat
>PGSC0003DMG400019732_exon_1_42
aaattcttaaaagagattcctcaaggatttgctgatagcaagaaactggagctgattgagttacacaaatgtgatccttccttggtggcttttgctgagaagatccaggaaaaacacgag
>PGSC0003DMG400030498_exon_1_6
aaattcttcaatgaagaattgcaacaagttgaaatagaatttgcttctctcaggaaagaggtgatggtgatcgagcttaacaagcgtggaagcaaatcaacagaattagcaaaaacttcc
>PGSC0003DMG403019668_exon_2_28
aaattgaaacaactctccaaatcagagcagctgaggacattgcttccaatcaatatcggttactcatctgacctaagcaagagggtgctgcataacatactgccaggactaacatcctta
>PGSC0003DMG400014047_exon_1_48
aaattgaaattggaggtgccagttggttattataacatgtttgttgaggatttgagccttgagaatgtgattgtatagatgatatatcacctgagttgctcccaagaacacgcaagttga
>PGSC0003DMG400027407_exon_1_14
aaattgaaggaaatcctaaagggaaaaaggtttcttattgtcctagatgatatgtggaatgataactataatgaatgggatgacttgagaaatctttttgtaaaaggagatgtaggaagt
>PGSC0003DMG403016981_exon_4_2
aaattgaaggcaaatggaaaaacaccaaatgactattggtgcattaagttaactttttctgaagatgtgaagaagtgtggacttcgtttgttgtataaacaccatgactctgtgaccaga
>PGSC0003DMG400025611_exon_1_108
aaattgacaaggttatggttggcagaaggtttcgtacttgaaaataaggaaaaaggactagaagatgttgcacaagatttcttgaaaaaccttattagtagaaatctagtcatggacatg
>PGSC0003DMG400002982_exon_1_19
aaattgacacccctctacaaattggagcagctgaggacattgcttccggtatgtaatgatgtcagttattactctctgtgcaagagggtgttgcataacatactgccaagactaacatcc
>PGSC0003DMG400028339_exon_2_14
aaattgacactgtccaattttagcattcacctcaatgaagtcacaactctttcaaatctcgaggtactcaaactgctaggagttaccattagttccaatacgtggaaagtgaaggatgag
>PGSC0003DMG402011427_exon_1_32
aaattgaccaagctgattatgttagagttgcagaatgagaaaccagtacttacaaggatttcagcaggggtcttatcaagtctagttcgattggaggaactacacatggtgggagtagaa
>PGSC0003DMG400005174_exon_2_3
aaattgaccggaggaacaaaggagttgcacgtcctctcaatatttgggatgccaggacttggtaaaacaactttggccatgaaagtgtacaacaatccttctattgttggccactttgat
>PGSC0003DMG400025099_exon_1_78
aaattgaggcatatacttgtaaaacgtcgtgcttcatttactttgcatgagaacatggatgaatcacttgctaactctcagttaaatgatttggaaacattttcgactccacgtctctct
>PGSC0003DMG400020735_exon_3_4
aaattgagtgagaatattgatgttgttgataaactacggaaacaactgattggaaagaggtatcttattgtcttagatgacgtgtgggatactgcaacatgggatgagttaacaagacct
>PGSC0003DMG400020872_exon_2_25
aaattgatagggtggatgtgttattaaagaggtgtcctaatcttcaccaacttcacattggcttttggggcattgttgattctggagagcctttttgtcccaaattggagaatcttatgc
>PGSC0003DMG400011898_exon_1_6
aaattgattgggtcctggaaagaatctctggaggattcagctgtgagaatgaagggagaaatcgaagagattgaaggatgtgatcgtatacacctcgtcaaagaacagtcagattggtga
>PGSC0003DMG400025611_exon_1_78
aaattgcatgatcttctagtgcatgctgaagtgactacccacaatgcagtactaatcagtggttcttgttgtgaggaaatgagtctttcattagttatgttgctacgtgagatcaagtcc
>PGSC0003DMG400019627_exon_1_43
aaattgcattcgtgtagcccttatgccacgagactcgctagaatgattgaaaaagagcaaattgactcaggaaacagttgccttgaagttttcattcatccagcgagataggtaaaatta
>PGSC0003DMG400017085_exon_4_5
aaattgccatccccgactgtcacaacaggtaaaccttcttctctacaaactctttctatggttgcaccagaaagttgcaagaaagatgtgctggcaaaggcgtgtcatctaaaaaaattg
>PGSC0003DMG401007461_exon_2_26
aaattgcctctcccttcaacccaaaagggaaaaggttcctcctccctgctgcaaactctttctaagatttcaccagaaacttgcaacaaagctgtgctcggacaggcttcgaacagcctc
>PGSC0003DMG400031405_exon_2_26
aaattgcctgtccctgttgctccaaaaaatagtaaagttacattggtaaatcaaagcctgcaaactctctccacaatagctcccgaaagctgcactgaagaagtgtttgcaaggactcca
>PGSC0003DMG400029314_exon_1_37
aaattgcggcatctcaatctcagtcacatccgtcttgacatgccaaagcattcagataccgattctttgcctacactccttacactgtggggattgtctgtagatgatgatagcccagtg
>PGSC0003DMG400026187_exon_1_40
aaattgcttgatcgactacaatatctttgtatcgaagactcatgtgtgttacaacgtctgagtgatcgtttcaggggtagtgaaggaaataaatggaaaattgaaggactatgcttgaaa
>PGSC0003DMG400006570_exon_3_7
aaattggaaaatttgaggatattaaagaatatttttagatttccaattaatagtgtggatgtgttatcaaggaggtgccctaatctccaacaacttcacatcggctttggggacgataat
>PGSC0003DMG400013490_exon_2_40
aaattggatgagatgctaagttctaagatcgattcagttatcgacttaaaacttcaaattgggtcagtgaaggagggtttattgtgtctaagaacattgactgatcatttcccagaaatc
>PGSC0003DMG400031878_exon_1_51
aaattggattgcctaactgaactagaagacctcactgtagcttttgaaagatcaaacacaaacgacagtgggtcctctgtagcgacaaatcggccgtgggatttttacttcccttcgaat
>PGSC0003DMG402030236_exon_1_15
aaattggctaggtgatccttcatttcataagctaatagacttgtctcttagcaacggcaaagactgttattccttgccagcgctaggacagcttccttgtttaaaattccttaccattag
>PGSC0003DMG400019804_exon_2_2
aaattgtgaagaagtgtggggggtgtgcctctagcagccaagactcttggaggtcttttacgcttcaagagagaagaaagagaatggaaacatgtgagagataatgagatttggaattta
>PGSC0003DMG400004561_exon_2_16
aaattgtttgttttcttggcacgtgttagagaactgaccaaggaggtattcgttcttgttcgcaacttagaagagaatatgaatgaaacaagtgatgcaaatctaaacttgctggaaagt
>PGSC0003DMG403016981_exon_2_5
aaatttaaagatatttgtttccttgagaatatcaaagaaaacaaacatggaatgcactctctgcaaaatatccttctctctaaactgttaggggaaaaagataattccgtggatgatacg
>PGSC0003DMG400018572_exon_2_33
aaatttaaattggaggcgtctgttggtgagatgagttattatgacgtgtttcttgaggatttgatactggaagaatgtgattgtatagatgatatatcacctgcgttgctcccaagagca
>PGSC0003DMG400026433_exon_5_12
aaatttagagtaccttgaaattgttgaacttaggaattgccaaaaactggtcaagattgcagggttggacaacctcccttcaatagagaagatgaacatgattaattgtactcgtctgca
>PGSC0003DMG404026432_exon_4_8
aaatttatttcgattctacgcctttcatattgtggttttgatgttcctagggatattgggaaattatccatgttactttgtttagatttgagcggcaatagtttcctctatgtacccttt
>PGSC0003DMG400003380_exon_3_4
aaatttcacacattttaccacatttcaagtttctaaaagtactggatttggaacaccaggttgttattgattttattccgactgagctcccttacttgaggtatttctctgcgctcattg
>PGSC0003DMG400002426_exon_3_6
aaatttccagaaatccttggaataatgaagcagggaactgccagaaagattatgatgtcatgctctgggataagggaactgccattatctttctttgatcaccaacctcatcttatagag
>PGSC0003DMG400003353_exon_3_28
aaatttctcgcattgtatgaggtgtctttttctgaatggcaggttagagaggaatcctttcccatgctcgaggaattacaaatagaatggtgttatgagcttattgagattccggacagt
>PGSC0003DMG400006570_exon_3_16
aaatttctggaggattcagctgagaggattaagaaagatgttgaagagaatgaaggaaacgaccgtattgacctcattatcaaagtaagtagaaacaaactcgcatgttctgtttttgag
>PGSC0003DMG400015681_exon_3_6
aaatttgatggtgcttgtttccttccggtcagtaaagaaaacaagcatgaaatacattctctgcaaagtattcttctctctaaactggcagggggaaaagaaaattgtgtgcttgataag
>PGSC0003DMG400016601b_exon_1_15
aaatttgatttgggagaggataggcagaggatctttgaaggatcctctaaattggaaaatttgaggattctaaggcacgttagatttacaattttggaagttgatagggtggatgtgtta
>PGSC0003DMG400007471_exon_1_12
aaatttgcaggaaactgtggtggagtaccacttgctgtagtggtaattgcaggagcgttaagaggtcgtccgaatacaaatgattgggtaagagttcagaaaaatgtggcagagcatttt
>PGSC0003DMG400025511_exon_1_3
aaatttgtgctagcatttatttgtacgtacgtccagctttcttatttcaatttggagaagtttgaagatacaatgaatgctgcaaaaagagaggttaaagatctgcttcgatcaattttg
>PGSC0003DMG400003445_exon_1_7
aaatttgtttccatggaatctcttgagactctgaaccttggagaatgcacaagtttagaaaagtttccaaagatctgtggagatatgcggagcttatcaaaactctatgtaggatcccct
>PGSC0003DMG400002947_exon_3_4
aaattttatagcattgtttgggtttacgtcggtcaggaatgcaaagcaaaggatatttatcttaggattcttaaattcttcaaaaaaaccatagaagatcatctcaatgacgatgtggac
>PGSC0003DMG400008588_exon_2_1
aaattttccaacaggttttgttttgactgaaccagaagtctatggaagggacaaagagcaggatgagatagtgaaaattctgatcaacaatgttaatgttgccaaagaacttcctgtgtt
>PGSC0003DMG400005046_exon_1_6
aaattttctcagcaggtgcgtaatagttggaactttatcagtatgaaatcaagaatagaagagcttataactagactagaatatattgcaaaacaaaaagatgttcttggtttagaaagt
>PGSC0003DMG400021862_exon_1_2
aaattttggttcctacccgaagtggttactatctggcgtgcttttctggaggactctttgtcgaaacaaaatgctccagaagcagtggaacatttggaaagtcgggttaaatatttggca
>PGSC0003DMG400020732_exon_1_54
aaatttttgaacttgcatcaaccgactctttccaagtggaaggttggagaggaatcctttccctcccttgagaaattaaaactgcgggcatgtcgtaagcttgagaagattccgcctagt
>PGSC0003DMG401007575_exon_4_24
aacaaaaactatgtcaaaatgcatgatgtggtacgtgatgtggctatatatattgcatctgagggagaccatatatttatggtaaggcatgatgtgaactcaaaagtgttccctaaaaaa
>PGSC0003DMG400005046_exon_1_8
aacaaaaagtgttgttatggaaagatgtacagaggtactccaagtactcctttgttacttggatcacatgtttatggaaggtatactgaaaaagaggaactaatcgagttattggtttca
>PGSC0003DMG400007469_exon_3_12
aacaaaagtgactgggtaagagttgaaagcaatgtgtcgcaacgtcttcataacaaggattatgattttgctttatttatagagatgagttacgatcgtttgcctcaagaaatgcagagg
>PGSC0003DMG400024337_exon_1_29
aacaaaagtgaggatgaccttgctgaaaagctaagaagagcactacttgataaaagatacctcatcgtcttggatgatgtgtgggatattgctacaggggagatgttaatagcatgtttt
>PGSC0003DMG400027867_exon_1_10
aacaaaatctacaatgatccattcataatgtcacattttgacattcgtgcaaaagctactgtttcacaagagtattgcgagaaaaatgtatgcgcaatgagcatcaagatgatgggcaac
>PGSC0003DMG400029504_exon_1_10
aacaaaattacaacaacaaaatttctctatgctcggtaccaaatgacagttgatagagtaacacaattctgttttgatctttggactggaaagtataaaaactatactttctttgataac
>PGSC0003DMG400008449_exon_1_7
aacaaaccggttgaaagaaactcatcgagtacagttggtaaaataatcgtaggttttgaggaggagacagagtggatagttaggaagctcaccagcggaccagctgagatagatgtcatt
>PGSC0003DMG400027325_exon_1_36
aacaaactagagtaccttatgaaggtaaaacaaggacaagaatccgtcttattcccctctctcgagcatcttgatctctttgaattgcctagttttgttggtatttttgatgaaagtgaa
>PGSC0003DMG400023062_exon_1_30
aacaaactgtattctgacgagttagttgtctctcgatttgatatccgtgcaaaatgttgtgtatcccaagcatattcacgtaggagcgtgttactttccattctacgtgatgccattggt
>PGSC0003DMG401020581_exon_3_4:PGSC0003DMG401020581_exon_3_5
aacaaacttgacaaagcaattgaacaatcaaggttgccattgttgttttctccaaaaattatgcttcgtctagttggtgtcttaatgaactcgataaaattctcgattgcagagagaggt
>PGSC0003DMG400029415_exon_2_13
aacaaagagcaatgtagagatataattgatagattgaaaagaatccctaatgatgacattctaggaaaacttaagattggtctagatgggttgaataacgatgagatgagaacattcctt
>PGSC0003DMG400006573_exon_1_18
aacaaagatgacactagcaaaataaatttttgctcgttacaaatattggagaaaactaaagatctgaaggcacaagtggagacttactacaaatccttaaaatttactccatctcagttc
>PGSC0003DMG400016029_exon_1_2
aacaaatggtagcaaatcctggtgttgtaaaattccaaatgtccagcttaagcttgtgataatttgagaaattttcatctcaacaacatcttctgcataactagcagcaactcttatcat
>PGSC0003DMG400020584_exon_1_8
aacaacaataatgatgattgcattccattggaccaaagaagattatttcttcatgctgatgaaacagaggtcattggtttggatgatgacttcaatatgctaaaagccaaattacttgat
>PGSC0003DMG400011045_exon_1_7
aacaacatcaatgaagagttgaaggctatcaatcagttagccaatgacctcggtctcaaaccactgatggttccttctcagaaaatacttccaattcgagaaacagattccttagttgtt
>PGSC0003DMG402011117a_exon_1_7
aacaacatcaatgaagagttgagggctatcaataagttagccaaaaacctcggtctcccatcatggacagttccttctcgggaaatactacaaatccgagaaacagattccatagtagtt
>PGSC0003DMG400008257_exon_1_7
aacaacatcaatgaagagttgagggctatcaataatttagctaacgatcttggtctctaatcactgatggttccttcctggcaaatattaccaattcgagaaacagattctgtagtagtt
>PGSC0003DMG400011114_exon_1_7:PGSC0003DMG400011115_exon_1_7
aacaacatcaatgaagagttgagggctatcaatcagttagccaaagaccttggtctccaatcactgatggttccttctcggaacatagtaccaattcgagaaatagattccgtagttgtt
>PGSC0003DMG400011112_exon_1_6:PGSC0003DMG400011111_exon_1_6
aacaaccgcaacgtcttttcacatactgctttcaagtacgaaatgtctcgaaaaatcaaaaagatcaataaagagttgagggctatcaatcagttagccaatgacctcggtctccgacca
>PGSC0003DMG400018954_exon_2_9
aacaacctggttgaaataaactcatcgaatacagttggtaaaataattgtaggttttgaggaggagacacatagtggaataattaggaagctcaccagcggaccagctgagatagatgtc
>PGSC0003DMG400010527_exon_1_17
aacaacgtatttgaaggaaccagcttggtaagaagacgactaaatgggaaacgagtcctaattgttcttgatgatgtcaatcatggaaaccagttagatgccctagctaaaagccatgac
>PGSC0003DMG401004423_exon_1_47
aacaacgtttctcttcaacacctatcagtcgcagactgcagagagtttcatgaattgccacagagcttgtataatctccattttcttaagagcttaaggattaacctctgcaccaatttc
>PGSC0003DMG400032581_exon_1_6
aacaactcgattgaaatctcctacatactatcattgagctctaacgatttgtcaactgcactcaagcagtgttttctgtactttggcctttttccagaagatcaagaggtcgatgctgaa
>PGSC0003DMG400015693_exon_1_1
aacaactgtgtacctcaaaaatttatttatttcaatcgagtaaataaattttatggtcatccaagtatactaaattacttgctaaagtcaatttgtgtcgatttatatcaatttaattac
>PGSC0003DMG400008394_exon_1_52
aacaacttggtttcattccctttacatgtgtgggaaatgccttcattttcatttttggatataacagaatgtcccaaattgattagtgtacccaaagtgggccttcaccatctcaccggg
>PGSC0003DMG400029314_exon_1_5:PGSC0003DMG400029313_exon_1_5
aacaagaaatggagcttccttatgaatcactctcaggttctcaagaacttcatggcttgcaagctgacaaagaagatggagagaatcccttcagacattaaacgggtgatcaataaaaat
>PGSC0003DMG400002217_exon_2_32
aacaagaccttttccagaagttgagaaaggaagtagaattatattgacgactcgagaaaagaaagtggctttgcatggaaagcgcaacactgatcttcttgaccttcgattgctaaaacc
>PGSC0003DMG400008449_exon_2_2
aacaagaccttttcctgaatttcagaaaggaagccgagtgattataacaagtcggaaaaaggaagttgctttgcatggaaaatgccacagtgatcctctttatcttcgattgctaagatc
>PGSC0003DMG400001982_exon_2_8
aacaagcatggaagcagatccgcagaactagcagcagcaactccctcctcgccagaaaaaagtaaaattgaggaaaatagtattgttgggatggaggctgacttcaacaccatacttgat
>PGSC0003DMG400005052_exon_1_45
aacaaggaactaacttctttccctgaagaggtgctaacgaacctcaccgatcttgaaatattgacgattatggatttctcaaagctggaagtactaccaaacaacctggcaagcctcact
>PGSC0003DMG400008306_exon_1_9
aacaaggattctgttggtctagagaagcatgtgagctctgtcgtgtcaatccttctgatggaggacaaacggcttcgtgttgcttcaattgttggtatggggggcgtcggcaagacgact
>PGSC0003DMG400011111_exon_2_11
aacaagttttttcaacatttgttgaaatattccttgctgcaagattttgagctagatgagcacaacaatataacacactgtaacatgcatgatttggctggagatacattaaaatctaaa
>PGSC0003DMG400029460_exon_1_25
aacaatacattagttgctactcatttcaatgttcgtgcttggtgcactgtttcccaaaagtataacaagtcaaaggtgttgcgggagattcttctacaagttactggctcgggaggaaaa
>PGSC0003DMG401010943_exon_2_3
aacaatataaaatactgtaagatgcacgatcttgtgcatgatttggctggagatatcttcaaatctaaactatttgatcagaagggcaatgatggagaaaaactttctcaagtgcgatac
>PGSC0003DMG400019418_exon_1_25
aacaatataacatactgtaagatgcacgatcttgtgcatgatttggctggagatatcttaaaatctaaactatttgatccgaagggcaatgatggagaaaaactttctcaagttcgatac
>PGSC0003DMG400011109_exon_1_7
aacaatatcacgaaagagatgagggctatcaatcagttagccaacgacctcggtctccaatcaccgatggttccttctcagcaaatactaccaattcgagaaacagattccttcgtagtt
>PGSC0003DMG400002427_exon_2_19
aacaatatggtaagtaggctaaacaatgcaataatattcaattttacttttcatattccaaagacatatagaatatatagtcaatttcatttatttactcatctttatttatattctagc
>PGSC0003DMG400017061_exon_1_12
aacaatattctcgtgttgtcaatattgcttggactaggttttgttttaactgaaccacaaatttatggaagggacaaagaggaagatgacatagtgaaaatcctgataaacaacgttagt
>PGSC0003DMG400002982_exon_1_5
aacaatcttaatcagcttcaagtcaaattgaaggaaagcttaaagggaaagaagtttcttattgttctggatgatgtctggaatgacaactacaatgagtgggatgacttaagaaatctt
>PGSC0003DMG401003025_exon_2_10
aacaatgatgatgaggtgaaaagagttgatctcaacaaagcgatgttcaattctaaggtttgtcttgtgccgctagttgtacaacaaattactatatatatatttgtggacctatgttga
>PGSC0003DMG402017089_exon_4_15
aacaatgggagtcgagtcttattgactactagggaaactgatgtagcaatctatgcaaatactagtatccatcataagatgaacctcttggatttagataatagttggaagttactccgt
>PGSC0003DMG404026043_exon_1_29
aacaatgttaagatgctgcaatgtcttgagaacttgaagctgataaatgttggtcagactgatcagacacaattacgccttcctccagcatctctatttccaactaagttgaggaggctg
>PGSC0003DMG400027409_exon_1_25
aacaattcacaaaatgaaagagccatacttgatgacctacaaccaaatacaaacataaaagaactccaaatcgccggatatagagggacaaaatttccaaattggctagctgatcattca
>PGSC0003DMG400004756_exon_2_5
aacaatttgaaacctggaagtctttcacttggtggttctagctcaccacgatcgcatgtttcaatgttggagaatgatatggtggggtacaacattgaacaagatttcataaggagtcaa
>PGSC0003DMG400027377_exon_2_6
aacacaaagaaatttttaatgcatgaccttgttaatgatttggtccaaattgcatcttcagaactttgtatcaggttggaagacaacaaaagatctcgcatattggaaaaaagtttacac
>PGSC0003DMG400025511_exon_1_55
aacacaaatgacagtgggccctctgtagcaacaaatcggccatgggattttcacttccctgcgagtttgaaaagtttgtggttgggtgtgtttcctctgtcatccgattcgctatcaata
>PGSC0003DMG400020741_exon_1_32
aacacaaatgacagtgggtcctctgcagccataaatcggccatgggattttcacttcccttcgagtttgaaaaaattgtcgttgggtgactttcatctggcatccgattcactatccaca
>PGSC0003DMG400017085_exon_4_10
aacacaaggtttcaatggagtgaggtggaaaaattagcacaactggaagaaaatgcattcatgggtgatacttggaagccggaggtaggaggttttagcaatctgcaggtattgtggatc
>PGSC0003DMG400002947_exon_1_10
aacacaaggtttgcttggagtgaggcggataaattgggggacgtttggaatctctttgaggtcctaaagtttaagaaaatgcattcacgggtgatctctggaagccaaagagtggattta
>PGSC0003DMG400018428_exon_3_4
aacacccttctctctaaactgttaagaaaaaaagatgattatgtcaatgataagtatgatgggaagtgcatgattccgagcatactttgttctatgaaggtgctaattgtgcttgatgat
>PGSC0003DMG402009305_exon_4_4
aacacctaacagccctcaaaactttaacaattactcgttgtccaatagtggaaaagctgtgcgagaagggaataggacaagactggcacaaaattgcacacattcctaatgtgaaaatgc
>PGSC0003DMG400021863_exon_1_12
aacacctacctaaaaagtactgagcaattggcagaacaagtttacagaagtttaaaaggaaggagatatctcattgcaatggatgatgtgtgggacaccactgcatgggatgtcgtgaaa
>PGSC0003DMG400001996_exon_2_35
aacacgtactcgtataccatgggaagttgtgaatttgctggctaatttaccgaatcttgaggtgctcaaagggtatcgtgcattttctggaacagattggaaagtagatgaagatgttgt
>PGSC0003DMG400030498_exon_1_14
aacactgaggcttgggaccaaatgcgaagaatatttcaaaatgataacaacaaaagccgaattatactaaccactcgtctcaaagatgttgctgattatgctagttgtcgtgattttcct
>PGSC0003DMG400007867_exon_1_37
aacactgcaccttcaggttatactccgcaagatcctctgaggtttcagacggaaacattgcacaaagagactgattttgggggaactgcacctccaactgatgttccaactttactctta
>PGSC0003DMG400009455_exon_1_33
aacacttatctcttgaagatgccgctccatctgagcaagttgaaaagtctcgatgtgctagtgggagccaagtttcttataagtgattgcggtggtttgaggatggaagatttgggtgaa
>PGSC0003DMG400044423_exon_1_20
aacagaacagaggcgtgggagatgttttataacagccttgttgacaagctacaaggtagttatagcaaagacgagcacatggaaaggctactcaatctatgttatcaagatctgcctttc
>PGSC0003DMG400022004_exon_1_33
aacagaagcacctcgtgctccaacctttaagactgcttttatgttatcccactctccttgattttcattccaaacatcatccaaaacaagcaagtatctttttccattcaacaaatcctg
>PGSC0003DMG400004413_exon_2_3
aacagaggtcatcggtttggatgatgacttcaatatgctgcaagccaaattacttgatcaagatttgcattatggggttgtttccatagttggcatgcccggtctgggaaaaacaactct
>PGSC0003DMG400002947_exon_2_6
aacagatggctttttcaagaacctgatcaatctaccctggacccagatacttgccgtcaattgtgtattcaaccatctaatctgtctgactttctctccaaacaccttttgcagaacatg
>PGSC0003DMG400021169_exon_2_8
aacagcaggagtagaattatcataactactaggcttgatgaactggttaactcatctgtaaattactcgttttgctatactcatcgtctttcttttatcgtggaagataaaagttggttg
>PGSC0003DMG400021098_exon_1_36
aacagcggagatttttgccaatcattagaaaggatgagcaagttgaggtccttaacagtgttaagtgagagtccatttgagcaaaacatacaaatggaatcgctcacaaagtccactaag
>PGSC0003DMG400025259_exon_1_14
aacaggctaaaaacaatagcaaaagtattcctccaatcgagaacgtatgtgctagtttttgatgatgtctggaccattcaagcttgggaagctatcagacatgcattgcctgatgtaaat
>PGSC0003DMG400006316_exon_1_14
aacaggcttaaaacaatagcaaaagtattcctgcaatcgagaacgtatgtgctagtttttgatgatgtctggaccattcaagcttgggaagctatcagatatgcattgcctgatgtaaat
>PGSC0003DMG403016981_exon_1_3
aacaggggaatattcacctttctagatgataaaaggctagagaatggcgattccatctcagaagaactcgggaaagctatagaagtgtctcaagttgccgtaatcgttttctcaaggaat
>PGSC0003DMG400030045_exon_4_11
aacaggttcaacatctttccactgatcacaaagaacacctttaagaacttgaagactagtgagtttgcttagacgtttcaaaggttttgaatacagagaatctaaatgtcttagatttat
>PGSC0003DMG400013627_exon_2_8
aacaggttgagctataaaagagtgatggtcgttcttgacgatgtggataatgatgagcagatagactatttggctggaaagcatgaatggttcggagctgggagcagaatcatcatcacc
>PGSC0003DMG401026432_exon_4_7
aacagtagaggatcgcactggcggagccgttgtaaagaagataggagtacgtctattatatgtagatcaacatggtaatgttacttctttcccggcagttgtggatcattcttatactcc
>PGSC0003DMG400021987_exon_1_3
aacagtcaagtggaagtgatgaaggttatagaattaagttatgaccatttgccacatcacctaaagccatgctttctttaccttgcgagttttccgaaggacactgcaatcataagctct
>PGSC0003DMG400020749_exon_1_7
aacagtgaagtggaagtgaagaaggttatagaattaagttatgaccatttgccacatcacatcaagccatgctttctttaccttgcaagttttccgaaggacactgcattaacaatatat
>PGSC0003DMG400013308_exon_1_6
aacagttggttgattggaaagaagttcctgctgatcttggacgatattccatcatgggaaatcgttgaagttgtaactaatgttatgcctagaggccgagaaaaaacaaggatacttgtt
>PGSC0003DMG400007743a_exon_3_6
aacagtttccattgtctaccctgtgatttttctaagtttcgattcttgagagagctgcgtttgaatgattgtgagaatcttcaaacactcccgtcactatcaaatttagagtaccttaaa
>PGSC0003DMG400013627_exon_3_15
aacagttttagctttcgcttgaatctaaagttaacttcactgccaaatgtcaggcgcatcacaagacgattaaatactagaagaaataagaagccagaaatatcaggaccatcattatct
>PGSC0003DMG400010613_exon_1_32
aacagttttggtcaactggagacccttacacttggtaatcttgaaaaactagaaagctggcatcttgacacaactgctatgagtgtgattaagagtttgagtatatttgggtgtctgaag
>PGSC0003DMG400013543_exon_3_14
aacataaaaaattgcaagagactcaaagagttgccagatttcaccaggatgccaaatttggagtatttgtatctcagatcttgtagtaatcttgaagaggttcatgattccctgggatgt
>PGSC0003DMG400002980_exon_1_18
aacataaaagaagtcgaaatcagtggatatagagggctaacatttccaaattggctagctgatcttttgtttcttaagctggtgaaattgtctcttagctactgcaaggtctgttattcc
>PGSC0003DMG400005600_exon_2_6:PGSC0003DMG400005600_exon_2_6
aacatactgtcagatgctacaatgtttaccggagggattgcagcacctaacagccctcacaaaattattagttacgtattgtccaacactggccaagcgatgtgagaagggaataggaga
>PGSC0003DMG401009819_exon_2_13
aacatactttctttgagctacaaccacttgcctcagtacttgaaaacatgcttcctttatatgggagtttttgcagaaactcgtgagattccggtctggaagttaataaagttatggatt
>PGSC0003DMG400029415_exon_2_8
aacatagaccatctaagtcaactagagcttatagttggagggacagagtggtttggcaggggtagtagaattttgattaccacgagagacaaacacctgatagtcagtcatgtgaaggag
>PGSC0003DMG400026666_exon_1_7
aacatcaatgaaaagttgagggctatcaataagttagccaaagacctcagtctccaatcactcatggttcctcctcagcatatactaccaattcgagaaacagattctgtagtagttcct
>PGSC0003DMG400008596_exon_1_7
aacatcaatgaagagttgacggctatcaataagttagccaaagaccttggtctccaatcattgatggttcctcctcggcaaatactactaattcgagaaacagattctgtagtggttgct
>PGSC0003DMG400008595_exon_1_7
aacatcaatgaggagtcgagagctatcaataagttagccaatgacctcggtctccaatcactgatggttcctcctcggcaaatactaccaattcgagaaacagattccgtagtagttgat
>PGSC0003DMG400026161_exon_1_8
aacatcagtagaaggataagatggacctcacacatttttgatcaatctgaaattgtggggttatcagaagatacaagaaaaatcaaagaatggatcctttctcatagcgattcattacat
>PGSC0003DMG404026043_exon_1_5
aacatcatcagtaaattcaccggaaacaccaagaattgccgtgatatgtctgaaacggatttagctcataaggtacgagagattttggatgaaggaggaaaatacttgattgtcttggat
>PGSC0003DMG400023645_exon_1_41
aacatcccaaatctaaaacgcctagttctgaagaagtgtcgcggcctgcaagaaattccagcagactttggggaaatttgtactttggagtcaattgagttacatgattgcagcactact
>PGSC0003DMG400016601a_exon_1_55
aacatcgattttgaatattggggcagtaaaaattcggcagatttattttgtctcacattggagaatcttacccagcttcaatatcttttcctttacattgagaggcccaacattatatct
>PGSC0003DMG400006576_exon_1_28
aacatctggaaaagaaagccttaagtcatcccatgccatacaatcccacatatcatccaatacaatgagatatctctttcccattaggcttttcctcaacctgtcagcaagttcgcctac
>PGSC0003DMG400025259_exon_1_19
aacatcttgaaaaaatgtggtggactgccgctggctgttgtggccgttggtggggttttggctacaaagaacaggaacaacattagggaatggggaatgcttaatcacagccttggtcct
>PGSC0003DMG400018442_exon_2_12
aacatgaagattaagcccattgacccaagcatccgcaagatctatattgatgtgctgcaagctctacgatcagaatggcgtccaattattccaattgatcatgtagctgactgtgtagct
>PGSC0003DMG400024273_exon_2_25
aacatgaattttgtgaatgttatcaaaaggaagaatgatcgaaatccatgtgctcaattcataaacttttcctccaagagtagaggtctgatcagtattaaagatgccagtactgaagaa
>PGSC0003DMG400005052_exon_1_44
aacatgactctagcctctatctctaatctttgcggtctaacctgcttagaaattgctaacaacaaggaactaacttctttccctgaagaggtgctaacgaacctcaccgatcttgaaata
>PGSC0003DMG401020721_exon_3_6
aacatgatagattctttgaaagtgctaagagctgatggaattggtctaaaccaaatagtctgtaacaccaatgagcagaaatcattacaggcactattttcatcttggatatcaaagcca
>PGSC0003DMG400025611_exon_1_35
aacatgatagctcctttgaaatgtctgattaaagatgtgcaggaagagctgatattcttgagaacttttctcatggattcattggagcagtgcgtagagcaaactcaaataagtgatgtt
>PGSC0003DMG400001982_exon_1_3
aacatgcatgggccactatctccgaagaatacaatgagagacaaatgcttcttgaagttgtttcttcaattactggaagcaatcaagaaatgagcgatgatcaactaatggagattgtgc
>PGSC0003DMG400023062_exon_1_4
aacatgctaaaaaatgtcactcagaaagttcatgctctgtttcaagattccgcatttgatgtatcaaaaatatatcaaaatctcaatcgccttacttccctgctgcagaacaaaattcgg
>PGSC0003DMG400002478_exon_1_3
aacatggagctagaggatgtgggtaatgaagtatggagagaattatactcgaggtcttttttccaagagattgaagttaaagatggtcaaacttatttcaagatgcatgatctcatccat
>PGSC0003DMG400018572_exon_2_3
aacatggatcctatgggacatccggaacttgaagaggtcggaaaacaaattgcagctaagtgcaaaggtctgcccttagctctgaagacgctcgctggcatgttacgctccaatccagag
>PGSC0003DMG400011906_exon_1_17
aacatgggcttagagaacctggaggaagcatctaaaatttgcttgaatgatctagtgaacaaaagcctagtaatagtttctggaaggagagaggataatggtgagatagagtactgcact
>PGSC0003DMG400031878_exon_1_55
aacatgggggaggaagacacctttgagaatctcaaatatttgaagttggaacaagtgactctttccaagtgggaggttggagaggaatcctttcctgcgcttgagaaattaaaactgcgg
>PGSC0003DMG400019913_exon_1_34
aacatgtactcattgcctcctaataatctacaaaccttgatgtggatacctgataaattttttgaaccgaggttgttgcaccgattgatcaatttaagaaaactgggtatactgggagtg
>PGSC0003DMG400029505_exon_1_21
aacatgttaagtcattgttatgtttttcctcaaaacaaaaacaagttgacttttctaatatcgatgtcaaactcatccctaacgcatttccacttatgagagtcttagacattgaatccc
>PGSC0003DMG400027407_exon_1_50
aacatgtttctggagaatttggtaatatatggatgtgattctatagatgatatatcaccagagttggtcccaagatcacactatttgagtgtaaacagttgccccaaccttactaggctt
>PGSC0003DMG400008393_exon_3_7
aacattaatgaggagttgagggctatcaataaggtagccaaaaaccttggtctccaatcactcatggttcctcctcggaaaatactgccaattcgagaaacagattccatagtagttcct
>PGSC0003DMG400018213_exon_1_5
aacattaattcagagtcaatacaagaatcaaagatgtgtataattgtattctcacaaaactatgcatcttctggttggtgtttggatcaacttgtttcgattcttgaacgtaaaatgaag
>PGSC0003DMG402009818_exon_1_26
aacattagttgtctacgtcgtgtagctgatttccataagtatacagacagtgaactttctaaacttatgccacacacacgttctgttttcttcaaatatccatacttttttgtttcctct
>PGSC0003DMG400029453_exon_1_53
aacattattatggatcaatcaactagaatattggaaggtgagaattcaaagttagaagacttgacaactttgtcccaagttcttatctcatatactgaaggcatgagtgatgctctgggg
>PGSC0003DMG400023249_exon_1_15
aacattcacatcatgatggagtttctgttgattattcttactgacatgcctaccgacttgattcatcctgacacattttttgatctcttggcacgtgttggagcacttaccagggaggta
>PGSC0003DMG401005337_exon_1_7
aacattcatgtcatgattgagttcctattaattattctttctgatatgcccaaggactttattcatcatgacaaattatttgatctattggcacttgttggagcacttatcaaggaggta
>PGSC0003DMG400020740_exon_2_15
aacattcatgtcgtgattgagttcctattaattattctttctgatatgcccaaggactttattcatcatgacaaattatttgatcttttggcacttgttggagcactaataaaggaggtc
>PGSC0003DMG400011523_exon_1_21
aacattgaagatgactctattgaaatcttctacgtactatcattaagctacaatgatttgtcaactgcgctcaagcagtgttttctgtactttggtatttttccagaagatcaagtgctc
>PGSC0003DMG400016601b_exon_1_5
aacattgaatttgctgaagattacttgatggatctcattagtagtaatgtggtaatggtttcaatgaaaagttacaatgaaaaagtcaaaatttgtcaggttcatgatgttgtgtttcaa
>PGSC0003DMG400001989_exon_3_3
aacattgatccgatgattatctctggagatatctctcttcctaatcttaaggagttgagattaacaaatagtcgtataccatgggaagttgtgaatgtgctggcaaatttacccaatctt
>PGSC0003DMG400024202_exon_1_26
aacatttatcagaatgatttgttggagtcatcatcaattgatctcacccgcactatgcatttcttccgtggattaggttctaaacaagtccctcttttggcttgcttcaaattgttaaga
>PGSC0003DMG400026666_exon_1_62
aacatttcccatattccaaaaattaaagtaggcagaaggataattcaggatagacgtaagtgtctgtttctctttcactttatgagtagattttttaaatgttattttccgcgagttcca
>PGSC0003DMG402029995_exon_4_1
aaccaaagtgaaagctttgcaatagcatttgcccaacatgaattgaagtataaagatgatattgatgggatgcagaaggtgcaaggatggagaacttccctaactgtagctgcaaattta
>PGSC0003DMG400013543_exon_1_7
aaccaaagtgacagctttgctgaagcatttgccgaacatgaatcaaagtataaggatgatggtgaggggatgcagaaggtgaaagaatggaggactgccctaactgctgccgcaaatcta
>PGSC0003DMG400021862_exon_3_3
aaccaaatgacattactatgcaagttacccaaactcgaggtgctcaaactcaagtattatgctttccaaggatcaaaatgggagccaactgacgaacgttttcagcagttaaaatacctt
>PGSC0003DMG400033153_exon_1_21
aaccaatattcaaatcctttcgatttacttgttaaattaagatttgttcgggcattggatttgatggatgtggaattatcagattcatgggctactgcaattcaatcgctaactgagtta
>PGSC0003DMG400017317_exon_2_12
aaccaccctaccaaagaatttgaggatctatcagctcaagtgatagagcatactggtggactccccctagccctgaaagtccttggcagtttcttgtatggaagaggtttggatgaatgg
>PGSC0003DMG400011114_exon_2_3
aaccaccttgttgcaggtgaagatgataaaggggaaaatagcataaagaaaatcctaaaactcagctatgattatctaccatctccacatctgaagaaatgttttgcttactttgctatg
>PGSC0003DMG400009455_exon_1_6
aaccatcgagtaagtgatgctttctttcttgacataaaggacaagttggaagacactattgaaatattggaggatttgcaaaagaaaattggtccccttggcttaaaggagcattttggt
>PGSC0003DMG400013165_exon_1_15
aaccatcgatgcaaagtgacattcacaacgcgtcgccgagatgtttgtcaagctatggaagctcataagatcatggaaattgggaccttatctaaagaggaagcatggatccttttcagg
>PGSC0003DMG400001993_exon_2_5
aaccatggaagcaaatctgcagaattagcaagaatttcctcctcgctagaaaaaagtacaattgaggaaaattcttttgttgggatggaggatgacttcaacataatacttgatcgcgtt
>PGSC0003DMG400011111_exon_4_1
aacccaacattaggtcgtttgaaaaaccttagaggtgaactgacgatcaaatgtctccaattagtcggaaataaagaagacgctcaaacagcatatataaaggagaaaccaaatatctac
>PGSC0003DMG400018216_exon_4_7
aacccaatatggcatgcacttatccggtcttgggttccgaagccaaaaaaagttcttgagctttcatgggtttgtttacctaagtcattggttaaattaagtctatctgagtgcaaccta
>PGSC0003DMG400020935_exon_3_7
aacccaattggatattttgatgaatctttgactagacgatttggggcacaaagaacggagaagtggaaaactgcacttactaaagttgcaaatttatctggatgggattcgcgaaatgtt
>PGSC0003DMG400020584_exon_1_34
aacccattttttccaaacgtgtactcattgcctcgtaataatctacaaactttgatgtggatggatggttttttttttgaaccaagattattgcaccaattgatcaatttaagaaaactg
>PGSC0003DMG400023249_exon_1_43
aacccgactttccaacttcatgatcttgtgcatgacttttgtttgataaaagcaaggaaggaaaagttctttgaatgggtaagtttacgtacactatcttcttcttcttcttcttcttca
>PGSC0003DMG400020580_exon_3_17
aaccctcaagaagtccatgacattctacaaggaaataaagtaagtaaatttcattatctttatcttggttatactttcttctctttttttttttcatttaatttgatatacatttgctta
>PGSC0003DMG400003380_exon_2_12
aaccgagcacttggttttgatcttccaagaaacattgagcctatcaaggcgatggtctacctcatcatgcaaaaggcatttcaatgtaacttgccaaggattcatggactaggctatgtc
>PGSC0003DMG400018216_exon_2_2
aaccggacaatatcgagtgttgcaccttacctagttgggatcagttcacaggtcgaaaatatcatttcatggttgcaagacggatcacatgatgataatgttattgcaatttgtgggatg
>PGSC0003DMG400031185_exon_1_15
aaccggagaacgctattacaagagatttttagtcaagttattggttccaaggacaagggagataaggatgacatctttcccgacatgttgaggaaaagtctaatgggcaagagatatctc
>PGSC0003DMG400006570_exon_1_31
aaccggagagatctattacaagatatttgtagtcaagttaccggctccaaggacaagggggataaggatgacatccttgctgatgagttgaggaaaatcttaatgggcaagagatatctc
>PGSC0003DMG400005970_exon_1_29
aaccgggaagatcaaagcatgtcgtgtgcatgatctaatgctcgatttctgcaaggagaaagctaaggaagataatttccttttgtggctgaaaaggtattacctctttatatgttttga
>PGSC0003DMG400007999_exon_1_4
aaccggtgttgaacttccacagatacgtcaaactcagctcgacgatttctccaaacttctccgagatggttacgaactcgccggaaaagttgtccactccggccgttggaacatgtacag
>PGSC0003DMG400006769_exon_1_54
aacctaaccaagcttcagtttctgtctgtatggggctgtccaaatttgggatcaagatgcagaaatgatgttggagaagattggcacaagataaaacacgttccattcatcaagattaat
>PGSC0003DMG400025259_exon_1_28
aacctacaagtgaaaaggtcagtcactaaacttcgctctttgcttacatttggtgtagcagatccacagtccttgtcttgcataagtcaagtgcttggtagctcccggatgctaagagtt
>PGSC0003DMG400024231_exon_1_16
aacctagaaacatggcatttaggcacaagtgccatgcctctcattaagggtcttcgtatctgtcgttgtcaaaagctgaaggagattccagtgagaatgaaagacgtgaagtgtatttga
>PGSC0003DMG400032576_exon_1_41
aacctagaaagatggcatttaggcacaagtgcaatgcctctcattaaaggtcttcatatctatgattgtccaaaactgaaggagattccgaagagaatgaaagacgtgaaacgtatttta
>PGSC0003DMG401011526_exon_2_31
aacctagaaagatggcatttaggcacaagtgcaatgcctctgattaaacgtcttcatatcgatagttgtggaaagctgaaggagattccagagagaatgaaagatgtgaagcgtatttga
>PGSC0003DMG400019627_exon_1_36
aacctagagcaaatgtactcacttgaaactctgaagttgctgttcaacttgccaatgaacaatcctcgtccccgtaattctatccaacgatggaatgcattcccaccgaatctcaagaac
>PGSC0003DMG400016808_exon_3_3
aacctagctggagatcttgattggtttggcaaaggcagtaggattattgcaacaactagagatagacatttgatgggaaagaatgatgtagtatataaagtgactgcactacttaaacat
>PGSC0003DMG400004303_exon_1_10
aacctatgtttcccagattgtaactgtggaagcagaatactgctgaccactcggaatatggaagttgctgaatatgctagcgcaggtaagcctcctaatcaaatgcgactcttaaatttt
>PGSC0003DMG400011520_exon_1_31
aacctcaagaatttacagacacttgttgttgtcaatattgacttactttgccaactaccccccgaaacagctgacctaataaatttaagacatttagttgttccatattctaaacctctg
>PGSC0003DMG400031318_exon_1_3
aacctccagaagattatactgaaaagttgtgtaagtttggttgaaattcatccatccattggaaatctcaagaagcttatcttcttgaatctggaaaactgcaaaaatctcaagtcttta
>PGSC0003DMG400000813_exon_1_17
aacctcgtagtggtttccaaaacaagcttgaatggtaaaatgaaatgctgcatagttcttgatcaagtgcgtgagttttgcttgagaaaaattacagaagaaaagttcatgcacctcata
>PGSC0003DMG400000816_exon_1_17
aacctcgtagtggtttctaaaacaaggtcgaatggtaaaatgaaatgctgcatagttcttgatcaagtccgtgacttttgcttgagaaaaattacagaagaaaagttcatgcagctcata
>PGSC0003DMG400011517_exon_1_11
aacctctacaacagtcctaatatagtctcaagcttccctactcgcacttggatatgtgtttctcaagagtacaacacaatggatctttttaagactatcataaaatccatccaaggttgc
>PGSC0003DMG400010946_exon_1_12
aacctctacaccagtcctaacatagcttgaagcttccctacacgcgcttggatatgtgtttctcaagagtacaacacaatggatcttcttaagactatcataaaatccatccaaggttgc
>PGSC0003DMG400011529_exon_1_11
aacctctacagaagtcctaatataatctctagcttccctacacgcacttggatatgtgtttctcaagagtacaacaaaatggatcttcttaagactcataaaatccatccaaggtcgcac
>PGSC0003DMG400011528_exon_1_11
aacctctatatcaatcctaatatagtcaatagcttccatatgcgtgcttggatatgtgctcctgaagagtacaacaccgtggatgtcctcaagaatatcataaaatccatccaatcttgc
>PGSC0003DMG400031405_exon_2_28
aacctgaaaaagctgggcatccgtgggaaaatagctgtgcttcttgataataagtctgctgtgtcgttaaaaaatgtgaagaggctagaataccttgaaaacttgaagctgataaatgat
>PGSC0003DMG400008306_exon_1_35
aacctgacaagaatgactcatctccaaaaagttggtttactcattggaagtgctgataacctagacatgaatcgattatgtgattcacttgcagagcttgagagccttcaatccttgtgt
>PGSC0003DMG400012472_exon_1_21
aacctgagtgaaactggtattagagatatgccttgttccatcgatactttgtgtcaactacgtgctctaatactacgaaattgctatgacttgaaagagttaccacctattggtaacctt
>PGSC0003DMG400008393_exon_1_4
aacctggtaattgaaggctgcccaaagttagaagaaagttgcatcaactcccagtggtccaagatttcccatattccaagaattaaagtaggtgggaggataattaaggaaaaacgtaag
>PGSC0003DMG400012472_exon_1_9
aacctggtggatattcaaccattagcaaaggaaattacacgagagtgtgatggtttaccattagcaatcactgttattggaacatctatgagagggaagacaaaggtcgagctctgggaa
>PGSC0003DMG402030883b_exon_4_15
aacctggtggctatcggaatggagattgtgaaaaaatgtggtggtgtgcctctagcagccaagactcttggaggtattttgcgcttcaagagagaagaaagagaatgggaacatgtgaga
>PGSC0003DMG403015877_exon_2_9
aaccttaagagtgaaatcattgctagtcatccaaataaatgcttaggagtgcttggtttgagttaccatcacttgcctaatcgactcaaaccgtgctttctttctatgggtgatttccca
>PGSC0003DMG402007871_exon_1_39
aaccttaagagtttaacttttaggggaaaattttctttggcatggaaggatttgagcattgttggtaaattatccaaactcgaggtccttaaactatcagacaatgccttcataggcgag
>PGSC0003DMG400006769_exon_1_33
aaccttagacatctggatatatacggatgcacatccttaaccatgttacctggtggcattggacagatgagatcccttcaaacgttgccagtttacattgttagcgatgctgctgctagt
>PGSC0003DMG400011114_exon_3_6
aaccttagaggtgaattgacgatcagaggtctgcaatcagtcagaactaaagaagaggctcgagcagcatatttacaggagaaaccaaatatctacaagctgacatatttgtggtcccat
>PGSC0003DMG400030044_exon_1_5
aaccttagcactaccagattgttttgtgaaggttatgaatcattcccatctcttgaatttcttaattgttgtgaaaagctccagaaattgtggttaaaagggagaatagagaaactgcct
>PGSC0003DMG401011522_exon_1_36
aaccttagcactgtcacattgtgttgtgaagatgatgaatcattcccagcccttgaatttcttacttcttgtcaaaagctccagaaattgtggttagaaggggaaatagagaaactgcct
>PGSC0003DMG400024234_exon_3_18
aaccttagcattctcacattgttttgtgagtgttataaaacattcccatcccttgaatttgttaattgttgtgaaaagctccagaaattgaggttaaaaggggtgatagagaaactgcct
>PGSC0003DMG400010527_exon_2_6
aaccttagtcactcccaaaagctagtcagctgtccagatttcacgggggtgcccaatctcgagaagttggttcttgaagattgttcgagtataattgagatccacccttctgtcggatat
>PGSC0003DMG400015128_exon_1_4
aaccttcaaacagggcatcgaccgaaattggaagtatccgtaatcgttctgacggaaggatatgccttgtctcaatcatgtcttgatgtgattttaaagtgtaaagagaaattagatcga
>PGSC0003DMG400031878_exon_1_31
aaccttcgattgctaagatcagaagaaagttgggagttattagagaaaagggtttttggaaacgagagttttcctaatgaattattggatgttggaaaagaaatagccgaaaattgtaaa
>PGSC0003DMG400022004_exon_1_35
aaccttcttttgatgtggagccaagtccatgtcagtgactaactttccttcaatagattctacaattgtctttatcaacctcttctcctcaaaatcatccgagacacaaacccaaatctt
>PGSC0003DMG400004579_exon_1_16
aaccttgaacgcttggttttgagtgattgtgtatttcttaaggagattccttcttgtttcggagacatctcttctctgaagtccattgaggtaaggaattgcaatgaaaatgttgacaag
>PGSC0003DMG400002799_exon_3_3
aaccttgagaaattgatccttcgatattgtacaagcttaattgagcttcatgagaccattggatgtctcgaatcacttgttctgttgaacctcaaaaattgcaaaaatctgcagagactt
>PGSC0003DMG400013904_exon_1_3
aaccttgagaatttagctttttccagtactactttgcattggaaggatttgagcattcttagtaagttgcccaaactcgaggccctcaaacttatacataatgcctgcaaaggagaggaa
>PGSC0003DMG400005970_exon_2_15
aaccttgaggtacttaaactgcgacaagttgcctttgaaatgggtgaatgggaagtgagagatcaggagttttctcagctcaaactcttggaactagaaaatctccaactctcaaaatgg
>PGSC0003DMG400031185_exon_1_18
aaccttggaaatagaagcagaatagtagtaacaactcgacttgagaaagtgggtaagcaagtcaagtactgtattgatccttatactcttccatttctcacaacagaagagagttgcaaa
>PGSC0003DMG401026432_exon_3_2
aaccttgtacattaatgactgctcgtctttacaaacactgccagttaacattggagctatgcaaagcctaagatatcttaatgcacgtgaaacaggtataaaacaattgcctggatctgt
>PGSC0003DMG400008394_exon_1_60
aaccttgtttctttggaagaattatatttacatgactgcgaaaaactagagcatctaccgtcccgagatgccatgcgacgcctcactaaattatggaacatgggaattaaaggctgccca
>PGSC0003DMG400014047_exon_1_44
aacctttcaattataaattgtcctgaactcagtctggagacacccatccaactttcaaggtttcaagttattggttctcctaaggttggagttcttgagggaatgaagcaaattgttgaa
>PGSC0003DMG400029506_exon_2_27
aacctttcccaagcttgaggaattaagactagcacattgttacaagcttacggagatcccttgtgcatttatagatatacacactttaaagtccattcatttaactaatgttaagcgtga
>PGSC0003DMG400017085_exon_4_14
aacctttgcgagatgaagctggataacacaatcaaagcggtcaaatctgcaaaagatatactggaacgtaagaaatgtcaaaaaataatattcaagctcagcatattccctcctgaagct
>PGSC0003DMG400008292_exon_2_32
aacgaacttgaacaacttcatgtatctgctttttgtgattcattcagagaaaatacatactgcttccctttgagcttgaagacactgaagttgaaagggatcgctctgacatccgataca
>PGSC0003DMG400023250_exon_3_14
aacgaagaatcaaccttgatactattaccgagaatttgggatcttgtaaagttgcaagtgctatacatgtgtgcttgttcttttgttgatatggatgctgatgaatcaatattgatagca
>PGSC0003DMG400020741_exon_1_28
aacgaagaattgatgctattaccgagaatttgggatcttgtaaagttgcgagtgctcatcacgactggttgttctttctttgatatggatgcagagcatatattcgaaaggtttcccaat
>PGSC0003DMG400031878_exon_1_52
aacgacagtgggtcctctgtagcgacaaatcggccgtgggatttttacttcccttcgaatctgaaaaaatatcatctgcttgagtttcctctgacatccgattcactatcaacaatagcg
>PGSC0003DMG400018256_exon_1_30
aacgagaaattgttcgaggattatgatgtgcagactgcaggttcaggtatgtgcttcttatatatcttgcatatcaaaaactttatcatgacatatactcatttgtgtactattggatga
>PGSC0003DMG400013904_exon_3_5
aacgagagcttatgccagaattgttgggcttcaagcttgcaagggtactactagatcttgctttaatgagatgttctgcatttcccagtgagatacttgatttgattcacttgagatacc
>PGSC0003DMG400031878_exon_1_32
aacgagagttttcctaatgaattattggatgttggaaaagaaatagccgaaaattgtaaagggcttcctttggtggctgatctgattgctggagtcattgcaggtttggaaaagaaaaag
>PGSC0003DMG400029405_exon_1_3
aacgaggagcaaagaaatagtgatgaatttaagagttgggctgaaaagtgtctgcgtagtctgtactatgttgaggacactgttgagtcttttacccttggtatcgcccgtcagaacagg
>PGSC0003DMG400002271_exon_2_2
aacgagggaagtgaagtaagcattgccagcaaaatcttggaaaggctcaagcaagaaaaaagtttccttgtcatactagatgatgtttgggaagctataaatttggatgatataggtgtg
>PGSC0003DMG400043400_exon_1_60
aacgataaaataatcgtgctgccagagttgaaagtcctgagaattacaaaatctggaaacgtggaacggctttgtacagaggctttctttatggatctaccatcgttagaagaatttgtt
>PGSC0003DMG400013094_exon_4_7
aacgatcaagtttctacttctgtaagtaagaagcatttgctgatgtgctcttcagtctcaagcccaagaaaatctcctggaatcctgttaactacagtatctcatacattagtaacctta
>PGSC0003DMG400012918_exon_1_11
aacgatgaacaaatagttagatattttgatgagagaatatgggtctgtgtatctgagaattttgatgtgaacaaaattattagactggttttagaatcattaacacagagaagtattgat
>PGSC0003DMG400013490_exon_2_42
aacgatgagcatgatgaagtttatagtcttataacaagagttactgcaatggcatacgaggcagagtatgtcatagactcgtgcttgacctattcttatccactctggtacaaagttctt
>PGSC0003DMG400020722_exon_3_10
aacgatttaccagatagtatcaagaatcttacgaggctaaaaactcttaacatcgcgtattgtacaaagatcaagtacctcgaaggggtaccatcaaatgtaacggatgtaaatgctgat
>PGSC0003DMG400011524_exon_1_10
aacgatttgtcaactgcactcaagcagtttttcctgtactttggtatatttccagaagatcgtgtggtccatgttgatcacatattatggttgtggatggctgaaggattcgtaccaaca
>PGSC0003DMG400007385_exon_1_37
aacgcaacacatgaggcctcatttactagagggttggcaactggcgtcacgttggaagcatttccagaatggtttaggcaggcagtagcacacaaagtagagaagctgagctaccaatta
>PGSC0003DMG400020872_exon_5_4
aacgccaaatggaccgtgaacatgcttcagtgggcacttagtagaattccaaaggaacgtaaaactaaccttaatttggaaagactagaatcacatttgttagaattttttgaaggtaat
>PGSC0003DMG400008595_exon_1_42
aacgccaatatccaagtgtttccgttacttaaagaactattattggaggatatgcctagccttactgagtggaaggaagtgcaattgttaccaaagggaaatgttggtagagacagactt
>PGSC0003DMG401026432_exon_2_16
aacgcctgtggtttgtattgtgaaagtgcaattgtaactctagtcaaaagacacctgctccaaagggatcggcgtcgtttggtgatgcatgatctagtgcaggatgtgggaagagaaatc
>PGSC0003DMG401022603_exon_3_3
aacgccttatattcaaaaggcattcgagtttttcgagattccgaggggttaactcagggcgatgagatctcaacaggtttaatagaagcaattaatgattctgctgctgtaattgctata
>PGSC0003DMG400002457_exon_1_6
aacgctcccaataagccggttataagaaactcatcgagtacagttggtaaaataatcgtaggttttgaggaggagacagagtggataattaggaaactcaccagcggaccagctgagata
>PGSC0003DMG400006572_exon_2_11
aacgctcggagaatatgttgatgggtttcccttaaggtcttggattcatacattgcgacttcttaaggtcttgaatttgagtaacgttaaagtgagttatttgtcgacagctacattgaa
>PGSC0003DMG400004303_exon_1_1
aacggaggggtagctttttggaaacttcattctctcttgaaacaagcagtaggacgcgttgattccatgctcaatgagtggatggaaatacacaacatgtacaccaaaagcaaagatgaa
>PGSC0003DMG400032578_exon_2_1
aacggcagcagagttattattaccacacgcaaagaggatgtcgctgaaagagcagataacaaaggttttgtctatagacttcgtttcctgagccaagaagaaagttgggatctcttttgt
>PGSC0003DMG401011522_exon_1_32
aacgggcgcttatgccaactacccagagagacagctgacctgatagatctaagatatttagatgctccttattcaaaacctctgaaatgtataaacaaactcagtagtcttcaagttctt
>PGSC0003DMG400029460_exon_1_7
aacgtcacttctctactgatcgacataatccctcttgagctggaggttctatacatttctacttctaagctcatcaaagaatcaaagtcaactcatcaactaaaacggttagtgaagcaa
>PGSC0003DMG400020735_exon_4_4
aacgtctccaagaacagaggtctaatcattgtgaactctcctaagaaaccagttgagagaaagtcattgacaactgataaaataattgtaggttttgtaggaggagacaaacttgatact
>PGSC0003DMG400011520_exon_1_20
aacgtgaaagactgcctttggaaggacattgaagaagactctattgaaatctcctacatactatcattaagcttcagcgatttgtcagctgcgctcaagctgtgttttctctactttggt
>PGSC0003DMG400018903_exon_2_6
aacgtgaagtcacgttactcgctgagcaggagagctaagaaaattgaactggagttgattaaacttcgaaatgaaggcaatgcttatgctgttttctcctatcctgctgtcgaaattgca
>PGSC0003DMG400020851_exon_2_7
aacgtggtaatggtttcaaagagaaaatataatggtaaagtcaaatattgtcaggttcatgatgtggtgcttcacttttgcttggagaggagtagagaagagaagtttatgctactagta
>PGSC0003DMG403019668_exon_2_12
aacgtggtttacaatgatgagaaggtgaagaaccattttggtttgaaagcttggtattgtgtttctgagccatatgatgctttgagaataacgaaaaggttacttcaaggaattggctca
>PGSC0003DMG400011907_exon_1_5
aacgttctgagcagtgaaagaacccattctcctaattttccatcagctgatgagttaatatttggttttgagttagatgcggaaagtataattggcatggagaacgttctgagcagtgaa
>PGSC0003DMG400026161_exon_1_43
aacgttgagggtttaggatattggacaaagccagaggaagaggagcaaaacaagggagatcaagacgtgatttcgtgcaacgaaggagttaatgaaggagaatttgatgacatgcactga
>PGSC0003DMG400025099_exon_1_75
aacgttggtggtacttttcccagtgaaatacagagtcttattcatttgaggtacttagctgttcaaactgatgcaaattcaattccttcttttatagctaaacttcagaatctagaaact
>PGSC0003DMG400021887_exon_2_1
aactacaattgtgcattgtcctttcgcagggttgaatcagactgtattgaccgtattgttgatgacatatcttccaaatgcaagacttcagtatcttattcgcacaaagctgtgggaata
>PGSC0003DMG400029313_exon_2_7
aactacttgattgtgttggatgacgtacagagtgagcagatgtgggaaggcctgagatctgttttcttagacagtcgaaatggaagtacactacttctcatcaccaccagtgttagtccg
>PGSC0003DMG400013904_exon_2_2
aactacttgtggtatcacgagcctatggagaaaagattggttctgaaaactttacaaagtctgtctggatggaatccgaggtattgtactaggtctgtctttagtatgtttcccaattta
>PGSC0003DMG400015681_exon_2_1
aactagccaaatcgaaatctaccttaattttatgagaattctttcacctgatatttcttgttttcctatctcattccttttctgttctgaatggcagaaatttccttccctacggaggct
>PGSC0003DMG402016602_exon_1_2
aactatgcagttgagttactataacttaaccgactgtttaaagccttgtcttctttatatggggatgtttccggaggatgcaataattcgagtatctgaattgataagtctatggattgc
>PGSC0003DMG400018213_exon_1_1
aactcaaagttgattgactttggtggtaaattttgttcaatgaccaccaccaaacaattagcttatgatgatcaatcattcaataattccaagggttcatatgatgtgtttttgagtttc
>PGSC0003DMG400016601b_exon_2_13
aactcaacataacaatccagtgattgatgaggagatagtgggttttgggaaagacacagaaagaatgattcagtttctgattagaggtacaaatgagctagacgtcgtcccaattgtagg
>PGSC0003DMG400005970_exon_1_28
aactcaaccgggaagatcaaagcatgtcgtgtgcatgatctaatgctcgatttctgcaaggagaaagctaaggaagataatttccttttgtggctgaaaaggtattacctctttatatgt
>PGSC0003DMG400025511_exon_1_19
aactcatttcaacattgcttccccatgagtgatggaccactcttcatgcatctgctacacagacacttaaatgatttgctagattccaatgcatattcaattgctttgataaaggaagaa
>PGSC0003DMG400004295_exon_1_30
aactccagcaatcacagtaattgctagaggtaatcctccgcatttcaatgcaatttgtttcccaatttctttaaattcatgagaaacacatgattctttatcaaagacctttgtgtgcag
>PGSC0003DMG400013543_exon_3_42
aactccatgagcaatgaagccagctgctcctcttgtaagagacattctaatattcgtgggagagtcaccagtctcttcagaaactttgcagctctttcgtgcaaacccaggaatttctct
>PGSC0003DMG400008393_exon_3_31
aactccatttgcgagctctataatttgcaaacatttagagtcatcaactgcttttcactcaaggaacttccatatgagatgagaaatatgataagtttgagacacatatattacacttct
>PGSC0003DMG400027867_exon_1_7
aactcggctctcgccagtacatctcaacatgttgtggagcctgaggataattatatgatggttggtcatgaaaatgaactcgagatgatgcaggatcaacttgctagaggaggaagggaa
>PGSC0003DMG400001992_exon_2_26
aactcgtacctttatttcaatgcaatctcttgatttagattctccagatgtgatttgctctattgtttcacagttcaagttgcttaaggtgttggacgtattatcagtttggtacgattt
>PGSC0003DMG402004425_exon_4_5
aactctacattgtgggtagagtttgtagatactttgcgaggaatgattacatcccgaggaaacttcattctcgtgactactcgtatggaacaggtggcgtccacagtagcaacagtaggt
>PGSC0003DMG400030045_exon_1_1
aactctcccatgcttctctctgccatacatcatcaaccctaccacaaggtatttgcgttcttttaaaagatcacgaaggtaaatttctagatctctttctgtcatcctttccaacaaatc
>PGSC0003DMG402004425_exon_1_4
aactctctgatctgacagagatcaaaatatatggattcggaattgaggctcttcctcatagatttggagaccttacttctcttgaaagatttactctagtggggtgcaaacggctacaac
>PGSC0003DMG400018570_exon_1_47
aactctcttacctccttaccttttagcattctgcccaataccttgaagacgataaggatatctagttgccagaaattgaaattggagcagccagttggtgagatgtttctcgaggatttt
>PGSC0003DMG400008393_exon_2_6
aactctttgccctaacaaagatctatatacatgattttggaattgaagctcttcctcccagacttgacaaccttacttctcttgaaagattatcgctagggcggtgtaacggctacaaca
>PGSC0003DMG400021986_exon_1_14
aactgaactagaagacctcaatgtaggttttgaaagttcaaacacaaatgacagtgggtcctctgcagccataaatcggccatgggattttcacttcccttcgagtttgaaaaaattgtc
>PGSC0003DMG400025545_exon_3_11
aactgatatgtaaagtccagtccttagaatacccccatcagtaccatgtgttgaattttccaatacggcttgaaatactaaagctttatcgattaaaagcctttaaaaccatcccctttt
>PGSC0003DMG401010943_exon_1_16
aactgcattcttgtgactactcgtatgaagcgggtggcatccactgtagcaacagatcttcatatcttgggaaagttaacagaagatcattgttggtctattttcaaacaaaaagcattt
>PGSC0003DMG401018576_exon_1_57
aactgggagttgccttcctctattcaaacacttaacataaggaatctgaaaacattaagcagcaaccatctcaaaagcctcacctctcttcaacatctttgtattgagggtaatttacat
>PGSC0003DMG402030235_exon_1_48
aactggtgaatggccgaaaggagtggcatttacagagactcccttgtctcagaaatttaaccatctaccatgatggtaccgatctttctggtgaaaaatgggagttgccttgctctattc
>PGSC0003DMG401022603_exon_1_17
aactgtaagcgactgcacaaactgccagattctattgggaaactgaagaacttagtacacttgctaatggaggagactgcagtaacagtattacctaaaacttttgggatgctatcgagc
>PGSC0003DMG402017416_exon_2_15
aactgtcagtgcaaagtgaacttgactacacgtctccgaaatgtttgtgaaacaatggaggctcaaaagatcatagaaattggaatcttatctggaaaggaagcatggctcctttttagg
>PGSC0003DMG400025611_exon_2_8
aactgtccagttgaatgtctacgaggattcaatttcccttcggagctaagggagttaactttgtcaaatttttgtctaccttggagcgaaatctcaatcgttggaacattgtgcaacttg
>PGSC0003DMG400029313_exon_3_1
aactgtgtactctacctggtgctattccctaaagagtacgacattccggtaaggaggccatttcgtttgtggctttcagagggttttgtaaaccccaaaccatataaattcccggaggat
>PGSC0003DMG400001983_exon_2_4
aactgttaaggtatgtaattcactagtagaattatctaaatcttaccgatcatatattgttttaataataattaatttttctaagtttcaatttcaaggttctagaaaagaggatcagaa
>PGSC0003DMG400010613_exon_1_31
aacttaaagcatcttgagttatcatgggcgtacaagggaaagcaaattacttgcaagggcaacagttttggtcaactggagacccttacacttggtaatcttgaaaaactagaaagctgg
>PGSC0003DMG401011427_exon_1_6
aacttaaagtcacgttactccctcagcaggagagctaagaaaattgcactggagttgattgaacttcgaaatgaaggcaatgattatgctgttttctcctatcctgctgtccaaattgaa
>PGSC0003DMG401011522_exon_1_28
aacttaaagttgaggtcagttatgttcttcgatccagattttcttaacatgagtcttataaacttcagtagtgtgttccaacatatgtatgtgttatacttggatacttttggtggaact
>PGSC0003DMG402011427_exon_1_4
aacttaacagacatttcacccaatggcgttctttggttaactagtgttgataccactattgcaaagtggatgatgtaatgggacgtacagctgaggttgaaaaggttgcttttatggttg
>PGSC0003DMG401008349_exon_1_4
aacttaacaggcatttcacccaatggcgttctttggttaactagtgttgataccactattgcaaaagtggatgatgtaatgggacgtacagctgaggttgaaaaaggttgcttttatggt
>PGSC0003DMG400007385_exon_1_28
aacttaaggttagttccagatgaattcttccaaggtatgagagctctaaaagtcttggattttactggtgtaaaattcaagtccttaccctcctcaactcagcagttgtcgcttcttcgc
>PGSC0003DMG401022603_exon_1_3
aacttacaaaggattcacaaaacagttgggaatctgaaaactttacgtcatctaaatctaatagattgccgcaaccttgttgaatttccaagtgaggtctctgggctgaaaaatcttgaa
>PGSC0003DMG400029344_exon_1_5
aacttacacatgagtggtgaaagttttgaacaagatggaggaattcatggtgtcctcgcgttgagctattatgacttaccttatcagctgaagccgtgttttttgtacttgggaaacttt
>PGSC0003DMG400020851_exon_2_4
aacttacctgaccatttaagaccatgccttctttacatggggatgtttctggaggacgcaaaaattccagtgtctaaattgataagtttatggattgaggaaggtttcgtgcagaacatt
>PGSC0003DMG400006800_exon_2_21
aacttactcatctaaggtacctttggattcaatcaaatggtggtctccccgcatcagtgtctcatctttataatctgcaaaccttggtatttcaacagccggaactgtattatatgcaca
>PGSC0003DMG400011517_exon_1_41
aacttagaaagatggcatttaggcacaaatgccatgcctctcattaaagatcttgttatccatcattgtccaaagctgagggagattccagagagaatgaaagacgtgaagcatttcaaa
>PGSC0003DMG400005970_exon_2_5
aacttcaaatatctcagggtgttagacttagaggtggttgttgtagattcttttcccactgaacttaatcagctaaggtaccttgctgttcaaactactaagaattctattccatcatct
>PGSC0003DMG400020935_exon_1_2
aacttcaacggtttacaaagtcttgagtttttgttgctaaatggttgctcaagtctgagaaagatccatccatcaataggaaatttgtgcagactaagacttctaaatttgcgtggttgc
>PGSC0003DMG401011522_exon_1_29
aacttcagtagtgtgttccaacatatgtatgtgttatacttggatacttttggtggaactatacctgatgccataggaagtttataccacctcaagtacttaagattgacaggtatccat
>PGSC0003DMG400011525_exon_1_40
aacttcagtcgactcgagttccttcgtcttcatcgttttgacaagctagaaacatggcatttatctacaagtgccatgccttcaattaaaggtcttgacatcaaatactgtccacatcta
>PGSC0003DMG402004425_exon_4_6
aacttcattctcgtgactactcgtatggaacaggtggcgtccacagtagcaacagtaggtcctcataggttggaaaaattagcaaaagatcattgttggtccattttcaaacaaagagca
>PGSC0003DMG400028081_exon_2_20
aacttccatgatcttctgagcttccatttctgcacaaacatttcggaaacgtgtcgtcaatagcactttgcactgatggttgtggttgctaccgctgggaattccatgtttgtctagatc
>PGSC0003DMG400008393_exon_1_1
aacttctcagatgccatgcccaaattatcggaactgtttatatatgattgtccattgttagaaactctgacggatgggctcaacaaccttgtttctttggaagacttatgtttacataac
>PGSC0003DMG400022004_exon_1_12
aacttcttctgattcatatctatgtggtccgctgtcccaactcatgattaaagaatgcagattcccttttgcagataaattggcttcttttgcatccttatcattcttcactctctcaag
>PGSC0003DMG403016981_exon_3_19
aacttcttgggatttgctgtatgtttctcttgcaaatataatgacggcatagctcacttgttttgttatcatgggaggccggtgacgtgtatcgcccagaaacttgccttatccatccat
>PGSC0003DMG401010943_exon_2_2
aacttctttctactcttgttgagaaattccttgctacaagatgttgtgttagatgagcataacaatataaaatactgtaagatgcacgatcttgtgcatgatttggctggagatatcttc
>PGSC0003DMG400010946_exon_1_22
aacttctttgacatttatgatccaagcaaccactccatatcctctttatgtatcagacatgtgattcatagtcaaggagaaaggtacctctcacttgatctttctaacttaaagttgagg
>PGSC0003DMG400007385_exon_1_32
aacttgaaagagctacggattctagatattaccttatctcttcaatgtgaaaatgtcccaccaggagtaatatctagcatggataagttagaagagttatacatgcaaggctgctttgca
>PGSC0003DMG401016933_exon_1_6
aacttgaaatcacgttactcgctgagcaagagagccaagagaattaccctggagatgattgaacttcgaaatgaaggtaacaagcatgatgttttctgctatcctgtcgtagaaattgaa
>PGSC0003DMG400011906_exon_1_29
aacttgaagacttttggaaagtgtcgtatatacttggttgataagactccggagttctggtggagatttccaaatattgaacagctcaagctccactttattgaaccaggttatgaagtt
>PGSC0003DMG401007575_exon_4_6
aacttgaagtcacgttactcgctgagcaggagagctaagaaaattgcattggagttgatcgaacttcgagatgaaggcaacaattatgctgttttctcctatcctgctgttgaaaatgaa
>PGSC0003DMG402011117a_exon_1_46
aacttgacatctctcgtagagcttagtgtctattttgtgaaggagctcacttgtcttccccatgagatgctccacaacaacgtttctcttcaacacctatgtatctcagactgcggagag
>PGSC0003DMG400043400_exon_1_40
aacttgatatcgcgccttgttcaattagaagaactttatatgggttggagttttcgattgtggcagctagctgatggatctgctgaagggagtggccaagcaagcttgtctgagctaatg
>PGSC0003DMG400010953_exon_1_4
aacttgatgtctccatcagtggccaaaggtcttctgaatctcaaagtgttacacataataaattgtgaatcaatggaagaagtgatcacaaaagaggaacaacaaggagaaggaatcatg
>PGSC0003DMG400016823_exon_3_4
aacttgatgtctccgtcagtggccagaggtattttgaatctccgaatactacaaatagcagcctgcatatcaatggaagaagtgatcacggaagaggaacaacaaggagaagaaatcatg
>PGSC0003DMG401018696_exon_1_36
aacttgcacggatctctatcagttgtagagttgcaaaatgtggttgatagtagggaagctgtgaaggcaaagatgagggagaagaatcatgttgacaagttatctttggagtggaatgga
>PGSC0003DMG400029314_exon_1_17
aacttgctaaaacaggtgggggattccaaggactctgtggatctaactcccaatgagctggaaactagacttttggagtgcttaaatggaaaaaactacttgattgtgttggatgatgta
>PGSC0003DMG402009818_exon_1_6
aacttggaatatgcaattgaggaaattggtttgatacaaaaagaggttatgaaaaagataaaggtcaacaagttcaacagcaaaatctctcattcaagagatacttcatctcagatccct
>PGSC0003DMG400013486_exon_1_98
aacttggagattctaaagttacttttcagagcctttgaagggaatgaatgggaagtgaaagattcggatttccctgaactcaaatacttaaaattggacaacctcaacattgcagagtgg
>PGSC0003DMG400005600_exon_1_2:PGSC0003DMG400005600_exon_1_2
aacttggagctagaggatgtaggtaatgaagtatggaatgaattatacttgaggtctttcttccaagagattgaagttaaatctgatcaaacttatttcaagatgcatgatctcattcat
>PGSC0003DMG400013543_exon_3_22
aacttggagtggcttgatgccacatggactctaatttcacgacctcctccttccattgtccacttgaacaagcttaaattcttaagttttaaaaaatataaatcaaaagatggagtgtgc
>PGSC0003DMG400013889_exon_2_7
aacttggatcttgctagtactacatcgatgtctcaacatgttgtggagcctcaggatatgatggttggacatgaaaatgaattcgagataatcatggaggatcagcttgctagaggagca
>PGSC0003DMG402011117b_exon_1_27
aacttggtttccttccctttacatgtatgggaaatgccttcactttccattttggatatgtcagattgtcccaaattgattagtctacccacaggaggccttcaccgtctcactgggtta
>PGSC0003DMG400030238_exon_3_27
aacttgtatggatctctatcaattgcagagttgcaaaatgtggttgatagaagggaagctttgaaggcaaacatgagggaaaaggaacatattgagaggttatcattgttgtgggtacac
>PGSC0003DMG400011111_exon_4_12
aacttgtgcagcaacttgacatctcttgtggatcttgctgttggtaatgtgaaaaaactcacttgtcttccagatgagatgctacgcaacaacatttctcttcaatacatatcggtcttc
>PGSC0003DMG400005052_exon_1_14
aacttgttgagagggaaacgatatttactcattttggatgatgtttggaatgaagatcaggagaaatgggataaattaaaagccttactaacaattggttcgagaggtacttcagttatt
>PGSC0003DMG400025611_exon_1_54
aacttgttgtgggaaattagtctcctgcatttcggattgtttcttaagtttaagttcatcaaaagagtaattggacagatgtgtcccattatttctgcatcatcaactccaaatgatgct
>PGSC0003DMG400016823_exon_2_6
aactttatggtaagtcaccatatgaactcggaagagttcccaagaagaacttcctatgagcatttcagtcacatgtcaattgttgcaaataaatttgatgagcttcctagcccaatcgtt
>PGSC0003DMG400013490_exon_2_21
aactttattaaggcagcaattagacagatgtgttccaccatttgtgcttcatcaactgagatacatctgctgaactttcttcctattaattttgaggtcattggttcttacttaaattcc
>PGSC0003DMG401013522_exon_1_24
aactttcttcctattagatttgaggtcattgattcttatttcttgtcatcctctggtcacgacaacatggatttagttatgatggggtttcatgaatatattattgacaatctgctactg
>PGSC0003DMG400038440_exon_2_16
aactttcttgataacgtctctgttcaaaatattgatgtggcaatagagttctttttggttttccttgatgatgatgtgtcaaatcatgttattaatggtaaaaattggagctatagtagg
>PGSC0003DMG400013094_exon_2_6
aactttgaaattttgaaagaagcagcttcctctacaatgttagagatttttccgagtctaccgatgtacctaatttatcttcagaaacaatttctttctgattttcttgatgggaggaag
>PGSC0003DMG402004578_exon_2_14
aactttgagtgtagagaaaaacaagctgatgaattagctgatcttcttcgcaaaactttattttccaaaagatatctcatccttgttgatgatgtgtgggaaactagtgtgtgggatgat
>PGSC0003DMG400043400_exon_1_43
aactttgatcttcctagcatacacaagtttgagataacagtaggttaccactcagctatatgttatccaaactctaggaggttctatcttagagaaataaagactggtataccaaatggg
>PGSC0003DMG400002799_exon_2_16
aacttttacactgtaattggaatagagaatctcgttgacagaaattttgtaaaaattagtgagtctaacaggttgattatgcatcaaatgattcgagatatgggaagagacattgttcgc
>PGSC0003DMG402004578_exon_1_14
aacttttacctatatcatcagcatttatcagaaattggttcacttcagaaccttcaagtgctcagtctgaaaggtatttcctttaaaacttataaatgggaagtgcgcaatgacgagttc
>PGSC0003DMG401030236_exon_1_18
aacttttcgccatttacaataggagatggtgattttggtaaattgaaaaccctctacaaattggagcagttaaggacattgcttccgataaatttccggctccattcgttttcagttaat
>PGSC0003DMG401009818_exon_2_6
aacttttgttcccccgcacgattaaggtttagattgcttaggatattagatgtttgttttccatgttctttctcctgtagtcagtccatatcagaacttgttcatttgaggtatcttgct
>PGSC0003DMG400027407_exon_1_44
aactttttaattgaagattgccccaagctgattgggaagttgcctgaaaaactttgctctctgagaggattgagaatttcaaaatgtcctgaactcagtccggagacacctatccaactt
>PGSC0003DMG400025512_exon_1_38
aagaaaaggagtgtgtggcttgaaattctaaataatttgcattcctttattttgaagaatgaagtggaagtgatgaaagttatagaaataagttatgaccacttacctgatcatctcaag
>PGSC0003DMG400020584_exon_1_7
aagaaaagggttgctgacattgaccgtgtaaggacaacttacaacatcatggatacaagtaacaacaataatgatgattgcattccattggaccaaagaagattatttcttcatgctgat
>PGSC0003DMG402021043_exon_2_27
aagaaaagttgtcgaattggtgaattacgaaacctgaatctctatggctcaatttcaatcacgcatcttgagagagtgaagaatgatatggatgcaaaagaagccaatttatctgcaaaa
>PGSC0003DMG400008394_exon_1_21
aagaaaatcctaaaactcagctatgattatctaccatctccacatctgaaaaaatgctttgcttactttgcaatgtttccaaaagattatatgtttgaaaaggaccaactaatccaactc
>PGSC0003DMG400043186_exon_1_9
aagaaaatgaggtttctaagatacttatatgacacaaagataaatggttacatcaaccttgagaagttgaaaagtttgcagatccgaattaagtttatggctgaaaatgtgggacacttc
>PGSC0003DMG400023253_exon_2_2
aagaaaatgttggataaaatatttaatcaagttcatgacaaggatttaaaattgagtgagattattaatgttgctgataagctacagaaacagttgtattaaaagaggtatcttattgtc
>PGSC0003DMG400012650_exon_1_14
aagaaactgcaaattagttttgagtttatacaagatgatcatgacaaaagcctattccttgacattgcctgcttctttcttggaaagaatgtagaccacgttgtcactatacttgatgca
>PGSC0003DMG403019668_exon_2_55
aagaaactggtgaatggatgaaaagagtggcttttaccgagactcagagagttagtgatcagacatgatggcagtgatgaagagattgaacattgggagttgccttcatcaattacaagt
>PGSC0003DMG400031878_exon_1_18
aagaaagaaatagggcaggtgaaacaaggcctaaaattcataagatcattcttcgcgaatgttgagcaaggattgtataaggatctctggacacgtgttctagatgtggcttatgaggca
>PGSC0003DMG400006570_exon_2_7
aagaaagaatataacggtaagatcaaatattgtcaggttcatgatgtagtgcttcacttttgcttggagaagagtagagaagaaaagtttatgctggctgtgaagggaaatcgtagccaa
>PGSC0003DMG400008292_exon_2_15
aagaaagaggctttgtggcttgaagttctcaataatttgagttcctttatttttaaggatgaagaggaagtggtgaagattatacaattaagttatgaccagttgtcagatcatgtaaag
>PGSC0003DMG400009686_exon_2_4
aagaaatggatgatgttcggattgtagggatctggggaatgggcggaataggtaaaacgacaatagcaacaacaatctttcataaatataatctatctggtcaatttgaagctgcttgta
>PGSC0003DMG400016601a_exon_1_14
aagaaattaccaaaaggattttctcatcatctccacaaattgttaatgtatctcagaaaagaaaagctcgaaaactttcctgatgatgtctctgctcaaaatattgatgtggcaatagag
>PGSC0003DMG400024234_exon_1_6
aagaaattatacaatgtcgccaaggatatcaaatcactcaagaaacgaatcatggatatctctcgcaaacgagagacttatggtattacaaatatcaatagtaatggctggagaagggcc
>PGSC0003DMG400011527_exon_1_6
aagaaattccacaatgtcgctgaggagattcaatcactcaagcaacgagtcatggatatctctcgtaaacgagatacttatggtattacaaatatcaatagtaatgctggagaagggcca
>PGSC0003DMG401011526_exon_1_6
aagaaattctacaatgtcaccaaggagatccaatcactcaagcaacaaatcatggatatctctcgtaagcgagagacttatggtattacaaatatcaataataatgcaggagaaggacca
>PGSC0003DMG400032576_exon_1_6
aagaaattctacaatgtcgcagaggagattcaatcactcaagcaacaaatcatggatatctctcgcaaacgagagacttatggtattacaaatatcattaatgccggagaaggaccaagt
>PGSC0003DMG400011529_exon_1_6
aagaaattctacaatgtcgccaaggagattcaatcactcaagaaacgaatcatggatatcattcgcaagagagagacttatggtattacaaatatcaatagtaatgctggagaagggaca
>PGSC0003DMG400006533_exon_1_6
aagaaattctacaatgtcgccaaggagattcaatcactcaagcaacaaatcattgatatctctcgcaaacgagagacatatggtattacaaatatcaatagtaatgctggagaaggtaca
>PGSC0003DMG400011520_exon_1_6
aagaaattctacaatgtcgccaaggagattcaatcactcaagcaacgaatcatggatatctctcgcaaacgagatacttatggtattacaaatatcaatagtaatgctggagaagggtca
>PGSC0003DMG400011517_exon_1_6
aagaaattctacaatgtcgccaaggagattcaatcactcaagcaacgaatcatggatatctctcgtaaaagagatacttatagtattacaaatatcaatagtaatgctggagaaggaaca
>PGSC0003DMG400011525_exon_1_6
aagaaattctacaatgtcgttgaggagatccaatcactcaagcaacgaatcatggatatctctcgcaaacgagacacttatggtattacaaatatcaataatgctggagaagggtcaagt
>PGSC0003DMG400011528_exon_1_6
aagaaattctacaatgtgctcgaggagattcaatcactcaagcagcgaatcatagatgtctctggcaagcaagagaattatggtattacaaatatcaattataatgcaggagaagggcca
>PGSC0003DMG400010946_exon_1_6
aagaaattctacaatgttgccgaggagattcaatcactcaagcaacgaatcatggatatctctcgcaaacgagagacttatggtattacaaatatcaatagtactaatgctggagaaggg
>PGSC0003DMG400024231_exon_2_6
aagaaattctataatgtttccaaggaaattcaatcactcaagcaacaaatcatggatatctctcgcaaacgagagacatatggtattacaaatatcaatagtaatgcaggagaaggacca
>PGSC0003DMG402001979_exon_1_34
aagaaattgaaattatcatacactagattaccatgggaagttgtgaatttgcttgctaatttacctagtcttgaggtgctcaaagggaatgatgcattcaagggaacaaattggagacta
>PGSC0003DMG402020585_exon_1_40
aagaaattgcccaaattaaggatacttaaaatgctttggtgcaaacataatgaagaaaagatggatctctgtggtgatggtgatagctttccgcaacttgaagttttgcatattgagtat
>PGSC0003DMG400020587_exon_1_40
aagaaattgcccaaattaaggatacttaaaatgtatcggtgcaaccatatggaagaaaaaatggatctctctggtgatggtgatagctttctgcaacttgaagttttgcatattcaagaa
>PGSC0003DMG400013891_exon_1_36
aagaaattgggaatatgtgaaacggtcgagtatacttatccagtccagattccgtggagtgattttctttacacgtctgaaaatctgtggccttattgtagtgatacaatatcagacttg
>PGSC0003DMG400011112_exon_4_1
aagaaatttaatcccctcaagtaccggaggttgcagattaattcctcccaagataaaacggataacccaacattaggtcgtttgaaaaaccttagaggtgaactgacgatcaaatgtctc
>PGSC0003DMG400003104_exon_1_25
aagaaatttgatgagacggatctagcagtatacaaaatgcacgatctcatccatgatcttgctcgaagtgtggggagtcaggacttcgtgatattgggacatgactttgctcaaggtaac
>PGSC0003DMG400010886_exon_2_21
aagaacctctttttgctttgttccttgttcgaggaagatagtaatatcttgcctgaagaattacttagatacggaaaggggctttgcatcttttcggaaatcggaaatttagaacatgca
>PGSC0003DMG400018216_exon_1_5
aagaactatgctacttcaacatggtgccttgatgaacttgtcaaaatccttgaacataagaggacaaaagggcatgcagttcttcctgtcttctatcatgtggatccttctgaagttaga
>PGSC0003DMG400001981_exon_1_4
aagaactcccaatctaaaaaagctaaagattttagatgattctgagcatcctgattggcctgctattcttgattctctcagtcttctagaagatctcgagacactatacatagaaacaga
>PGSC0003DMG400002982_exon_1_35
aagaactgtttttccttgccagcactaggacagcttccttgtttgaaaatcctttccattagagggatgcatggaataacagaggtgacggaagaattctatggcagtttgtcctctaaa
>PGSC0003DMG400018490_exon_1_35
aagaacttacaagttcttaattgcatacaggcaaatgcggatatagcacgtaagatagtgaaaatgactaagcttagaaggattgagctcacaaatgtcaaagaagaacatatgaagaat
>PGSC0003DMG400017060_exon_2_7
aagaactttcagtcctcccaatacttggtatggggggactaggaaagacgactcttgcccaaatggtcttcaatgatcagacagtaactgagcatttatatcccaaaatatggatttgtg
>PGSC0003DMG400001996_exon_2_32
aagaagaactcccaatctaaaaaagctaaagattttagatagatccaagcttcctgattttcttgattctctcagtcttttacaggatatggagacactacacatagaaacacgaaacaa
>PGSC0003DMG400008306_exon_1_20
aagaagaagcaaagaagtgagtggcagagagtacagcgaggcctcagttcataccttgtcaaacctcaaacttatggcgtatcaacaattttggcattgagttatcaggacttacctccc
>PGSC0003DMG400029462_exon_1_65
aagaagaagctgaaagaagaggtaattaattcttatatcgttacccctacatacatatatacatttaatttaaatcatactatatatgatttgcagaatgcccaaaggactcaaggatag
>PGSC0003DMG400017060_exon_2_14
aagaagattgttggttgttgctcatgcaacgtgcatttggataccaagaagaaataaatcctaacctggtggctatcggaatggagattgtgaaaaaatgtggtggtgtgcctctagcag
>PGSC0003DMG400025511_exon_1_13
aagaagctcctggaaacctctccggacattcttagggaatatctgattcatctacaagagcacatggtaaatgttactaccaccagtatttcaggggctcgaaacattcacatcatgata
>PGSC0003DMG400024055_exon_3_28
aagaagctgctaaatgagtattgcttcttagaggcatcgatagaaccagacattgcaacaaaatggggacttcttctggtgtatgagaataaaattcaacagatagatcaatcagccatc
>PGSC0003DMG401011427_exon_1_3
aagaagctggaggatatcagaattggggtgcatcaaagagcggaagctgaccggagaaacctacaagtcatttcacccaatgttgaggcttggtttactagtgttgatactactactgca
>PGSC0003DMG400018903_exon_2_3
aagaagctggaggatatcagaattggggtgcatcaaagagcggaagctgaccggagaaacttacaagtcatttcacccaatgttgaggcttggtttactagtgttgatactactacttca
>PGSC0003DMG400019804_exon_3_6
aagaagcttcaggagttgctgaatggaaaaaaatatttgctcgtcttagatgatgtttggaatgaagatcaggagaagtgggataatttaagagcagtcttgaaggttggagcaagtggt
>PGSC0003DMG402016979_exon_3_5
aagaagcttgtttgtctttatctccagaggagttccctgcgtcaattatggaccggaataaaggtacaattgttgaattcaattttcattatttttctttttgtcaaatacgtacataga
>PGSC0003DMG400010965_exon_1_8
aagaaggaacagaaagcatatcctgtctgctataacgtcgagccatcagaaatatttattgaaagtaacactcctctaataatattatttattgttcttacttatttaacttatcaaact
>PGSC0003DMG400021887_exon_2_13
aagaaggatataattgtgtggagaagtgctctcgaccgaataagggaaaactctggctcagaaattattgaaaacctcaaaataagttatgatgggttggagcccaatgatcaagagata
>PGSC0003DMG400006570_exon_1_4
aagaaggccaaatcgacagtggaaatgcttcaacgggtattggatgggattccagatgaatgcaaaactaaccttaatctgggaaggttagaatcacatttgttgaaattttttcaaggt
>PGSC0003DMG400016600_exon_3_4
aagaaggccaaatcgacagtggaaatgcttcaacgggtattggatgggattccagatgaatgcaaaactaagcttaatctggaaaggttagaatcacatttgttgaaattctttcaaggt
>PGSC0003DMG400003104_exon_1_30
aagaaggtgcacgagtcaattagtgatttgatatgtttgagataccttgatctctccagaacctctattcaaacactccctcatactatttgcaacctttttaatctgcaaaccctgaac
>PGSC0003DMG400032581_exon_2_7
aagaagtgttttctctactttggtatttttccagaagatcgagtgatctatgctgaagacataatgcggttgtggatggcagagggtttcatcataccaagaggagaagaaagaatagag
>PGSC0003DMG400019900_exon_1_27
aagaagttaaagtgcttgaagccctcaaaccacaccccaatctgaaaaatttagaaatcattgcctttggaggattccgttttccaagctggataaatcgttcagttttggagaaggtct
>PGSC0003DMG400011809_exon_1_2
aagaagttgaagttgtacagaacttatctaagttggtcgtacttggacatcatcgcggagttgcctaaccttgaggtgttgaagctgatgtttaatgcttgtcgtggcgaagagtgggat
>PGSC0003DMG402009818_exon_2_7
aagaagttgggaatattaattgatgttgtttcagacactattcagaagtgttattgtcttgataatcttgtacatttaactcagcttgagaagctcaaagttgagtgcgattatctgcag
>PGSC0003DMG400018570_exon_1_15
aagaagtttcttattgttctggatgatgtgtggaatgacaactacaactagtgggatgacttgagaaatgtttttgtacaaggagatataggaagtaagatcattgtggctacacgtaaa
>PGSC0003DMG401018576_exon_1_15
aagaagtttcttattgttctggatgatgtgtggaatgacaactacaataaatgggatgaattgagaaatatttttgtacaaggagatataggaagtaagatcattgtgacgacacgtaaa
>PGSC0003DMG402018576_exon_1_15
aagaagtttcttcttgttctggacgatgtgtggaatgacaactacaacgagtgggatgacttgagaaatgtttttgtacaaggagatataggaagtaagatcattgtgacgacacgtaaa
>PGSC0003DMG402027402a_exon_2_15
aagaagtttcttcttgttctggacgatgtgtggaatgacaactacaacgcgtgggatgacttgagaaatgtttttgtacaaggagatataggaagtaagatcattgtgacgacacgtaaa
>PGSC0003DMG400019669_exon_1_15
aagaagtttcttgttgtccttgatgacgtgtggaatgatgactataatgagtgggataacctgagaaatgtttttgtacaaggagatgttggaagtaagatcattgtaactacacgtaag
>PGSC0003DMG400007385_exon_1_5
aagaataaggtgaatgttctaacaagcgatatggagacagcaacaagtactggttgcatctccaactataagcttagtaaaagaattgttaaactgagaaaagctatgatgcagctgcta
>PGSC0003DMG400025099_exon_1_18
aagaatactgaaatagaccatgagctctttttgttgcaactgaagtttaatcatgtcaaggtagaaatcgatctgattcagctactaaacggtgaagccaccataatggctcccttgaaa
>PGSC0003DMG402029961_exon_1_3
aagaatactttggtgaagaatttgaataatgaactcataaagactattgcgtcaggctctaaactgtcttttggtcttgtggtatgggttacagttcccaaaccgccaatagacataaac
>PGSC0003DMG400006769_exon_1_18
aagaataggcaaaaagaactattagctcttgaggaggttgggaaagaaattgcaaagaaatgtaggggagttcctttagcggcaaaggcccttggaagtttgatgtgcttaaagaatcag
>PGSC0003DMG400001992_exon_2_13
aagaatatttccaaatgatgacaataaaagccgaattctaattaactaactcggctcaagtatgttgctgattaatgtcaactgccctgattttccgcctcatagtaagtcttttctaag
>PGSC0003DMG402029995_exon_3_8
aagaatcaactccattctttacaaaatatccttctatctgaacttttaagaaaaaaagatgattacgtcaataataagtatgatgggaagtgtatgatttcgagcaaactttcttctatg
>PGSC0003DMG400011809_exon_3_1
aagaatcatcgattcaagattttttcaagttcagcaaatgatgttctgaaggttaagaacaatatggttggacgcgatgatcaaagggaacggttgttagaagatctgactagaggatac
>PGSC0003DMG400014047_exon_1_37
aagaatcatgttgagaagttatctttgaagtggagtgaaagtagtgctgacaattcacaaactgaaagagacatacttgatgagctatgcccacacacaaacataaaacaactccaaatc
>PGSC0003DMG400008292_exon_2_23
aagaatccttatgttaaacacctcctctctctgaaggtctatgatgggtttaagggttgtctttcctacaagagtcacctaaaacacttgaggcttctcaaaagtttggatttgaaggac
>PGSC0003DMG400013486_exon_1_14
aagaatctatcacatgatcttgatcttgatcttgctcagaagtttactgagtctatcagatacgatctggaaaagctgaaaagtcatgatgccagtttgaatgttgctttttccaataga
>PGSC0003DMG402030883b_exon_1_1
aagaatctcaaagagctgcctaccagcctggctagtctcaatgctttgcagagcctaaaaattgatgactgtaacgcactagagagtctgccagaggaaggggtgaaaggtttaacttca
>PGSC0003DMG400004561_exon_3_24
aagaatctcaaatctctaaaattgattaatgtgtcattttctgaatggcaggttgatgcagagaaatcctttcccgtgcttgagaaactagatataactatatgtgatatgcttatgaac
>PGSC0003DMG400016601b_exon_2_14
aagaatgattcagtttctgattagaggtacaaatgagctagacgtcgtcccaattgtaggcatggggggacaagggaaaacgacaattgctagaaaggtgtacaatagtgacaacattgt
>PGSC0003DMG400029314_exon_1_39
aagaatggactggatcggttgtgtaatcttagagaggcaggcattactttctgtttgagcaattgtgaccaccttctcaattggatttcaaagttaacttctcttcaatcgttgaggtta
>PGSC0003DMG400021469_exon_1_15
aagaatgtcaaagtcaatcctctttctaaagtagaagcttgggatttatttactgagaaacttggacatggcaataataatgaagtacaagtaatcccgattgaaatagaaaaaatagca
>PGSC0003DMG400033334_exon_3_5
aagaattatgctacgtcaagttggtgcttgaatgaactagtgaagattatggaatgcaaggagaaagaaaatggacacatgacagttataccggtcttctgtaatgtggatgcatcacat
>PGSC0003DMG400006572_exon_2_5
aagaattcccgtgtctcaattgataagtttatggatagcggaagacttcgtggtgaacactgaatctggtgaagattacttgatggatctcattagcagtaacgtggtaatgctttcaaa
>PGSC0003DMG400023656_exon_2_37
aagaattgcaacaagatgcaagaaattccaacagatttaggggaaatttgtagtttggaatcaattgagttacatgattgcagcactactgctgaggattctgcaagaaagattgtacaa
>PGSC0003DMG400007872_exon_1_39:PGSC0003DMG400007870_exon_1_39
aagaatttaacttttacaggaaatttcttcttgtcatggaaggatttaagcattgttgtcggaaaattgcccaaacttgaacttcttgaactaacacagggtgtatgcagaggcagggag
>PGSC0003DMG400026104_exon_2_4
aagacaacagttgcaagaaaaatctttgacaatatttctaaccagtttcaagggtcatgttttcttgcaaatgttcgagaagattcaaagaagcatgggatgaaacacttgcaaatgaca
>PGSC0003DMG400027377_exon_3_4
aagacaacatttgctaaagctatttacaatgatgagagtgtgaaaacacattttgatttcaaagcttggattcgtgtgtccgaaccatatgatgctctcagaataacaaaggagttactt
>PGSC0003DMG401001984_exon_1_10
aagacaactcttgccagaaaagtttatgatgattcatatattcgttctcgatttgataaacatgcatgggtcactatctccgaagaatacaatgagagacaaatgcttcttgaagtcgtc
>PGSC0003DMG402032547_exon_1_11
aagacaactcttgcgagaaacctatacatcagtcctaatattgcctctagcttccctacacgtgcttggatatgtgtttctcaagagtacaacaccatggatctcctttggaatatcata
>PGSC0003DMG400027409_exon_1_21
aagacacctctacatctgagcaagttgaaaaatctccatgtgctagtgggagctaatttttttcttactggttccagtggtttgagaattgaagatttgggtgaactacataacttatat
>PGSC0003DMG400023250_exon_3_5
aagacagaaatgaagagtatggaagaagtggtgaagatttatgtcgatgatttaatttccaatagcttggtaatttgtttcaatgacataggtgatgacccgacttgcaaaattcatgat
>PGSC0003DMG400011525_exon_1_32
aagacagctgacctaataaatctaagacatttagttgctccatattcagagcctctgaaatgtataaacaaactcacgagtcttcaagttcttaaaggctttcgttgtgatcagtggaaa
>PGSC0003DMG400002427_exon_2_20
aagacatatagaatatatagtcaatttcatttatttactcatctttatttatattctagcacgtatgtcattttggtgagttattactttaagggaacaagacctgatatatctcttaac
>PGSC0003DMG400011920_exon_3_30
aagacatttagttgctcggtactattcaaaacctctggtacatgtaaacaaactcactagtcttcaagttcttgaaggtgttggttgtgatcaatggaaagatgttgaccctattgattt
>PGSC0003DMG402009818_exon_1_10
aagaccacactggctagaagagtttatgatgattccttgattgcataccatttttatgtccgagcatggacaaatgtatctcaagaatttgacaccagagaaatttttcttggtattctt
>PGSC0003DMG400026161_exon_1_19
aagaccacaggtgggatgttatcatcaaaaccacattcactcggggagtggacaaggatatgtgaaaactttcgagagaaattggtatcggatagtgaaagcaatatctctgtaatggct
>PGSC0003DMG400025259_exon_1_11
aagaccaccctggttaagaaagtgtacgaggatgcagcagtcaagaaaaacttcagtagccttgcttggataacagtttccaagtccttcaaggttgaggaagttttgaaagatatgatt
>PGSC0003DMG400006316_exon_1_11
aagaccaccctggttaagaaagtgtatgaggatgcagccgtcaagaaaaacttcaatagccttgcttggataacagtttccaagtccttcaaggttgaagaagttttgaaagacatgatt
>PGSC0003DMG400002427_exon_3_23
aagacccagcaattttccttatccgacaattcagaattagacgatattgatgaatctgttattaattttttgttggtacctcttggtggcttatgggatgcatctaatgcaaatgaaaaa
>PGSC0003DMG400011924_exon_2_10
aagacctctcttgcgagaaagctttacaccagtcctgatatactcaatagattccatacacgcgcttggatatgtgtttcgcaagagtacaacaccatggatcttcttcggaatatcata
>PGSC0003DMG400004296_exon_1_25
aagacgaaaagcatggaacaagtggctaaacaaagtctaaaagatcttgtagatagaagtttagttttcatccaaagggtgagtagttttgatggaaaaataaaagcttgtggaatgcat
>PGSC0003DMG402030883a_exon_3_3
aagacgactctttcccaaatggtcttcaatgatcagagagtaactgagcatttctatcccaaactgtggatttgtgtctcggatgattttgatgagaagaggttgataaaggcaatagta
>PGSC0003DMG400006800_exon_2_31
aagacgagtttagccagctaaagttcctactgctttctgagccacgtctagtgaactgggaagctggtagtgttaacttcccaaaccttcaaaagttagttttgaggaaatgcatccgtc
>PGSC0003DMG401010614_exon_2_21
aagacgcatctttggcagcatatgaagaacgactctgttgagatctctcacatcctatcattgagctacaatgatttgtcatttgagctcaagcaatgctttctatacattggcagtttc
>PGSC0003DMG402027402a_exon_2_20
aagacgctcgctggcatgttacgctccaaatcagaggttgaagagtggaaacgtattttgagaagtgaaatatgggagctgccacacaatgacgtattaccagcgttgatgttgagctac
>PGSC0003DMG400018570_exon_1_20
aagacgctcgctggcatgttacgctccaaatcagaggttgaagggtggaagcgtattgtgagaagtgaaatatgggagttgccacacaatgacatattaccggcgttgatgttgagctac
>PGSC0003DMG401018576_exon_1_20
aagacgctggctggcatgttacgctccaaatcagaggttgaagggtggaaacgtattctgagaagtgaaatatgggagctgcaagacaaggacatattaccagcgttgatgttgagctac
>PGSC0003DMG400025545_exon_1_6
aagactaagcaagaattcagagcccaatactcctttccgaaatcaccacttgcagccaacaaggtgagccccgaatttgtgatggaagtcatcgatgattttgtggggaacatcaatgtt
>PGSC0003DMG400030267_exon_1_6
aagactcaatatagacaaacagtcataccaatcttctatgatgtggatccatcagaacttcaaaaccaaaaggaaagctttgcggaagcctttgccaaacacgaatcgaagtatagggat
>PGSC0003DMG400019083_exon_1_6
aagactcgctctcaagcttgttgcagtttgcttcagatttgtacttggaagaatgcatgggcctcacgaagttcattcggaacaacagttttgatggattaaaatcactaaacataaagc
>PGSC0003DMG402009305_exon_3_25
aagactctagattgctttgtagtgggcgagaggaaaggttatcaacttggtgaactaagaaatttaaacctccgtggtgcaatttcaatcacacatcttgagagagttaagagggatatg
>PGSC0003DMG402011427_exon_1_30
aagactctgtgtctgattaatttatggttggatgacatatccattattggggaacttgtctctttagaaattctcagcatcagagattctctgttagaggaggtgccagtggagatagga
>PGSC0003DMG402030883b_exon_4_16
aagactcttggaggtattttgcgcttcaagagagaagaaagagaatgggaacatgtgagagatagcgagatttggaatttacctcaagatgaaagttctattctgcctgccctgagactt
>PGSC0003DMG400026187_exon_1_4
aagactgttgaggctgcctctacgaaactaagagaactgatttacagaatagatgatttggtcagtgactgccaaaaccgagtagaatatgaaaatatgagaagcagatttttgtctgct
>PGSC0003DMG403026842_exon_1_14
aagacttcaaccaattatttcatttgaggtatattgctatctcaggtgactttaaggccctccctcctacctttggtaaattctggaatttacaaactctaatacttaatacaagtacct
>PGSC0003DMG400016029_exon_2_10
aagactttatgttctagggctaggtaaataagagggtccctccagacgtatatatctcaagttcttcatcatccatatcttcccaggtaaaaaagtataaccattacaaattagagtttg
>PGSC0003DMG400013090_exon_2_19
aagactttggatgccaaagaatcacttcaactgttcagttggcatgcatttcgggatgaaagccccccgttagaatatatggatcttacgatagatgttgtacatcattgtaaaggaatt
>PGSC0003DMG400013308_exon_1_16
aagagaaacatagatggaagggtcaaaacttgtcgaatcctcagaaggatgcgaaaatttgctttgagacgatcggaaggagatcattttactgtcatccttccaagcttaaagcgtgcg
>PGSC0003DMG400026433_exon_2_7
aagagaaactacttaatcaaatcctcaaaactaaggaatttgaagttgataatgttgctgaaggtgctaatctcatcaaagcaagacttgggtctcaaaaggttctaattgttcttgatg
>PGSC0003DMG400018050_exon_2_7
aagagaagaagttgataaaggcaattgtagaatctgctgaaggaaggccactacttggtgacatggacttggctccacttcaaaagaagcttcaggagttgctgaatggaaaaagatact
>PGSC0003DMG401010943_exon_1_12
aagagaatttggttgtgtctacctgaaatgtctgaaacaaagagctttcttgaacaaatcctcgaatcattgacagagaggaaaactgaggtccaaaggagagatataatagtcaagaag
>PGSC0003DMG400001081_exon_1_12
aagagacaaatgcttcttgatgttgtctcttcaattactggaatcaatcaagaaatcatgagcaatgataaactaatggagacggtgtacaaaggtctaaagggtagaagatttctaatt
>PGSC0003DMG400013490_exon_2_63
aagagacccaatggaaagctcaaaacatgtcgcattcatgatctgttgcataagttctgcttggagaagtccaaacaggagaatttccttcttcatatcaatgggtataaagaactatac
>PGSC0003DMG400013094_exon_4_4
aagagactgctgattttgaacctaagaagctgccaaagtctaaggaggcttcccagatgtattagtaatcttcattccctcgagaagatgattctgtatggttgctcaaaacttgtatgg
>PGSC0003DMG400002426_exon_3_18
aagagacttactcagctgccagaagacattggatgtttatcctctttgacaaagttgaaactcaacagaaataattttgagcatttgcctcaaagcatatccaaacttggtgctcttgaa
>PGSC0003DMG402009305_exon_3_12
aagagagaagaaagagaatgggaacatgtgagagacaatgatatttggaatttacctcaagaggaaaggtctattttgcctatcttaaggcttagttatcatcatcttccacttgatttg
>PGSC0003DMG400029457_exon_1_33
aagagaggagatagagttatcttaactagccgaaatagtgaggtaggtttgaaactgaaatgccatagtgatcttctctgccttcaacttttaacatttggaaaaagttgggagttattc
>PGSC0003DMG402004425_exon_4_2
aagagagtttggttgtgtctacctgaaatgtcagaaacgaagagctttcttcaactaatcctcgaatcattgacaaagaggaaagttgaggtccaaagcagagacataatagtcaagatg
>PGSC0003DMG400033153_exon_1_6
aagagataccttatcgtattagatgacatttgggatgtcaaggcatgggaagatttgggaatatgtttccctcaaggtgaatgtggaagcagagtaatggtcacaacacgaattgaagaa
>PGSC0003DMG400002920_exon_1_13
aagagatacttggtagtaattgatgacatatggactaaaggagcttgggatgatataagacaatgtttcccagactgtaataatagaagccgaatactcttgactactcggaatgtggaa
>PGSC0003DMG402030883b_exon_2_7
aagagatgaaaattcacgggtgccctatgtttgttattccgaccctttcttctgtcaagaaattgaaagttcttggggacaagtcagatgcaacagttttgaggtccatatgtaatctca
>PGSC0003DMG400023062_exon_1_22
aagagccaacttcaagttattcagaaggaactcgagggcttacaaccttttctcaaggatgtggcggaagagtgctacaataagcatgaaaggctccaacattgtgctgcactattaaat
>PGSC0003DMG400019900_exon_1_37
aagagctgcctaccagcctggctagtctcaatgctttacagagtttgacaattgactattgtgaagccctagagagtcttcctgaggaaggggtgaaaggtttaacttcactcacagagt
>PGSC0003DMG402011117b_exon_1_24
aagagcttaggaatagccttgtgccccaatttcagttcttttccggttcccagtggagagaattatttatcttccctccaaaggcttcagttactttattgtgatggattgaccagttta
>PGSC0003DMG401016933_exon_2_5
aagaggaacaacaaggagaagaaatcatgactaatgagcccttatttcccctgttgcaagaattgaggcttcaaagtttgccatggcttgggcatttctttgtgacgaagcatgctcttg
>PGSC0003DMG400018050_exon_2_31
aagaggatgacgtttccacaagaagatggtttccatccctgagaaaacttagtatatgggacttctgtaatctgaaaggattgctcaaaaagggaggagaagagcaattccctgtgcttg
>PGSC0003DMG400013506_exon_1_13
aagaggattcagcctattcaaccatgtatccgcaagatctatgttgatgtcctgcaagctctaaaatcaggatgccatccaaatattgaagctgagtatgtttctgattataaatatggc
>PGSC0003DMG402018576_exon_1_25
aagagggtgctgcataacatattgccaagactaacatccttaagggcattatcgttgtcacgctatgagattgttgagttgccaaatgacttgtttattgaattaaagctcctgagattt
>PGSC0003DMG400027407_exon_1_29
aagagggtgttgtataacatattgccaagactaacatccttaagggctttatcattgtctcattatcggattaaggagttgccgaatgacttgtttatcacattaaaactcctaagaatt
>PGSC0003DMG400008257_exon_1_41
aagaggtgcaaagaaattccatcgcttggccaaatgaagttccttcggcatcttcagctgataggattccttgaattggaatccatcggaccaacattttatggtgttgatgttaatgaa
>PGSC0003DMG400005046_exon_1_19
aagaggtgtaaaggcttgcctttagctatcaagactctaggaggtatgttgtctttgaaattggacattacttattggactgaagtcttgaatagcaatttatgggatttgccttccaag
>PGSC0003DMG400030239_exon_1_38
aagaggttatcattgtcgtggggtataagtattgctgagaattcacaaactgaaagagacatactcgatgaactacaaccaaacacaaacatacaagacctggaaatctctggatataga
>PGSC0003DMG400025615_exon_3_12
aagaggttcaatggcaagttgaaaatgtgtcgtgttcatgatctattgcacaaattctgcttggagaaggccaaacaggagaattttctgctctggatctataggtacaaaagaactata
>PGSC0003DMG400023656_exon_2_33
aagaggttgagtttaagcaagtgtaatcattttgtttgggcagacatatcatcaactgttatgatgttgccaaatcttgaagagctcaaacttaaacattgtcgaaccttgaatgatgaa
>PGSC0003DMG400023645_exon_1_35
aagaggttgatcattcatgtacctcatttcagggaaattattccccatcggctattggatatgtctagattgacgaaactcgaagcattcaagttttacgcaactttttttcaacacccc
>PGSC0003DMG400016599_exon_1_13
aagagtagagaagaaaagtttatgttggcagtgaaggggcattatagccagtttcaaccttttgattggaatgaaagtcgagtgaacttccatttgagtgaagagcattccaaatttgca
>PGSC0003DMG400031521_exon_2_21
aagagtagagaagaaaattttatgcgggcagtgaagggacattatagccagcttcaaccttttgaatggaaggaaagtcgagtgagcgttagtttcagtaatgagctttccaagtttgta
>PGSC0003DMG400006573_exon_1_44
aagagtagagaagagaaatttatgttggcagtgaaggggcatgatagccagttgcaacctttggattggaagggaagtcgagtgagattcagtttcagtaaagagctttccaagtttgca
>PGSC0003DMG400029586_exon_2_4
aagagtagatttgatccagaaaaaatcaaatctttgaaggaaaaaataagagcttctgctagctatacagaagatgttgttgagctgacgatttatcaaatcatcgaagacttaagcttg
>PGSC0003DMG400006769_exon_1_28
aagagtgctcaaaatctgcgatcatttcttctattggatggtcagagaaatatcacaaaactttccaagagtttctttttgagctttagatctattcgggctttagattgcagcggtact
>PGSC0003DMG402011117b_exon_1_2
aagagtgtaggaggagaaaatctttctcaagtccgatactttggatgggactcaccaagtgataaaatagataagataaacgagcatggacgtttgtgcacatttttctgtaaaagaaat
>PGSC0003DMG400000813_exon_1_10
aagagttgggaactattgcagaagaaagtatttaaacgagggaactcgtgtcctttggagctagtcaatgtaggacaactagttgccaaaaaatgtaaaggattaccttctttgattatc
>PGSC0003DMG400000816_exon_1_10
aagagttgggaactattgcagaagaaagtatttcaacgagggaactcgtgtcctttggagctagttaatgtaggacaactagttgccaaaaaatgtaaaggattaccttctttgattatc
>PGSC0003DMG400001990_exon_2_3
aagataaagttgatttaagcctaagaagtatcgttttagcagattgcacagagaataaagaaggggcttgtaaattctttgaggaagaattggtacaagtggaaaaagatgttgattctc
>PGSC0003DMG400025511_exon_1_45
aagataaggcattctggtaaacacctgtattctttgaggataattggagacaagctggacgaccgtctttctgatatttgtcacctgagacacttgaggcttcttagagtgttgtacctg
>PGSC0003DMG401030700_exon_3_7
aagataagttatgacgggttggagcccgaagagcaaaagatatttctagatatggcatgtttcttccgaggagatgaaaaaaaagtagtcattgaaatccttgaaagttgtgattttgga
>PGSC0003DMG400030238_exon_1_1
aagataatagagatatgttattgtcagaaattgaaattggagccgtcagttagtgagatgtttctcgagacactggtactaactgaatgtaattctataaagatatcacctgagctggtc
>PGSC0003DMG402002428_exon_2_13
aagatacaattatgtggagagaaagtgtagacatgataaagagagaatctagtccagacattgttcgaaacctcaaaataagttttgaagggttgcaagataaagagaaaacgatatttc
>PGSC0003DMG401013522_exon_1_46
aagatagatgtggcagtgctcaaagttagaaagacctcaactcatcttgtgccgtctttatcagctaatactccaggatcaaatgaagaaatggagagtttccaggaggcgatggaccaa
>PGSC0003DMG400021469_exon_1_40
aagatagtcaaaattgtttctagtgacggtatagagtgcatactccgattaccctccaattgccaagaattgattgtgccagaaggacttgggtcgttactcaaaagattggagaatttg
>PGSC0003DMG400005170_exon_1_26
aagatattacacctaaaggctgctactttatgggaaatgacgaagctaagacatgtaaatattaactgtctttcggtggtatggaaagacaattacgaaggaacactactagaaaatagg
>PGSC0003DMG400033153_exon_1_5
aagatcaaaatcaaagaggacgatgatgtagctgacatgttgcgcaaggttctaataggcaagagataccttatcgtattagatgacatttgggatgtcaaggcatgggaagatttggga
>PGSC0003DMG400017062_exon_2_7
aagatcaacagaagtgggataatttaagagctgtcttgaaggttggagcaactggtgcttctattctaaccactactcgtcttcaaaaggtttgttcaattatgcaaactttgcacccat
>PGSC0003DMG400029462_exon_1_25
aagatcaagcttatcgtggcagaagtcaccagtttacagctggaggataacaatggggatcacccccttgatgcaaagtctttcgtcgagccaattgagtcaacctcatcaccttttgtt
>PGSC0003DMG400004561_exon_2_24
aagatcaagcttgtcaaaaaagaggtacaagagaagatccccaagagcagcggtattattgttgcgaacgctcccaacaagccggttgaaagaaactcatcgagtacagttggtaaaata
>PGSC0003DMG400011112_exon_1_7:PGSC0003DMG400011111_exon_1_7
aagatcaataaagagttgagggctatcaatcagttagccaatgacctcggtctccgaccactgactgttccttttcaaaaactaccaatccgagaaacagattctacagtagttgcttcg
>PGSC0003DMG400019083_exon_2_7
aagatcacgcaggaagcaatgttattattacttctcgtaaacggaaggtttgtgagggaatgaaaacacacaccataatgaatattttcacattggatgaagatgaatcttggcatctgt
>PGSC0003DMG401003025_exon_1_16
aagatcatggaagttggaaccttatctgaagaggatgcatggatccttttcaagcagaaggtaggtaatttagttgacgatccttctcttcgtgacatagcagaagatgttgccaaagaa
>PGSC0003DMG400021948_exon_2_16
aagatcatggaagttggaatgttatctgaagaggaagcttggatccttttcaagcagaaagtcggtaattttgtcgacaatccttctcttcttggcattgcaaaaaaggttgccaaagaa
>PGSC0003DMG400004874_exon_1_5
aagatcatgtatgggataatgaaaaaagagggattatccaagactttcttgagaacacttgtaggaaagattgatgcaccaagggaaagaaaggcaatacgcaaaacgttgctaccattt
>PGSC0003DMG400004873_exon_2_5
aagatcatgtatgggataatgaaaaaagagggattatccaagactttcttgagaacacttgtaggaaagattgatgcaccaagggaaagaaaggcaatacgcaaaacgttgctaccgttt
>PGSC0003DMG400027407_exon_1_16
aagatcattgtgacaacacgtaaagaaagtgttgccttggtgatgggtaaggagcaaattagcatgggaattttgtctagtgaagtttcttggtctttatttaaaagacatgcatttgaa
>PGSC0003DMG400018572_exon_2_1
aagatcattgtgacgacacgtaaagagagtgttgccttgatgatgggaaatgagcaaattagcatggacaatttgtctatagaagtgtcttggtctttatttaaaagacatgcattcgaa
>PGSC0003DMG400020935_exon_1_3
aagatccatccatcaataggaaatttgtgcagactaagacttctaaatttgcgtggttgcaaaaagcttatggatcctccgagtagtatatgtcaactaaaatcccttggatggttggac
>PGSC0003DMG401002242_exon_3_3
aagatccatgtcctcctatgttaaaagaaacagggaagcatattgtaaaacaatgtcgaggattacctctctcggttgtcgttgttgctggacttcttgggaaaatggacccaacgcatg
>PGSC0003DMG400033153_exon_1_14
aagatcccagtggaccatctgctgaagttgtggatggctgaagagtttgtattgaatgccggaacagagaacatggagaaagcatgtcgagtctgcatgactgatttgcttaacagaagc
>PGSC0003DMG404026043_exon_1_35
aagatccccattggcctggccgatatacgcagcctccaagtgatggatttgcaaaattccaccaaatcagcagcaaaatctgcccgagagatacaagccaaaaaaaacaagctgcaaact
>PGSC0003DMG400013889_exon_2_12
aagatcgatgagcaccaagatgatgggcaactagctgaccgattacaaaaaagtctaaaagggaggaggtatttggtagtcattgatgacatatggaccgaacaagcttgggatgatatt
>PGSC0003DMG400004303_exon_1_8
aagatcgatgagcatcaagatgatgggcaactagctgaccgattacaaaaaagtctaaaagggaggaggtatttgatagtcattgatgacatatggaccgaacgagcttgggatgatatc
>PGSC0003DMG401011899_exon_5_4
aagatcgccaaattgatcgtgaaaatgcttcaccgggtatttgatggaattccatatgaatgtaaaactaaccttgatcaggaaagactggtagcacagttattgaatttcatagatgaa
>PGSC0003DMG400033161_exon_2_1:PGSC0003DMG400033159_exon_2_1
aagatgaaaactaatgatgttcgcattgtagggatctggggaatggggggagtcggtaaaacgactataacaagagttgtttttgatacactctcacctaaatttcagggtgcaagcttc
>PGSC0003DMG400013308_exon_1_14
aagatgaagcgtctgtggatagccgaggacttcgtgcagcatgaagacaacagaactttggaggaatcagcacaggatcaactagatgagctcatccacaggaacatgattcaggtagtc
>PGSC0003DMG401010943_exon_1_10
aagatgagagaggaggatgttgttatgtgcactattcccatagtgggtatgggggggttagggaaaacaactttggctaagaggatttacaatgatgaacacatcaagcaaatctttgaa
>PGSC0003DMG400018050_exon_2_4
aagatgagatagtgaaaatcctgataaactatgttagtgatgcccaacaactttcagtcctcccaatagttggtatggggggactaggaaagactactctttcccaaatggtcttcaatg
>PGSC0003DMG400015872_exon_2_12
aagatgagttatgatcatttgcccagagaagtgcagatgtgcttcttgtattgtggtgtctttcctcgaggctttgatatcccttgttggaaattgattcgtttgtggatagcagagggg
>PGSC0003DMG400012918_exon_1_25
aagatgcacagccatgttcatgctcttgctcaatcaatttcgagatatgaaggatttaatatagggtgcagtactgaagatggccatccacatgttcgatatctttcaatgaagtcctta
>PGSC0003DMG400013490_exon_2_36
aagatgcatcaagagctcaaagatcttgtgaaacatgttcaagatataaagtttgtctgtctctttcccatcagggataatgcaccttcttggtgttacgggcaatatctctctgatgtc
>PGSC0003DMG400022785_exon_1_1
aagatgcatgatctcgttcgagatatgtgtttgagagaagcccaatatgagaattttatacacttcgaaacaaggtataaccatgatgatcttctagaaaacattaattgtctacgccgt
>PGSC0003DMG400019970_exon_2_24
aagatgcatgatctcgttcgagatatgtgtttgagagaagtccaatatgagaattttatacacttcaaaacgaggtatgactatgatgatcttctagaaaacattagttgtctacgtcgt
>PGSC0003DMG400002278_exon_1_17
aagatgcatgatgtggttcgtgatgttgctaaatggatagctaataactttgggaatgaacacatttctgtttttcaagctggaattgggttgactgagatatcacatactactaaagta
>PGSC0003DMG400004579_exon_3_4
aagatgctcaaccttttgagagccaatatcttccgtgtgccaataaaagatcttgaatttcttcttcgagatatagagattgtggttattgatgttggacttctggtatactcattatat
>PGSC0003DMG400019913_exon_1_41
aagatggatctctcgggcgaggcaaatggttatagctttctgcaacttgaagttttgcatattcataacccaaatgggttgtctgaagtaacatgcacggatgatgtcagtatgcctaaa
>PGSC0003DMG400021986_exon_2_23
aagatgtcattgattctattattgttagagataatggtctcttacatcttattttctcacttcccattaccataaaaaggatcaagcttatcaaagaagatatctccaatttacatgaga
>PGSC0003DMG400011425_exon_1_25
aagattattgctttaaaggtcacggagaccagaccattgggtgattggatctgccacctgttgaaggaaggcgaactcatacattcaaccggggaaggctctaataatgtgttaactgag
>PGSC0003DMG400028001_exon_1_56
aagattcaaatatatggattcggaatcgaggctcttcctcatagattttgcaaccttacttctcttggaacgttaaggttagtgaggtgcaaacggctacagaacctggacttctcatat
>PGSC0003DMG400029462_exon_1_38
aagattcaacataatctggattcctttatttctgccaacatcaatttgcagatgatgaaggttatgcaattaagttatgaccatttaccatgccacctgaagccgttgttgctttacttc
>PGSC0003DMG400018463_exon_1_15
aagattcatgatcttctccatgatttatgcttgatagaatctgaaagtgagaatcttttatatgtttctaattccaaaacagttgttcctcaagatcatcgatgggtttcagttcattca
>PGSC0003DMG400004561_exon_2_4
aagattcatgatttggttcagtcactgtttcatccaagtggagaagacatgctggttaatataaagaatcatgacctcttggagaatatcaaaagttatattaactcacattgctatgct
>PGSC0003DMG400027325_exon_1_24
aagattccagattctttcttcgagcacatgaaggcgttacgtgttcttgatttaagtcacacttgcattgagaagttgcctgattctgtatccgagttggagaatctcaccgcgctctta
>PGSC0003DMG400031878_exon_1_22
aagattcccaagaacagaggcctcattgttgtaaacacccccaagaagccagttgaaagcaagtcattgacagctggtaaaataattgtaggttttgaggaagagacaaactggttactt
>PGSC0003DMG400005970_exon_1_23
aagattgacaagacagaaagatgctggacgcggatggaattaagttttggggaaagagtgcaggatggcgcaaaggatttagtaaaattaagttatgaagatttacctaacaaactgaaa
>PGSC0003DMG401021043_exon_1_7
aagattgggaaaaggatgaaaaacattatggagaaactagatgatattgcagcggaacgaattaagtttcatttgggaaaacattatggagaaactagatgcaattgcagcggaacgaat
>PGSC0003DMG400026433_exon_5_6
aagatttcttaatgcacgtgaaacaggtataaaagaattgcctggatctgttgaaatgctaggaaatcttatagaattggaaatgggaggtcaatactttgagaccaaaaggaggttttc
>PGSC0003DMG400030497_exon_1_4
aagattttagagaaaaagatcaaagatgtagtctacaaagcagaagatagagttgattcatgcttaacaagcatacttctagcagataatgaagacgaccgagaaaaagcttgtaaattc
>PGSC0003DMG400016601a_exon_1_13
aagatttttcttagtgaactaaaggcttcaaagtttactaattcaagaactttcaaagacaagaaattaccaaaaggattttctcatcatctccacaaattgttaatgtatctcagaaaa
>PGSC0003DMG400012472_exon_1_13
aagcaaagaagcaaacatgtgaagaataagagaggtgacattcgaagttgtttcttgtattgctccttatatccagcagctatttcaacagaagatctcataaagtgttggtgggcagag
>PGSC0003DMG400016601a_exon_1_26
aagcaaattaatgtgcaggtgactgagatgtggtcaacagaagttgctcttaagccttgctatgcagtagcaccatttaaacaccagccaactcaacgtagcaatctagtgactgatgag
>PGSC0003DMG400029220_exon_2_7
aagcaaattaatgtggaggtgattgagatggggccggtggacgttgctcactatgtggtagagccatctaaacatcttccaactcaacatagcaatcctgtgagtgatgaggatatagtg
>PGSC0003DMG401013522_exon_1_31
aagcaacacacacagcttaatgaattgcatcatatcttaatgcatgcagaagtgactgccaaaaagatagcaaaaatcatcaagagaataagcattaaggaaattgggcttttattatct
>PGSC0003DMG402004578_exon_1_3
aagcaactagctcatcgcatgtgcatttatggtgaagggtatcgtgctggagattggagctcgtgcttgtcacatgttgtctctataattttgcataacaatcgtctttcagttggcctc
>PGSC0003DMG400008306_exon_1_23
aagcaactcatgcatatatggattgcccatggtcttattcatcaaaagggagaacaaacattagaggacattgtggaggattatcttgatgagctcattggcagaaatatgcttcaagta
>PGSC0003DMG400018903_exon_1_4
aagcaactttaagaagggatgattacgacaagaatattgctttagaggtcacggagaccaccccattgggtgattggatctgccacctgttgaaggaaagcgaattcgtatattcaaccg
>PGSC0003DMG401030236_exon_2_9
aagcaagatactagaagaccttcaacttctgtggttgatgaatctgatatctttggtaggcagagtgaaataaaggatttgattgaccgtttattgtctgaagatgcaagtggaggaaac
>PGSC0003DMG401018576_exon_1_27
aagcaaggatctcatatgttggaaaaaagtcggcacttatcttattccatgggaaaagatggtgactttgagaaattgacacccctctacaaattggagcagttgaggacattgcttccg
>PGSC0003DMG400001992_exon_2_11
aagcaatcaagaaatgagcgatgatcaactaatggagattgtgtatagaggtctgaagggaaggagatttctaattgtcatagatgatatttggagtactgaggcatgggaccaaatgca
>PGSC0003DMG400010613_exon_1_13
aagcaatgttttctgtactttggcattttccgagaagatgaaatgattgatacagaaaagttgatgcatttatggctggcagagggattcatgccaagaatgagagaagtacacatggag
>PGSC0003DMG400013490_exon_2_38
aagcaattgcttaagtttgtcgagacaaaggtcgaagcgatttgtctcaaagttccagattcttcaagtcatagcttccccaagataaatggactaggatcactctattgtttcttggga
>PGSC0003DMG400029344_exon_1_1
aagcacaaaacttggaggtatttcttattgaagatatatgtttataacataactgctattcatcgtgaaatgaaaattctctcttgtttttgtgtagatttaattgatttggagttggag
>PGSC0003DMG403016979_exon_6_6
aagcaccaaactcatagtaccgtgctgtatttgactggtttaaaaagccttgtagctcttccaagctgcatttgtaagttcaaaggtttggtgaagctaaatgtgtgggggtgctcagaa
>PGSC0003DMG400027409_exon_1_18
aagcacctaagatttttggacctttcttggacaaagataaaaaagttgccagattcaatttgtgtactgtacaacttagagacacttctcttgtcacattgtagttatctcaaggagcta
>PGSC0003DMG400002271_exon_2_33
aagcacttggaagatatagctattaaccaatgtgaggagctcgtagacttgttagtgctatgcggcggctcactggccaactcagaaattccaagggtccggaagttatctttgcaaagc
>PGSC0003DMG400019740_exon_1_7
aagcagaagatcaacaattgtccagaagctgaaagtagcgcttctccacgattagatgcttcaatctgtgagaacgttatggaagggtacaatgaagaaagagaaaggatggttcaaaga
>PGSC0003DMG400011900_exon_1_14
aagcagaatagtcgtaacaactcgacttgaagaagtgggtaagcaagttaagtaccatactgatccttattctcttccattcctcacaacagaagagagttgccaattgttgcagaaaaa
>PGSC0003DMG400027377_exon_1_2
aagcagattgttaaattagtaattacagattgtaagtctcttacctccttacctattagcattctgccgagtaccttgaagagaatacatatatatcattgcaagaaactgaaattggag
>PGSC0003DMG400011111_exon_1_12
aagcagcagttcgaaaagagtgtttggttgtgcctacctgaaatggcagaaactaagagcttttttacaatgatcctcgaacatttgacaaaaagaaaagttgaggtccaggcagagatg
>PGSC0003DMG402030236_exon_1_34
aagcagccaacttctcaaaagcctcacctctcttgagtacctatttgctaataatttacctcaaatgcagtcattgctggaagaagggcttccttcctctctttctgagctaaaattatt
>PGSC0003DMG400027407_exon_1_28
aagcagctgaggacattgcttccaatcaatatccagcgtgggtactcatttcctttaagcaagagggtgttgtataacatattgccaagactaacatccttaagggctttatcattgtct
>PGSC0003DMG400013486_exon_1_67
aagcagcttcttggaggatcgcatcagctagatgttatctcgatatttggtatgcctggaaatggtaaaaccactcttgcaaagaagatttacaatgatcccacagttgtctctcacttt
>PGSC0003DMG400016601b_exon_2_20
aagcaggatagtaataacaacccgacttgagaatgtgggtaagaaagtcaagtaccatactgatccttattctcttccattcctcacaacagaacagagtttccaattgttgcagagaaa
>PGSC0003DMG400019627_exon_1_41
aagcaggccagtacagatagttatccatttccagttctccaacatttagttttgaggttttgctacaagctaaaagaaatcccttatgaaattggagatatcccatctttgcaagttatc
>PGSC0003DMG400016599_exon_1_21
aagcaggggctctttgaaggatcctctaaattggaaaatttgaggatattaaagaatattgttacctttccaattgatagggtggatgtgttatcaaggaggtgtcctaatcttcaacaa
>PGSC0003DMG401020581_exon_2_1
aagcaggtagttttgcctattttctatgatgttgatccttctcaagtgcgaaagcaaactgggtcctttggcgaagctttggcaaaacacaaggaacgatcatttggagttcaaagagtg
>PGSC0003DMG400011924_exon_2_21
aagcagtgttttctctactttggtatttttccagaagatcaagtggtcaaggctgataacataaaatggttgtggatagccgagggtttcatacccagaggagaagcaagaatggaggat
>PGSC0003DMG401011522_exon_1_22
aagcagtgttttctgtactttggtatttttccagaagatcaagagctcgaggctgaaaacataatacggttgtggatggccgagggtttcataccaagaggagaagaaagaatggaggat
>PGSC0003DMG402030883b_exon_3_7
aagcagttatgcaagcttcaaaatctgcagactcttgatctacaggattgcctgccacttcgttgtttgccaaaacaaacaagtaaacttgttagtctccgaaatcttttacttgatcac
>PGSC0003DMG401021043_exon_4_12
aagcagttatgcaagcttcaaaatctgcagactcttgatctacatagatgctactctctttcttgtttgccaaaagaaacaagtaaacttggtagtctccgaaatcttctacttaatgat
>PGSC0003DMG400005046_exon_1_47
aagcagttggattcttctcttccgcgacttccacagctaaatgagttggaactaaggagttgtcatgttaggttgattagcagcatgcatgaggtgacaaaactcacttcattacaactg
>PGSC0003DMG400001081_exon_1_18
aagcatatcatactacaatgtcaaggattgcctctatccattgttgtcatttctggacttattggcaacatagaacggacacacgataattggaagaaaattgaggaaaatttgaactca
>PGSC0003DMG400018619_exon_1_25
aagcatatctatacagaggtgaccaagatgtggtcgaagaacctctccgttaggccctactctgtggttgagctatctaaacatctgccaattgaatatagcaatcttatgaatgacgag
>PGSC0003DMG400005970_exon_1_9
aagcatcacgaactccaaaatcttgttggaagagtcattgataaggcttatgaggtcgagtacatacttgattcttttgcaattagtgatgtacctattacttttcttaggacgtggctc
>PGSC0003DMG400029504_exon_1_47
aagcatctcatatctttgacagtgagtggctggcttgattactccagttacatctgtcacacaagacacatgagacttgttagagtgttgcaactggatggcattgttctggaagattct
>PGSC0003DMG400022785_exon_3_4
aagcatctcgaaaggataatccaagaagctgctaatggagtggaagatactattgactcacatgtatatgatagctctgccttagtacaaagcaagcgagtacgaagaaaggcttatacg
>PGSC0003DMG401009819_exon_1_4
aagcatctcgaaaggatgatccaagaagctgctaatggagtggaagatactattgactcacatgtatatgatagacatgttttagtacaaagcaagcgagtacgaagaaaggctaataca
>PGSC0003DMG400019970_exon_2_4
aagcatctggaaaggatgatccaagaagctgctaatggagtggaagataccatcgactcacatgcatatgatagctctgtcgtagtacaaagcaagcgagtacgaagaaaggctgatatg
>PGSC0003DMG401009818_exon_1_4
aagcatctggaaaggatgatccaagaagctgctaatggagtggaagatactattgactcacatgtatatgatagctctgtcttagtacaaagcaagcgagtacaaagaaaggctgataca
>PGSC0003DMG400002427_exon_2_18
aagcatctgggagaacatagcagattatggaatgttaaagatttcaaagaagtggtggacaacaatatggtaagtaggctaaacaatgcaataatattcaattttacttttcatattcca
>PGSC0003DMG400011926_exon_2_34
aagcatgcatgatattaccaaatcttactccctaaacaacattagcagcttgaaaaaccttagcactctcacattgttttgtagaggtggtgaatcattcccatcccttgaatttgttta
>PGSC0003DMG400011521_exon_2_10
aagcattagatcaggtgtctgtaatattccctcctccattggcaacctcaagaatttacagacacttgtcgttgtaaatgggtacgcatcattttgccaactaccccgcaagatagctga
>PGSC0003DMG400003445_exon_1_3
aagcattatgttttattttccgttcttgtacgaaaacagaaattgagcaacttgaagtatttggatctaagcgacaaccttgggttaacaaaaacccctaattttggtgatattccaaac
>PGSC0003DMG400018216_exon_2_12
aagcattgtggagggcttcctctggcacttcaagtattgggttcttctcttcgtgggaaaaatattgatgtatggaagagtgcattagacaagttggaaacaattcctgcaagccagatc
>PGSC0003DMG400005600_exon_1_7:PGSC0003DMG400005600_exon_1_7
aagcatttaccgtcttccattggagatctagtacatttaagatacctaaacttgtctggcaatcgtagaattcgtagtcttccaaagcagttatgcaagcttcaaaatctgcagactctt
>PGSC0003DMG400021169_exon_2_14
aagcatttgcctagttatttgaagctgtgttttcgttactttggtatgtttcttgaggatgaggaagtttcagttaagaagttgatgaggatatgggctgctgaaggttatgtacagaat
>PGSC0003DMG400042556_exon_2_3
aagcatttgcctgatcatttaaaaccatgcttcctttaattaggtaaatttctaaagcatcctcacatatctgtcaagaaattggtacagttgtggatggcggaagagtttgttccacaa
>PGSC0003DMG400009324_exon_1_27
aagccaatttatctgcaaaagcaaatctgcaatctttaagcatgagttgggataacgatggaccaaacagatatgaatccgaagaagttaaagtgcttgaagccctcaaaccacacccca
>PGSC0003DMG400038020_exon_1_27
aagccattgcttcccctctcccgaactctactcctttccaatcactcaagagctctgaagggttttactccacagttgtatggtcctttactatataaactgttgagagtattgcacata
>PGSC0003DMG400004303_exon_1_17
aagcccctgaaaaaaataataataataaaaaaaaaaccccatcccctctttcatcccctccacctaaccctgctttcatccccctacccccacttgcacccatccacccccacttttttt
>PGSC0003DMG400043650_exon_3_1
aagcccgactcatctcagctctacttccccatgagtaatggaccactcttcatgactcttctactcagaaacttaaatgacttgctcaactccaatccttactcggttgatttgacaaaa
>PGSC0003DMG400013486_exon_1_4
aagcccttaatcgatgaagccaatgatggcttttgtgagatacattctcttttgaagaatcaaggcctgacaagtgagacagtcaaaatgatttcagaggtgatgaaaatgatcaaacct
>PGSC0003DMG400001996_exon_2_13
aagccgaattctattaactactcggctcaagtatgttgctgattatgtaaactgccctgattttcctcctcatagtatgtcttttctaagtcaagatgatagttggaatctattcaccga
>PGSC0003DMG400020584_exon_1_28
aagcctacgaagcttcgtgcacttttctgtttcataaatgacagttgcctattttctcatatggctcatcttaatttcaaattattgcaagtgttggttgtagtcatctctgctagtggt
>PGSC0003DMG404026043_exon_1_1
aagcctcctgtggttgaggaagatgatgtggtgggctttgacgatgaggcgcagacggtaattgatcgtcttcttgaaggatcaggtgatttagaggtcattccagttgttggaatgcct
>PGSC0003DMG400042556_exon_3_6
aagcctgacaatcatcctactcctcttcggcatttcaatgttgaagaaagttgggagttattacagaagaaggtgtttgcaacagattgctgcccccgaaatctaaaggaacctggaatg
>PGSC0003DMG400002920_exon_1_8
aagcctgagaatataatggttggccatgaaaatgaattcgagatgatgctcaatcaagttgctggaggagaaagggaactagaagttgtctcaattgtaggtatgggaggcattggcaaa
>PGSC0003DMG401003025_exon_1_19
aagccttcgtgggactctgcccttgaacaactacgtagtgcggaaacaataaatatccctgaagtgcccacagaggtgtataaacctctcaggctaagctacgatttcttgggaagtagt
>PGSC0003DMG400021948_exon_2_19
aagccttcgtgggactgtgcccttgaacaattacgaagtgcagaaacaagaataattcctgaagtgcccaaagagttgtataaacctctaaggctaagctatgatttcttggaaagtaat
>PGSC0003DMG400025615_exon_3_9
aagccttgctttttgtattttggaggatttttgaggggcaaaagcattcacgtctcgaaattgacaaggttatggttggcagaaggtttcgtacttgaaaataaggaaaaaggactagaa
>PGSC0003DMG400016601a_exon_1_47
aagcctttccaccaacacttgaggtcactgatagcgataaatgacctagagttaattgatgggattcccttctgtcagattcttaaattgcgacttcttaaggtcttggatttgacttcc
>PGSC0003DMG400002982_exon_1_37
aagccttttaactgtcttgaggaacttatatttgaagatatggcggagtggaagcaatggcacgtactaggaagtggagagttccctatacttgagaaggttgaaattaaaaattgccct
>PGSC0003DMG400013627_exon_2_16
aagcgaagagaacctgtcaccagaaaactccttgctttcggtttcaaacctgaaattggagtaccagtacttattcaaagatcacttttatccatatctgatgatgacaggttccagatg
>PGSC0003DMG400007469_exon_3_2
aagcgacttgttgaaggagtgtcggaaagtgtggatattatcccagtagtgggtatggccggacttggaaaaactacactggcaagaaaaatctgcaatgattctaagctttcatttgaa
>PGSC0003DMG400006531_exon_1_7
aagcgagagacttatgatattacaaatactatcaattataatgcaggaaaagggacaagtaataaggttagaacattgaggagaactacctcatatgtggatgaccaggattacattttt
>PGSC0003DMG400003104_exon_1_22
aagcgatgctttgcattctgttcattgtatccaaaaaattatgaaattcataaggaaaagatgatccacatatggattgctgaaggcttgataacatgtcatgagaggaacaggcagttg
>PGSC0003DMG400030238_exon_3_12
aagcgatgcttttcctattgcgcaatatttccaaaagattatcaattttacagagaacaaatcattcaactgtggatcgctaatggtctagtacagaagttgcaaaaagatgaaacggtt
>PGSC0003DMG400007344_exon_1_22
aagcgatgttttgcttattgtgcaatatatccaaaagattatctattttgcaaagaccaagttatatacttgtggattgctaatggtcttgtacagcagtttcattcaggtaaccaatac
>PGSC0003DMG400010287_exon_3_29
aagcgggtgtaagaacctcgtggagatcccccttagctttgcagatattccaacactgaaacaaattaagttgattaagtggtacaacaaatctctggaggcttcagctgtgagaattaa
>PGSC0003DMG400019804_exon_1_17
aagcgtctggaaattcttggttgtgatgcactagagtgtctccccgaggaacggctggaaggtttaacttcactcacggagttatctgttgagtactgtgagatgataaaatgtttaccg
>PGSC0003DMG401009819_exon_3_8
aagctaaagcttttacttcttgagaacatgagtctgatgcaatgggaagcaacaagttatcattttccaagccttgagcacttagttataacattttgctattcattggaacaaattcct
>PGSC0003DMG400013308_exon_1_35
aagctaaattctctttgttccatagaagtctcaaacatgtcatctcagttcatgcaatatgttcatgaattacaatcaatttccagactttcaatatctattcgaggtacagtacaataa
>PGSC0003DMG400030267_exon_6_7
aagctaaatttgagttctatgaaaaaccttgtagctcttccaagcagcatttgtaagttgaaagatttggtgaagctacaactggtgtacaactcgaaacttgaaagcttcccagaagag
>PGSC0003DMG400029462_exon_1_3
aagctaagaatggagttgagattcctaagaacatttgttctgtttgggaattccagtttggattacttttattacagaatgtccgagaaaatagatgagttcgatgaacttagttgctca
>PGSC0003DMG400007999_exon_6_3
aagctaagggcattgataatcataaactatagtgctggcaatgcagttcttcataacatgtctgtattcagtcatttaaccaacttgagaagcctttggtttgagaagatatctgtcact
>PGSC0003DMG400008596_exon_1_30
aagctaatatacttgagatatcttgatctctccaacactaagatcacagccttgcccaactccatttgcaagctctacaatttgcaaacatttagagtcaatgactgctattcactcaag
>PGSC0003DMG402011117a_exon_1_30
aagctaatatacttgagatatcttgatctctccaacactgagatcgaagaccttcccaactccatttgcaagctctacaatttgcaaacatttagagtcagtggctgttcttcactgagg
>PGSC0003DMG401022603_exon_2_13
aagctaccattggctcttgaagtttttggttctttcttgtttgataaaagaagcgaggaggaatgggtagatgctctaggaaagctaaaacaaattcgctcaccccgtcttcaagacatc
>PGSC0003DMG400031878_exon_1_28
aagctacggaaacaactgtatggaaagaggtatcttattgtcttatatgacgtgtgggatactactacatgggatgagttaacaagaccttttccagaagttgtgaaaggaagtagaatt
>PGSC0003DMG400019970_exon_2_30
aagctacggaatatacagaacttagttattcatgattcacatccatttggttcaagtatgagaacccagtccctaccatgggaagttgtgaatatgcctcaactaaaacatatccataca
>PGSC0003DMG400016600_exon_3_10
aagctagaatgtttggagactcgaatgcatttcatggctaacaatgtgggacaactttgtcttgctatttcaggttacattgtttctaattttgtagatgataaagatgaggatgaggat
>PGSC0003DMG400006570_exon_1_10
aagctagaatgtttggagactcgaatgcatttcatggctaacaatgtgggacaactttgtcttgctatttcaggttgcgttgtttctaattttgtagatgatatcttgaataaacctcct
>PGSC0003DMG400005174_exon_1_13
aagctatatctactattttgtttctacttcaaggagatccctcctagctttgctgatattccaacactgcaacaaactacattgcttaactgcagtgactttcttgtggattcagctatg
>PGSC0003DMG400006316_exon_1_16
aagctatcagatatgcattgcctgatgtaaataatggaagtcgtgttatcctcacaacacgtcttttggatgtggcttccttttgtagcatagagaccaatggctatggaggtgaaaccc
>PGSC0003DMG400013889_exon_2_14
aagctatgtttcccagattgtaactgtggaagcagaatactgctgaccactcggaatatggaagttgctgaatatgctagctcaggtaagcctcctaatcaaatgcgactcttaaatgtt
>PGSC0003DMG401020585_exon_2_1
aagctcaaacatctagagaccctagatattggtaaaagcttctttattaaacttcctactggtgtttggaagtctacacaattgagacatcttcgttctataggttataatctagcacct
>PGSC0003DMG400002799_exon_3_12
aagctcaaatctctcatagggcttcccaatatagaacatctcaatgttactaactgcagcttgttagagaaaatatcatatcaatctaaatcatctagtctgaagaatttgctggtctca
>PGSC0003DMG400011520_exon_1_37
aagctccagaaattgtcgttaggtgggagattagagaaactgcctgtgtttccagattccatcacaatgatagttatttggcagtcaagactgacaaaagatccgatgcctattttggga
>PGSC0003DMG400032584_exon_2_35
aagctccagaaattgtggttaaaaagggagaatagagaaactgccctgtttccaaagtccatcacaatgatggttttgaggaactcgggactgacagaagattcgatgcctattttggga
>PGSC0003DMG400011529_exon_3_17
aagctccagaaattgttcttaaatgggagaatagagaaactgcctgatatgttttcaaattccatcacaatgatgattcttcagtactcacaactgatagaagatccgatgcctaatttg
>PGSC0003DMG400019669_exon_1_31
aagctcctcagatttttggacctttctgagacacatattaaaaagttaccagattccatttgtgtcttgtataacttggaaacacttctcctgtcatcttgtcaatttcttgaggagcta
>PGSC0003DMG400006800_exon_2_13
aagctcggacattgatccaagtttgggtagctgaagggtttctaaaagcagaaagggtcaagagcttggaaaaagttgcagaagagtgtttggaggatcttattagtagaaatctaataa
>PGSC0003DMG400019418_exon_1_31
aagctctacaatttgcaaacacttagagtcaaaaacattttttcattctggaagcttccagaagaaatggcaaatatgataagtttgagacacatagattgcaactggcatgacctatta
>PGSC0003DMG400020732_exon_1_29
aagctctacactgctcctcttaaccttcgattggtaagatcagaagaaagttgggagttattagagaaaagggcatttggaaacgagagttgccctgatgaactattggatgttggtaaa
>PGSC0003DMG400004874_exon_1_35
aagctgaaaattattggaaattatctgatggaaatgaagagagagcgcctaaatagcctttcctgtttaaaaaaacttgaaatcttgaagtacagggatgacgggatacaaccttcccaa
>PGSC0003DMG401026043_exon_1_32
aagctgaaagacaatgcatttaaaggagagcactgggaactaaatgatggaggttttcctttcctagaagtgttatgcattgaaagggcaaacttagtttcttggaatgcttccggtgat
>PGSC0003DMG400025611_exon_1_57
aagctgaaattctctaagacatcattcataggaatcccaaggatggatgagtttttgatggagttccttgaatatattctagacaatctccgcgagttacaaaaggatgaagctgatttg
>PGSC0003DMG400002980_exon_1_32
aagctgaagtggctgccagaacgtatgcaggaactccttccatctcttaaggaactgcaactgattaattgtccagaaatagagtcctttcctcaaggaggattgcccttcaatttacaa
>PGSC0003DMG400029313_exon_1_6
aagctgacaaagaagatggagagaatcccttcagacattaaacgggtgatcaataaaaatcacaaaggtactggtgaacagagagcgtgtagcagtgggacaaccacctatatgggtaat
>PGSC0003DMG400029314_exon_1_6
aagctgacaaagaagatggagagaatcccttcagacattaaacgggtgatcaataaaaatcacaaaggtactggtgaacagagcgcgtgtggcagtgggacaaccaccgatatgggtaat
>PGSC0003DMG400013891_exon_1_5
aagctgagaaaatattttctggccaaaaatgcaaattaccgaagaaaggccttcgaagtcctatgtaagaggctgcaggtagcaattgaagaaatggagttcatcaaaaaagaagtgatg
>PGSC0003DMG402018576_exon_1_24
aagctgaggacattacttccaatcattctcccgccctattataacaacggtcagctaagcaagagggtgctgcataacatattgccaagactaacatccttaagggcattatcgttgtca
>PGSC0003DMG400005173_exon_1_27
aagctgaggcatttgaatgtaaacgaactttccttggtatgggatgacaatgataaagcaatttttgaagaatcttcaacaactatgcttgagaacttgaagacatttcactctcatcgt
>PGSC0003DMG401022603_exon_1_5
aagctgatactctcaggttgcgaaaaattgaaacagctacctgaagatattggcaagatgaagtctttacaagaacttctattagatgagactgctatagagaagttgccttcaagtata
>PGSC0003DMG400020584_exon_1_23
aagctgatagttgtaaatagtggcaatgggcgagaggctgaaagtttggcggaggatgtcctaagtgatttggtttctagaaacttgattcaagtagccaaaaggacatatgatggaaga
>PGSC0003DMG400001081_exon_1_29
aagctgcttaaggtgttggatgcacatgcaatcggctttgatttctctcgtataatacctcaacttgtacatttgagatacgttgatgcaagagttaacgatccttcttcactggccaag
>PGSC0003DMG400021861_exon_1_37
aagctgcttaatgacacatttcccctccccccatcccaatgtcaaatatccggtcttccccaatcatacaagttcccgccaaacctgaagaagctgactttatcagacaccttccttgat
>PGSC0003DMG400006003_exon_1_13
aagctggacataagtgattgcaatatttcagacggacgaatcctatctaatcttgggttcttgccatctttggaggaagtgaatctcgggaagaataactttgttgatattccatctgca
>PGSC0003DMG400011111_exon_4_3
aagctggcatatttatggtcccatgatgaatccgaaggctgtgagatcaatgatgaacatgtgttggatggtcttcaactgcatcctaacttgaaatccctattagtagtggactattta
>PGSC0003DMG400020736_exon_1_27
aagctggctgatggtgtttctgaaacatttcatctaagacacttgaggcttcttagattcttggacctgaatccccgttttatcaaggtgaaagattctttgctgaatgaaatatgcatg
>PGSC0003DMG400006800_exon_2_32
aagctggtagtgttaacttcccaaaccttcaaaagttagttttgaggaaatgcatccgtcttgaggaaatacctctcgatattggagagatatgtacattggagatgattgaactgattt
>PGSC0003DMG400021863_exon_1_37
aagctggttctgttggagaaacttgaaacactcaagtgtttctttatcaaaccatggatacttaaacaatgtgatgttttcccaccaaccctcaagaaattgacgttgcgggggtgccaa
>PGSC0003DMG401026842_exon_2_4
aagcttacatatgaattttacagcattgtttgggtttacgtcagtaaggaatgcaaagcaaaggatatttatcttaggactcttaaattcttcaaaaaaagacatagaagatcatctcaa
>PGSC0003DMG400023645_exon_1_31
aagcttcagaatttgcaaactctaatttgtagaggtttttctattcatgtaactttacctgggaagatatggatgatgaggaacttgaggtatatgcatttgagagaagccacttattta
>PGSC0003DMG403019668_exon_2_3
aagcttcagagtgctgtggaatctgctgaaaacttaatagaacaagtcaattatgaagcttttgtggggtccagtcccacttttctttttcacgtaaaattcttggtgtcattattttcc
>PGSC0003DMG400011114_exon_3_3
aagcttccagaagaaatggcaaatatgataagtttgagacacatatattgcagctatcattacaaatttgatatgcagataccacttaatatgggacaattgacttgtgttcaaacccta
>PGSC0003DMG402011117a_exon_1_32
aagcttccagaagaaatggcaactatgataagtttgagacacatatattgcaactatcattaccaatcagaaattcatgatcagtttcagatgccacttaatatggggcaattgaccagt
>PGSC0003DMG400020587_exon_1_28
aagcttcgtgcacttttctgtttcataaatgacagttgcatattttctcatatggctcatcttaatttcaaattattgcaagtgttggttgtagtcatctttattgatgatttttatggt
>PGSC0003DMG400010886_exon_1_1
aagcttctaatgttaaagcttatcagacatccattcaaattacaggatgatttttttgatggaatgagtgaactcaattccataagcctgagtggatattggtactccattccgcctttt
>PGSC0003DMG400025099_exon_1_49
aagcttgaaaatcatgttgttagtgagacttgtggaagaaagaagatagacgtgaaggtgcataaatttgtaaatacctctgtgagtcttggaccatctttatcaggtaatactccaaga
>PGSC0003DMG400029457_exon_1_60
aagcttgaggaattaatactagataattgttacaagcttacggagatcccttgtgcatttgcggatagagaaactttaaagtccattcatttaatgaatatgaaccgtgaggttgaagat
>PGSC0003DMG400004303_exon_1_15
aagcttggaggtaaggtctatgtcctcctctatgtattttgtttttgtttatctatgataaggcctaggggtgttgctaagcccctgaaaaaaataataataataaaaaaaaaaccccat
>PGSC0003DMG400013721_exon_1_46
aagcttggggttcttcctgatggtcaagtggctatgtttggaatccatttgagtttgatccatcaaaacttcacgtctcttcagaaattgagaatttcagacatgccaaacttggtggag
>PGSC0003DMG400002457_exon_1_5
aagcttgtcaaaagagaggtacaagataagatccccaagagcagaggaattattgttgcaaacgctcccaataagccggttataagaaactcatcgagtacagttggtaaaataatcgta
>PGSC0003DMG400018428_exon_2_6
aagcttgttcatcttgaacttcatgggagttcgctgcattatttatggaaggaaacagaggtaccattttatttaagctactttctaaggaaaagggtaaataccctcaactttgcgatt
>PGSC0003DMG400007471_exon_1_5
aagctttcatatgaatttttcagcatcccttgggtttacgtcggtcaggaatacaaaataaaggatatttatcttaggattctcaaatgcttcaaaaaaagcatagaagatcatctcaat
>PGSC0003DMG400026433_exon_1_8
aagctttggcaaaacataaggaacgatttgttggagctgaaagaatggaaaagtggaaagctgcacttactgaagcagcaaatttatctggatgggatttgagaaatgttgctgatgggt
>PGSC0003DMG400018954_exon_3_5
aaggaaaagaaagaggctttgtggcttgaagttctgaataatttgagttcctttatttttaaggatgaagaggaagtggtgaaggttatacaattaagttatgaccatttgtcagatcac
>PGSC0003DMG400011520_exon_1_13
aaggaaactctagatttgttggaaaagatggcagaaacagatctagaaaatcaccttcgtgatctattgaaaggacgcaaataccttgtggtggttgatgatgtgtggaagagagaagca
>PGSC0003DMG400011527_exon_1_13
aaggaaactctagatttgttggaaaagatggcagaaatagatctagaaaatcaccttcgtaaactattaacagaacgcaaataccttgtggtggttgatgatgtatggcagagagaagca
>PGSC0003DMG400019799_exon_2_18
aaggaaacttggagcctagagtatgtaggtaatgaagtatggaatgaatggccaatgagatctttcttccaagagattgaagttaaatctagcaatacttatttcaagatgcatgatctc
>PGSC0003DMG400007608_exon_4_7:PGSC0003DMG401007609_exon_4_7
aaggaaagaatggatattcatttacaggaaaagttgttagagagacaagctgctagacaggaaacaggtgctcatcttaaattagtattacaacaaactttgtttatattcatttttcgg
>PGSC0003DMG400010612_exon_1_7
aaggaaagagtcatggacatctctcgaaaacgagatacctatggtattgctcacaacaatagtaatgctggagaagggcccagtaataggccaaactatacgtcttccatgttaacattg
>PGSC0003DMG401010614_exon_2_7:PGSC0003DMG400010613_exon_2_7
aaggaaagagtcatggatatctctcgaaaacgagatacctatggtattacttatatgaatattaatgctagagaagggccaagtaataggccaaatgatccgtcttcctcattaataaga
>PGSC0003DMG400018463_exon_1_7
aaggaaagttgggatttgttttgccaaaaggcgtttggcgaaaaagattgtccaaccaaatttcaaacttccgcaaaggtaattgttgaaaattgcaaaggattaccactaatactttcg
>PGSC0003DMG400011109_exon_1_20
aaggaaatacatgaatggcaagcaattcttgatggcaacccccttgttactggtgaagctgataacggggaaaatagcttaaagaaaatctataaagaaaatcctaaaactcagctatga
>PGSC0003DMG400027407_exon_1_37
aaggaacatgttgagatgttgtcgttggagtggagtgagagtattgctgacagttcacaaactgaaggagacgtactcaataaactacaaccaaatacaaacataaaggaactggaaatc
>PGSC0003DMG400016600_exon_1_17
aaggaacctctaaattggaaaatttgaggatattaaagaatatttttagatttccaattgatagtgtggatgtgttatcaaggaggtgtcctaatcttcaacaacttcacatccgcttcg
>PGSC0003DMG400008393_exon_3_32
aaggaacttccatatgagatgagaaatatgataagtttgagacacatatattacacttctgttgacagaactcagtactggggaggatggtgtattcgcaatgaacattttcagatgcca
>PGSC0003DMG400020722_exon_3_6
aaggaactttatgctgatgggatctcaatgatcaatttggaggcccaaacatggtattcatctttatgggcttgggcctggaaaggaagtggcccattattatctcctaaaattcatttt
>PGSC0003DMG400023250_exon_5_8
aaggaagatctcaaacatgtttatctgaaagtcccagattcatctcaatgttgcttccctatgagtgatggaccactcttcatgcatctgctacacatacacttaaatgatttgctagat
>PGSC0003DMG400002457_exon_1_14
aaggaagtggctttgcatggaaaatgccatagtgatcctctttatcttcgattgctaagatcagaagaaagttgggagttattagagaaaagggtattcggagaagaacgttgccctgat
>PGSC0003DMG402032547_exon_3_8
aaggaatctcgatttgtttagagcttacggaggaaaagaaatcacttgcagtgacaacagcttcagtcaactggagatccttcgtcttgattgtcttgagaacttagaaagatggcattt
>PGSC0003DMG400027325_exon_1_43
aaggaatgtgttaagttaaggaatttgcctttgtttttttcacatgaagaggaactcaaaattccttctacactaaaagagattgctataaattcaagtgaaaaagattggtgggaatct
>PGSC0003DMG400005052_exon_1_29
aaggaattgccatctgcaattggaaatctaatacatttaaggtatttggaccttttcagtacatgtgttgagagtcttcctcagagtatatgttctcttcagaatctgcagatgctaagt
>PGSC0003DMG402016602_exon_2_14
aaggacaagaaattgccaaaaggattttctcatcatctccacaaattgttgatgtatctcaaaaaagaaaagctcgagaactttcctgatgatgtctctgctcaaaatattgatgtggca
>PGSC0003DMG400017061_exon_1_26
aaggacactcaaatggaaaaggaaaggctaatctctctttggattgcgcacaactttcttttatcgagaggaaaattggagttagaggatgtggacaatgaagtgtggaatgaattatgc
>PGSC0003DMG400001983_exon_1_28
aaggacagagttgaagcatccactagatatctggacaatgacagagatacgacatttggatattgaatcgccactacatatatctaatccttgtgtgtcagaaaacaatagtattggaga
>PGSC0003DMG400016808_exon_5_6
aaggagaaaaaaattggacacacagtcataccggtcttctgttatgtggatccatcacatgttcgataccaaagtgagagctttgcagaagcatttgccaaacacgaatcgaggtacaag
>PGSC0003DMG400009324_exon_1_34
aaggagaaaacaaattccccatgctcgaagagatggcgattttacattgccctctgtttgtttttccaatcctttcttctgtcaagaaattagaagttcacggcaacacaaaagcaagag
>PGSC0003DMG402016981_exon_1_6
aaggagaaagaaaatagacaaacagttataccgatcttctattatgtgaatccatcacatgttcgataccaaagtgagagctttgcagaagcttttgccaaacacgaatcgaggtataag
>PGSC0003DMG400019928_exon_1_6
aaggagaaagaaaatggacaaacagtcataccgatcttctatgatgtggatccatcagatgttcgaaaacaaagtgggagcttcacagaagcattttgtagacatgaattagagtatatg
>PGSC0003DMG402016979_exon_1_6
aaggagaaagaaaatggacaaacagtcataccggtcttttgttatgtggatccatcacatgttcgacaccaaagtgagagctttgcagaagcatttgtcaaacacgaatcgaggtataag
>PGSC0003DMG400032584_exon_2_4
aaggagaagaaactctacaatgtcgccaaggagattcaatcactcaagcaatgaatcatggatatctctcgcaaacgagagacttatggtgttacaaatatcaatagtaatgcaggagaa
>PGSC0003DMG400000888_exon_1_6
aaggagaaggaaaataatggagaaacagtcataccgatcttctatgatgtggatccatcacatgttcgaaaccaaaatgagagctttgcaatagcatttgccgaacatgaattaaagtat
>PGSC0003DMG401018696_exon_1_17
aaggagaatgttgccttgatgatgggtagtggggcaatcaacgtggggactctgtctgatgaagtctcctgggatctattcagacgacattcactagaaaacagagatcctaaagaacat
>PGSC0003DMG402000927_exon_1_30
aaggagagcgaatatgtagattcaaccggagatggctctaataatgtgttgactgagttgcagctgaatgaatttcagaacataaaatgtctccgcctctcttattgtaaattagtgaca
>PGSC0003DMG400010612_exon_1_14
aaggagatgtcagagagagacctagaaacttacctccgtaatctattgaaaaagcacaaataccttgtggtggttgatgatgtatggcatcgagaagcttgggagagcctgcaaagagcc
>PGSC0003DMG400001992_exon_2_12
aaggagatttctaattgtcatagatgatatttggagtactgaggcatgggaccaaatgcaaagaatatttccaaatgatgacaataaaagccgaattctaattaactaactcggctcaag
>PGSC0003DMG400002426_exon_1_6
aaggaggaagaaaatggacaaacagtcataccgatcttctatgatgtggatccatcaaatgttcgataccaaagtgagagctttgcagaagcatttgccaaacatgaatcgacgtataag
>PGSC0003DMG400031477_exon_1_6
aaggaggaagaaaatggacaaacagtcataccgatcttctatgatgtggatccatcacatgttcgataccaaagtgagagctttgcagaagtatttgccaaacatgaatcgaggtataag
>PGSC0003DMG400013165_exon_1_9
aaggaggaagaggtcatggaagctttgagagatgagggggtcactattattgggatatgtggtatgcctggtgttggtaagacaacactggctgagaaaatcagaaaaaggtcaaaacaa
>PGSC0003DMG400002278_exon_1_5
aaggaggaaggtgaagaaagtacttcccacaaaatctatgaaaggctcaagaaagaaaagagtttccttctcatactagatgatgtttgggaagctataaatttggatcgtgtaggtgtg
>PGSC0003DMG400013486_exon_1_61
aaggaggaattattgattctaagatcatttttcgatcatccggaagaaacctatgatgagcatgatgaaatttgtggtcttataatcagtgctactgaaatggcatacaaagccgagtat
>PGSC0003DMG400018619_exon_1_10
aaggaggatgaagatgatgccgatttaaaagaggatgaagatgatgccgatttaaaagaggatgaaaatgatactgataaagatttagaagaagatggagatgatacattttgtttcgag
>PGSC0003DMG400002820_exon_1_9
aaggaggatgaggtcatggcagctttgagagatgatggggttactattattgggatatgtggtatgggtggagttggtaagacaacactgactgagaaaatcagacaaaaggcgaaaaaa
>PGSC0003DMG401013522_exon_1_42
aaggagggcttattgtgtctaagaacgctgactgatcatctcccagaaatctacgatgagcatgatgaagtttatagtcttataacaagagttactgccatggcatacaaggccgagtat
>PGSC0003DMG402030883b_exon_4_1
aaggaggggtatatttggattgacagtataatgagattagaacaaagtataatgatggatatatataaactatttccgatgggatgggtatatttgatcattttctgtatcaaatttatg
>PGSC0003DMG400027377_exon_4_6
aaggaggtaattgacctcaacttgtgcaagactgatgattttattctcaacataaagcagaagttggaagacatcattgaaacattgaaagagttggaaacgcagattagttgcttgatc
>PGSC0003DMG400001993_exon_2_17
aaggaggttgaggaaaatctgaagtcattctttggtacagtaaccgaacgatgccaatcaattctttctttgagctacaactacttgccccaatatttgagggattgttttctctacatt
>PGSC0003DMG400024337_exon_1_9
aaggagtatgacgtctctcaatgctcttccaagatcacttctctactcatctacttaatccctcttgagctggatgttctatacatttgtatttctaagctcatgaaagaatcaaggtca
>PGSC0003DMG401018696_exon_1_53
aaggagtggcgactcccctgtctcagagaattaagcatctaccatgatggcagtgacgaagagattgaacattgggagttgccttcctctattcattcacttggtatagacaatctgaaa
>PGSC0003DMG402006288_exon_1_13
aaggataaaaatgatacagattcagattcaaatgaagttgatatagatgaggatgaggacaaagatgatctctggtataaacctccttatgtattatccctgattgtgctagtggagctg
>PGSC0003DMG400018256_exon_2_16
aaggatagagactatgcagttactatactcgatggatgtggttttttctcagtagtaggaattcagattctttcagatagatgtctgatagaaatggacaaggataagctgaaaatgcat
>PGSC0003DMG400025511_exon_1_25
aaggataggagcctcattgttgtaaactctcccaagaagtcagttgaaagcaagtcattgacaactggtaaaataattgtaggttttgaggaggagacaaattggataattaggaagctc
>PGSC0003DMG400007471_exon_1_6
aaggatatttatcttaggattctcaaatgcttcaaaaaaagcatagaagatcatctcaatgatgatgtggatacattagctaaggtaataagtgattttataaataaaggaggaagatgt
>PGSC0003DMG400020872_exon_2_24
aaggatcctctaaattggaaaatttgaggatattaaggaatgttcgatttccaactaaggaaattgatagggtggatgtgttattaaagaggtgtcctaatcttcaccaacttcacattg
>PGSC0003DMG400026187_exon_1_36
aaggatcttagtgaacttcgagtattacaattggatgtcatggaaggaagcatgatagaggaagacgaactaccagtactcgcacagtttcaatatctaaggatgctaattgtcaatgct
>PGSC0003DMG400025611_exon_1_43
aaggatgaaaccaatttgtttgttactgctgcaaatgaggtgaaaaggttttaccaagggttgttgcttatagtaacatttattgctgatcccccaagtcagtacattgaatgtaagaac
>PGSC0003DMG401013522_exon_1_26
aaggatgaaactgatttgtcatttacagttggagatggcgttaaaaatttctactatggattattgctcctggtaacatctcttgttgatcctctagctcagtgcagtggatttgcaatt
>PGSC0003DMG400018954_exon_3_6
aaggatgaagaggaagtggtgaaggttatacaattaagttatgaccatttgtcagatcacgtaaagccgtgtttggtttaccttgcaagttatccaaaggacgaagatataaggatctct
>PGSC0003DMG400006573_exon_1_32
aaggatgacaaacttgctgacatgttgaggaaaaggctaatgggaaagagatatctcattgtcttggatgatatgtgggattgtatggcatgggatgacttaaggctttgttttccagac
>PGSC0003DMG400038440_exon_1_16
aaggatgacatccttactgacatgttgaggaaaagtctagtgggaaagagatatctcattttattggatgttaagtgggattgtatacaaaaaaagatcgcatccgcgacgcgctcctga
>PGSC0003DMG400016599_exon_1_1
aaggatgacatccttgctgatgagttgaggaaaagcttaatgggcaagagatatcttattgtattggatgatatgtgggattgtatggcatgggatgacttaaggctttcttttccagat
>PGSC0003DMG400046201_exon_1_11
aaggatgacgtccttgccgacctattgaggagaagcttaatgagtaagagatatctcattgtcttggatggtatgtgggattgtatggcgtgggatgacttaaggctttgttttccagat
>PGSC0003DMG400009633_exon_1_8
aaggatgatgttgaggggatgcggaaggttcaaggatggaggaatgccctaactgctgccgcagatctaaaaggacatcatattcatgacgggtgagttggaaacaaataattgcttttg
>PGSC0003DMG400011111_exon_1_10
aaggatgatgtttagtgcaccattcccatagtgggtatggcgggtttagggaaaactactctggcaaagaaaattttcgatgacgaacacatcaagcagcagttcgaaaagagtgtttgg
>PGSC0003DMG400025611_exon_1_8
aaggattttatcacccctcgcatcactaaagtcgaagtgcttgaaaagaagctgatatctctgagattcctcatttttactgcatattcttgcgtttatgaggacgagacaacgatgagt
>PGSC0003DMG400030238_exon_3_29
aaggcaaacatgagggaaaaggaacatattgagaggttatcattgttgtgggtacacgtattgctgacaattcacaaactgaaagagacatactcgatgaactacaaccaaacacaaaca
>PGSC0003DMG400002920_exon_1_5
aaggcaaagaataaagcaagagctttctgggaactctgttgttccttggaacaagaggtagaacgcattgattccctcatgatgcagtggttggcaatatggaactggtacagtaaaatc
>PGSC0003DMG400002980_exon_1_16
aaggcaaagatgtgggagaagaatcatgttgggcagttatctttggagtggagtgaaagtagtagtgccaacaattcacaaactgaaagagacatagttgatgagctacgcccacataaa
>PGSC0003DMG401011522_exon_1_26
aaggcatcggaggtaaacttctttgatatttatgatccaagaaaccactccatatccttcttatgtatcagacatgccattcatgatcagggagaaaagtacctctcacttgatctttct
>PGSC0003DMG400013721_exon_1_25
aaggcatctgatttctctttgtttaaatgggaagcaagggaggtattcttgatgcatgaccttgtcaatgatttggctcaagttgtgtctgcaaaactttgtcttaggcttgaagattgt
>PGSC0003DMG400011924_exon_2_25
aaggcattggaggtaaacttctttgacatttatgatccaagaagccactccatatccctctttatgtatcagacatgtgattcatagtcaagggagaaaggtacctctcacttgatcttt
>PGSC0003DMG400025545_exon_2_8
aaggcatttcaatctaacttgccaaggattcatggactaggctatgccgattttctattgaaacacctgaaggatttccaaggccgttattcagattcacttgctttcctcaaaaatcaa
>PGSC0003DMG402020874_exon_2_4
aaggccaaattgattgtggaaatgattcactcagtttttggtggaattccagataaatgcaatactaaccttaatctggaaagactggaatcacagttgctggaattcactgaaggtaat
>PGSC0003DMG400028339_exon_1_8
aaggctaatttccccgttcccaaaatatcatgtcaagttttagccaatgaggatggtattgtgattcccggttttgttatgaaattcattgatattgtcgctgataatatcagtaattta
>PGSC0003DMG400031521_exon_1_7
aaggcttcaaaattcgttcaatcaaaaactttcaaggacaagaaactaccaaaaggattttcacatcatctccacagtctggtggtgtatctcagaaacataaagctcgagaactttcct
>PGSC0003DMG400016601b_exon_3_14
aaggcttcaaacttttattcaatcaaaaacattcaaggacaagaaattgccaaaagaattttcacatcatctccacagtctgctaatgtatctcagaaacaaaaagctcgagaattttcc
>PGSC0003DMG400011525_exon_1_13
aagggaactctagatttcttggaaaggatgacagaaagcgatctagaaatttaccttcgtgatctattgaaagaagtcaaataccttgtagtggttgatgatgtatggcagagagaagca
>PGSC0003DMG400018213_exon_1_8
aagggaagtattggggaagcattagatagacatgaagaaaaattcaagtgtacaagaaatgaaaaagagtattgggaggacaagttgaagaaatggaaaaatgcacttagccaagttgct
>PGSC0003DMG403019668_exon_2_15
aagggaataaagtttcttgttgtccttgatgatgtgtggaatgatacctatagtgagtgggataacctgagaagtgtttttgtacaaggagttatgggaagtaagatcattgtaactaca
>PGSC0003DMG400016600_exon_2_7
aagggagataaggatgacatccttgccgacatgttgaggaaaagtctaatgggaaagagatatctcattatattggatgatatgtgggattattgtatggaatgggatgacttaaggctt
>PGSC0003DMG400029220_exon_2_13
aagggagataaggatgatgttcttgctgacatgttgaggaaaaacttaataggaaagagatatatcattgtcttggatgatatgtgggatggtatggcatgggaggacttaaggctttct
>PGSC0003DMG401010943_exon_2_21
aagggagtggaatcgataccaacaacaagtggggtaagaatgtttcctgggcttgagaagttgaggattagctactgtccattgttaaaaagtactccgaagctatttgaaatcctacgt
>PGSC0003DMG400028339_exon_1_28
aagggattcgttcggatctttggtgttgcttcattacaattcgctagtacacgaaggatcaatgaagaaatcataggctttgaggatgtgaaggatgaactgataggcaaactaaaagga
>PGSC0003DMG400033131_exon_1_13
aagggattgcctcttgtggttgtcctggttgatgggtttattgcgaaaatgaaaagggaaacgtccttgtggctcgaggttgcaaataacttaagttctcttgctttgggggagcagagt
>PGSC0003DMG400004295_exon_1_7
aagggcctcgagtttgggaagctgaccaacaatgctcatatccttccaccgcaaaaaagtcatactaaaagataacttcttaagattttgtggaaaagcatctacaggtgggaggaccaa
>PGSC0003DMG400017060_exon_2_43
aagggctgcctaccagtctggctagtctcaatgctttgaagcatctgagaattcaatggtgtgacgcactagagagtctcgcagaggaagggctggacggtttaacttcactcacagagt
>PGSC0003DMG400002799_exon_1_7
aaggggagaattggagaagcatttgataggtatgaagaagctaaggttagaaaatggaaggaagcactcaaacaagttgcagatttgggaggaatggtcttacagaaccaagctgatggg
>PGSC0003DMG400007469_exon_3_8
aaggggcatcggatcatgctgaccacgcgtgatggataccttgctacctataccaatccagatccacataatttgaagcgtttgacaccatcaaatagttttgagttgttggaaaaaagg
>PGSC0003DMG400020851_exon_2_9
aaggggcattatagccaccagtttcaaccttctgaatggaagaaaagtcgagtgagcttcaattacagtaatgagctttccaagtttgcatctctgatatccaaaacacggaaaactttt
>PGSC0003DMG400011924_exon_2_19
aaggggctaaacgaatggcaaaaggtgaaagatcacctttggaagaacattaaagaagataaatctattgaaatctccaacatactatccttaagctacaatgatttgtcaactgcgctc
>PGSC0003DMG400001990_exon_2_4
aaggggcttgtaaattctttgaggaagaattggtacaagtggaaaaagatgttgattctctcaggcaagaggtgatgcagaatgagtttaacaagcatggaagcaaatccgcagtaactc
>PGSC0003DMG403016981_exon_2_9
aagggtagcaggattattgcaaccactagagacaagcgtttgataggggaaaatgatgtagtatttgaagtggaaacactacttgactgtgatgctattaaactatttaatcaatatgct
>PGSC0003DMG400016372_exon_1_14
aagggtccaagataccttcttgttgttgatgatatttggagtacggatgtttgggataacataagaggaatatttcccgattgcaacaataggagtcgaatcttattgactactagggaa
>PGSC0003DMG401026842_exon_2_1
aagggtccttctttggagaatgatgcagtggtcgggtttgataaagaagctaacacagtgatccagcgacttgttgaaggaccgatggatagtgtcgatattatcccagtggtggggatg
>PGSC0003DMG403026842_exon_2_1
aagggtccttctttggagaatgatgcagtggtcgggtttgatgaagaagctaacacagtgatcaagcgacttgttgaaggatcgatggaaagtgtcgatattatcccagtggtggggatg
>PGSC0003DMG400002947_exon_3_1
aagggtccttctttggagaatgatgcagtggtcgggtttgatgacgaagctaataaagtgatcaagcgacttgttgaaggaccgatggacagtgtggatattatcccagttgtgggaatg
>PGSC0003DMG400007469_exon_3_1
aagggtcctttggaggatgatgaagtggtcgggtttgatgaggaagctaacgaagtgatgaagcgacttgttgaaggagtgtcggaaagtgtggatattatcccagtagtgggtatggcc
>PGSC0003DMG400011045_exon_1_44
aagggtgatgaagttggagttagaatgttttctgcgcttgagaagttgaggatcacaaagtgtccactgttaaaaggtaccccacgtcaattggaaatcctccgtgaattaagcattgaa
>PGSC0003DMG400041458_exon_1_17
aagggtttgttacgtgaagatagtctgactttgttcttgaataaggcatttgaacatgatcaagaagtactatatccagaacttgttgacattgcgcaaatgatagtgcgtaaatgtaag
>PGSC0003DMG400006531_exon_1_13
aaggtaactctagatttgttggaaagcatgccagaaggagatctagaaatttatcttcgtgatctattaacagaacgcaaataccttgtggtggttgatgatgtacggcagaaagaagta
>PGSC0003DMG400002920_exon_1_22
aaggtagaagagatggaaaatatagaagaagtggcagaaaaatgtttaacagatcttgtggatagaagtttaatttccatcagtcattcgatatttgatgggaaaaaagcgagatgtgga
>PGSC0003DMG400021469_exon_1_26
aaggtatccttgatgcataattgtatagatcagatttctccttgtgaactatacaaatgtttggaactgacaaccctattgttgcaagagaatcgcttgttgcatgcgattccatactca
>PGSC0003DMG400024429_exon_1_22
aaggtatggattgctgagcaattcgtaaaggaaaggaaggataaaagattagaagtggtggcagaggagtatgtagaagaattaattgatagaagtctaattttggctggtaaacaaagg
>PGSC0003DMG400019928_exon_2_14
aaggtatggggttctttgttgtataaaaaatgcctaactcaatggacaagcacggtagatcaaataaagaaaaattctagtttagaaattgttaaaaagttcaaagtaagttatgatggg
>PGSC0003DMG400029504_exon_1_36
aaggtatttggagatgaaggaagctgccctgctgaactgtcagaagttggacaccaaatagttgagaaatgtcaaggacttcccttggctattgttttgattgctggagtaattgttaga
>PGSC0003DMG400005046_exon_1_68
aaggtcaaagattgtcgaaagcttctttcgttaccaaaggaagacatgccaccaatgctttcctatcttgagataagtgaatgtcccttgagtgaacaaaagtgtgacttgtccaagatt
>PGSC0003DMG402009818_exon_1_7
aaggtcaacaagttcaacagcaaaatctctcattcaagagatacttcatctcagatccctttggatcaaaaagatataatcgttggactagatgaagatttactaaggataaaagatcga
>PGSC0003DMG400026666_exon_1_6
aaggtcagtgatttcatttctcatacaacttttaagagcaaaatgtctcgaaaaatcaacaacatcaatgaaaagttgagggctatcaataagttagccaaagacctcagtctccaatca
>PGSC0003DMG401004423_exon_1_6
aaggtcagtgatttcatttctcatacaacttttaagagcaaaatgtctcgaaaaatcaacaccatcaacgaagagttgagggatatcaataagttatccaaatacctcggtctccaatca
>PGSC0003DMG400008595_exon_1_6
aaggtcagtgatttcttttctcatacagattttaagagaaaaatgtctcgaaaaatcaacaacatcaatgaggagtcgagagctatcaataagttagccaatgacctcggtctccaatca
>PGSC0003DMG400008596_exon_1_6
aaggtcagtgatttcttttctcatacagcttttaagagcaaaatgtctcaaaaaatcaacaacatcaatgaagagttgacggctatcaataagttagccaaagaccttggtctccaatca
>PGSC0003DMG400008393_exon_3_6
aaggtcagtgatttcttttctcattcagcttttaagaacaaaatgtctcgaaaaatcaacaacattaatgaggagttgagggctatcaataaggtagccaaaaaccttggtctccaatca
>PGSC0003DMG400012471_exon_1_13
aaggtcatcaagtggagttttgattctttagaatctcaggatattgaattatcctcaaagcaaagaagcacacatgttaacaaaaagagaggtgacattcaaagttgtttcttatattgc
>PGSC0003DMG402027371_exon_2_10
aaggtccgagagtcttctgaatggaatccggaggaattcttaatgcatgaccttgtcaatgatttggcccaaattgcatcttcaaatctgtgtaacaggttggaagagaaccaaggatct
>PGSC0003DMG400012466_exon_1_12
aaggtctacatggtcatcaagtcaagttttgattctttagaatctcaggatattgaattatcctcagagcaaagaagcaaacatgggaacaagaagagaggcgacatcaaaagttgtttc
>PGSC0003DMG400006573_exon_1_48
aaggtcttggatttgagttcccataaagtgcattatttgtcgacagctacatttgaacgaccaaatcaccttcagtacctctcagtgtgggcaaagaaattctattttcatcctgaaact
>PGSC0003DMG400011525_exon_1_20
aaggtgaaagaccacttttggcagaacattcaagatgactccattgaaatctcctacatactatcattgagctacaacgatttgtcagctacgctcaagcagtgttttctgtactttggt
>PGSC0003DMG400006531_exon_1_20
aaggtgaaagatcacctttggaagaacaatgttgaagatgaatatattgaaatctccaacatactatcattaagctacaatgatttgtcaactgcgctcaagcagtgttttctctacttt
>PGSC0003DMG400011527_exon_1_20
aaggtgaaagatcacctttggaagaacatcattgaagataaatctattgaaatctccaacatactatcattaagctacaatgatttgtcaactccgctcaagcagtgttttctctacttt
>PGSC0003DMG400011528_exon_1_20
aaggtgaaagatcacctttgggagaacattattgaagatgaatgtattgaaatccccaacatattatcattaagctacaacgatttgtcaattgcgctcaagcaatgttttttgtacttt
>PGSC0003DMG400014047_exon_1_12
aaggtgaaggaccattttgatttgaaagcttggttttgtgtttctgaggcatatgatgctttcagaataacaaaagggttacttcaagaaattggctcatttgacttgaaggttgatgac
>PGSC0003DMG400025545_exon_1_7
aaggtgagccccgaatttgtgatggaagtcatcgatgattttgtggggaacatcaatgttctagtgaagatcaatgatccatgttcgtggttttttgttccaggactcaaggaacaaata
>PGSC0003DMG401011899_exon_4_13
aaggtgcaccatgaacatgaaattctgaaagctcttcacaggcatactatcaatttggcatatgaagctgaagtttccattgactctattcttgctcaatataatgttttttggcatatt
>PGSC0003DMG400026433_exon_2_8
aaggtgctaatctcatcaaagcaagacttgggtctcaaaaggttctaattgttcttgatgacgtagatcatagaagccaattagaatccttaacaagagaaagaagttggtttggctctg
>PGSC0003DMG400029504_exon_1_31
aaggtgctgcgggggattcttcagcaagtaactgtctcggaaaaaaaagaaagtgaggatgaccttgctgaaaatctacgaagagcactactcgataaaaggtaccttatcgtcttggat
>PGSC0003DMG400018256_exon_2_2
aaggtggttgcaggaagactaaatcgtgcagttttgagtgtagctctccaccccgttggaatagattctcgagttaaagacataaatctctggttgcaggatggatcaactagtgttgat
>PGSC0003DMG402008383_exon_2_25
aaggtgtaaagaaattccatctcttggtcaactgaagttccttcggcatcttgagctgataggattccttgaattggaatgcatcggacctacattttatggtattgagattaatgataa
>PGSC0003DMG400033153_exon_1_3
aaggtgtacaacaatccctatattgttgatcactttgatgttaaagcatggtgtgctgtgtcacaagcatataatagaaggacgttattggttgagattttcaaacaagctacaaatgat
>PGSC0003DMG402011427_exon_1_20
aaggtgtataaagctctgaggctaagctatgattacttggaaagtgatgaagccaagtacctctgtttgctttgttccttgtttgaggaagatagtgatatttggattgaagaattgctt
>PGSC0003DMG400038020_exon_1_17
aaggtgttcggaagtaaacatgaccatctggaattagaggatattgggaagaagattgcagaacaatgccaaggactacctctaacgattctcgttattgctggccagctatctaagata
>PGSC0003DMG402029995_exon_3_10
aaggtgttgattgtgcttgatgacatagatcattgtgatcatttggagtatttagcaggtgatctttgttggtttggtaagggtagcagagttattgtaacaactagaaatagacatttg
>PGSC0003DMG400030497_exon_1_29
aaggtgttggatgcacgtgaaattggctacgatttctcacatataatacctcaacttgtacatttgaggtatattgatgcaagaattgagaatccttcttcactagccaaattgttcaat
>PGSC0003DMG400023645_exon_1_17
aaggtgtttggaccaaaacatgatcatcctcccgaattggaagaaattggaaaggaaatagtagaaaaatgcagaggactacccttgacaatttcagtgattgctagacatctctctaaa
>PGSC0003DMG401015877_exon_1_17
aaggtgtttggactagaacacgatcatcctgctgagttggaagaaattggaaaaacaatagcaggaaaatgccaaggacttcccttaataatttcagtgattgcagggcctctctctaaa
>PGSC0003DMG400018903_exon_2_23
aaggtgttttgtatgttagaaagattcaaagattgtttcttgttatcccaaggatcagacaaaaattatgtcaaaatgcatgatgtggtgcgtgacgtggctatatatattgcatctgag
>PGSC0003DMG400017060_exon_2_30
aaggttatcaacttggtgcactaggaagcctaaatctctatggctcaattgaaatcacgcatcttgagagagtgaagaatgataaggatgcaaaaaaggccaatttatctgcaaaagcga
>PGSC0003DMG402029961_exon_1_5
aaggttcaaacaaaaattgccaatagaatagacataaaggttgatgtcaacaaaagagtacaagacgttgccaataaaattcatcaaagactcaagcaagaaatgagctcagttcttata
>PGSC0003DMG400011525_exon_1_25
aaggttcatgatttacttcgtgatcttgccgtacaaaaggcatttgatataaaattctttgacatttatgatccaaaaaagcactccatatcctccttatgtatcagacatgtgattcat
>PGSC0003DMG400018256_exon_2_7
aaggttgaaaagatatacaatgttgatgaaggagtcatcaagattcaagaggccatccattgcagaagaattcttcttgttctcgatgatgtggatgatcgagatcagctaaatgcggtt
>PGSC0003DMG400020722_exon_3_9
aaggttgatttaggcattatgaccttactacactggctagatttgggaggaaatccaattaacgatttaccagatagtatcaagaatcttacgaggctaaaaactcttaacatcgcgtat
>PGSC0003DMG400011898_exon_4_16
aaggttggagctagagcgggtgatattctatatgtaattcaaaagcttcttcctagatctataaacaaagatgacactagcaaaataagtctttgctcaatacagatattggagaagact
>PGSC0003DMG400006570_exon_1_17
aaggttggagctatagcgggtgatgttctatatgcaattcaaaaggttcttcctagatctataaacaaagatgacaccagcaaaatgagtcttttctccatacatgtattaaagaaaact
>PGSC0003DMG400010287_exon_2_8
aaggtttacaattgtgacaacactgtttctcattttgatgttcgggcatggtgcattgtttcccaaacttataaccggagaaagctattacaagagattttgagtcaagttaccagttcc
>PGSC0003DMG401022784_exon_1_8
aaggtttggtgggaaattgtcacaatgtggaatgtccacccaaccttcgctaatccgcataaaaattagcagataactctcgctgacctcaactttgagcttctcaagctgagttaaatg
>PGSC0003DMG400025615_exon_3_5
aaggttttccatggagacaactgcccatctgaacttggagatgtgggctttcggatagcaaaaagttgtggcggattgcctctcttcattgtgctagtagccggtgttctgaaagagaaa
>PGSC0003DMG401018576_exon_1_46
aaggtttttgatgatgctcaactgtttagatcccaacttgagggaatgaagcagtttgaagaattagatattagggattgtaactctgttacctccttaccttttagcatactgcccact
>PGSC0003DMG400018441_exon_1_18
aagtacattgaggtagataattgcaatggatctgttgtcgagtcagccaggattatccagagaacaaaagttgaagagtatgccaatgatgatttagagctcgtcatcaaggaatcataa
>PGSC0003DMG400006573_exon_1_35
aagtaccatactgatccttattctcttccattcctcacaacagaagagagttgccaattgttgcagagaaaagtatttcagcaggaaggttgcccacctaaactacaatatgtgagtcta
>PGSC0003DMG400016599_exon_1_4
aagtactacactgatccttattttcttccattcttcacaacagaagagagttgcaaattattgcagaaaaaagtgtttccaaaggaagatttcccgcttgaactacaagatgtaagccaa
>PGSC0003DMG400030856_exon_2_50
aagtacttgactatctctttctctatgaatctcatagagctgcctaccagccttggttgtctcagtgctttgaagtgtctacaaattcaatgttgtgacgcactagagaaattccccgag
>PGSC0003DMG400006003_exon_3_9
aagtagagttatcataacaactaaagataagcacttgcttgttgaacatgaggtagaaaagatatacagaatgacaacattaaataaagacgaaagtttgcagctctttaagctatatgc
>PGSC0003DMG400024337_exon_1_28
aagtataacaagtcataggtgttgcgggagattcttcatcaagtaactggctcggaaggaaacaaaagtgaggatgaccttgctgaaaagctaagaagagcactacttgataaaagatac
>PGSC0003DMG400001983_exon_1_24
aagtataacccgcacctttatttcaatgcaatattttggtttaaattttccaaagggaatttgctcctttgtttcacagctcaagttgcttaaggtgttggatgtatcatcaattcaata
>PGSC0003DMG400005970_exon_1_2
aagtatacttttcctgaacagatcaaccgtttgagaattttgttcaaagagttaccattgattaacgacattcaggatgagatgaggatccatttcttcaagcgactagtgacgctggtc
>PGSC0003DMG400002426_exon_3_4
aagtatagcaaaaaactcatccacttagatttgcattattgtagaacacttgagaggtttccatatgttaatgtggaatctcttgaatctatgaatctaaaattctgctctagtttaaag
>PGSC0003DMG400010287_exon_3_28
aagtatctcaaggtggaatgcctcggaggaatcctttcccctgcttgaaacacttgttataagcgggtgtaagaacctcgtggagatcccccttagctttgcagatattccaacactgaa
>PGSC0003DMG400031521_exon_2_4
aagtatctgccaattactcgacgtagcaatcctgtgagtgatgatgaggagatatttggttttgagataatatcagaaaaactaattcagtatctgactcgagggacaagtgagctagat
>PGSC0003DMG400015693_exon_2_2
aagtatgatgtctttttaagttttagaggtgtcgacactcggagaacatttacgggtcacttgtacgaaggtttggaaaacagtgcaatatgcacctttcaagatgataaaaggctagag
>PGSC0003DMG400031318_exon_1_24
aagtatgattatgctttcatcaatgccaaattgatatgcaatgatcatttgaaagaccttaaagtgattgagaaagaatgtaaagtgggcacagcatctagaacatatggctggtgtgtt
>PGSC0003DMG400038020_exon_1_23
aagtatgcagaagaatgtttggaagatcttgtgaaccgtagtctcgttattgtcaaagagaggaaatccaatggtcgaatcaaaagttgtgctgtccatgatcttctgcaagacttaggc
>PGSC0003DMG400023288_exon_1_25
aagtatgcatgatattaccaaatctcactccctaaacaacattagcagcttgaaaaaccttagcactctcaaattgatttgtagaagtcgtgcatcattcccatcccttgaatttgttaa
>PGSC0003DMG400027867_exon_2_2
aagtatgctagctcaggtaagcctcctaatcaaatgcgactattgaatattgatgaaagttggaagttactacagagtagagtctttgtaaaacactgtttctcccctgaatttgaacaa
>PGSC0003DMG400029415_exon_2_12
aagtatgctgatggactccctttagctcttaaagttttgggttcttctctttatggacgaaacaaagagcaatgtagagatataattgatagattgaaaagaatccctaatgatgacatt
>PGSC0003DMG400029453_exon_1_8
aagtattgtgctcatttacttctccccctgatgaatgaatacatgattcttcgacaagtattcagacatctgagagatttctatgagttggaatgcatagcggccaacaaaacaagaact
>PGSC0003DMG400009633_exon_3_3
aagtatttgaatctaaagcaatgtacgagtcttaaagaagttcatccttccctcaaggattgcaaagaactcaagcagttaaatttgtcttattgtacaaaccttgagaggtttccatat
>PGSC0003DMG401013522_exon_1_13
aagtcatcaagatcagagactacaatgaagtcgggatgtatgcttgattttgttaatggtctacaagaggatctggaggagacgcctctagaccgtgatgaaattcggtgtgtcggaaga
>PGSC0003DMG401007461_exon_2_33
aagtcatggaatccggagaaaggtgattttcgaaaactgcaggtcttgtggattcatagcaatgacctccatacttgggaggcttcaggatctcacttccccaaacttagggtacttgtt
>PGSC0003DMG400031878_exon_1_23
aagtcattgacagctggtaaaataattgtaggttttgaggaagagacaaactggttacttcggaagctcaccagtggacaagcagatctggatgtcatttcggtcactggtatgccgggt
>PGSC0003DMG402006288_exon_1_4
aagtccaaattgattgcggaaatgattcactctgtttttggtggaattccatatggaagcaaaactaactttaatgtggaaagtctagtgttgcagttgctggaattcattgaaggtaat
>PGSC0003DMG400043186_exon_1_4
aagtccaaattgattgtggaaatgctttaatcagtttttggtggaactccagatgaatgtagaactaacattactgtgggaatattagtatcacagttgcggcaattcattgaaggtaat
>PGSC0003DMG400018442_exon_1_4
aagtcccacaaattttttacaacttcaagtttcttaaagtgttgaatttggagtccactgttatcaattctttcccaacggtgctagtttacttgaggtattttgctgcacaaactgatc
>PGSC0003DMG400021986_exon_2_19
aagtcccagattcatctcaatgttgcttccccatgagtgatggaccactcttcatgcatctgctacagagacacttagatgatttgctggattccaatgcttattcaattgctttgataa
>PGSC0003DMG401008349_exon_1_21
aagtccctcttcttgctttgttctttgttcaaggaagatagtaatatttcgattgaagaattgcttaaatatggaatggggcttcgcatcttttcaaaaattaaaaatatagaagaagca
>PGSC0003DMG400020722_exon_2_2
aagtcgtccagccttatatattgcttcttgttcaattggaatacatcgtagagccaggcccattaattcttgggttcaaactgatgtatcgaacaattccaatattgaagtacttctagt
>PGSC0003DMG401002242_exon_2_3
aagtctaagaaatatccttctagcagatcacgaggacaagcggcaaaaggcatgtagattcttttatgaagatttgttgaaagttgaagaacaagtttattttctcaacaaagaggtgat
>PGSC0003DMG400029504_exon_1_62
aagtctattcaagtggttcaaagtaagcgtgaggttggagattcagccatggaaattaagaaagatgtggcagcttacacaggagaggacagacttcatgtccatatatcagatgtgtat
>PGSC0003DMG400024055_exon_2_17
aagtctctcttatttgtctcaccatatgacacaatcgagatgcatgatttgatacaagaaatggcctggcacatcgtgagactaggtgacacaagaaggagcagaatatggcttcccgag
>PGSC0003DMG400028001_exon_1_63
aagtctctgtttctctttcaatttccgagtcgcatttttaattattattttccacgagttagtcttctccattctccaaacatttttctattccacttgaaacaaatttatgaatatcta
>PGSC0003DMG400025683_exon_2_30
aagtctctgtttctctttcactttccgagtcgatttttaaaatattattttccacgagttccagaaaagaacttatgtatgcaatttaatactcctactttttcctttttgacattataa
>PGSC0003DMG400029314_exon_1_16
aagtctggatgcgcatgggtcaccattccaaaagagtttaataaatcagatgtattgcagaacttgctaaaacaggtgggggattccaaggactctgtggatctaactcccaatgagctg
>PGSC0003DMG400029506_exon_2_26
aagtcttaagactttgtctatgcgaatggtcaatcattcggaatggcaagttgatatggaaacctttcccaagcttgaggaattaagactagcacattgttacaagcttacggagatccc
>PGSC0003DMG400024337_exon_1_24
aagtcttccgacaagccaattgagtcaacctcatcatcttttgttgaggtaacaataggtcatgaggaagaagaatcctagatcactgaccagctcctagatgaacatgaattcgagctt
>PGSC0003DMG400029460_exon_1_21
aagtcttccgtcgagccaattgagtcaacctcatcatcttttgttgaggtaacagtaggtcatgaagaagatgaagccaagatgattgaccagctccttgataaacatgaatccgagctt
>PGSC0003DMG401022603_exon_1_6
aagtctttacaagaacttctattagatgagactgctatagagaagttgccttcaagtatatttcgcttaacaaaacttgaaaggttaagcttaaaccactgctactcattgaaacaactt
>PGSC0003DMG400016372_exon_1_4
aagtctttggaggaaataataagagatgctgttagttatgcagaaaatgttattgaaatgagctggacatgtggaaatgcatctgaaagttcactaaacaagaattttctaccggttgtt
>PGSC0003DMG400015681_exon_2_8
aagtgaactaccatcagctatgattgagcaccaatctagtcttacaaatctagatttgagtggcatgaaaaaccttgaaaaactttcacgcagcattggcaagttgaaacatttggtgat
>PGSC0003DMG400013543_exon_1_8
aagtgacagctttgctgaagcatttgccgaacatgaatcaaagtataaggatgatggtgaggggatgcagaaggtgaaagaatggaggactgccctaactgctgccgcaaatctaaaagg
>PGSC0003DMG400017060_exon_1_7
aagtgatgaaaaaactacatgcaattgcagaggaaagaaagaattttcatttgcacgaaaagattatagagagacaagttgtcagacgggaaacaggtactcatcctaaattagtattac
>PGSC0003DMG400017060_exon_2_33
aagtgattgaagcccttaaaccacaccccaatctgaaatttttagaaatcattggcttcagaggaatccatctcccagagtggatgaatcactcagtattgaaaaatattgtctctattg
>PGSC0003DMG400007462_exon_2_29
aagtgcctggaacatttgaaactgttgaatgatgttctttacatgaataaaacagttcaacttcctgcagcattcttcagacttgtacgtacagtaaagaagttaactttggcaaacaca
>PGSC0003DMG400021948_exon_1_3
aagtgctctatgctctcaccaacttccaactgcctacttcagcaaacttgaaagattggaagtaaagaattgtagaaaattgagaaacttgatgtctccatcagtgaccagaggtgctcg
>PGSC0003DMG400020935_exon_3_8
aagtggaaaactgcacttactaaagttgcaaatttatctggatgggattcgcgaaatgttgtttatgggtactatttcttgattcaactatttaattttatctttaatttgacctttgtt
>PGSC0003DMG400026187_exon_1_10
aagtggatccttccttgcaacggatcgttacaactcattgccattgtggggatgggaggtctgggcaaaaccacacttgcccaaaagatttacaacgatagagaagtgtgttcacgcttt
>PGSC0003DMG400029588_exon_1_9
aagtgggctaatttaagacaagtcctgaaggttggagcaagtggtgcttttgttctaaccactactcgtcttaaaaaggttggatcaattatgggaacattgcaaccatatgaattgtca
>PGSC0003DMG400017061_exon_1_19
aagtgggctaatttaagacaagtcttgaaggttggagcaagtggtgcttttgttctaaccactactcgtcttgaaaagagaggattaattatgcgaacattgcaaccatatgaattgtca
>PGSC0003DMG400029590_exon_1_18
aagtggtgccttcttattctcctttaatcttggaaaggtttgtctcgctaagggttcttgatatgaaattttcaaagtttgatcagttatcatcttccatcggagatttaatacatttaa
>PGSC0003DMG400019900_exon_1_18
aagtggtgtcttcttactctccttcgctcttgaaaaagtttgtctcattaagggtgcttaatctaagttactcaaaacttgagcaattaccctcttccattggaaatctattacatttaa
>PGSC0003DMG400008292_exon_2_14
aagtgtaatgggcttcctttagtacttgatctaatcggtggagtcatttcaaagaaggaaaagaaagaggctttgtggcttgaagttctcaataatttgagttcctttatttttaaggat
>PGSC0003DMG400023273_exon_1_19
aagtgtagaggcttacctcttgcaaatgttgtattgagcggactactttcgcctaaaaaggggctaaccgaatggcaaaaggtgaaagatcacctttggaagaacattaaagaagataaa
>PGSC0003DMG400032572_exon_2_19
aagtgtagaggcttacctcttgcaattgttgtattgagtggactactttcgcatagagggggggtggacaaatggcaagaagtgaaagatcaactttggaagaacattattgaagataaa
>PGSC0003DMG400029460_exon_2_7
aagtgtagtttagaggaagcaactcaaagatacttggatgctttagtttccagtagcctgataatggtggatcatatgctctacaagaagaatatgcctttttctgttaggatcaaggtt
>PGSC0003DMG400025099_exon_1_54
aagtgtcgtgtgactcaagtatattcatggaaagaattgctgcttaccatcttgaattgtgttcttcagcctgctgatcgcaccgaaaaagaagatggtgaattagctaatgagctgcgt
>PGSC0003DMG403015877_exon_2_31
aagtgttgggaagctagaagtgataacttccctaatctaaaacgccttgttctgaagaaatgcaaggacctgaaaaaaattccaacaaattttggggaaatttattctttggaattgatt
>PGSC0003DMG400007872_exon_1_24
aagtgttgtggaattcatgatacgactcgtgaactctgtatgatggaagctcgtaacatgaattttgtgaatgttctcggaagtaagaatgatcaaaatccatgtgtgaaatctatgcag
>PGSC0003DMG400007870_exon_1_24
aagtgttgtggaattcatgatatgactcgtgaactctgtttgatggaagctcgtaacatgaattttgtgaatgttctcagaagaaagaatgatcaaaattcatatgtgaaatccatgcag
>PGSC0003DMG400018256_exon_2_14
aagttaaaggcaatccctgacaataagatcttggaaaaacttagaatcagctacgatttgctgccagatgatgatgatgtacagaaaatattccttgatattgtctgtttctttgtggga
>PGSC0003DMG400018441_exon_2_36
aagttaacattgttgtggattggagaaggatttgtaaaaaatgatgaacacaggactttggaagatatagcagaaggttacttgaagaatcttgttgaaagtaatctagtgatgcttgct
>PGSC0003DMG400007471_exon_1_32
aagttaactttggtaaacacaaggttttcttggagcgatgcgaataaattggcacagttggaacacctggaagtcctaaagttgaaggaaaatgcattcataggtgactcttggaagccg
>PGSC0003DMG400018213_exon_3_3
aagttaatcaatgttgacgacaccattggatgtttgcaaacactcatccttttgaaccttaaagatagtcagaaactaaagagcctcccagatagcatatgtaagttaaaatgtctcgtg
>PGSC0003DMG400021469_exon_1_11
aagttacaaaatggcatagccgagaatgttggcttagatctttcttgtgttaatgatgagataaaaagggccgcaaagctattccaagcattgaagagaatgaatacttttgtcctaata
>PGSC0003DMG400013308_exon_1_30
aagttacactatgttaagagtttatatttatgggacagtaagcttactaaagatcctctaaggtctctccaacatctgtctaatcttatggtgctatcactttgcaattcatatgatggg
>PGSC0003DMG400018903_exon_2_28
aagttacatgatgatttttttaatggaatgagtaaacttgatgtcttaagcctgaggggagacagatataggtccattctgcttgttcgagcatccatagccagatatttggatcccatt
>PGSC0003DMG402020874_exon_1_14
aagttacgggttataaggacatgggagatgaggatgacgttcttgctgacatgctgaagaaaaaattaatgggaaagagatatctcattgtcttggatgatatgtgggattgtatggcat
>PGSC0003DMG403015877_exon_2_6
aagttactccgtgataaggtgtttggactagaacacgatcatcctcctgagttggaaagaaattaggaaaaaaaatagcaagaaaaatgtcaaggacttcccttaataatttcagtgatt
>PGSC0003DMG400008394_exon_1_62:PGSC0003DMG400008394_exon_1_63
aagttagaagaaagtttcaccaactactcccagtggtccaaaatttcccatatttcaaatattgaattaggtgggcggagaaggacaaccgtaagtctcggtttctctttcacttactga
>PGSC0003DMG402004425_exon_4_15
aagttagataagcacaacaacataacacactgtaagatgcacgatcttgtgcatggtttggctggggatatcataaaatctaaactatttgatccgaggagcgatggtggagaaaatctt
>PGSC0003DMG400024273_exon_2_35
aagttatacatttgtggagtacaccaggattacaaatgtagaagcaatgacagtgtctttcaagatctttgctacttagatcagctccaagaattgaaatttcagataaaaaaggtgtac
>PGSC0003DMG400016808_exon_1_8
aagttatatctatcgtattgctctaagtttgaaagcctttcagaagggataggggatttagaaaacttggaggagcttcatgccgactatactctaatctcacaacctccatcttccatt
>PGSC0003DMG400002217_exon_2_38
aagttatgaccatttatcagatcaagtaaaattgtgcttgctttacattgcaagttattcgaaggacactggaatgataatttctgggttgatagatttatggcatgctgaaggacttgt
>PGSC0003DMG400008449_exon_2_8
aagttatgaccatttgtcagatcacgtaaagccgtgtttggtttaccttgcaatttatccaaaggacaaagatataaggatctctcagttgaaagatttttggattggtcaagggcttga
>PGSC0003DMG400003380_exon_2_3
aagttattgagattttttgtctgctttgtttcaaacaaatgtatagagcctcaataccgacatactactttttatattcatgctttaattgaggctagccacattgcaatggttgtctgg
>PGSC0003DMG400002217_exon_2_43
aagttcaagtgccccatcttcttcttcagatttgatgccacgtatagtgaccattgattgtaaaagcaagttctttggccttgaaaattttgtcctgttcggttcaaataagaaaaggca
>PGSC0003DMG400026433_exon_3_1
aagttcaattcaaccttagtccaaaggaacttgctccaaagggatgattggtctagtttggtgatgcatgatctagtgcaggaaatgggaagagaaatcgttcgcatggaatctcaagac
>PGSC0003DMG400029314_exon_1_9
aagttcagactaataagtccaaaggcacaatgtagttatcctacgatcccagagagagaggaactagtcctggaggtagatagaaaacctctgaggtgcatcagcgacaagtctttgtgg
>PGSC0003DMG400008393_exon_3_29
aagttcatgagagttttagatttgtccagttcaggaatcagggagttgtcggccaaaattgggaagctgatatacttgagatatcttgatctctccgacactaagatcacagccttgccc
>PGSC0003DMG400029453_exon_1_55
aagttcccaaatcttcagcacctcaattgcatcatcaaggaaccgatagatcctcctacacaaggcgattggtttcccaagcttgatgtccttaataaacttgaatcactcatcgcaaga
>PGSC0003DMG400029460_exon_3_12
aagttcgttcatttaacaaatattaacagtcaggttgtagattcagccatggagattaagaaagatgtaattgatttcgcaggagaggacagacttcatgtccatatattccattgctaa
>PGSC0003DMG400007867_exon_1_42
aagttcttgtctctggatgacgtatacattcagtactggagagctagtagtgatcactttccgtaccttgaacgactttttcttaaagattgctattctttggattcaatccctcgagat
>PGSC0003DMG400018442_exon_1_9
aagttctttccactccatgcttttcatgtgcaaaggatgtggaattgctagtgcaaaaaacgccgaatcttcgggagctgagatgctcatttgttggtttcagacaagaatgtttacctt
>PGSC0003DMG400006533_exon_1_26
aagttctttgacatttatgatccaagaaagcactccatatcttcttcatgtatcagacatgctattcatagtcaaggagaaaggtacctctcatttgatctttctaacttaaagttgagg
>PGSC0003DMG400012918_exon_1_32
aagttgaaaaacttgagacacctacactattattcattcgatgcaacttgtctaatgccattcaagatgggacaattaacttgtctgcaaacattgcaattcttcaatgttggttatgct
>PGSC0003DMG400020749_exon_1_21
aagttgaaaatattagggaaactcgttctttcctattcgaaagatacagaggatattttcaaaaggtttcccaatcttcaatttcttcagtttgatctcaaggaatcatgggattattta
>PGSC0003DMG400008394_exon_1_40
aagttgaaattaagtggtagcaaaaggtgcaaagaaattccatcccttggccaactgaaattccttcggcatcttgagctgataggattccatgagttggaatgcattggacctgcttta
>PGSC0003DMG400024430_exon_1_21
aagttgaaattatttggtactcgtataccatgggaagttgtgaatttgctggctaatttacccaatcttgaggtgctcaatgggaatcgtgcatttgttggaaaagattggaaagtagat
>PGSC0003DMG400018213_exon_1_10
aagttgaagaaatggaaaaatgcacttagccaagttgctgatttggctggaatggtccttcaaaatcagtactctctcttccatctttgccaaatgctaaaaagaggaaaacagaaaaaa
>PGSC0003DMG402006288_exon_1_10
aagttgaagcgatcttcaaagcaagtgcaaatcattcaaaagaaaatgagatttttgagatacttatatgtcacagagataaagaattacgttgaccatgagaagctggaaggtctggag
>PGSC0003DMG400021987_exon_1_24
aagttgaatcaagtgactctttctaagtgggaggttggagaggaatcctttcccacgcttgagaaattaaaactgtcgggatgtcgtgatcttgaggagattccatctagttttggggat
>PGSC0003DMG400021098_exon_1_28
aagttgaatctgaggtcccttctcttttttagaataaatgaattgtcattttctgctctacaaaaactgctaaggcagctcagattggtaagagttgtagatttacaatatgctcctcta
>PGSC0003DMG402006288_exon_1_19
aagttgaatgaggtcttggaaaaggttggagctatagcgggtgatattctttatgtaattcaaaagcttcttcctagctctataaacaaagatgacactagcaaagtagatgtctgcaca
>PGSC0003DMG400021948_exon_2_36
aagttgacacggtacaatcttacagcgggtgtcaggtggactacttcaatcatggatgaatacgattacgataggaatattactttagaggtcacgaagaccagcccattgggtaattgg
>PGSC0003DMG400011425_exon_1_24
aagttgacacggtacactcttgaaatgtgttattggaattcaagatttgatgaatacgacaagattattgctttaaaggtcacggagaccagaccattgggtgattggatctgccacctg
>PGSC0003DMG400006316_exon_2_20
aagttgagaaaagaagatgggaggactgtgtgctcatcaattcaaaagcttcgcaagcttgagtctttaaatcttaaatcagtggaagagcatgagatccttgatctttcttacatgtca
>PGSC0003DMG400018213_exon_2_14
aagttgagagatatacctacaaataaaattgttgacaaattgagattaagttatgagttgttggaagatgatcatgatcagaatttgttccttcacctttcttgtttctttgtgtggatg
>PGSC0003DMG401019148_exon_1_45
aagttgaggattattaactgtccactgttaaaaagtataccgaatcaatttgaaatgctgcgtgaattaagcatcgatgggaatcagataattgaatttggaattgaggttcttctcttg
>PGSC0003DMG400000816_exon_1_25
aagttgaggcatgtggacataaacgaatttcctgttacaatatgggaagaagatgatattgtgttagataacttgaagactcttggaatgtgttctatgtccgtggctgacatgactcga
>PGSC0003DMG400020872_exon_2_29
aagttgatactattagggactgatatagaaagcgtgatttccttcattgtcggactaccaagactggagcaggggcggatctacatggatccaaggggggttcatccaaacccctttcgt
>PGSC0003DMG400027407_exon_1_33
aagttgatcagcttgcgtcaccttgacactactggcacttctctcttgaagatgccactacatccaagcaagttgaaaaacctccatgtgctagtaggatttaagtttattctaggtggc
>PGSC0003DMG400011193_exon_3_3
aagttgattaagtgtgagaacgaatctctcaaggcttcagctgccaaaattaaggaagatgttgaagagaatgaaggaaacgaccgtattgacctcattatcaaagtaagtagaaacaaa
>PGSC0003DMG400007606_exon_1_4
aagttgattaggttatggatttcagagcaattcgtaaaggcaagaagcaataaaagattagaagtggtggcagaggagtatctacaagagttaattgatagaagtctaattttggctgat
>PGSC0003DMG400006296_exon_1_34
aagttgattgactgcaatgaatcactggaggcttcagctgtaagaattaaggaagaagtccaagcaattgaaggatgtgaccgtcttaaacttattattatcaaagtaagtagaaacaaa
>PGSC0003DMG400016656_exon_1_40
aagttgcctctgtctattcaaacctccaagagcatcaaattaataagaggaacatcagaatggtggagccaattagagtgggatgacgacaagttcaagtcgaacttagagcattgcttc
>PGSC0003DMG400025512_exon_1_19
aagttgctggaaaatattgaactcctcaaggaagatctcaaacatgtttatctgaaagtcccggattcatctcaatgttgcttccccatgagtgatggaccgctcttcatgcatctacta
>PGSC0003DMG400027407_exon_1_7
aagttggaagacaccattgaaacattggaggagttgcaaaagcaaattggtttccttgatctaacaaagtatcttgattcaggtaaacaagaaaaaaggacattttcaacttctgtggtt
>PGSC0003DMG400023645_exon_1_8
aagttggaagatggtatcgttcagggaattgatgatgacttggagatcataattaaaagattgacaggaccaccatcggatctagacattgtcacaatatcaggcatgggtggcattggc
>PGSC0003DMG400006296_exon_1_29
aagttggtactaactggaaatcctacagaaggcatgatttccctcattgcgggactaccaagtctggagtatctcaaattaagcaggaagtctcagatttggatgaaattaggagagtgg
>PGSC0003DMG400005052_exon_1_50
aagttggtttcttttccacaagagattaaacacctgaattcccttcaccgcgttcaccttgatggtctgccattgttccactctagagaagatactgttattcaccctgaggagttgggt
>PGSC0003DMG400001982_exon_2_4
aagtttatagaaaagaggatcagagatgtaatatataaagcagaagataaagttgattcaagtctaagaagcatcattctagctgattgtacagagagtagagaaggggcttgtaaattc
>PGSC0003DMG400024430_exon_1_4
aagtttatagaaaagaggatcagagatgtgatatacaaagcagaagataaagttgattcaagtctaagaaacatcattctagcagattgcggagagaagagagaaggggctgcgaaattc
>PGSC0003DMG400024429_exon_1_4
aagtttatagaaaagaggatcagggatgtgatatatgaagcagaagataaagttgattcaagtctaagaaacatcattctagcagattgcacagagaagagagaaggggctgcgaaattc
>PGSC0003DMG400005174_exon_2_19
aagtttatgcagcacacagtgccatacaatccatatcaacatttgaattccatggaaccacggttaggcatttatattcatgatgatcttgttaaacaattagatcattatgaatatctg
>PGSC0003DMG400003445_exon_1_8
aagtttccaaagatctgtggagatatgcggagcttatcaaaactctatgtaggatccccttggataagaagcttgcccctgtctctctgtggcttaagctatttgaatttgaaagattgt
>PGSC0003DMG400044423_exon_1_31
aagtttctaaacttgaggagtactaagataaaacacctgccaggatcaatagggaagctagagagccttgagttcttggacctaagggacacattggtagaaaaattacctgttgagata
>PGSC0003DMG400027409_exon_1_2
aagtttcttattgttttagatgatgtctggaatgataactttgatgagtgggatggcttgagaaatacatttgtacaaggagatataggaagcaagatcattgtgacgacacgtaaggag
>PGSC0003DMG403019668_exon_2_35
aagtttcttctaagtggtttgagaatggaagatttgggtaatctacataacttgtatggatctgtatcagttttagagttgcaaaacgtggttgatagaagggaagctgtgagggcaaag
>PGSC0003DMG400018441_exon_1_17
aagtttcttctctaaagtacattgaggtagataattgcaatggatctgttgtcgagtcagccaggattatccagagaacaaaagttgaagagtatgccaatgatgatttagagctcgtca
>PGSC0003DMG400002980_exon_1_14
aagtttcttgtaggtggtcctggtggtttgagaatggaagatttgggtgaagtacataacttatatgaatctctatcagttgtagagttgcaaaatgtggttgatagaagggaagctgtg
>PGSC0003DMG400020749_exon_2_3
aagtttgaagatataatgactagaaaaagacaggaggttgagaatctgcttcaaccaattttggctgatgatggcaaagacgtcgggtgtaaatatgtctttactagcctcaccagtaat
>PGSC0003DMG401011427_exon_3_1
aagtttgatacttcaacttttgcaggtttcttgtcccaatctgactgagctatacatccaaaaccttgaaaggattagtgctctatgctctcaccaacttccaactgcctacttcaccaa
>PGSC0003DMG402009305_exon_3_20
aagtttgtctcgttgagggtgcttaatctaagtaaattacactttgagtcgttaccctcttccattggagatctaggacatttaagatacctggacttgtctggcaatcttataattcgt
>PGSC0003DMG400002478_exon_1_7
aagtttgtctcgttgagggtgcttaatctgagtcgcataggaaatgaacagttaccatcttccattggagatctagtacatttaagatacttgaacctctctcgcaataacatgtgtagt
>PGSC0003DMG400000816_exon_1_27
aagttttgggacaagtttgcaaatcttgaagaactcaggctccacattaatgaatttgcagatcatatttctgattattcaagctctgcattgatgaatttggatattattttcccctcg
>PGSC0003DMG400033160_exon_2_4
aataaaaatcgatgatgttcgaattgttgggatctggggaataggcggagtcggtaaaacgacgatagcaaaagccatctttgatactttatctgatcaatttaaagctgcttgttttct
>PGSC0003DMG402004578_exon_1_19
aataaaaatgttgacaagtcagccagtgatatcagggaaacacaagttgaagattaccagaattccaagttcgaggtctttatcaccagagagaataacaagtcagattcaggtacgcaa
>PGSC0003DMG400020736_exon_1_11
aataaaattttgaatcaagttaatggctcggattcaaaatcgagtgagaatattgatgttgctgataagctacggaaacaactgtatggaaagcggtatcttattgtcttagatgacgtg
>PGSC0003DMG400018619_exon_1_28
aataaactagatgccatccctattgttgggatggggggacaaggcaaaacaacttgtgctagaaagttgtataataatgtcagcattgttcaccattttgatgttcgagcatggtgcatc
>PGSC0003DMG400017146_exon_2_30
aataaactcacaaagttgccaagagatatttggagattggtgagccttcgacgtttggtatgtagattctgccgctcattaacccatattccgccaggactttggcagttggcaagtctc
>PGSC0003DMG401012062_exon_3_3
aataaagaggcaatgaaaaatatgaaaaagcttaggatattgtacataaatgatggtagcttaaacaatttctttttacacccttcttcgattgattcaaaatacattcccaacggctcc
>PGSC0003DMG400018441_exon_2_20
aataaagttcctgagtggtgtatcatgctttggctcttggaactcatagaggagattagagcaggggtagcaaagatccaaagtcttgaggttgactcagcgtcacatggtaccgaagat
>PGSC0003DMG400023656_exon_2_15
aataaatgcttaggagtgctcggtttgagttactatcacttgcctaatcgcctcaagccttgttttctttctatgagtagtttcccagaggactttcaggttgatactcggagattgatc
>PGSC0003DMG400016808_exon_2_8
aataacaaaactcccctaaaatgtagacataaatttgtgttgttttcattatggtctttgtcatcatttgtcctccccacgagtctcgggtttgagatccacaccgccacatggcattat
>PGSC0003DMG400025615_exon_3_7
aataacaaagcagatttgtggaaagaagtagaagaaagtctagatgcactgaacatcgatagcttggaagagagcatgtcgataattggattcagttacatgaatttaccacatcatctg
>PGSC0003DMG400018464_exon_1_12
aataacaagctgcaagctggaaatggttcggttggtggtacttgttcaccacgatcgcttgtttcaacccttgagaatgacatggtggggcacagcgatgagcaagacatggtggggcac
>PGSC0003DMG400009686_exon_1_3
aataacaggggaatattcacttttcaagatgataaaaggctagagtatggcgattcgatcccaaaagaactcatgaaagctatcaaagagtctaaagttgcccttgttgtattctcaaag
>PGSC0003DMG400025683_exon_1_20
aataactgcttttcactcaggaagcttccagaagaaatggaaaatatgataagtttgagacacatatattgcaactatcattaccaattagatattcagatgcaattaatatggggcaat
>PGSC0003DMG400029405_exon_1_35
aataacttacccacctccatgtggaaatcaaagaaattgcggcatctcaatctcagtcacatccgtcttgacatgccaaagcattcagataccgattctttgcctacactccttacactg
>PGSC0003DMG400001992_exon_2_2
aataacttatttatcgagtttcaatttcaaggttgtagaaaagaggatcagaaatgtagtatacgaagcagaagagaaagttgattcaagcctaagatatatcatcactctgctagcaga
>PGSC0003DMG400024429_exon_1_33
aataacttgcaaacactttatctctataactctccttttgttgcggaaatcataagaagaagtccgaatctaaaaaagctaaagatttctgattattctgagcatcctgattggcctgca
>PGSC0003DMG400038440_exon_2_15
aataactttcttgataacgtctctgttcaaaatattgatgtggcaatagagttctttttggttttccttgatgatgatgtgtcaaatcatgttattaatggtaaaaattggagctatagt
>PGSC0003DMG400028001_exon_1_7
aataagatcaatgaagagttgagggatatcaatcagttagctaacaacctcggtttccaatcactgacggttccttctcggaaaatactactaatccgagaaacagattctgcactagtt
>PGSC0003DMG400010613_exon_1_9
aataagatgggtggtattgacttgttctctcctttaatgaaaaagctagctgaggaaatggtggacaagtgcaaaggcttaccacttgcaattgtggtactaggtgggctactttcccac
>PGSC0003DMG400027377_exon_4_3
aataagcaggcatcaaatccatacgtgagccagtggcttaacgagcttcaagatgctgtgcatagtgctgaaaacctaatagaagaagtcaattacgaggttttgagactaaaggtggaa
>PGSC0003DMG400006531_exon_1_8
aataaggttagaacattgaggagaactacctcatatgtggatgaccaggattacatttttgttggacttcaagatgttgtacaaacattggtatatgaacttctcaaagcagagcctcgt
>PGSC0003DMG400006572_exon_2_2
aataataaaaaaaaggaaaatggaagaatcttggtggaaagaggtgaaagatgctttatttgactatcttgatcgtgaatcggaagaatatagtcaggcgactatgcagttgagttttga
>PGSC0003DMG400026187_exon_1_27
aataatacaaacatagccacaatccactctcgccgtttgggtgtcacaaatgaaacattgctgcaacctttggatggaaactcaaagttaagggcacttcttctcaccaaagccaattac
>PGSC0003DMG403016981_exon_2_17
aataatgagattgaaatgcatgacttaatacaagatatgggtaaatgtatagtgcaaatgcaagagcatccgggagaatatagcagattatggaatgttaaagatttcaaagaagtgata
>PGSC0003DMG400013904_exon_5_11
aataatggaagccgaatactcatgattactcggaatgtggaagtagctgaatatgctagctcaggtattcctccttttcaaatgtgcctcatgaattttgatgaaagttggagtttactg
>PGSC0003DMG400013090_exon_2_12
aataatgtagatattcttgcaatacatggtatgggaggtattggcaagactacaatagccaaaatagcttataacctgaattttgatagatttgaaggcagtagcttccttgcagatgtt
>PGSC0003DMG400031521_exon_1_9
aataatgtctcttctcgaaatattgatgtggcaatagagatcttgttggttttccttaatgctgaagtgtcatatcatgttattgatggtaactggttggatgaggttatggaaaaggtt
>PGSC0003DMG401003025_exon_1_37
aataattacgacaatattatagttctcgaggtcaccgagacttgcccattgggtgattggatctgccacctgctgaggaagagcgaacttgttcattcaacgggagagggatccaagaac
>PGSC0003DMG400020580_exon_1_12
aataattgtacttccctgcagaatccattcaatgaaggcttctttagtacccctgctctatcaattccatctagaaaacatccactgcatcaggaggttagtccctctccttctctctga
>PGSC0003DMG400020741_exon_1_16
aataatttgcattcctttattttcaagaatgaagtgacgaaagttatagaaataagttatgaccacttacctgatcatctgaagccatgcttgctatgctttgcaagttggccaaaggac
>PGSC0003DMG400018461_exon_3_14
aataattttgagcatttgcctcgaagcatggcccaacttggcgctcttaaattcttgaatttatcacactgcaagaagcttaaagagttgccaagtttcacggggatgccaaacttggag
>PGSC0003DMG400016600_exon_3_6
aataccagtttaagtgacaataacaagttgaatgattttgatctgtcgaaatatatggattgtctcggaaaaaatctaaatgatgtactggtgatgttactggaaggggttaggtttttc
>PGSC0003DMG400006570_exon_1_6
aataccagtttaagtgacaataacaagttgaatgattttgatctgtcgaaatatatggattgtcttggaaaaaatctaaatgatgtactggtgatggtactggaaggggttaggttttcc
>PGSC0003DMG400002426_exon_2_6
aatacccttctctctgaattgttaagaaaaaaagataattacgtcaataataagtatgatgggaagtgcgtgattccaaacagactttggtctatgaaggtgttgattgtgcttgatgac
>PGSC0003DMG400002357_exon_2_6
aatacccttctctctgaattgttaagaaaaaaagatgattacgtctataatgagtataatgggaagtgcatgattcaaagcagactttgttctatgaaggtgctaattgtgcttgatgac
>PGSC0003DMG402016981_exon_2_6
aatacccttctgtctgtactattaagaaaaaaagatgattacgttagtaatggttatgatgggaagcgcatgattaagagcagactttcttctatgaaggtgttgattgtgcttgatgac
>PGSC0003DMG400009635_exon_2_1
aataccgtccgctatggaagtatgatgtcttttccatcagaagttcgacaccaaacagagagctttgcagtagcatttgccgaacatgaaaagaagtataaagatgatgttgaggggatg
>PGSC0003DMG402020874_exon_2_5
aatactaaccttaatctggaaagactggaatcacagttgctggaattcactgaaggtaataccattttaaggtacaattatgagttgaatgattcagatctactagaatatatggattgc
>PGSC0003DMG400012471_exon_1_30
aatactccaactcatgtaccattcaacaagtcaacaaggatgataagtgtctccaagtgtgaaattttcagtaatggagagctctcaagcatgttgcagtttgcttcacatttgcacttg
>PGSC0003DMG400007743b_exon_1_16
aatactcggagtgttttccttgatatcgcatgtgccttccatggttgttatgaggatgaagttgccaaaacattaaacgcgtgtggtttttattctgaaagtgcaatttcaaccttagtc
>PGSC0003DMG400002427_exon_3_10
aatactctaatctcacgtcctccttcttccatcgtccggttgaacaaacttaaatcattaacttttgcaaaagaaaaatcagaagatggattgttatttgtgttccctctggtgaatgaa
>PGSC0003DMG401011899_exon_1_6
aatactgccacgttcatgatgtagtgcttcacttttgcttggagaagagtagagaagaaaagtttatgttggttatgaagggaaattgtagcaaatttcaaccttttgattggaaggaaa
>PGSC0003DMG400006800_exon_2_27
aatacttaaaaaatctggtacatttagagaaacttgaaacattgaaatgcatctgctatggccagaagcggctcaccttgtcaaactggtgcgcttccctaacatctgttaagaggttag
>PGSC0003DMG400013486_exon_1_66
aatacttcaggagcaaatgaagaaatggtggggtttcaagatgtgatggacaaattaaagaagcagcttcttggaggatcgcatcagctagatgttatctcgatatttggtatgcctgga
>PGSC0003DMG400025099_exon_1_15
aatactttcgatgatcaaattccttggctccaaaaaggacttactcgcctttctagattcctctgtgacatagcatttaaaggcacttcacttgaagaatttagttctattcagtcacat
>PGSC0003DMG400004295_exon_1_2
aatagaacctgcatagttctcttcaatgtcctgttgaatatgcttcgcagaactcccaacagattctgcacacctccttatatcaattagagcgagtgtggttatatctgcaaaatctcg
>PGSC0003DMG400011193_exon_1_17
aatagaagcagaatagtcctaacaactcgacttgaggaagtggctaagcaagcgaagcaccatactgatccttattatcttccattcctaaaacccgatgagagtctaaagttgttgcag
>PGSC0003DMG402001979_exon_1_22
aatagaaggatgaaaacttgcaaaattcacgaccttcttcgacaactgtgcataagagaaggtcaaactgaaaatggtttgaatgtcataactggggatgtccccaaagccatatatcat
>PGSC0003DMG400024337_exon_1_51
aatagaatattggaagctgagaattcaaagttgacaactttatcccaagttcaaatttcatattctgaaggcacaaatgatgctctagagaagttcacaaatcttcagcaccttgattgc
>PGSC0003DMG400033160_exon_3_6
aatagacaaacagttataccggtcttcttttatgtggatccatcacatgttcgataccaaagtgagagctttgcagaagcatttgccaaacacgaattgaggtataaggatgatgttgag
>PGSC0003DMG400022004_exon_1_28
aatagacctttcatcttgaggtaaattccaaatctcactatctctcacatgttcccattctctttcttctctcttgaagcgcaaaatacctccaagagtcttggctgctagaggcacacc
>PGSC0003DMG400019915_exon_1_4
aatagacgagaggctgaggatttggcggaggatgtcctgaatgatttggtttctagaaacttgattcaacttgccaaaaggacatataatggaagaatttcaagttgtcgcatacatgac
>PGSC0003DMG400011521_exon_3_1
aatagagaaactgcctaatctgtttccaaagtccatcacaatgatggttttgaggaactcgggactgacaaaagatccgatgcctattttgggaatgttgccaaacctaaggaatctcaa
>PGSC0003DMG400022004_exon_1_10
aatagagacaatatttttcaaaactgagtgattcatccagtctgggagacggaatcctctgaagctattgatttctaaatatttcagattggggtgtggtttgagggcttcaagcacttt
>PGSC0003DMG401026043_exon_1_8
aatagagtattgttgactactcgagatcacaatgtcgcaagatattgcaataggagtccacatgatttaaaatttctgactgatgaagaaagttggattttactggagaaaagagcttta
>PGSC0003DMG401016933_exon_1_23
aatagagtgtgtcttctgttagaaacactgaaaggttgcttcttgttatcccaaggttcggacaaaaattatgtcaaaatgcatgatgtggtccgtgatgtggctatatatattgcgtct
>PGSC0003DMG400030045_exon_1_12
aatagagttgatctcaaacacccattgttgaactctttgatctccacattgctttagttctgcatctttgaggaaagactgtatgaagagtagctcatttctcagccactcaactttctc
>PGSC0003DMG400005046_exon_1_25
aatagatctctctttgtgatgcatgatctagtacatgatttggcacttagtgtttccaggagaacatgtattcagctggaggaaaattggaaatgcagattttatgagaattgcgagaag
>PGSC0003DMG400013736_exon_1_34
aatagcgtaggattctttgggactcacattgttgaaacagaagcctcttcttggttgccaggtatacttgagttggtcattcatgaatgttctggaatcactcacttacctatgtttatt
>PGSC0003DMG400011523_exon_1_12
aatagcttccatacacgagcttggatatgtgtttctcaagagtacaacaccgtggatctcctcaggtatatcataaaatccatccaaggttgcaccaaggaaactctagatttgttggaa
>PGSC0003DMG400023250_exon_3_6
aatagcttggtaatttgtttcaatgacataggtgatgacccgacttgcaaaattcatgatcttgtgcatgacttttgtatgataaaagcaagagaggaaaagttgtttgatttgataagt
>PGSC0003DMG402026432_exon_2_4
aataggaaaaacaactctggctaaagctatctacaatcaaatatttcgacactttgatattagttgcttcctttcagatgttagatcagaagctgaagcatttggtttagtcaagttaca
>PGSC0003DMG400010953_exon_3_15
aatagggtgtgtcttctattagaaatattgaaagatggtttcttgttattccaaggttcagaaaaaaatcatgtgaaaatgcatgatgtggtccgtgatgtggctataagtattgcgtct
>PGSC0003DMG401007575_exon_4_23
aatagggtgtgtcttttgatagaaatattgaaagacagtttcttgttatcccaaggttcaaacaaaaactatgtcaaaatgcatgatgtggtacgtgatgtggctatatatattgcatct
>PGSC0003DMG400010287_exon_3_3
aatagtaacaactcggcttgagaaagtgggtgagcaagtcaagtattatactgatccatattctcttccgttcctcacaacagaagagagttgcaaattattgcggaaaaaagtgtttca
>PGSC0003DMG400029606_exon_2_3
aatagtattttcttcgccacataaattccaaatctcgctgtctttcacacgttcccattcactttctttcttgaagcacaaaagacctccaagagtcttggctgctagaggcacaccacc
>PGSC0003DMG400024363_exon_1_23
aatagtggcaatgggcgacaggctgaaagtttggcggaggatgtcctaaatgatttggtttcaagaaacttgattcaagttgccaaaaggacatatgatggaagaatttcaagttatcgc
>PGSC0003DMG400029457_exon_1_41
aatagtttagaggaagtaactcaaagttacttggatgctttaatttccagtagcctgataatggtggatcatatcaaggggagtcacccattttttgtaaagatcaaggtttgctatgtg
>PGSC0003DMG400033334_exon_1_10
aatataatagatggaggacttccggaagacattggatccttatcctctttgcaacgcttgaatctcagtggaaataattttgagcatttgcctcaaagcatatccgaacttggtgctctt
>PGSC0003DMG400011907_exon_1_3
aatataattggcatggagaacgttctgagcagtgaaagaacccattctcctaattttccatcaactgatgagttaatatttggttttgagttagatgcggaaagtataattggcatggag
>PGSC0003DMG400011115_exon_3_1
aatatacctgaggtatcttgatctctccgacacgcagatcgaagccttgcccaattccatttgcaagctctacaatttgcaaacatttagagtcaatgactattcttcactcaggaagct
>PGSC0003DMG400029504_exon_1_5
aatatagaaaagttccattctctaactgattttattttcaatgaagatgaatttatcctagccaaatacaacatggatagtcttacgccttacctgctgaaagaaatcaaaagttatttg
>PGSC0003DMG400005046_exon_1_40
aatatagagaaggttaccatcaagggatatagtggtacaaaactccctacttggacagcgaatccttcattccacaagctggtttctttgagtttaatcaattgcaaaggctgtcgattc
>PGSC0003DMG400008595_exon_1_53
aatatatcaaaatgtcccaaattgggaagtgtacctgcagggagccttcaccgtctcacagggttaaggacattgcatattggtcctttctcagagttggtggattttgaggcattccaa
>PGSC0003DMG400007344_exon_1_50
aatatatctagttgccataacataactagcttttcgattcctactgtgactgagagactcttcatttttggatgtcacaacctttcggttgcatgtgggggcagccagatgacgtacttg
>PGSC0003DMG400020722_exon_2_7
aatatcaagtgttgatgaaggaatcatcaagataagaaatgctttatgttatcgaaaagttcttcttgttcttgatgatgttgatgagcctgatttggttgaagctatatttgacatgaa
>PGSC0003DMG400022004_exon_1_8
aatatcaatatccacttcttcaacatactccgcaggtcccaactgtaactctagactttctagacaaggcagatcaccaaagggtggtaagcacgagcagtttctgcagtcgtaaattac
>PGSC0003DMG400029462_exon_1_18
aatatcaatgaagcggacttttcagcttcagacttgttgcaagaaattgaacaaatgaagcgagatattagacagatttttttgaaagctccagagtcatctcaacttcgctttcctatg
>PGSC0003DMG400030238_exon_3_20
aatatccagctccatttgttttcagttaatctaagcaagagggtgctgcataacatacttccaagactaacagtcttaagggcattgtcattttctggttatgacatcaaggatgtaccg
>PGSC0003DMG400010613_exon_1_21
aatatcctttttgatgggaatgaactacctgatgctataggcaatttggtacacctcaagttcttaggcttgtctaataccaatcttttcgaactcccaccttctattggcaaactaaaa
>PGSC0003DMG400025099_exon_1_6
aatatcgctgagcgaatcaaaacttcaaagccatcaaggtcatctagcctgctaattactttggagatggtggagtctgttgtagctttgcttgattgttttgcttttatactgattgca
>PGSC0003DMG400008394_exon_1_37
aatatctgcaagctggcatatttatggtcccatgatgaatcagaaggctgtgagatcaatgatgagcatgtgttggatggtcttcaaccgcatcctaacttgaaaaccttagcagtagtg
>PGSC0003DMG400010895_exon_2_8
aatatgaggttcttcagaatgtatgtggcaatgtcagagatttccatgggttgatagtgaatggttgcattaaacatgagatggttgagaatgtcttacctctgtttcaactgatggctg
>PGSC0003DMG400017085_exon_2_5:PGSC0003DMG400017086_exon_2_5
aatatgataagtgcttttatcagtaatcgaggtagatgtctcattattttggatgatgtgtgggaagaaaatgtcattgatcacgtaaagaaagtttttgcagaaaacaaaatggggcat
>PGSC0003DMG400003445_exon_3_18
aatatgattagaaaaatgggtgaaaatgtcgcaagggaagagtatgccaacaacagaatatggcttcccgaggaggttcgtgacctttttgcaggaaagatggtaaggaatattttaaca
>PGSC0003DMG400031318_exon_2_4
aatatgcaccacaccgtttcagcaactgaaaaatatctagtgggaatcgaatctcgtgtgggtgaagtagaatcattactgaagtttcgatcaggtgatgtctgttttattggaatttgg
>PGSC0003DMG400014047_exon_1_43
aatatgccagagtggaagcaatggcatgtactaggaaatggagagttccctacacttgagaacctttcaattataaattgtcctgaactcagtctggagacacccatccaactttcaagg
>PGSC0003DMG400008394_exon_1_34
aatatggggcaattgactagtcttcaaaccctcaagtttttcaaggtaggtttagagaaaggtcgtcaaatagaagaattaggtcatttgaaaaacctaagaggtgaattgacaatcaat
>PGSC0003DMG400011809_exon_3_2
aatatggttggacgcgatgatcaaagggaacggttgttagaagatctgactagaggatactctggtgaacccaaagtcatcccaatcattgggatgggaggcattggtaaaacaacttta
>PGSC0003DMG403026842_exon_1_6
aatatgtgaagacgagttatgatcatttgccccaagaaatgcagatgtgcttcttgtattgtggtgtctttcctcgaggctttgatatcccttgttggaaattgattcgtttgtggatag
>PGSC0003DMG401015682_exon_2_2
aatatgtgaataataaggcggaagggaagcgtctgatggctcatagacttcgttttatgaaggttttagttgtgcttgatgacatcaatcatcatgatcatttggagtatttagcagggg
>PGSC0003DMG400007471_exon_1_2
aatatgttcaaaaggggtccttctttggagaatgatgaagtggtcgggtttgatgacgaagctagcaaagtgatcaagcgacttgttgaaggaccggtggagagtctggatattatccca
>PGSC0003DMG400033334_exon_1_19
aatattaattttttcttgatacctcttggtggcttatgggatgcatctaatgcaaatggaaaaacaccaaatgactatgggtgcattagtttaatttttggaaaagagaagaaatttgga
>PGSC0003DMG400011529_exon_3_15
aatattaccagattttactccttaaacaacattagcaaattgaaaaaccttagcactctcagattgttgtgtcctggtgatggaccattcccatctcttgaatttgttaattgttgtgta
>PGSC0003DMG400028056_exon_1_5
aatattccgggagtgattgaaaatgtgtatcaacctctgaaggaatgctataatcacatagaaagtgatgaagccaagtacctctttttgatgtattccttcttcgaggaagatagtgat
>PGSC0003DMG400010527_exon_2_9
aatattcgattggataatcttgagactttaattctttctggctgcttgaaactcgcgaatttcccagaaatcacgagtgacatgaattgcttatctgaggtctacttggaagctacagat
>PGSC0003DMG400029588_exon_1_2
aatattctcgtgtggacaatattgcttggactaggttttgttttaactgaacctcaagtttatggcagggacaaagaggaagatgagatagtgaatatcctgataaacaacgtttgtgct
>PGSC0003DMG400007608_exon_3_3:PGSC0003DMG401007609_exon_3_3
aatattctcgtgtggacattgcttggaccaggttctattttaactgaaccacaagtttatagaagggacaaagaggaagatgagatagtgaaaatcctgataaactatgttagtgatgcc
>PGSC0003DMG402006288_exon_1_44
aatattgaatctgggagattggaagaggcagcagaaggttacttgatggatctcattagcagtaatgtggtaatgatttcaaagagaagatatagcggtaaagtcatatactgccaggtt
>PGSC0003DMG400013490_exon_2_58
aatattgatagcttggaagagagcatgtctataattggatttagttacaggaatttaccacaacagctgaagccttgttttctctattttggaggacttttaaaggggaaggatattcat
>PGSC0003DMG400018216_exon_2_13
aatattgatgtatggaagagtgcattagacaagttggaaacaattcctgcaagccagatcattaaaaaactaaaatttgggtatgactcattaaaagatgatcatgataagaatttgttc
>PGSC0003DMG400004579_exon_4_7
aatattggcggtctagtgaagattcatgatccatattcacctctttatattcccgaaacagtattggaacatatagaagatgtttcaaaggaattgaaattgctgctaaattttgtctgc
>PGSC0003DMG400020587_exon_1_38
aatattgttaagttgcatttgaacggaagaatgcccttgaactctgaagcattccctccaaatcttgtcaagcttactcttattaggttgatggtagacggtcatgtagaggcagtgctt
>PGSC0003DMG400016600_exon_3_16
aatatttatgtagcaataatagagttcttggttgttttccttgaagctgatgtgtcaaatcatgttattaatggtaactggttgaatgatgctatggaaaaggttggagttatagtgggt
>PGSC0003DMG400012466_exon_1_8
aatatttccacattggaggaggatgagtcttggcaactgtttgtcaaaaatgcgggagatgttgccaatctggagcatattcagccactggcaaaggaaatcgcaagagagtgtggtggt
>PGSC0003DMG400028339_exon_2_1
aatcaaaaccttcaatatttttctttcaatctattcatctttaaggcttcatctgatcatacatatctctctgttaacagggatgcaggttcggatcctacacaattcttccctccaaaa
>PGSC0003DMG400005577_exon_1_1
aatcaaactccaactataagggtcttggatgttgaatctctcaaatttcttttctccaaagactttaacaatttatttcatttgaggtatattgctatctcgggtgacattaaagccctt
>PGSC0003DMG400020851_exon_2_11
aatcaacacttgaggtcattgataatgacgaatggaggtctatttcatatctcatatggttgggatcccttccgtcagtgtagtaaattgagacttgttaaggtcttggatttgagttct
>PGSC0003DMG400043400_exon_1_2
aatcaactaagatatctttatcagtataacaaaaataccgacaatctgagaaagcaagctgaaaggttgcaagagaagacacaagatatccaagcattggtgaactatgccaaaagaaat
>PGSC0003DMG400006573_exon_1_47
aatcaaggaaaatcttttgttgggattcccttccgtcaggttagtgaattgagacttgttaaggtcttggatttgagttcccataaagtgcattatttgtcgacagctacatttgaacga
>PGSC0003DMG400021887_exon_2_11
aatcaatatgctttcatggaaaatgttccagatgagtgttttgaatatctaacgttggagatagtaagtcatgctaaaggtcatcctttagccctgaaagtgtggggttctttattatac
>PGSC0003DMG400003527_exon_1_5
aatcaatcagcagatagtgatgggtctaatagattctctacgcgcttacatcccaaaaggctatctcatcgccatcaaactgggaagcgacttgctgaaatcaatgacaagatctcggaa
>PGSC0003DMG400032576_exon_1_8
aatcaatctgccatggtaagaacattgagaagaactacttcatatgtggatgaccaggattacatttttgttggacttcaggatgttgtacaaacattgctagctcaacttctcaaagaa
>PGSC0003DMG400001993_exon_1_2
aatcaatctttcgtttgtccatgctgtacacaacaacatctcgaatctctctgtcaaaatctttctgctctgcaagatttcctcgacgatactaccacaaaggatattgaaactcttaag
>PGSC0003DMG400001982_exon_1_12
aatcaattcttactttgagctactattacttgccccaatatttgagggcttgttttctctacgttggaggttttcctgaagatacggagattgatgtttccaaattgattaggctttgga
>PGSC0003DMG400016599_exon_1_18
aatcacctgaagtaccttgcagtttcggcagagagattctattttcatccagaatcacatctgccccatcttgaaactttaattgtgaagaataattggacaaatgcagtagtgttgcca
>PGSC0003DMG402009305_exon_3_30
aatcactcagctttgagaaatgatgtctctattctaactaacggttgtgaaaactgctcgtgcttaccaccatttggtgagctgccttgtctagaaagtctagagttacaagacgggtct
>PGSC0003DMG400002478_exon_1_17
aatcactcagttttgaaaaatattgtctctattgtaatttacgactgcagaaactgctcgtgcttaccaccctttggtgatctgccttgtctagaaagtctagagttacagttgggacct
>PGSC0003DMG401021043_exon_4_20
aatcactcagttttgaaaaatgttgtctctattgaaatcatgtattgcagtaactgctcatgcttaccaccctttggtgagctgccttgtctaaaaagtctagagttacagaacgggtct
>PGSC0003DMG400020740_exon_2_29
aatcactttgaccttcgtgcatggtgcacagtcgaccaagattatgacgagaagaatttgttgaataaaattttaaatcaagttaatggctcagattcaaaattgaatgagaatattgat
>PGSC0003DMG400005173_exon_1_5
aatcactttgatgttaaagtatggtgtgctgtgtctcaagcatatgataggacgacgttgttggttgagattttcgaacaagctataaataaagagtgcaaaatcaaggagaatgataat
>PGSC0003DMG400037159_exon_1_21
aatcagaatggcgaaatttcatctgccctaagagtgagctatgagcaattgacatctaatctcaaagtttgtcttgcttactgctcaatatttcccaagggctgtgtgattgaaatagat
>PGSC0003DMG401020581_exon_1_2
aatcagacacctctagatgttgctcattacccaattggattagattcttctatccaacatatagagttgttactgcaaagtggatgtgagcatgaagtgcacatggttggtatatgtggc
>PGSC0003DMG400029505_exon_2_4
aatcagagaagtaatagtacgcaatgggaggtactagtcgataaaattcgacgtacagtatataaagcagaggatgttgttgataaattattgattcaggccaagatagaccaagagagt
>PGSC0003DMG400016628_exon_1_27
aatcagagattggtgtcttggagatatcacgttccataaccttaagttcttgaaattggcgtggttagaaatctcaaggtggaatgcctcggaggaatcctttcccctgcttgaaacact
>PGSC0003DMG400002277_exon_1_15
aatcagaggacaccaagagtccgaaagttgtggttgaatcatctattgagattagaaatgtttggggagccacagagtatgtgggaacatcttgaggtgatcggatgctatgatataagg
>PGSC0003DMG400030238_exon_3_4
aatcagattcagatcaaattgaaggagagcttaaagcgtaaaaagtttcttattgttctagatgatgtttggaatgacaactataatgagtgggatgacttgagaaatctttttgtgcaa
>PGSC0003DMG400003353_exon_3_14
aatcagcatctccattcggatgaaaattttgtcctgttcaatccagaaaagaaaaatccttatgtcaaacacctcctctcattgaaggtatacaaggctggtgatatagaatcttggagg
>PGSC0003DMG401026432_exon_1_6
aatcagctagttttgcctattttctatgatgttgatccttctcaagtacgaagacaaactggatcctttggcgaagctttggcaaaacacaaggaacgatcaattggaactgaaagaatg
>PGSC0003DMG400011525_exon_1_8
aatcaggttagaaaattgaggagaactacctcatatgtggatgaccaggataacatttttgttggacttcaggatgttgtacaaaaattgctagctgaacttctcaaagcagagccacgt
>PGSC0003DMG402021043_exon_2_12
aatcataatcttgtggctatcggaaaggagattgtgaaaaatgtggtggtgtgcctcgcagcaaaaactcttggaggtattttgcgcttcaagagagaagaaagacagtgggaacatgtg
>PGSC0003DMG402001979_exon_1_30
aatcatagtattggagaacatcctttgtttctcaataacttgcacacactttatcttcattattctccttttgttgaggaaatcataacaagaagtcccaatctaaaaaagctaaagatt
>PGSC0003DMG400012918_exon_1_8
aatcatatcaaccataaggagactgactgtttccatggtgattccaatattgttggaagggaggatgatgtttcaacaatggttgaatccctaatttgtcaaaccaaccaagtagttgca
>PGSC0003DMG400005052_exon_1_35
aatcatatgggggcgaaagaagctctaatttcaaagcgaaacctccacagtttagctttgtactggaaccattccgttcggtgtgagtcatcaaaggatgttgatctgcaggttcttgaa
>PGSC0003DMG400011425_exon_1_4
aatcatcggtgcaaagtgacattcacaacgcgtttccgatctgtttgtgaagcaatgggagctcagaagatcatggaagttggaatgttatctgaagaggaagcatggttccttttcagg
>PGSC0003DMG400025512_exon_1_49
aatcatctgaggtacttaagaattgggactgaagttaaatatctgcctttgtctttctcaagcctctggaatctagaaaccctgtgggtggataacgaagaatcaaccttgatactatta
>PGSC0003DMG400013506_exon_1_25
aatcatgatgaaaagaaagttgctgacttggtattgcatactaccactgatgttgtcagtgctcatacgtcacaacttactcggattacaagtatcagagaagaaatggtgggttttgat
>PGSC0003DMG401011899_exon_4_6
aatcatgctattaatagtaagatgatgaatgaggtcttcgaaaaggttgtaaccatagtgggtgatgttctatatgtaattcaaaagcttcttcctagatctgtaaacatagatgacatg
>PGSC0003DMG400020851_exon_1_16
aatcatgctattgatggtaactggttgaatgatgttatggaaaaggttggagctatagcgggtgatgttctatacgtaattcaaaagcttctacctagctctataaacaaagatgacact
>PGSC0003DMG400021986_exon_2_26
aatcattgacaactggtaaaataattgtaggttttgaggaggagacaaaatggatacttagaaagctcactggtggaccgacagatctagatgtcatttcgatcactggtatgccgggtt
>PGSC0003DMG400018428_exon_3_1
aatccaaacttcaaatggaaacaacgatgttcggattttagggatctgggaataggcggagtcggtaaaacaacaatagcaaaagctatttttgatgctatatcttatcaatttaaagct
>PGSC0003DMG400017317_exon_2_19
aatccaagaatatgtagtaggttgtggaagcgcgaagatatttgtcctgtactcgaacgaaatttggtacgtagttgtaaacttatgacttcttacataattttccttttctcatccacc
>PGSC0003DMG400016656_exon_1_33
aatccagcagaagaaggaagtggaacatttgaccctttgcctaatctggaatatctcaacctcgaatttgtatatcgtttaaagagtttttcggatttcagtcaacttctcggtctaaga
>PGSC0003DMG400016029_exon_2_22
aatccataattggatcaacatacaagattcaaccagaaaatcctttgggaaactaatcatagatagaaagcaaggtttgaggcgattaggcaagtggtggtaactcaaaccaagcactcc
>PGSC0003DMG401010614_exon_1_9
aatccatcactgtgttagtcctacagtctacacgctctacaggactcgaggaagatccaatgccaattctggggaagtttccaaacttaaggcatctcgagttatcacgggcctacaagg
>PGSC0003DMG400007743b_exon_2_21
aatccattcaatgaaggcttctttagtgcccatgctctatcaattccgtctagaaaacatcaacggtatgaggttagtatcatattaataattaatgatctatctctcgtatcatattaa
>PGSC0003DMG400013098_exon_1_10
aatcccatttccaccctgccggagagcctgaagagcctaactatgctgcagtcccttcagttagccgactgcacaaggctccagtggatccctgagcttccgttgagcttacaaatattg
>PGSC0003DMG400006296_exon_1_20
aatcccttccgtcaggttagtgaagtgagacttcttaaggtcttggatttgagttctcatacagtggatcattttgggttagctacattgaaaccactaattcacctgaagtacctctct
>PGSC0003DMG400019083_exon_2_20
aatcccttgtgaaaattcccgataaattctttttgtcatttccagttctaagagttctgaacctgagttatactcgtattagagcactgccttgttccgtcaacgagttacgtcagctac
>PGSC0003DMG400023062_exon_1_13
aatccgtgcatccacaaaatctatgttgatgtactacaagctttgaaatggaaaatgcaatcaaatttgtctatgaatatccaaaatgtgtatgtagctgagattgaagctggctttgtg
>PGSC0003DMG400004296_exon_1_37
aatccgttatattgtacttcttcggtctttagactacttcccaatgtaaagaagctgcagatatatggcattcaagaatactacataagaagtaacaaggacaaggtcttccataatctt
>PGSC0003DMG400007867_exon_1_34
aatcctcggtattgtacagagtctttttttagactatttcccaatttaaagaagttggaagtatttggcgtccgagaggactttcgcaatcacaaggacctgtatgattttcgctacttg
>PGSC0003DMG400019627_exon_1_37
aatcctcgtccccgtaattctatccaacgatggaatgcattcccaccgaatctcaagaacttgactttgagctgcagctttctgctgtgggaagatgctagagttcttgggaacttacca
>PGSC0003DMG402002242_exon_2_31
aatcctcttctggtagaaaatcacatgacattatatatgtctgatcctcttgaattagaacaacctttgtttctcaataacttgcaaacacttcatctccatgactcttcttttgtttcc
>PGSC0003DMG400001993_exon_2_30
aatcctgatgaagcagaacaacctttgtgccttctgaataacttgcaaacactttatctccgtaactctccttttgttgcggaaatcataagaagaactcccaatctaaaaaagcttaag
>PGSC0003DMG400005046_exon_1_41
aatccttcattccacaagctggtttctttgagtttaatcaattgcaaaggctgtcgattcctaccatcacttggtcagcttccttcactcaaaaatctcatggttaaaggactaagtaag
>PGSC0003DMG400020735_exon_1_7
aatcctttcccaagcttgagaaattaaaactgcggagatgtcgtaagcttgaggagattccgcctagttttggggatatttattcattgaaaattatcaaacttgtaaggagccctcaac
>PGSC0003DMG400007743b_exon_1_6
aatcgaatatttcaacggtttgatggtacttgcttcctttctgacattagatcaaaaactgaagaatcgggtctggtcaagcttcaagagaaactactttatcaaatcctcaaaactaag
>PGSC0003DMG400031405_exon_2_8
aatcgagtattgttgaccactcgagattccaaagtggctaaacaatgcactcccatacctcatgatttaaaatttctgagtgaagatgaaagttggatattactggagaagaaggttttt
>PGSC0003DMG400024203_exon_1_11
aatcgctttgatgtccatatttggataacaatatctcaagagtatcaaactagagatttgttactgggcattcttgcctgtattttccagctaaaaaatgaggtccaaaatgagacttat
>PGSC0003DMG400029506_exon_2_23
aatcggacaacccaatgaatattacttccctaacagcttgaaagagttacggttgaatggttttcccctgagacctgatttgttgtcagtaatcgcggcattgcctgagcttgaaattct
>PGSC0003DMG400005600_exon_1_8:PGSC0003DMG400005600_exon_1_8
aatcgtagaattcgtagtcttccaaagcagttatgcaagcttcaaaatctgcagactcttgatctacataattgctactctctttcttgtttgccaaaagaaacaagtaaacttggtagt
>PGSC0003DMG400005170_exon_1_18
aatcgtgatgtagaatactgctcacttcatgatgtagtgcgtgagttctgtttgagaaaactcacagaagacaagtatatgcagctagcaatgccatacaatccgtttcaacagttgcat
>PGSC0003DMG400020740_exon_2_18
aatcgtgcaaccctaaagttgctggaaaatattgaactcctcaaggaagatctcaaacatgtttatctgaaagccccggactcatctcaatgttgcttccccatgagtgatggaccgctc
>PGSC0003DMG401005337_exon_1_10
aatcgtgcaaccctaaagttgctggaaaatattgatctcctcaaggaagatctcaaacatgtttatctgaaagtcccggattcatctcaatgttgcttccccatgagtgatggaccgctc
>PGSC0003DMG400029405_exon_1_8
aatcgtgcaatggcacaatgtagttatgctacgatcccagagagtgatgaagaggaactagtactggaggtagatagaaaacctctgaggttagaccgtgaaaaacaagcaaagctcatg
>PGSC0003DMG400006573_exon_1_7
aatctaaaagatgtactgatgatatgctgcccggaaagggttaggtctgaccctcctgaagaaaaccatgtaatacacagatttataaaggaactgaaagttgttcaaaagaatctgaga
>PGSC0003DMG400019732_exon_1_23
aatctaaaaggagttgaggaattcgaacaagtagctgctcgtgttttacatgattttattgggaaaagtcttgttattgttgacaagagtagtttgaatgggcaaattaagacatgtagg
>PGSC0003DMG402016979_exon_4_13
aatctaacagatggaggacttccagaagacattggatgtttatcctttttgaaaaagttgaatctcaggggaaataattttgagcgtttgcctcaaagcatagcccaacttggttccctt
>PGSC0003DMG400030856_exon_2_29
aatctaacttctttaacaatcataggctttagaggattccgtttcccagactggataaatcaatcagttttgataaatgttgtctcgattgtaattgaaggttgcgaaaactgctcatgc
>PGSC0003DMG400009633_exon_3_2
aatctaagttgctccaaaagcctgaagagaacaccagatttcaaggggatgccaaatttgaagtatttgaatctaaagcaatgtacgagtcttaaagaagttcatccttccctcaaggat
>PGSC0003DMG400024231_exon_1_6
aatctacagacacttgttgtcaatgaggcggattacactttccaactaccccgcaagacagctgacctaataaatttaagacatttagttgctcagtattcagaacctctggtacatata
>PGSC0003DMG400006533_exon_1_41
aatctagaaacatggcatttagccacaagtgccatgcctctcattaaaagtcttgctatcagtcgctgtccaaagctgaaggagattccagagagaatgaaagacgtgaaatgtatttca
>PGSC0003DMG402004578_exon_2_25
aatctagtgatgggaaccaagaggagttctcgtggtaagatcaaagcatgtcacattcatgacctattgcatgatttctgcaaggagagagcaaaggacgatatgcgtctcctatggcaa
>PGSC0003DMG400022699_exon_3_3
aatctatcatattgtagtaatcttgaagaggttcaccattccctcggatgttcaagaaaactcaatttgttatatttgtgtgtttgtacactcctaaagaggtttccatgtgttagcggg
>PGSC0003DMG403016981_exon_2_14
aatctcaaaataagttctgatgggttggagcccgaagaacaagagatatttctagatatagcatgtttcttccgaggaattgaaaaagaaaaggtcatgcaagttcttgagagctattat
>PGSC0003DMG400007608_exon_1_23:PGSC0003DMG401007609_exon_1_23
aatctcaaagagctgcctagcagcctggctagtctcaatgctttgaagagtctggaaattgaaagttgttatgaactagagagtctccccgaggaaggagtgaaaggtttgacttcactt
>PGSC0003DMG400023250_exon_2_6
aatctcaaatttttggagttgcatcaagtaactcttgccaggtgggatgttggagaggaatccattcccgcgcttgagaaactaaaactatggagatgtcatatgcttgaggagattccg
>PGSC0003DMG400030498_exon_1_4
aatctcaacgttttagaaaaaaagatcagagatgtggtctacaaagcagaagatagagttgattcaagcttaagaagcatcattctagcagatattgaagacgaccgagaaaaggcttgt
>PGSC0003DMG402016979_exon_4_14
aatctcaggggaaataattttgagcgtttgcctcaaagcatagcccaacttggttcccttcgatccttggacttatcacagtgcatgagtcttaaagagtttgtaggtgttaacatggct
>PGSC0003DMG400033334_exon_1_11
aatctcagtggaaataattttgagcatttgcctcaaagcatatccgaacttggtgctcttcgatccttgaacttatcagattgcaataggcttacacagctgccagaatttccacagaat
>PGSC0003DMG400013098_exon_3_19
aatctcattgatagatatctcctgacagtgactcctgataacaagctaatgatgcatcagttactacaggaaatgggtaaagaggtcatctgccgagaatcacccattgaacctggtaaa
>PGSC0003DMG400019669_exon_1_61
aatctccaatcactttccgaatcagcattgccctcctccctctctcagctgaccatcataaattgccctaatctccaatcactctccgaatcagcactaccctcctccctctctgagcta
>PGSC0003DMG400018572_exon_2_45
aatctccaattactttccgaatcagcactgccttcctccctctctgagctgaccattaaggattgccctaacctccaatcccttccagtaaaagggatgccctcttccctctctaaacta
>PGSC0003DMG400016808_exon_1_17
aatctccagggaaataattttgagtatttgcctcgaagcatagcccaacttggttcccttcgatccttggatttatcagagtgcaagaggcttaaagagtttctaggtgttaatgtggct
>PGSC0003DMG400028001_exon_1_48
aatctccattctcttaagctcttaacgattgataactgcacgaatttcagttcttttcctgttccgagtgaagagaattatttgacttccctccaagatcttcggttattggattgtgat
>PGSC0003DMG400011112_exon_1_3:PGSC0003DMG400011111_exon_1_3
aatctcggaaagctgaaaaaatatgtatccattatccaagctttcattcatgatgctgaaagacgacaaatcgaagatcaggctgtggaagaatggcttaagatgcttgagagaattgct
>PGSC0003DMG400037159_exon_1_35
aatctcgtatctttgtctgaaggtctgcaacatctgactaaccttcgcactttggcaatcatcggttgcccaagactgaccttttttccaagtgctatgaaacaccttactactttagag
>PGSC0003DMG400007344_exon_1_57
aatctgaaaacattaagcacccaacttctcaaaagcctcacctctcttgaagatctacgtattggtaatttacctcaaattcagtcaatgctggaagaagggcttccctcctctctttct
>PGSC0003DMG400020736_exon_1_37
aatctgaaaagattgtgtctgcttggctttcctctgacatccaattcactatcaacaatagcgagactgcccaaccttgaagagttgatcctttatcgtacaatcatccatggggaagaa
>PGSC0003DMG400018490_exon_1_45
aatctgaaagcagcttcattagaactcgttgagaatatccgtggcaaaggaagtagcaatcgttcaaaggttggacggatcccatccatcaaacattactatgaggtagatggtcagcat
>PGSC0003DMG400017061_exon_1_45
aatctgaaaggattgctggaaaaggaaggagaagaacaattccctgtgcttgaagagatggagatttactggtgccctatgtttgttattcccgtacttttttctatcaagaaattgcat
>PGSC0003DMG400006785_exon_1_41
aatctgaaagtatgcaaaagtcttccaccatttgggtgtcttccctctctccaatcccttaaacttgaaaatttgaccttgctagagtacattgaacatacttcctatgatggatctcaa
>PGSC0003DMG400007385_exon_1_17
aatctgaaggtgccgcctggttttgaagagatagggaagaaaattgttgaggaatgcaggggattgccaatagcactttcaaccattggaagtgcactgtacaagaaggacttgacatat
>PGSC0003DMG400011898_exon_4_2
aatctgaattggttcgagatatttctaattaaggaacttgaaatggtactaagagtttttagaacgtttataaagtatcatgatgttcttttgcctgattccttagtcgaactcagaaag
>PGSC0003DMG400038440_exon_2_2
aatctgactagcttcaagattgatcaaatacagaaatttgaaatgtggctaagagttttgagaacctttataaagtatcatcatgttctttttcgtgattccttattcaaacacacaaag
>PGSC0003DMG400002278_exon_1_25
aatctgaggctcttaaatatgcctaatttggagagcagcatcggccaaggatttttcctcaaactttctagcattgaaatagtagatatgatgggttgctgtcttggagcaacttatttt
>PGSC0003DMG400020872_exon_5_2
aatctgagtagagtcaagattggtaaaattgagatacttgaaatggtgctaagagtttttagaacctttgtaaagtatcatcatgttcttttgccggatcctttagacaaacttataaag
>PGSC0003DMG400016600_exon_3_2
aatctgagtagctacaagattaagagaattgagaaacttgaagtggtgctaagagtttttagaaccattatagagtatcatcatgttgatcttttgcatgattccttggtggaactcaca
>PGSC0003DMG400006570_exon_1_2
aatctgagtaggaacaagattaagagaattgagaaacttgaagtggtgctaagagtttttagaacctttatagagtatcatcatgttgatcttttgcatgtttccttggtggaactcaca
>PGSC0003DMG400029220_exon_3_2
aatctgagtatattccatccgggtagactcaatattaatgaaattgagaatcttgaaatggtgttaagagtttttaaaaactttatgaagtatcatcatgttcttttgcctgattccttt
>PGSC0003DMG402011117a_exon_1_62
aatctgagtggcccaaactcccagtggtccaacatttcccatattccaaatattgaattaggcagaaggataattcaggatagacgtaagtgtctgtttctctttcactttatgagtaga
>PGSC0003DMG402016602_exon_2_2
aatctgattagcgccaagattgatcaaattaaggcgcttgaaatgatgctaagaattttgagaacctttataaagtatcatcatgttctttgtcgtgagtccttagtcaaacacacaaag
>PGSC0003DMG402021043_exon_2_24
aatctgcagactcttgatctacatagatgctactctctttcttgtttgccaaaagaaacaagtaaacttggtagtctccgaaatcttctacttaatgattgctatggattgacttgtatg
>PGSC0003DMG400017061_exon_1_34
aatctgcagactcttgatctatataattgcttcttactttcttgtttaccaaaacaaacaagtaaacttgatagtctcagaaaacttttacttgattagtgcgacagattgacttgtatg
>PGSC0003DMG400016601a_exon_1_2
aatctggatagcaccaagattgatcaaattaagggacttgaaatgatgctaagaattttgagaacctttataaagtatcatcatgttctttttcgtgagtccttagtcaaacacacaaag
>PGSC0003DMG402002917_exon_2_2
aatctgtcgcttaaatggacggaatttttcttaaacagcattttatcatcttcatcttctgacactaaatcattttcatcaacatccgaatcatcttcatcatcatccaaatcatcatcg
>PGSC0003DMG400017061_exon_1_21
aatctgtctcaagaaaactgttggttgttgttcatgcaacgtgcatttgcataccaagaagaaataaatcccaactttgtggctattggaaaggagatagtgaaaaaatgtggtggtgtg
>PGSC0003DMG400029588_exon_1_11
aatctgtctcaagaaaactgttggttgttgttcatgcaacgtgcatttgtataccaagaagaaataaatcccaaccttgtggctatcggaaaggagattgtgaaaaaatgtggtggtgtg
>PGSC0003DMG400018442_exon_1_19
aatctgttgagcagtcatcaccctcagatatcaaacaataccaggaatatagttcttgggattccaaactcgatatcttcatcccgaagaagagcatgagtagcttatcaggtacgctac
>PGSC0003DMG400037159_exon_1_37
aatctgttgattgttgactgtaaagagcttacattgttggagtggcaagatattgaaggacttaggatgcttcggtcattggttatcggaggcttacctgaattggagtcaaaagatgtt
>PGSC0003DMG400018256_exon_2_5
aatcttaactttgacaaatttgatggcagcagctttcttgctgatgtgaataaaacttcagaaagatatgatggtctggtaagtctacaaagacaacttctttcaaatgttctagggaag
>PGSC0003DMG400013891_exon_1_40
aatcttaagaagttaactttgagcttcacctacttgccatgggagagtatggcctctctttgtagattaccgaatctcgaggtactcaaactaaagaattatgccttcacaggtccaaag
>PGSC0003DMG400014047_exon_1_14
aatcttaatcagctacaagtcaaatggaaggaaagcttaaagggaaagaagtttcttattgttctggatgatgtgtggaatgacaactacaacgagtgggatgacttgagaaatcttttt
>PGSC0003DMG400033131_exon_1_33
aatcttaggcatctgtactttgctggctgtttcttgagggaaggaatggtttcaaacatagcaagattgcggaagcttgagagtctcacattagaagagggagttccttgcaggatatct
>PGSC0003DMG401005337_exon_2_20
aatcttcaagtgcttaagtttgatctcaaggaatcatgggattattcagcagagcaacattggttcccgaaattggatttcctaactgaactagaagaactcactggtattttgcaaggt
>PGSC0003DMG400044423_exon_1_37
aatcttcagcaactaactatctcatcttatggggtgagtgatattattgatttgcactatcccctttcttctacacactcatcccttcgaacattaatcttcgaaggttgtttagagagg
>PGSC0003DMG400029460_exon_3_3
aatcttcagcaccttcatcgcatcattgtggaaccgcggtaccctcttactcctacacacggcgattggtttcccaagcttgatgttcttaataaacttgaatcactctttgcaaaatac
>PGSC0003DMG400027409_exon_1_32
aatcttccttctctgacacgattgagaatttcaaaatgccctgaactcagtttggagacacctatccaactttcaaatttaaaagagtttaaagttgttggttgtcctaaggttggagtt
>PGSC0003DMG401011526_exon_2_24
aatcttcgagaattaggcatggataatattagcaaatcttactccctaaacaacattagcagcttgaaaaaccttagcactctcagattgttttgtaagtatgacggatcattcccatcc
>PGSC0003DMG400023249_exon_1_35
aatcttcgattgctacgatcagaagaaagttgggaattgttgaagaaaagagcatttggaatagagagttgccctgatgacctattggatgttggtaaagaaatagccgaaaattgtaaa
>PGSC0003DMG400029504_exon_1_21
aatcttctactcagacatttaaatgatttactcatttccaatgcttattcagtttctatcataaaaaaagaaattgggatggtgaaacaaagccttgaattcctaagatcatcttttggg
>PGSC0003DMG400029415_exon_1_8
aatcttgaaagacttcacatttcaggttgcaataaacttacaactttgccaaacagcctctttgaatcacaacaatggatatttctttatatataccgatgttctggattggtagagctc
>PGSC0003DMG400016372_exon_1_39
aatcttgaagagctcaaacttaaagatcacgcagccaacgatcatgtatggagattaagtgctgaaaccaaattcgaaagccttaagtttttgttatttcatggccttaatcttaagtat
>PGSC0003DMG400026161_exon_1_34
aatcttgaagagctgtacgggttcaagataccgagtccagcaacaacagaagcttgtcgcctgagtgaaatcgttgcactgactcaacttcgggtactgcacttagacataatggaggaa
>PGSC0003DMG400019627_exon_1_39
aatcttgaagttctcaaactgaaagatttttccttccaagggccagaatgggaaaccgatgaagaggggtttcatcgactcaaatatctgttggttgagagcagagacttggtggtttgg
>PGSC0003DMG400007606_exon_1_20
aatcttgagaagctctatgggcatgctgcattcgatggaacagattggaaagtagatgaagatgttgtatttcacaaattaaaatatctacgtctatatacgtgcagagatctggaaagg
>PGSC0003DMG400023656_exon_2_36
aatcttgagcattgggaagctagcagtgataacttcccaaatctataacgccttgttctgaagaattgcaacaagatgcaagaaattccaacagatttaggggaaatttgtagtttggaa
>PGSC0003DMG400015872_exon_1_7
aatcttgctgctgagattaaaggaataaatgatcaagtcaaagaacttcgtagcagcaatcaagcacttcaggcaacccatgttattgagctccctaaaagaggggaagtaactcaggta
>PGSC0003DMG401026842_exon_3_7
aatcttgctgctgagattaaaggaataaatgatcaagtcaaagaacttcgtagcagcaatcaagcacttcaggcaacccctgttcttgagctccctaaaaaaggggaagtaactcaggta
>PGSC0003DMG403026842_exon_3_7
aatcttgctgctgagattaaaggaatacatgatcaagtcaaagagcttcgtaaaaacaatcaagcacttcaggccacccctgttcttgagctccctaaaaaaggggaagtaactcaggta
>PGSC0003DMG400020587_exon_1_39
aatcttgtcaagcttactcttattaggttgatggtagacggtcatgtagaggcagtgcttaagaaattgcccaaattaaggatacttaaaatgtatcggtgcaaccatatggaagaaaaa
>PGSC0003DMG400021169_exon_2_17
aatcttgtcgtggttgcggagagatttccacttggtgatatgaaatcagtttgtcttcatgatttggtgcaagatttttgcttgaataaagctaaagaagagaacttttcgctgaaagtt
>PGSC0003DMG400022004_exon_1_37
aatctttagattgaaatgctcagtaactctctgatcattgaagatcatttgggcaagagtggtctttcctagtccccccataccaagtattgggaggactggaagtgtttgggcatcgct
>PGSC0003DMG401002242_exon_2_1
aatctttctggtgttatatgttttttttataacaataattaatttatcgagttttaattccaaggttgtagaaaaaagaatcaggaatgtagtatacaaagcggaagatagagttgattc
>PGSC0003DMG403019668_exon_2_45
aatctttcttctctgatagaattgagaatttcaaggacacctctttttgacgaggctggactgtttgcatcccaacttcaggctgacagaatcgttgtattatctattgagtattgtaac
>PGSC0003DMG400021887_exon_3_37
aatctttgcattgggacacgaaagagcaaatatgacgactctactgtgaccaatgaagccagttgctcctcttctaagaaacaaaggtcacatttctaatattcagaaacattgcagctc
>PGSC0003DMG400019799_exon_2_40
aatctttgcgctcttacttacctccacattagcagtatcatcaaagccacttccctcccagaagagatgttgaaaagccttgcgaatctcaaatacttgaaaatctctgggctctgcaat
>PGSC0003DMG400001982_exon_1_8
aatcttttctaagtcttcgtgatagttggaatcttttcaccaaaatattattcaaaaaagatccttgtcctcctctactagaagaacccgggaagcatattgtacaacaatgtcaaggat
>PGSC0003DMG402016981_exon_4_21
aatgaaaaaacaccaaatgactatgggtgcattaagttagattttattggagaaagagatgatgattttggaaaagaaaagaaaattggagttcgtttgttgtataaaaatgaatctgag
>PGSC0003DMG400005970_exon_2_12
aatgaaaatcggtttcctgtattagactcattatctcaacttgaaacgctaaaagtagtcttcgttggtatctcggaggtaggtccttcaagattaaactttccagagaatctcaagaaa
>PGSC0003DMG400002457_exon_2_10
aatgaaatcggtatgctcattcatttgaagtacttagaaattcagactcaggctgacactctccctccgtcattttcaaacctctgcaatctagaaactctggtggtggaaggcccggag
>PGSC0003DMG400018954_exon_4_7
aatgaaatcggtatgctcgttcatttgaagtacttaatcattcagacgaaggcaaaagctctcactccgtcattttcaaacctctgtagtctagaaattctggcggtgaataacctggag
>PGSC0003DMG400029586_exon_1_15
aatgaaatcttttctaacattcccaatgtaaagagattgatcatccaaaatacagctatattgagaaccggggatagggccaatgaccttattgatatttccagcttaacaaaactcgaa
>PGSC0003DMG400003353_exon_3_24
aatgaacttgaacaagttgatgcaaattttcatggtgagggatggaaagataaataccagtctgatctgtactacttccctttgagcttgaaaatattgaacatgacaaggtttgatcta
>PGSC0003DMG400028339_exon_1_29
aatgaagaaatcataggctttgaggatgtgaaggatgaactgataggcaaactaaaaggaggatcatcacgccttgatgtaatcgcaatagttggaatggctggattaggcaagacaact
>PGSC0003DMG400017317_exon_2_22
aatgaagaagaagttaattttggtggcaaggccttcatgcagatgaccagtatgaggtttctcaaattccggaatgcatatgtttgccagggacctgaatttcttcctgatgagttgagg
>PGSC0003DMG400004873_exon_1_27
aatgaagagagagcacctaaatagcctttcctgtttaaaagaacttgaaatcttgaagtacagggatgatgggatacaaccttcccgaatcccaagtatgtatgctttgcctacatcact
>PGSC0003DMG400010895_exon_1_15
aatgaagagtatggaagaagtggtgaagatttatttggatggtttaatttccagtagcttggtaatttgtttcaatgagataggtgatgacccgacttaccaagttcatgatcttgtgca
>PGSC0003DMG400019804_exon_3_7
aatgaagatcaggagaagtgggataatttaagagcagtcttgaaggttggagcaagtggtgcttctgttctaaccactactcgtagtgaaaaggttggatcaattatgggaacattgaaa
>PGSC0003DMG400006573_exon_1_63
aatgaaggaaacgaccgtattgtcatcattgccgaagtaagtagaaacaaactcttatgttctgcttttgagtatctacgcacccctaatgtgcaaacaatatgttcaatacaggattat
>PGSC0003DMG402030883b_exon_3_1
aatgaagtatggaatgaactttacttgaggtctttcttccaagagattaaagttaaatctggtaaaacttatttcagtatgcatgatctcatccatgatatggctacatctctgtttaca
>PGSC0003DMG401021043_exon_4_6
aatgaagtatggaatgaattatacttaaggtctttcttccaagagattgaagttatatatggtcgaacttatttcaagatgcatgatctcattcatgatttggcaacatctctgttttcg
>PGSC0003DMG400007608_exon_1_1:PGSC0003DMG401007609_exon_1_1
aatgaagtatggaatgaattatacttgaggtctttcttccaagagattgaagtaaaatctggtaatacttatttcaagatgcatgatctcattcatgatttggcgacatctctgttttcg
>PGSC0003DMG400006674_exon_1_4
aatgaagtctttagacatatgaagcgactaagagtattcattaaaccatatcacatgaactttatgcatttgtgtgctcatgagcctataaatttccttcctaacagcttatgctggttt
>PGSC0003DMG400001983_exon_1_38
aatgaataaactggaagagattccggagagtattggagagataatgacactaaatttgatccaattagaccattgcagctctggtgtggtgattagtgcaaagaaaattcaacaagagca
>PGSC0003DMG400011425_exon_1_7
aatgaatgcaaggggctgccgcttgcaattattacagttgcaggagcactaaaaaagcataaaaacaagcgttcgtgggactgtgcccttgaagaattacgtggtgcagtaacagtaagt
>PGSC0003DMG400015872_exon_2_9
aatgaattagtggtaattgggaaaaaaattgcaaaaaaatgtggtggagtaccacttgtagtagtggtaattgcaggagcattaagaggtcgtttggacaaaaaagattgggaaagagtt
>PGSC0003DMG402011427_exon_1_39
aatgaatttcagaatgtgaaatgtctcagactctctaaatttgatttagtgacacttttattgaacatctctgggaggacactcaagttccccaatttatttaagttggagcttcaatct
>PGSC0003DMG401007871_exon_2_7
aatgaatttgagatgatgctggatcaacttgctagaggaggaagggaactagaagttgtctcaatcgtagggatgggaggcatcgggaaaacaactttggctgcaaaactctatagtgat
>PGSC0003DMG400006573_exon_1_28
aatgacacagaaaaaataattcagtatctgattagaggtacaaatgagctagacgtcgtcccaattgtaggcatggggggacaagggaaaacgacaattgctagaaaggtatataatagt
>PGSC0003DMG404026043_exon_1_21
aatgacactcccccaactttcagtgcaaacatatcaaaagcctttccattgctaagggtgtttgatactgaatccatcaaaataaatcgcttttgcaaggagttctttcaattgtatcat
>PGSC0003DMG400018573_exon_1_6
aatgacatattaccagcattgatgttgagctacaatgatcttcctgcacatttaaagcggtgtttttcctattgtgcaatatttcctaaagattattcattcaagaaagaacaagttatt
>PGSC0003DMG401007461_exon_2_34:PGSC0003DMG401007461_exon_2_35
aatgacctccatacttgggaggcttcaggatctcacttccccaaacttagggtacttgttcttgagtgtcctaagcttgagagtgtgccagctgaactatctcagtttcagcagcagagt
>PGSC0003DMG400006296_exon_1_33
aatgacgagctcaaggaggtcccccttagctttgcagatgttccaacactgaaacagattaagttgattgactgcaatgaatcactggaggcttcagctgtaagaattaaggaagaagtc
>PGSC0003DMG400031521_exon_2_7
aatgactacattgtttctcgcttcgatgttcaagcatggtgcatcattacccaaacatatcaccggagagagatattacaagatattttcagtcaagtgactggttccaaggacaatgga
>PGSC0003DMG400018429_exon_1_22
aatgactatgggcacattatgttatcttttcctgaagaattgaagaagtgtggacttcgtttgttctataaatatgaatctgagcttgttgagaccaatgatgaaccaccaacagaactt
>PGSC0003DMG400020740_exon_1_10
aatgactctttgctgaatgaaatatgcatgttgaatcatttgaggtacttaagaattgggacagaagttaaatatctgcctttgtctttctcaaacctcaggaatctagaaatcttggtg
>PGSC0003DMG400021862_exon_1_8
aatgacttaatgactattaaatctcggcttataggacctccttcaaagctagatgtcgtctctattgttggcatgggaggaattggcaaaacaactcttgcaagaaaagtttatgatgat
>PGSC0003DMG400030238_exon_3_22
aatgacttatttatcaaattaaaactcctaagatttttggacctttcttggacaatgataaaacagttaccagattcaatttgtgtgttgtacaacttagagacacttatcgtgtcgtct
>PGSC0003DMG400033651_exon_1_23
aatgacttgctcccaatcctgaagcgttgtttctcatattgtgccatttttcctaaagatactgtcataaatgtagacaagttggtcagaatttggatggcacaaggttatctcagcaca
>PGSC0003DMG400008292_exon_1_18
aatgacttggtcaattccaatgcttattcagtttctttgataaaagaagaaatcggggagatgaaggaagacctggaaatcataagatcgttctttgggtatgttgagcaagagctgcat
>PGSC0003DMG401018576_exon_1_31
aatgacttgtttatcaaattaaagctcctcagatttttggacctttctcagacatggattagaaagttgcctgattccatttgtgtattgtataacttagaggtacttctcctgtcatct
>PGSC0003DMG400018954_exon_2_13
aatgagaaaaagttgttgcagaaaattttcaatcaagttattggtttgaaagaaagattcagtgagaataacatagatgatgacgttgctgataagctgcgaaaaaaactatgtggacag
>PGSC0003DMG400006785_exon_1_26
aatgagactttgatgctaacttctgcaggaaataaatctagtgttaatatttgccatttgtcagttggtcctgttcacgattcagcatgggagctccctcactccttgctcaaagaaaaa
>PGSC0003DMG400020749_exon_1_11
aatgagataggtgagtacctgacttgccaagttcatgatcttgtgcatgacttttgtttgataaaagcaagagaggaaaagttgtttgaccagataagttcaagtacaccattttcttct
>PGSC0003DMG400021987_exon_1_7
aatgagataggtgatgacccgacctgccaacttcatgatcttgtgcatgacttttgtttgacaaaagcaagagaggaaaagttgtttgatttgataagttcaaatgactttccagatttg
>PGSC0003DMG400027325_exon_1_10
aatgagatgattattccgcgagaagttgaaggaatcgcgaaggttatggtgaataattgtacaaaaggacttccatttgggattgttacattggctacaaagttaagagagttggaattg
>PGSC0003DMG401016933_exon_3_9
aatgagcccttatttcccctgttggaagagctgaagcttcaaaggctaccaaagctgaggcatttctttctcgccaagcgtgctcttgaatttccatttctcagagtagtgtgtattcat
>PGSC0003DMG400011924_exon_2_2
aatgagctactcttcatacagtctttcctcaaagacgcagaacaaaagcaatgcggagatctaagagttcaacaatgggtgtttgagatcaactctattgctaatgatgctgttgctata
>PGSC0003DMG400016601a_exon_1_29
aatgagctagacgtaatccccattgtaggcatggggggacaaggtaaaacaacaattgctagaaaggtgtacaatattgacaacattgtttgtcattttgatgttcgagcatggtgcatc
>PGSC0003DMG400012470_exon_1_4
aatgagctcctaaagacggatgtgttaggtcctaaactgtcttttggtgtagtggtatgggttacagtgcccaaaccgccaatagacgtaagaaatgttcaagcacaaattgctagcaga
>PGSC0003DMG400011517_exon_1_24
aatgagctgataagacgaagcttggttcaagtagctcaaacattttgggaaaaagttactgtatgtagggttcatgatttacttcgtgatcttgccatacaaaaggcattggaggtaaac
>PGSC0003DMG401008349_exon_1_39
aatgagcttcagaacgtgaaagttctcggcctttctaattgtgatttagtgacacatttattgaacatctgtgggaggacacatgaagtaatcaagttccccaatttaaatgagttagac
>PGSC0003DMG400019900_exon_2_5
aatgaggcaacaaaattcaagcaatctcgatttgggttttatcatccagggattataaatttccgtcataaaattgtcaaaaagatgaaagatataatggagaaactagatgcaattgct
>PGSC0003DMG400009324_exon_2_5
aatgaggcaataagattcgagcagtctctattagggttttatcatccagggattatcagtttccgtcacaaaattgggaaaaggatgaaagagataatggagaaactagatgcaattgct
>PGSC0003DMG400017061_exon_1_5
aatgaggcagcaagactcaggcagtctcgattaggacgttgtcatcctgagattatcacattctgtcgtaagattgggaaaaggatcaaagagatgatggagaaactagatgcaattgct
>PGSC0003DMG400029590_exon_2_5
aatgaggcagcaagattcaatcagtccttattagggtgtattcatccaacgatcatcatttttcgttacaagctcagaaaaagaatgaaaagaatgatggagaaactagatgcaattgct
>PGSC0003DMG400021169_exon_2_16
aatgaggtgaggagtgcagagattgtcccgatggactatttgattgatctaataacaagcaatcttgtcgtggttgcggagagatttccacttggtgatatgaaatcagtttgtcttcat
>PGSC0003DMG400016601a_exon_1_17
aatgaggttatggaaaaagttggagttatagcaggttatgctctatatgtcatagaaaagcttcttcctagctctataaacaaagatgacactagcaaaataagtcgttgctcgatacag
>PGSC0003DMG401030236_exon_1_5
aatgagtgggatgacttgagaaatctttttgtgcaaggagatctcggaagtaagatcattgtgacaacacgtaaggagagtgttgccttgatgatgggtggtggggcaatgaatgtggga
>PGSC0003DMG400033334_exon_2_12
aatgagtgttttaaagatctaacgttggagatagtaagtcttgctaaaggccatcctttagccctgaaagtatggggttcttcattacaccggatggatataactgaatggaaaagtgcc
>PGSC0003DMG400023645_exon_1_13
aatgagttagctgacctggtgcaaaagaaccttaagggtcgaagataccttgttgttgttgatgatatttggagtagggatgtttgggatagtataagaggaatatttcctaattacaac
>PGSC0003DMG400025683_exon_2_9
aatgataatggatcacgcagcaataatgacaatatccaagtgttcccgtcattgaaagaactagtattagaggatatgcatagccttattgagtggaagggagatgaagttagagtaaga
>PGSC0003DMG400015128_exon_4_16
aatgatatgacaaatatacggtgtctcccacctaaacggcttccagctcaggtaggtactcgtatttgtttctatgcatgtaaactgactgaagcatatataataaatatgcttaatttt
>PGSC0003DMG400005174_exon_2_17
aatgatctacttaacagaagcctagtaatggtttctctcagggattatgatggtgacgtaatatgctgcatacttcatgatgtagtgcgtgagttttgcttaaaaaaacttacagaagaa
>PGSC0003DMG401018576_exon_1_22
aatgatcttcccgcacatttaaaacgatgcttttcctttagtgcaatatttcctaaagattatccatttaggaaagaacaagttattcatctgtggattgctaatggtctcgtaccaaag
>PGSC0003DMG400018570_exon_1_22
aatgatcttcccgcacatttaaagcaatgtttttccttttgtgcaatatttcctaaggattatgcatttaggaaagaacaagttattcatctgtggattgccaatggtctcgtaccacag
>PGSC0003DMG402017416_exon_2_27
aatgatcttcctaaaccaatattttgcccaagactcgagtttctaatgttgaaattcattgaaaagccaaataaattacaacatgattattttattgggatgagcaaactcaatgtctta
>PGSC0003DMG402027402a_exon_2_22
aatgatcttcctgcacatttaaagcgatttttttcctattttgcaatatttcctaaagattatccatttgggaaagaacaagtcattcatctgtggattgccaatggtctcgtacctcag
>PGSC0003DMG400017666_exon_3_17
aatgatcttcctgcacatttgaagcaatgttttgcttattgtgcaatatatcccaaagattatcaatttcgcaaagaccaagttattcacctttggattgctaatggtcttgtacatcag
>PGSC0003DMG402030236_exon_2_22
aatgatcttcgtccacatttaaagcaatgttttgctttttgtgcaatatatccaaaagatcatctgtttagcaaagaacaagttattcacctgtggattgctaatggtcttgtacagcag
>PGSC0003DMG400030239_exon_1_26
aatgatcttgcccaaattgcatcttcaaaacactgtaccaggttggaagacatcgaaggatctcatatgttggaacgaactcgacacttgtcatatatcacgggtgatagtaaccttttg
>PGSC0003DMG400024234_exon_3_23
aatgatctttactacctagaaagatggcatttagccacaaattccatgcctctgattaaaggttttgctatttatgattgtccaaacttgaagaagattccagagagattgaaagacgtg
>PGSC0003DMG400018428_exon_1_24
aatgatgaaccaccaacagaactttccattgagaccagtgatgaaccatcaacagaactttccattgggataaggaggatcagatatgacgatagtgaacatcatgaagaagccagttgt
>PGSC0003DMG400025611_exon_1_27
aatgatgaaggcagtttgattgttgctgctacaaatgaggtgaaaaagttctaccagggattgttgcttctagtaacgtttttcattgacacctcgatccagtacactgaatgtgagaga
>PGSC0003DMG400018907_exon_1_7
aatgatgacaataaaatccgaattctattaaccactcggctcaagtatgttgttgattatgtcagctgccctgattttacgccttatagtaagacttttctaagtctagatgatagttgg
>PGSC0003DMG400017666_exon_3_7
aatgatgagaaggtgaaggaccattttggtttgcaagcttggttttgtgtttctgaggcatatgatgctttcagaataacaaaaggtttacttcaagaaattggctcatttgacttgaag
>PGSC0003DMG400008393_exon_3_38
aatgatgagtatgtgttggatggtcttcaaccgcatcctaacttgaaaaccttagcagtagtgggctatttagggactaaatttccttcatggttcagtgaagagtcgctaccaaatttg
>PGSC0003DMG400023062_exon_1_36
aatgatgatgaaagttggaagttactaaaacagaaagtgtttggtgaagaaagctgctctgtgctcctttcaaatgttgggcaagaaatagcaaacaagtgtagggggctgcctctttca
>PGSC0003DMG400030267_exon_4_2
aatgatgcagtatatgaagtgactttactagttgatcatcaagccattcaattgttcaatcaacatgctttcaagaaggaagttccaaataagtcatttgagaagctaacgttggaggtg
>PGSC0003DMG400023656_exon_2_3
aatgatgtcgtgaacggactcgatggtaatttggagatcatagttaataggttgaaaggacgaccacgggatctagacgttgtcacaataacaggcatgggaggcattggcaaaacaaca
>PGSC0003DMG400004874_exon_1_15
aatgatgtctgggatcttatgacaagaacttttccagatgataacaatgggagccgaattattttgactagtaggcaagaagaggttgctaatcatgcagatcctcatagcaatcctcat
>PGSC0003DMG400019928_exon_2_5
aatgatgttcggattgtagggatctggggaataggtggagtcggtaaaacgacaatagcaaaagccatctttgatactctatcttatcaatttaaagttgcttgttttcttgcggatgtt
>PGSC0003DMG400018462_exon_1_17
aatgattatccagttgaatttgagaatgtcggaaaggtaattgtaggaaattgcaacggattaccactaatgatttctgtggttgcagggtctctttctagcaagaggacgctggacgag
>PGSC0003DMG401015682_exon_1_15
aatgattcattttgtaattcgttgtttcagaatatctcatcattgcagcatgacatctctgtttcagattccgtgtcatcactaagagtgtttaggagtttggtggaggatatcccaagt
>PGSC0003DMG400030267_exon_6_16
aatgattcgatctgtaattcgttgtttcagaatatctcatcactccaacatgataactctctttcagtttccttgtcactaagagtgtttacgagtcgggcgaagaatatcccaagttga
>PGSC0003DMG400020587_exon_1_8
aatgattgcattccaatggaacagagaagaaaattccttcatgctgatgaaacagaggtcatcggtttggatgatgacttcaataagctccaagacaaattgcttgttcaagatttgtgt
>PGSC0003DMG400005577_exon_2_2
aatgattggctaagagttgagagaactatggcacatctttttatcaattataatgtaggttgtggtgtatttgtagacatgagttacggtcgtttgcctcaagaagtgcagatgtgcttt
>PGSC0003DMG400018464_exon_1_23
aatgattgtccagctgaatttgagaatgtcggaaaggtaattgcaggaaattgcaacggattaccactaatgatttctgtggttgcagggtctctttctagcgagaagatgctgcgcaag
>PGSC0003DMG400007743b_exon_2_18
aatgattgtgagaaccttcaaacactcccgtcaatatcaaatttaaagtaccttacaactcttgaacttaggaattgccaaaaactggtcaagattacagggttggacaacctcccttca
>PGSC0003DMG400024363_exon_1_21
aatgatttgcccattgcattaaggccatgtttcttgtactttggcctttttcctgaggaccatgaaattcgagcctttgatttgacaaatatgtggattgctgagaagctgatagttgta
>PGSC0003DMG400025611_exon_1_22
aatgatttggagcaagaagatttggtcagggaaatggatattgcatattgtcaattgattcttaagtttaaatttgtcaatgcagtaatcagacaaacgtgtcccgtcatttttgattca
>PGSC0003DMG401018696_exon_1_26
aatgatttggcccaagttgcatcttcaaatctttgtataaggttggaagagaacaaaggatcacatacgttggaacagtgtcggcacatatcctattcaataggacaatatggcgagttt
>PGSC0003DMG400009455_exon_1_25
aatgatttggcccgaaatgtatcttcaaatctttgtataaggttggaagagaacaaaggatctcatatgttggaaaaatgtcggcacatgtcctattcaatgggagaaggtggtgacttt
>PGSC0003DMG400013098_exon_1_12
aatgcaagtaactgcagatcactgaacaaagtaacaaatttacccaatttcatgaggtcacttgacttgcacttagagaattgtgaaaaactggttgaggttcagggagtattcaagcta
>PGSC0003DMG400033160_exon_1_11
aatgcaatagtattcatatttcaaacatatatatactttgttcctctagcttcatatactgcatgcacaagtcatttaagttgtttcaaatccacactacctagtttgtttatgagagca
>PGSC0003DMG400007999_exon_6_1
aatgcagatgaaatgagagaaatggactggttcagaatggattgcccgaaagctgaagtactgattctcaattttgcctcatctgagtacttcttgcctcctttcctggagaatatgcca
>PGSC0003DMG400018441_exon_2_10
aatgcagctgattgtatagttggctttatggagactctccaacacaacttgaaagagctacaaactattagtaatctcagtcagattgttggtttgacagatcaaatagtaatccttcag
>PGSC0003DMG400018213_exon_4_10
aatgcaggtgctcaactgcttgccttcatgggaatttcaaatttacaacctatgactagtatgatggtttctcttttatttggtcgtgtgagtaatattgttgggaaaaaatatccaagc
>PGSC0003DMG400026666_exon_1_3
aatgcatccttgatccaagctttcattcatgatgctgaaagacgacaagttgacgatcaggctgtgaaactatggctcaagatgcttgagagatctgctgaaaatgctgaaaatgtgttt
>PGSC0003DMG402030236_exon_1_1
aatgcatgaccttgtcaatgatttggcccaaattgcatcttcaaatctgtgtatcaggttggaagagaaccaaggatctcatatgttggaacaaactcgacacttgtcatattcaatggg
>PGSC0003DMG403016979_exon_4_13
aatgcatgacttaatacaagatatgggtaaatatatagtaaaactgcaaaagaatgatcccagtgaatatagcagactatgggatcctaatgatttcgaagaagtgatggtcaacaatac
>PGSC0003DMG400022699_exon_2_17
aatgcatgacttgatacaagagatgggtaaatatgtggtgaaaatgcaaaaatattcgggagaagctagcagattatgggacaatgaagattttgaagaagtgatggtcaacgatacagt
>PGSC0003DMG402016602_exon_2_4
aatgccaaatcgactatggcaaggcttcaccgggtattggatgggattcgagatgaatgtaaaactaaccttaatctagaaaggctagaattacatttgttggaattcttggaacgtaat
>PGSC0003DMG400016601a_exon_1_4
aatgccaaatcgactatggcagtgcttaactgggtattggatgggattccagatgaatgtaaaactaaccttaatctagaaaggctagaatcacatttgttggaattcttggaacgtaat
>PGSC0003DMG400016601b_exon_3_4
aatgccaaatcgattgtaagaatgcttcgaagggtattccaagggacttcatatatcaaagtagataagtatagttatgagttgattagggaaaggcaagtaccacatttgttggaattc
>PGSC0003DMG400038440_exon_2_4
aatgccaaattgactatggaaatgcttcaccgggtattggatgagattacagatcaatgtaaaactaaccctaatctagaaaggctagaatcacatttgttggaattcttgaaatgtaat
>PGSC0003DMG400044423_exon_1_35
aatgccacaacaaccacagtgatcgaattgggaaagttaacaagactaagaatgttattcatcgcgaggctgagaagaaaacatgggagggatctttgttcttcccttgacaagttgata
>PGSC0003DMG400011521_exon_3_5
aatgccactcattaaagctcttcatatctatgaatgtccaaacctgaaggagataccagagagaatgaaagacttgaagaagcttgaagagaccaagtttttttgtacaaatagtgtgtt
>PGSC0003DMG402030235_exon_1_39
aatgccctgaactcagtttggagacacctattcaacttgaaggaatgaaacagattgttgaattagtaattactgattgtaagtctcttacctccttaccaattagcattctgccgagta
>PGSC0003DMG400021169_exon_1_15
aatgcctaaaagagttaactctgtctagttgtggtttctcatgggatgaaatttcaacaattggcacattacacaacttggaagtgcttaatatacttctttctgccttcactgggaaaa
>PGSC0003DMG400016600_exon_2_1
aatgcgcatgtgactgagatttgttcaacagacgttgctcttaagccttgctatgtggtagcaccatttaaacacctatcaactagacatatcaatccaatgactgatgaggagatagtg
>PGSC0003DMG400023253_exon_1_6
aatgcggggctgattgatgtgggttttctaaatattaatgcagagtggggcgggttgcaggtctatgcgattttatgcgggtttaaacttggttataacagtgagagcattatctattaa
>PGSC0003DMG400008292_exon_1_12
aatgctattactcctagaacctcagctcgaaacattcatgtcatgatagagttcctatttattgttctttatgatgtgcccaaacacattattcatcatgacaaattatttgttctcttg
>PGSC0003DMG402029995_exon_3_5
aatgctcatttagagaaactaaaatctcaacttcaaatagaaatcaatgatgttcggattttagggatctggggaatagacagagtcggtaaaacgacaatagcaaaagtcatctttgat
>PGSC0003DMG400029460_exon_1_19
aatgctctctcgcatctccttttctcacttccgagtgtcactgataagatcaagcttatcgtggcagaagtcaccagtttacagctggaggataagaatggggatgaccctattgatgca
>PGSC0003DMG400020749_exon_2_21
aatgcttattcaattgctttgataaaggaagaaattgagttggtgagacaagacctggaattcataagatcgttctttgtgaatgttgagcagggattgtataaagatctctgggaacgt
>PGSC0003DMG400029462_exon_1_21
aatgcttattcagtttctctcataaagaaagaaattgggatggtgaaacaaagccttgaattcataagatcatctttcgagaaagtcaggcaaacattgaatgacactagccaagtagtt
>PGSC0003DMG400001996_exon_2_10
aatgcttcttgaagttgtctcttcaattacgggaagcaatcaagaagtgagcgatgatgaactaatggagattgtgtatagaggtttgaagggtaggagattcctatttgtcatagatga
>PGSC0003DMG402021043_exon_2_8
aatggaaaaacatacttgattgtcttagatgatgtttggaatgaagatcaacaaaagtgggctaatttaagagcagtcttgaaggttggagcaagtggtgcatctattctaaccactact
>PGSC0003DMG400013486_exon_1_82
aatggaaaattgaaaacctgccgtgttcatgatttgttgcatcaattctgtgtggaaaaggccaagcaagataatttcctgttctggatacataggtacaaaaaattatatcgattttac
>PGSC0003DMG402009305_exon_3_28
aatggaacgcataggtatgaatcagaagaagttaaagtgcttgaagccctcaaaccacaccccaatttgaaatctttaacaatcagtggcttcagaggattctgtctcccagactggata
>PGSC0003DMG400011900_exon_1_18
aatggaagaatcttggtggaatgaggtgaaatatgctttatttgactatcttgatagtgagtgcgaagaatatagtctggcgactatgcagttgagttttgataacttacccgattgttt
>PGSC0003DMG401011522_exon_1_16
aatggaagcagagtgattattaccactcgcaaagaggatattgctgaaagagcagacaacagaggttttgtccatagacttcgtttcctgagccaagaagaaagttgggacctcttttgt
>PGSC0003DMG400041458_exon_1_31
aatggaagcattaaagaattacctgattcgattaacaagttgctgagcttacagacacttcgagtttctcattgtccacaacttgaagggctgcctaaagatattggaaatttgatcagc
>PGSC0003DMG401018576_exon_1_38
aatggaagtagtagcgccgacaattcacaaacagaaagagacatacttgatgagctacgcccgcataaaaacataaaaggagtcgaaatcactggatatagagggacaacatttccaaat
>PGSC0003DMG401009818_exon_1_15
aatggaagtcgaatcttgttgaccacgaggctggtagatgttgcatcttgtgcttgctctggcaattcccttcacgagatgcgctttctgagtgtggaggaaagctggattcttttacgc
>PGSC0003DMG400025259_exon_1_16
aatggaagtcgtgttatcctcacaacacgtcttttggatgtggcttccttctgtagcatagagaccaatggctatgtttatgaggtgaaacccttgtctactgaagagtcatggattctt
>PGSC0003DMG400021169_exon_1_17
aatggacagttggtgttggtggtttccttaaccttaggctattgaagttagaacatagttctatcaaacattggaacatgtctgttgattcattcccctgtctcgagcaactggtgttgc
>PGSC0003DMG400003445_exon_3_6
aatggactgacatggctagaacaagtagtcatctccaagctcttgagagaaaagatgactctaactagtaaacatgaagggatggatattataaagagtatgcttcatcggaagaaagtt
>PGSC0003DMG400020587_exon_1_10
aatggagttgtttcaatagttggcatgcccggtctaggaaaaacaactcttgccaagaaactttataggcatgtccgtcaacaatttgagtgttctgcactggtctacgtttcacaacag
>PGSC0003DMG400008257_exon_1_43
aatggatcaagcagcaataatctcaatatccaagtgttcccatcattgaaagaactagtgttgaagaatatgcataaccttattgagtggaagggagataaacttggagtacgaatgttt
>PGSC0003DMG400031521_exon_2_24
aatggatcagtaattggtactcatgtttttaaagtgggacttcttaaggtcttggatttgagttctcatcaaatgcctcatttttcgtcagctacattgaaaccactaattcacctgaag
>PGSC0003DMG400024203_exon_1_40
aatggatttgatggtgatgcatggagattaagtgatgaagaaatcttcaatcaacttaaattcctcctaatcgataggacaaatctgaaacgctggaaagctggcagtgttaactttcca
>PGSC0003DMG400019418_exon_1_42
aatggcaatatccatgtgttcccgtcattgaaagaactagtattagagaatatgcgtagccttattgagtggaagggagatgaagttggagtaagaatgtttcctaggcttgagaagttg
>PGSC0003DMG400015681_exon_3_10
aatggcagcagaataattgcaacaactagggacaggcatttcacaaggaaaactgatgctgtatatcgtgtgactacactacttgaacatgatgcagttaagttgttcaaccaatatgcc
>PGSC0003DMG402016981_exon_4_6
aatggcatggaaaaccttgtatctcttccaagcagcatttgtaagtcgaaaggtttggtgaaactatctgtgtcgaattgctcaaaacttgaaagcttgccagaagagataggtgatttg
>PGSC0003DMG400023645_exon_1_15
aatgggagtagaatcttattgactactagagaaactgaggtagcaatgtatgcaaatgcttgtagacctcatgagatgaaccttttggatttagaaaacggttggaagttactttgtgat
>PGSC0003DMG401015877_exon_1_15
aatgggagtcgagtcttattgactactagggaaactgatgtagcaatatatgcaactactagtagccctcataagatggacctcttgaatttagataacagttggaagttacttcgtgtt
>PGSC0003DMG400016823_exon_1_18
aatgggctgccgcttgcaattattacagttgcaggagcactaaaaaagcataaaaccaagcgttcgtgggactgtgcccttgaacaattgcgtggtgcagtaacaataaatatccctgaa
>PGSC0003DMG400029506_exon_1_23
aatggggatgacccccttgatgcaaagtcttctgacgacccaattgagttaacctcatcatcttttgttgaggtaacagtaggtcatgaggaagtagaagcccagatcattgaccagctc
>PGSC0003DMG400013486_exon_1_68
aatggtaaaaccactcttgcaaagaagatttacaatgatcccacagttgtctctcactttgatgttcgtgctatgtgtcatgtgactcaagtatattcatggagagatttgttgcttact
>PGSC0003DMG400025611_exon_1_101
aatggtagtagaataatcctaactacccggctctctgaggtggcgcaatatgctaaatgtgaaagtaatccccatgatcttcctttactgagagatgatgagagttggaagttattacag
>PGSC0003DMG400018213_exon_2_6
aatggtctcatcactttacaaaagcaacttctttctatccttctaaagaatgaaaaggtaaaaatatcaagtgttgatgaaggaatcatcaagataagaaatgctttatgtaatcgaaaa
>PGSC0003DMG400008393_exon_3_36
aatggtctccaattgatctgtgataaagaagaggctcgaacaacatatttacaggagaaaccaaatatctgcaagctggcatatttatggacccatgatgaatcagaagggtgtgagatc
>PGSC0003DMG400007999_exon_1_3
aatggtctccttccaatcatccaagaaatcaaacaaaccggtgttgaacttccacagatacgtcaaactcagctcgacgatttctccaaacttctccgagatggttacgaactcgccgga
>PGSC0003DMG400005046_exon_1_14
aatggtctgaagaatatgttcagcaaaaagagaattttgattgttttggatgatgtatggagtgagagctgtgatgactggaatgagcttttaatccctttcttcgagggagataaaaga
>PGSC0003DMG400006785_exon_1_36
aatggtcttgtcaagctaagaggaaaattaacacttagaaatttgggctgcatagagtgtttatgtcctaaaattaatgatgctgttttgaagaacaaggaatacttgcaatcactgaga
>PGSC0003DMG400005173_exon_1_18
aatggtgacatagaaaggtgcatacttcatgatgtagtgcgtgagttttgcttgagaaaacttaaagaagaaaagtttatgcagctcacagtgccatacagtccatatcagcatttatgt
>PGSC0003DMG400029586_exon_1_20
aatggttatgtatggagattgaatgatgaagacaaattccaaagcctagagtttttgttattttgcgacataaatcttgagcattgggaagctagcagtgataacttcccaaatctaaaa
>PGSC0003DMG401026432_exon_3_1
aatggttgcaaaaaatattacggatcttccgagcagcatatgccagctaaaatcccttaaaaccttgtacattaatgactgctcgtctttacaaacactgccagttaacattggagctat
>PGSC0003DMG400027867_exon_3_10
aatgtaaagaagttgcaaatatgtggtatccaagaagactacataagaagggacaaggtgaatttccatgatctttgctgcttagatcagcttacggaattgaaattcaagattagaaag
>PGSC0003DMG400030498_exon_1_32
aatgtaagacatcttgaaattggacgggctatagttatggctaatcctgttgaggcagaaagtcataatagtattggagaacaacctgaatctttgtacctgaataacttgcaaacactc
>PGSC0003DMG400002920_exon_1_19
aatgtaagttcagtggtaagcacagatcttgaagcccaatgcatgagagttttggctttgagttaccatcacttgccttctcacctaaaaccgtgctttctatattttgcaattttccca
>PGSC0003DMG400004296_exon_1_14
aatgtactcttataccttctttattccgtacgtggaaagactgatgctcaaacttatgtggagcaaaatgatggggaactagcagaccaattgcaaaagcttctaaaacgcgggagatac
>PGSC0003DMG400020584_exon_1_16
aatgtaggcagatacataggaggggatttctcaatccacgtgttgcaacctttagattcagagtacagctttcaactctttagcaagaaaatctttcattttgataataataataattgg
>PGSC0003DMG400019418_exon_1_34
aatgtaggtttaaagaagggttgtcgaatagaagaattaggtcgtttgaaaaaccttagaggtgaattgacaatcagatgtctccaattagtcaaaaataaagaagaggctcgaacaaca
>PGSC0003DMG400008394_exon_1_3
aatgtatccttaatccaagctttcattcatgatgttgaaacaccacaagttgagaaacaacagtctatcgaacaatggctcaacaggcttgagagagttgctgaagatgctgaaaatgtg
>PGSC0003DMG401010943_exon_1_3
aatgtatccttaatccaagctttccttcatgatgttgaaacaccacaagttgagaaacaacagtctgtcgaacaatggctcaggaggcttgagagagttgctgaaaatgctgaaaatgtg
>PGSC0003DMG400008393_exon_3_3
aatgtatccttgatccaagctttcattcatgatgccgaaagacgacaagttgacgatcaggctgtgaaactatggctcaacaggcttgagagagctgctgaaaatgctgaatatgtgttt
>PGSC0003DMG401004423_exon_1_3
aatgtatccttgatccaagctttcattcatgatgccgaaagacgacaagttgacgatcaggctgtgaaactatggctcaagaggcttgagaaagctgctgaaaatgctgaaaatgtgttc
>PGSC0003DMG400008596_exon_1_3
aatgtatccttgatccaagctttcattcatgatgctgaaagacgacaagtcgaagatcaggctgtggaaaaatggctcaagatgcttgagagagttgctgaaaatgctgataatgtgttt
>PGSC0003DMG400008595_exon_1_3
aatgtatccttgatccaagctttcattcatgatgctgaaagacgacaagttgaagatcaggctgttgaacaatggctcaagatgctcgagagagttgctgaagatgctgaaaatgtgttt
>PGSC0003DMG402004425_exon_5_3
aatgtatccttgatccaagctttcattcatgatgctgaaagacgacaagttgacgatcaggctgtgaaactatggctcaagatgcttgagagagctgatgaaaatgtgtttgacgaattc
>PGSC0003DMG401019148_exon_1_3
aatgtatctatcattcaagctttcattaatgatgctgaaagacgacaagttgacgatcacgctgtggaaaaatgggtgaaaatgcttgagatagttgctgaaaatgctgaaaatgttttt
>PGSC0003DMG400008292_exon_1_6
aatgtatttggcaatttaagagatttccataggttgaaagtaaatggttgtgttgagtatgagacaatcgaatatgtcttaccgcagtttcaacttatggcggagagagtaggacacttc
>PGSC0003DMG400016823_exon_2_18
aatgtcactgagactgccccattgggtgattggatctgccacacgttgaagaagagcgaagttgtacattcaaccggaaagggctctaataatgtgttgactgagttgcagctgaataaa
>PGSC0003DMG402018257_exon_1_6
aatgtcagagaaatctctgagaaacatccaaatggtcaggtttatttgcaaaaacaaatttttgaaagtattttgaaaggcagaaaggacaaaatatacaatgctgatgaaggaattgtc
>PGSC0003DMG400019915_exon_1_8
aatgtcatggatgagttcttccgttcaaatccaaagcttgagaagcttcgtgtacttttctgtttcacaaaaaacccttccatattttctcatctagctcattttgacttcaaattattg
>PGSC0003DMG400029405_exon_1_43
aatgtcctcaggcttctatcagattcctatatggggaaggaaatggtgtgccctcaggaaggattcaaagagcttcgggttctaaagatttggaaacttaagaacttggaaaagtggaat
>PGSC0003DMG400002275_exon_1_16
aatgtctgcttactagaagaagcccatgagaaggattgtgtgaagatgcatgatgtggttcgtgatgttgctatatggatagataaatccatttcacataatgtcaagagaatgtctttc
>PGSC0003DMG400002820_exon_2_3
aatgtcttaagttttaggacagacgattatcgttactccattctaccctttccagcatccattcagaggttgtcaaatttgaggacgttgtgtctgagtaatttaaagttggatgacata
>PGSC0003DMG400011112_exon_4_14
aatgtgaaaaaactcacttgtcttccagatgagatgctacgcaacaacatttctcttcaatacatatcggtcttcgactgcagagagtttcgtgaatttccacaaagcttgtacaatctc
>PGSC0003DMG400017317_exon_3_6
aatgtgaaaggacaaattgttgttccggtgttctatgatgtagatccatcaacagtgaggaaacaaaaaacgatatttggagaagcatttagcaaacatgaagcccggttccaggaggac
>PGSC0003DMG402029995_exon_2_11
aatgtggaatctcttgaatctctggagctactacactgctctagtttagagaaatttccagaaatcctcggaataatgaagccggagttaaagattaggatgtcatgctctgggataagg
>PGSC0003DMG400018429_exon_1_8
aatgtgtcgtactgctttacaattaaaagcttgcccgaagagataggtgatttagaaaatttggaggaacttgatgctacatgtactctaatttcacgacctccttcttccattgtccgc
>PGSC0003DMG401011526_exon_2_18
aatgtgttccaacatatagatgtgtttcgacatctatatgtgttgtacttggatattaaaggtggtgttatacctgatgccatagggagtttgtaccacctcaagttgttaaaattgaga
>PGSC0003DMG400020935_exon_2_6
aatgttagatcagaagctggcacatttaatggtctagtcaagttacaagaaaaacttcttcatcaaatcctaaaaactaaggatttcgaagttaatgatgttgctgaaggcgttagttta
>PGSC0003DMG400020722_exon_3_3
aatgttcataacaccatcggatgtctacaaaaactcatgattttgagccttaaagattgccaaaagttaaagagtcttccagatagcatttgtgagttaaaatctcttgagacacttaac
>PGSC0003DMG400024055_exon_2_4
aatgttcgttttattggtatttgggggatgggcggcattggtaagacaacaattgcaagtgctgtgtttggcaaatattcgggccaatttgaaggtgtttgttttcttgataatgttgtg
>PGSC0003DMG400033161_exon_3_6:PGSC0003DMG400033159_exon_3_6
aatgttgaaaatggacaaatagtcataccagtctactatgatgtgtatccatcagaagttcggaatcaaaatggtagctttgaagaagcatttgccattcacgaattgaggtataaggat
>PGSC0003DMG400013543_exon_2_12
aatgttgaagatagtaagtcatgctaaaggccatcctttagcgttgaaagtgtggggttcttcattacacgggaagggtataattgtgtggagaagtgctctagaccgaatgaagaaaaa
>PGSC0003DMG400031318_exon_2_20
aatgttgatcaggacaagccatggaatcacagtagactatggcatgaacaagacataaaaactgttttttctgcaaatcaggtaagcatgtcctctgctggagatttccattttttcttt
>PGSC0003DMG400018490_exon_1_28
aatgttgatggagcggttaagatgaaaggtgatttgacacacgttcgatctttctctatgttcaatgacaaaggggaatccaagtttttgttggatgatcttttatccaggtttagacta
>PGSC0003DMG400018213_exon_4_5
aatgttgatttaggcattgtgagtttgctaacttgtctaaatttggaaggaaatccaattagcaatctgccagatagcattaagaatcttacgaggcttaaatatcttggcatttcatat
>PGSC0003DMG402020585_exon_1_39
aatgttgtcaagcttactcttcacaacttggaggtagacggtcatgtagtggcagtgcttaagaaattgcccaaattaaggatacttaaaatgctttggtgcaaacataatgaagaaaag
>PGSC0003DMG402030883a_exon_1_11
aatgtttatgtgacagatgcaacaggtttgaggtccatatctaatcttagggctcttacatcccttggcattaggtataacttagaagctatttcactaccagaagagatgttcaaaagc
>PGSC0003DMG401019148_exon_3_6
aatgtttctcttgaacatctactggtcttaaattgccgagagtttcgcgaattgccacaaagtttatacaatctccgttctcttaagagcttaaggattgagcgctgcaacaatttcagt
>PGSC0003DMG401029345b_exon_1_3
aatgttttcaaagacgatgaacgtctagaaactggaaaattaatttctgatgaactaccaaaagccatagaagagtctaaatttgctatagtgatattttctgaaagctatgcatcgtca
>PGSC0003DMG400017666_exon_3_11
aatgtttttgtacaaggagatataggaagtaagatcattgtgacgacacgtaaagcgagtgttgccttgatgatgggtagtgaggcaatcaacgtggggactttgtctgatgaagcctct
>PGSC0003DMG400013098_exon_3_1
aatgtttttgtatatttcttatattctgttgttttccaacatttgtctcatcagggttgtttatggacattcaacttccatcttgttcagttgcgacataatttgcattataaccagtgc
>PGSC0003DMG400020851_exon_2_10
aattacagtaatgagctttccaagtttgcatctctgatatccaaaacacggaaaacttttaatcaacacttgaggtcattgataatgacgaatggaggtctatttcatatctcatatggt
>PGSC0003DMG400029588_exon_2_4
aattactcaacgacaaggcgattaaaaactggttatagaaactcaatgctgctgcatataaagttgatgacatattggacgaatgtaaatatgaggcagcaagactcaggcagtctcgat
>PGSC0003DMG400021169_exon_2_9
aattactcgttttgctatactcatcgtctttcttttatcgtggaagataaaagttggttgctactaaggaacatagtttttaaggaagaaaatagctgttctcaagaacttgaggaaata
>PGSC0003DMG401026043_exon_1_16
aattacttgaatgaactcgtgaatagaaatttagtgatggtaatgcaaaggacgcttgatggacaaatcaaaacttgtcgtgttcatgacatgttgtatgagttttgctggcaagaggcc
>PGSC0003DMG400005172_exon_2_5
aattactttgatgttaaagcatggtgtgctgtgtcgcaaacatataataggaggggattattggttgagattttcaaacaagcaacaagtaatgagaatgaaatcaaagaggatgttgac
>PGSC0003DMG403015877_exon_2_7
aattaggaaaaaaaatagcaagaaaaatgtcaaggacttcccttaataatttcagtgattgcagggcatctctctaaaacggtgcccaagacattagaaagttggaagtatgttgccaaa
>PGSC0003DMG402030235_exon_1_40
aattagtaattactgattgtaagtctcttacctccttaccaattagcattctgccgagtaccttgaagagaataagaatatctggttgcggggaactgaaattggagtcatcaatgaata
>PGSC0003DMG400019900_exon_1_15
aattatacttgaggtctttcttccaagagattgaagtaaaatccggtaaaacgtatttcaagatgcatgatctcattcatgatttggctacatctctgttttcagaaagcgtatcaagca
>PGSC0003DMG400029590_exon_1_15
aattatacttgaggtctttcttccaagaggtcgaagaatataaatttggtaatacttatttcaagatgcatgatctcatccacgatttggctacatctctgttctcaacaaacacaagga
>PGSC0003DMG400009455_exon_1_5
aattatgaagctttgaggcttaaggtggaaggccagcatcaaaatcttgcagaaactagcaaccatcgagtaagtgatgctttctttcttgacataaaggacaagttggaagacactatt
>PGSC0003DMG402029995_exon_5_6
aattatgctaaatcaaggtggtgcttgaatgaattagtgaagatcatggaatgcaaggagaggaaaaaaatggacaaacagtcataccgatcttctatgatgtggatccatcacatgttt
>PGSC0003DMG400009686_exon_1_5
aattatgctacatcgaggtggtgcttagatgaactagtgaaaatcatggaatgcaaggacaaaaatggacaaacagtcataccaatcttctatgatgtggatccatcacatgttcgaaac
>PGSC0003DMG400013543_exon_1_5
aattatgctacatcgaggtggtgcttggatgaactagtgaagatcatggaatgcaccaaggatgaaaatgaaaaaatagtcatgccggtattctatggtgtggaaccatcacatgttcga
>PGSC0003DMG400008588_exon_2_9
aattatgggaacgttagaaccatatcgtttgtcaagtttatctcaacatgatggcttgctgttgtttatgcaacgcgcgtttgggcaacaaagagaaataaattctaatcttgtggccgt
>PGSC0003DMG400002217_exon_2_15
aattattctttctgatatgcacagggactttattcatcatgacaaattatttgatcttttggctcgtgttggagaacttaccagggaggtatcaactcttgttcgcgacttagaagaaaa
>PGSC0003DMG400031185_exon_1_20
aattattgtagaaaaaactgtttcaaagggaagatttcctgcctgaattacaagatgtgagtcaagttgcagaaaaaggcaaaggactgcccctagttgttgtcttggtagctggaataa
>PGSC0003DMG400002217_exon_2_26
aattattgtaggttttgaggaggagacaatttggataattgagaagctcacccgtggatcggcaaatctagatgtcatttcgatcactggcatgccgggttcaggtaaaactactttggc
>PGSC0003DMG402011117b_exon_1_25
aattatttatcttccctccaaaggcttcagttactttattgtgatggattgaccagtttaccaaatggaatgctagaacaatgtcggtctctaaagattttgagggtcagcaactgtaag
>PGSC0003DMG400008306_exon_1_28
aattcaaaatcatatataagatctcttctatcctttgattcatctgctaaactagttaaccttgattgtatttgtacaagtagtttcaaacttctcagagtgctatacatagactctcct
>PGSC0003DMG400025611_exon_1_38
aattcaaatcaaggagacttggacggagaaatcaatctcttgcatttcgcattgcttcttatgttcaagttcattaaggcagtgattagacagatgtgtcccgttatttatgcatccacg
>PGSC0003DMG403020585_exon_3_6
aattcacgtgttgcaacctctaaattcggagaacagttttgaactctttaccaagaaaatctttatttttgataacaataataattgggccaatgcttcaccagagttggtagatattgg
>PGSC0003DMG400003020_exon_1_14
aattcactaacagaaagagacatacttgatacgctacgcccacacacaaacataaaaaatctcgagatcaccggatatagagggacaaaatttccaaattggctagctgatctttcgttt
>PGSC0003DMG400020749_exon_1_26
aattcactatcaacaatagcgagattgcccaaccttgaagagttgtcccttggtcgtacaattattcaggggggagaatggaacatgggggaggaagacacctttgagaatctcaaattt
>PGSC0003DMG402029995_exon_3_16
aattcagaaattattgaaaaactcaaaataagttttgatgggttggagcccgaagagaaagagatattcctagatattgcatgtttcttccgtagagaaaaaagaacaaaagtcatgcaa
>PGSC0003DMG400025511_exon_1_51
aattcagatgaaccaatactgatagcagaggacacaaagttggagaacttgagacagttagagaatctcgagctttcctattcgaaagacgcagaggatattttcaaaaggtttcccaat
>PGSC0003DMG400002276_exon_1_17
aattcagctcaagtcagacgacactcgttagctcagaaattccaagagtccgaaagttacacttgcattatttacaggcattaagaacgtttggggagccagagagtatgtgggaacacc
>PGSC0003DMG400017146_exon_2_21
aattcatatttcatggatttgttaagaaggtcattctttcaagagactgaagaacatgaattgtttctgctctttcaaggaactgaaaaacatgaattcctgcatttttataaaatgcac
>PGSC0003DMG400007469_exon_1_6
aattcatcttccagcaacattcttcagacttgtacgtacagtgaacaagttaactttggcaaacacaaggttttcatggaatgaggcggacaagttagggcaattggaatcccttgaggt
>PGSC0003DMG400031405_exon_2_37
aattccaccaaaacagcagcaatatctgcacgtcaaatacaagccaaaaaagacaatcaaactcaacaagggactaaaaacattgccttcaagctttccatattccctcctgatctctga
>PGSC0003DMG402004425_exon_3_5
aattccaccgcttggccaactgaagttccttcggcatcttgagctgataggactccttgaattggaattcatcggacctacattttatggtgtcgaggttaatgataatggatcgtgcag
>PGSC0003DMG400032576_exon_1_38
aattccatcacaatgatgcttctttggaagtcaagcctgacagaagatccgatgcccattttgggaatgttgccaaacctaaggaatctcgaattagaagaagcttatgaaggaaaagaa
>PGSC0003DMG400006003_exon_1_31
aattcctttggagaaacaagtaatgaagattttgatgaaacattatttgggacaggaattactgggattatagaaggtctacaaacagtttctgtagctattcttgaatcaattttttaa
>PGSC0003DMG400021469_exon_1_8
aattcggaaaatatatctgaaatactaaggaacgatgaggtatcaatcattggcatttatggcatgggtggggtgggtaaaaccactatggctatgaatatccacaacgagttcttacaa
>PGSC0003DMG400029220_exon_1_12
aattctattttcatccagaatcacatctgccccatatagaaactttaattttgaagaattataatgaagtagtgttaccagcgtctttttgggaaatgaaaaaattatggcatgttgaga
>PGSC0003DMG400006576_exon_1_2
aattctcacagctgaagcctccatagatactttccaagacccaatcaacttaatctgtttcaatgatggaatatcagcaaagctaagtgggatctcctcaaggtcatcacacttttttat
>PGSC0003DMG400021863_exon_1_2
aattctcgttaccctgcattacgtcaagcagtcagttcttggcatgcatttttggcagactctttgtcgattagaaatgctccagaagaagtggaacatttggaaaagcaggttaaatgt
>PGSC0003DMG400002217_exon_2_51
aattctgatagcagaggacacaaagttagagaacttgagatatttagagaacctggtgctttcctattcgaaagatgcagaggatattttcaaaaggtttcccaatcttcgaattcttgt
>PGSC0003DMG402032547_exon_2_6
aattcttaagattgagaggtatccgtgatcttccctcttctattggcaacctcaagaatttacagacactcttgtcaatgactatggatacttttgccaactaccccgtgaaacagctga
>PGSC0003DMG403026842_exon_1_2
aattcttgaagaaagaagaaacttttgaattgttggtaatgagagtttttggcaagggaagttgtccaaatgatttagtgagaactgggaaaaaaattgcagaaaaatgtggtggagtac
>PGSC0003DMG400002799_exon_3_9
aattctttggttactttgagtcttgctaaatgtaatctatccgatgatacttttccagttgctttcaatagcctctcgttattgcaaaacttagatttgagccaaaataaaatttgcagt
>PGSC0003DMG402030883b_exon_2_8
aattgaaagttcttggggacaagtcagatgcaacagttttgaggtccatatgtaatctcagggctcttacttacctctacattagcattaactatgaagctgcttcactcccagaagaga
>PGSC0003DMG402030235_exon_1_8
aattgaaggaaagcttaaaggcaaaaaagtttcttattgtcctagatgatgtgtggagtgatgactataaagagtgggatgactttagaaatatttttgtacaaggagatgtaggaagta
>PGSC0003DMG400019741_exon_1_26
aattgagacatctgcactccaaccttcctgtgaaattgcctccccctcctactccaacaagcaagattcgtacttcttgtctacaaactctttctaaggttacaccagatagttgcaaaa
>PGSC0003DMG400033160_exon_2_2
aattgagcagattgtcgaccacatctcttccaaattttgcaagagtgctcgttttttatcttatttgcaagatgttgtgggaataaatgctcatttggaggaactaaaatccctacttca
>PGSC0003DMG401016933_exon_2_6
aattgaggcttcaaagtttgccatggcttgggcatttctttgtgacgaagcatgctcttgaatttccatttctcagagaagtgactattcatgactgccgtgaaatggagacgtttgtcc
>PGSC0003DMG400001983_exon_1_20
aattgatagaagtctaattttgaccggtagacaaagggctaatgaatggaacaaaacttgcaaaattcacgatcttcttcgccaattatgtctaagagaagcgcatactgaaaatgttgt
>PGSC0003DMG400001992_exon_2_22
aattgatagaagtctaattttgactggtaaacaaagggctaatggaaggatagaaacttgcaaaattcacgatctttttcgccaactatgcctaagtgaagttcatactgaaaatattgt
>PGSC0003DMG400010287_exon_3_22
aattgatagggtggatgtgttatcgaggaagtgtcctaatcttcaacaacttcacatcgaatttgaatgtttgggctataatgattctgcagggtctttttgtctcacattggagaatct
>PGSC0003DMG400020580_exon_2_2
aattgcaaacacctcagaagtactccaaacttcaggggttcacgaagtcttgaaactttgtcgcttgagaattgctcaagtctaaagaagatccatccatcaataggaatttggaaagac
>PGSC0003DMG401022784_exon_1_27
aattgcaacaactgcaagtggcaacccttgacactgatggccaatgtacctcccaattttctccaattccggagggtaaccaccattcccaaaaaccttatcgcgtaaaagagtccagct
>PGSC0003DMG401009819_exon_3_1
aattgcagggagaatcacttacaaacaataaccggattgatgccctcatcttgtaatgatgaggtgtttctaagaattccaaatttgaagaagttgggaattttaattgatgttgcttca
>PGSC0003DMG400003104_exon_1_41
aattgcaggggatgtgatactttacctacctttgggaagcttccgtttctcaaaacactttatctacaagggatggatggagttacacatattggtgaagaattttatggaggcgaaccc
>PGSC0003DMG400017086_exon_4_5
aattgccatccccgactgtcacaacaggtaaaccttcttctctacaaactctttctatggttgcaccagaaagttgcaagaaagatgtgctggcaaaggcgtgtcatctaaaaaaattga
>PGSC0003DMG400019669_exon_1_62
aattgccctaatctccaatcactctccgaatcagcactaccctcctccctctctgagctaaccatcagcaattgtcgtaatctccaatcactctccgaaccagcactgccatcctccctc
>PGSC0003DMG400019804_exon_1_1
aattgctgctcactttgctgtttgccaaaacgaacaaataaacttggtagtctccaaaatcttttacttgatcattgctatggattgaattctatgccaccaaggatagtatcattgaca
>PGSC0003DMG402020874_exon_1_35
aattggaaaatttgaggatattaaggaatgttagattccgaattgatgaagttgatagggtggatgtgttattaaggaggtatcctaatcttcaacaacttcacatcggcttttggggca
>PGSC0003DMG402018576_exon_2_25
aattgggaattgccttcctttattcaaagacttaccatatacaatctcaaaacattaaggagccaagatatcagaagcctcacctctcttcaatatctatgtattggtaagttatctcaa
>PGSC0003DMG400002217_exon_2_48
aattgggacagaagttaaatctctgccttcatctttctcaaacctccggaatctagaaatcctctcggtgtataacaacggatcaaccttggtactattaccgagaatttgggatctagt
>PGSC0003DMG400024429_exon_1_42
aattggtgcggctctagtgttcatacaagtgcaaagaaaattcaacaagagcaacaaagcttgggaaattatgagcttcaagttaaactctcctatggtatgttaaaattccatctttga
>PGSC0003DMG400025512_exon_1_37
aattgtaaagggcttcctttggtggctgatctgattgctggagtcattgctgggagggaaaagaaaaggagtgtgtggcttgaaattctaaataatttgcattcctttattttgaagaat
>PGSC0003DMG400026187_exon_1_34
aattgtacctctctttcttatctaccacgcggactctccaagctcgtccatcttcaagaattgtatggcttcaagatacctgatgctacggtatcaaatgcatgtcacttgcgtgaccta
>PGSC0003DMG404026432_exon_4_13
aattgtacttcactgcagaatccattcagtgaaggcttctttagtgcccctgctctgtcaattccgtctagaaaacatcaactgtatgaggttagtccctctccctctctgatctctctc
>PGSC0003DMG401020581_exon_1_1
aattgtaggcatgaatcaaaatttattggaagtattataaaacaagttctacaagaggtcaatcagacacctctagatgttgctcattacccaattggattagattcttctatccaacat
>PGSC0003DMG400002820_exon_3_1
aattgtatatttgcaggtttcttgtcccaacctggaagagctatctatcgatagggctgacagcataactgctctatgctctcaccaacttccaactgcctacttcagcaaacttgtaaa
>PGSC0003DMG400010953_exon_1_5
aattgtgaatcaatggaagaagtgatcacaaaagaggaacaacaaggagaaggaatcatgaccttatttcccctcttggacagactggagctttgcaagctgcctaagttggggcatttc
>PGSC0003DMG402021043_exon_2_1
aattgtgaattcaaaaaagtgcatttttttaatttgaaatatgtctgctgcttctcaagcttctctttattgtgcaaaattcttggaccaggttttgttttaaatgaaccacaagtttat
>PGSC0003DMG400029314_exon_1_40
aattgtgaccaccttctcaattggatttcaaagttaacttctcttcaatcgttgaggttacgatccataaatgatgtaggacatccatcacattttggtaacgagccgttgtctctgtca
>PGSC0003DMG400019669_exon_1_47
aattgtgactctgttacctccttaccttttagcatactgcccagttccttgaagagaataaccatatctggttgtcagaaattgaaattggaggagccagttggttattgtaacatgttt
>PGSC0003DMG401019148_exon_3_9
aattgtgatgccttaaccagtttaccaagtgaaatgctagagcgttgtcggtctttggaatctttgaaggtcaacaaatgtaacaacttagtttccttccctttacatgtgtgggaaatg
>PGSC0003DMG400011527_exon_1_32
aattgtgtactaccccccgagacagctgacctaataaatctaagatatttagatgctctgtattcaccacctctgaaacgtctaagcaaactcactagtcttcatgtttttaaaggcatt
>PGSC0003DMG400002799_exon_3_14
aattgtgttgaattagtggaaatagatggaaatttcaagttagagcccttgagaaatactgaggcagagatgctttccaagctaggcttgtggaacttggcccctatgaacaatgtcatg
>PGSC0003DMG400000816_exon_1_33
aattgttccaagcttgaagagatcccggatacctttatggacagtggatttttgcgattgataaaagttattgattgtagtgattctgtttgcaattcagctgtgaagattaaagaagaa
>PGSC0003DMG400002217_exon_2_23
aattgttcgagataatggtctcttacatcttattttctcacttcccattaccataatgaagatcaagcttaccaaagaacaggtctccaatttacatgagaagattcccaagaacagagg
>PGSC0003DMG400011924_exon_2_36
aattgttgtgaaaaggtccacaaattgtggttagaagggagaatagagaaactgcttgatctgtttccaaattccatcacaatgatagctcttttctactcaggactgacagaagatccg
>PGSC0003DMG400016808_exon_1_16
aatttaaaagagggagtacttcccgaagacattggatgcttatcctctttgaaagagttgaatctccagggaaataattttgagtatttgcctcgaagcatagcccaacttggttccctt
>PGSC0003DMG400020935_exon_1_12
aatttaaaataccttcggacttttgaagttgcaaattgcaggaagttggtcaacattacagggctagaaaatctcccttctatagagcggatcaacatgcttaattgtacttcactgcag
>PGSC0003DMG400010612_exon_1_39
aatttaaacaatctgccaaaatccatcactgtgttagtcctacagtctccattctatacaggactcgaggaagatccaatgccaattctggggaagtttccaaacttaaagcatctcgag
>PGSC0003DMG402009305_exon_3_26
aatttaaacctccgtggtgcaatttcaatcacacatcttgagagagttaagagggatatggaggcaaaagaggccaacttatctacaaaattgaatctgcattcattaagcatgatttgg
>PGSC0003DMG400012918_exon_1_53
aatttaacctcctttcctaatttgaaacagttgcattcccttttatccttgagaattgttgattgcccacagctgacttgtctccccaaggggcttcattctctttcttgcttaaactac
>PGSC0003DMG400002980_exon_1_38
aatttacctcaaattcagtcaatgctggaacaaggccagttttcctcgcttcaaagtctacacatcgaggatatccctaatctccaatcactttccgaatcagcactgccctcctccctc
>PGSC0003DMG401018696_exon_1_56
aatttacctcaaattcagtcaatgctggaacaatgccagttttcctccttttcgcgcctcacttcgcttcaaactctacaaatcgtgaatttccctaatctccaattaatttccgaatca
>PGSC0003DMG400006785_exon_1_28
aatttacgcacgtttttaatgccaattgcatcaagggattacctgaaatcgggaagatttattgggtccgagaaacaaagtaaatcagttgtggatgcagttatatcgaatttcaggagc
>PGSC0003DMG401007575_exon_4_31
aatttagaaattctaagcataagagattctcggttagatgagctgccagaggagataggaaatttggccaagttaattgtattagggttttggaataagaagaaaacacttaaaaggatt
>PGSC0003DMG404026432_exon_4_7
aatttagaggccaaaaggaggttttctcaaacaagagtactccccgtagtatccttgtcaaaatttatttcgattctacgcctttcatattgtggttttgatgttcctagggatattggg
>PGSC0003DMG401007575_exon_4_17
aatttagtcaacgatccttctctgcttgacatagcaaaagatgtttccaaagaatgcaaggggttgccgcttgcaattattacagttgcaggagcactaaagcgtaaaaccaagccttcg
>PGSC0003DMG401016933_exon_1_17
aatttagttgacaatccttctctccttgacatagcaaaagatgttgccaaagaatgcaaggggttgccacttgcaattatcacagttgcaggagcactaaagcataaaaccaagccttca
>PGSC0003DMG400029344_exon_1_19
aatttatatcttcctccttcacatcaacacacgtataagttagacctgagtccattaagccacttggaaatactgaagaacttcgatacacaagtttctccttttcaagatcttttcaag
>PGSC0003DMG402021043_exon_2_43
aatttatcagttagggattgtccaacactggccaagcgatgtgagaagggaataggacaagactgctacaaaattgctcacattcctgatgtgtttatttatccttgtcttattcctaat
>PGSC0003DMG400007605_exon_1_5
aatttatcgattttcaatttcaaggttatagaaaagaggatcagaaatgtagtttacaaagcagaagatagaattgattcaagtctaagaagcatcattgtagcagatcacgaggacaag
>PGSC0003DMG402030883b_exon_3_9
aatttattgaaatctatgccaccaaggataggatcattgacatgccttaagactctaggtcaatttattgttggaaggaagaaaggttatcaacttggtgcactaggaagcctaaatctc
>PGSC0003DMG400043400_exon_1_50
aatttattttttctaattcaaacttccttgctccagaggctatcaagtattgaagaagttcatgtgtattcatgtaacaagttactcgatatatttcaacttaacgaggcagcttttgat
>PGSC0003DMG400042937_exon_1_16
aatttcagtgattgcaggacatcttttgaaagtgtccaggacattaggaagttggatggatgttgcccaaaccttaggtgaaatcatttctagtcatccagataaatgcttaggagtgct
>PGSC0003DMG400018429_exon_1_12
aatttcatagatggaagaattccggaagatattggatacttatcctctttgataaagttgcatctcaagggagataattttgagcatttgcctcaaagcatagcccaacttggtgctctt
>PGSC0003DMG400021986_exon_1_1
aatttccagtagcttggtaatttgtttcaatgagataggtgattaccctacttgccaaattcatgatcttgtgcatgacttttgtttgataaaagcaagagaagaaaagttgtttgattt
>PGSC0003DMG400027867_exon_3_11
aatttccatgatctttgctgcttagatcagcttacggaattgaaattcaagattagaaagatgattggaagagcaatatatgatacatctttcgttcttcctcctctagttgcttttcca
>PGSC0003DMG401016933_exon_2_7
aatttccatttctcagagaagtgactattcatgactgccgtgaaatggagacgtttgtccaacaaggatttgtgagtctcgaaagggtgaacaatgacgatgaggtgaacaataaagtga
>PGSC0003DMG400022785_exon_1_14
aatttcccaccaaaccttaagaagttaacattgtgcacaacacacctagaatgggaagacatgaacattcttagtaagttacctaaccttgaggtgctcaaacttaaagatcatgccttt
>PGSC0003DMG402027402b_exon_1_26
aatttccctaatctccaatcacttcctgaatcagcactgccctcctccctctctcagctgaccatctataattgccctaagctccaatctcttccagtaaaagggatgccctcttccctc
>PGSC0003DMG400025099_exon_1_68
aatttccttaaccaaatcaataggtacaaaaaattatattgatgtcattttattatgcttataccaactgccaagggtccttcggaaacagcctctctacctccacgaggtagtagtaag
>PGSC0003DMG400017085_exon_4_3
aatttctggaatttacaaactcttatacttaatacaagtacctcagagcccactcttgacgtaaaagcagacatatgtaacttgttacagttgaggcatctgcacaccagcataccagca
>PGSC0003DMG400012918_exon_1_41
aatttgaaaaccataaatcgttccttttatggtagagactttctcagatcaagaacctatcaaggtgataatacgaatatcgcatcattcagatcactaaagagactcgttttctgcaac
>PGSC0003DMG400003353_exon_3_7
aatttgaactccttaattttgaaggatgaagaggaactgatgaaggttatacaattaagttatgaccatttatcagatcacttaaagccgtgtttgctttaccttgcaagctatccaaag
>PGSC0003DMG400017317_exon_2_29
aatttgaagaccataccaaagagaattcgcttggaaaagcttgaaattctcgttctttcaggctgctcaaagttaagaacattcccggaaatagaagagaaaatgaatcgtttagcagaa
>PGSC0003DMG400028001_exon_1_31
aatttgcaaactttgagattctatagctgctggtgtccactcgggaaacttccagaagaaatggcaaatatgataagtttgagacacatatgttgctaccattgtttcgaatcagattct
>PGSC0003DMG400023250_exon_3_2
aatttgcattcctttattttgaaaaatgaagtggaagtgatgaaagttatagaaataagttataaccactttcctgatcacctaaagccatgcttgcttcattttgcaagtaggccgaag
>PGSC0003DMG400018461_exon_3_23
aatttgcctgaaaattggtatgtacgtgatgacttgttgggatttgctgtatgttactctggcaacctaattgacaccacagctcacttgattcccttacgtgatgatgggatgccgtgg
>PGSC0003DMG400018462_exon_1_7
aatttgctagctggaaattgtttgcttggtggtcctacttcaccacgatcgcgtgtttcaacccttgagaacggcatggtggggcacagcgatgaacaagcgagagtgcagggtgagctt
>PGSC0003DMG400001993_exon_2_35
aatttgctggctaatttaccgaatcttgaggtgctcaaagggaattttgcatttgctggaacagattggaaagtagatgaagatgttgtgtttcataaattaaaatatctacaactgtat
>PGSC0003DMG400027325_exon_1_19
aatttggacaaggtattgttacatatactatgttgctcgaactcttcaaagtgttgttgcacgcgtgtcaggatcagacacgtgcctattgacatgtttgaagagtctgagcaacataac
>PGSC0003DMG400007743b_exon_2_10
aatttggacagactaactgatcttaaattgaatggttgcaaaaagattacggatcttccgagcagcatatgccagctaaaatcccttcaatacttgtacattaatgactgcttatcttta
>PGSC0003DMG400007867_exon_1_5
aatttggaggaaagaagcagggctatgtgggagatttttttcgtcttggaacaagcactagaatgcattgattccaccgtgaaacagtggatggcagcatcggacagcatgaaagatcta
>PGSC0003DMG402007871_exon_1_5
aatttggaggaaagaagcagggctatgtgggagatttttttcgtcttggaacaagcactagaatgcattgcttccaccgtgaaacagtggatggcagcatcggacagcatgaaagatcta
>PGSC0003DMG400002426_exon_3_3
aatttggagtatttgaatctagagtattgtaggagtcttgaagaagttcatcattccctcaagtatagcaaaaaactcatccacttagatttgcattattgtagaacacttgagaggttt
>PGSC0003DMG400031521_exon_2_1
aatttggcatatgaagctgaagttgcaattgactctatacttgtccagtataatgttttttggcatattttttgctcacttcatacaatcctaaaagagatcaagcacattaatgtggag
>PGSC0003DMG400006573_exon_1_24
aatttggcatatgaagctgaggttgccattgactctattctttctcagtataatgctttcttgcatattttttgctcacttccttcaatcttaaaagagatcaagcaaattaatgcggag
>PGSC0003DMG400020872_exon_4_17
aatttggcatatgaagctgaggtttccattgactctattcttgctcagtatgatgtcttttggcatattttttgctcacttcctacaatcataaagagatcaagaaaattaatgtggagg
>PGSC0003DMG401007575_exon_4_32
aatttggccaagttaattgtattagggttttggaataagaagaaaacacttaaaaggatttcaacagatgtcttatcaagactagttcgattggaggaactacatttggtgggagtagaa
>PGSC0003DMG400017317_exon_2_20
aatttggtacgtagttgtaaacttatgacttcttacataattttccttttctcatccacctttaatactcttgcttattaggcaactgacaagattgaaggcatatcgctgcacctgact
>PGSC0003DMG400026666_exon_1_39
aatttggtcaacttgaaattaagtggttgcaaaagatgcaaagaaattccatcgcttggctaactgaaattccttcagcatcttgagctgttagggttacataaggtagaatgcatcaaa
>PGSC0003DMG401010943_exon_2_17
aatttggtcaagttgaaattaagtaattgcagaagttgcaaagaaattccatctcttggccaactgaaattccttcggcatcttgaactggtagggttccataagctggaatgcatcgga
>PGSC0003DMG400011045_exon_1_40
aatttggtcaagttgaaattaagtggctgcaaaaggtgcaaagaaatcccatcacttggccaactgaagttccttcggcatcttgaactgataggattccttgaattggaatgcattgga
>PGSC0003DMG401004423_exon_1_39
aatttggtcaagttgacattaagtggttgcaaaaggtgcaaagaaattccatcgcttggccaactgaagttccttcagcatcttaagctgataggactccctgaattggaattcatcgga
>PGSC0003DMG400025545_exon_3_15
aatttggtgatcataggaaatggaaagtgagcaatggcaagttccctcaactcaaaatcttgaaactagaagatttgtccttgatgaaatggattgtagctgatgatgcctttcctaacc
>PGSC0003DMG400006785_exon_1_34
aatttgtccaaaatgccatgtgggattggacaattaactgctcttaggactttatcgcagtttgtgataggtcaagaaacctctacgagttctaaagtcaatgcagtgttaaccgacttg
>PGSC0003DMG400006769_exon_1_36
aatttgtccaatgaaatatgtgccaaaaatgcaaacttgaaagggaagaggcacatccaatttctaaaattaatatgggcgcaagttgaagaaatggagacaagagaaaatgttgagcga
>PGSC0003DMG400011906_exon_1_24
aatttgttggatgtcaacttggaaagacgttcttgggttacggcagtgcaagtagtaactctcttgaggtatcttgcaattcgtacccaagaatttgatttccagtgggtatcacaccta
>PGSC0003DMG402016981_exon_3_5
aattttaattccagaaggcttgttcatcttgatctccgatggagttcattgcattatttatggaatgaaacaaaggtaccattctatttcagatacttcctatttttaattgtcctagaa
>PGSC0003DMG400021863_exon_1_26
aattttcacagagtctcattgacacgtttagagatcatttatgatcaaccttcacttcctcatgcaacttcctttctttgttttggaagagatggaactcctggatcctgttctcaggtt
>PGSC0003DMG400027797_exon_1_17
aattttcacagcctacccttcactcttagtcacctatccaacctaaaaacccttagactctatggatgcccaaatctccttatgctcccagatcttccttgtaacctagaagaactatgc
>PGSC0003DMG400007743b_exon_2_5
aattttccatctgagaaacttgtatttctgaatatgaaagggagcaatatccaagaatttggtttgaatttgcaggtccgttactcaattctgcaattttatgtgtaatgtttaagagaa
>PGSC0003DMG400024429_exon_1_40
aattttccggtgcttgagcaactaatactggatagtttgtatacactggaggagattccggagagtattggagatataatgacacgaaaattcatcggaataaattggtgcggctctagt
>PGSC0003DMG400018046_exon_1_10:PGSC0003DMG400018047_exon_1_10
aattttcctcctaatctcaagcaactgaaatgaaaatgcactcatataccatgggaaggtgtgaaattgctggctaatttacccaatcttgaggtgctcaaagggtattttgcattcaat
>PGSC0003DMG400011527_exon_1_37
aattttcttaattgttgtgaaaagctccagaaattgtggttaaaagggaaaatagagatactgccagatctgtttccaaattccatcaccatgatggttctttggaggtcacaactcaca
>PGSC0003DMG400028056_exon_1_8
aattttgaacatgcaagaaataggatgtgtcttctgttagaaactttgaaagatcgtttcttgttatcccaaggttcaaacagcaattatgtcaaaatgcctgatgtggtccgtgatgtg
>PGSC0003DMG400037159_exon_1_41
aattttgcagcactgccaaagtggctggaaaatcttactgcacttgaaaaacttgaaatttccaagtgccgtaaatcattttcattgcccgaggggatgagttgcctcacaaacctgaag
>PGSC0003DMG400019799_exon_2_23
aattttgtctcgttgagggtacttaatctaagttacacagaacttgagctggagcagctaccgtcttccattggagatctagtacatttaagatacctaaacttgtctagcaatcttaga
>PGSC0003DMG400013889_exon_1_2
aattttgtgaatgtaatgatggataatgaaactccatgtgaacaatccaggaatttttccacaaggggagttcggataagtatccgatcaaagcaatccaaacaccaatgtttcttcctc
>PGSC0003DMG400007870_exon_1_25
aattttgtgaatgttctcagaagaaagaatgatcaaaattcatatgtgaaatccatgcagtgtttgtctaagagtcgaagtcgaatcagcatccataataagaaagagtatgttaggtgc
>PGSC0003DMG400007872_exon_1_25
aattttgtgaatgttctcggaagtaagaatgatcaaaatccatgtgtgaaatctatgcagtgtttgtctaagagtcgaggtcgaatcagcatccataataagaaagagtatgttaggtgc
>PGSC0003DMG400029457_exon_1_18
aatttttcagctccagacttgttgcaagaaattgaacgaatgaagggagatatcaaaaagatttttttgaaagccccggatcagtttcatgtggatgatggtttcctcttcatgaatctt
>PGSC0003DMG400024273_exon_2_17
aatttttcccctgaatttgaacaacttggtaaacaaattgcattagaatgcaaaggattgcctctaactattgttgtcattgctggacttctatcaaaagttggtaaaacattgaatgag
>PGSC0003DMG400016601a_exon_1_59
aatttttttcaaagcagagattggtgccttggagatatcacattccataaccttaagtgcttgaaactgtcgcgcttaaatatctcaaggtgggatgcctcggaggaatcctttccccag
>PGSC0003DMG400022785_exon_1_9
acaaaaaagtttagtcttttcataccccctacatcactaattgctgagagggagaatcatttacaaacgttaaccggattgatgccctcatcttgtaatgaagaggtgtttctaagaatt
>PGSC0003DMG400008588_exon_2_44
acaaaaaatctgcaggcgttgcgaattgtttattgtccagaactggcaaagcgctgcgagaaggagataggggaggactggaacaaaattgctcacattccaaatgtgtatatcagttag
>PGSC0003DMG400026187_exon_1_24
acaaaaactccaagaaaaatggctcttgaatgtttatcagaattgataagtcgatgcctcgttgaagctgtgagtaaaagaaactatgacgggagagtttacagttgcaagatgcatgac
>PGSC0003DMG400025611_exon_1_63
acaaaacatgaacacttggtagctcctttgaacgatatgatcgagaatgttaagcaggagttgatattcttgagaaattttctcatggattcattgaatcagtgcaacgagcaaacaaag
>PGSC0003DMG402007871_exon_1_10
acaaaactctatagtgatccttacattatgtctcgatttgatattcgtgcaaaagcaactgtttcacaagagtattgtgtgagaaatgtaatcctaggccttcttccttcgataagtgat
>PGSC0003DMG400007867_exon_1_10
acaaaactctatagtgatccttacattatgtctcgatttgatattcgtgcaaaagcaactgtttcacaagagtattgtgtgagaaatgtaatcctaggccttctttcttcgataagtaat
>PGSC0003DMG402016602_exon_2_36
acaaaagaagagagttgtgaattgttgcagaaaaaagtgtttcaaaaggaagatttcccgcctgaactacaagatgtgagtcaagcagttgcagaaaaatgcaaaggactgcccctagtg
>PGSC0003DMG400029405_exon_1_29
acaaaagattcatttcccttgaatgttagaaggcttgttgagcatgcaagcagtaagaatatttatagtgatgcttcccggtttgaacatcttcgctcttacttatcattcaatttccag
>PGSC0003DMG400021987_exon_1_8
acaaaagcaagagaggaaaagttgtttgatttgataagttcaaatgactttccagatttgttgccgcgtcaaattaccattgatgatgaggagcactttgggcttaacaattttgtcctg
>PGSC0003DMG402001979_exon_1_12
acaaaagcttgggaccaaatgcaaagaatatttccaaatgatgacaataaaagccgaattctattaaccactcggctcaagtatgtagctgattatgtcagctgtcctgattttccgcct
>PGSC0003DMG400027325_exon_1_11
acaaaaggacttccatttgggattgttacattggctacaaagttaagagagttggaattgagtaatgttgatgaatggagaaaggcgttcaaagaatcatttaaagaggagaacaatgat
>PGSC0003DMG400011920_exon_3_23
acaaaaggcattggaggtaaacttctttggcatttatgatccaagaagccactccatatcctctttatgtatcagacatgtggttcatagtcacggagaaaggtacctctcacttgatct
>PGSC0003DMG400000888_exon_2_6
acaaaatacccttctctctgaactattaagaaaaaaagatgattatgtctataataagtatgatggaaagtgcatgattcaaagtaggctttcttctaagaaggtgctaattgtgcttga
>PGSC0003DMG402016979_exon_2_6
acaaaatacccttctctctgaactgttaagaaaaaaagatgattacgtcaataataagtatgatggaaagtacatgattcagagtagactttgttctaagaaggtgctaattgttcttga
>PGSC0003DMG400018461_exon_2_6
acaaaatatccttctatctgaactgttaagaaaaaaagatgattacgttaataataagtacgaagggaagagcataattccgagcagactttgttcaatgaaggttctaattgtgcttga
>PGSC0003DMG400000816_exon_1_7
acaaaatatctcattgtattagataacatatgggaagtccatggattggcttattttcgagcatgtttccctgatcgtcatactggaagtagaataatggtaacaactagaaatgaagag
>PGSC0003DMG400027377_exon_3_1
acaaaatatcttgattcgggtaaacaagaaaaaagagaatcttcaacttctgtggttgttgagtctgaaatctttggcaggcagaatgaaatagaggaattggtgggccgtttaacatct
>PGSC0003DMG400011193_exon_1_9
acaaagatggggtcggtgaaccttgctttgaggccattctttgtagttgagccatctaaacatctgctacctcaacatagcaatgttatgaatgatgacgacgatattgttggttttgag
>PGSC0003DMG400013486_exon_1_8
acaaagattacatttcgggagtttaaacatctgggagttctcctcaagtttaccgcaaagcggtgcaatattgaacatgagaaaataaaggatctcttcacccttgctgaggatatagct
>PGSC0003DMG403026842_exon_1_13
acaaagcctttccacttatgagagtcttggatgttgaatctctcaagtttattttctccaaagacttcaaccaattatttcatttgaggtatattgctatctcaggtgactttaaggccc
>PGSC0003DMG400001983_exon_1_40
acaaagcttaggaaattatgagcttcaagttcaaattaaaaggtatgtcctattcttaattaatatgtttgtgtggttatttttattttcacctgttaaaaaaaggcttgtaaacttgga
>PGSC0003DMG400001996_exon_2_22
acaaagggctaatggaaggatgagaagttgcaaaattcacgatcttcttcgccaattgtgcctaagtgaagctcatactgaaaatgttttgcatgtcatgaatggggatgctctcaaagc
>PGSC0003DMG401016933_exon_1_20
acaaaggtgtataaaattctgaggctaagctatgatcacttggaaagtgatgaagccaggtacctctttttgctttgttctttgttcgaggaagatagtgatatttggactgaagaatta
>PGSC0003DMG400030855_exon_1_7
acaaagtcgggaaaaggatggaccaagtgatgaaaacactggatgcaattgctgaggaaagaaggaattttcatctgcaagaaaagattatagagagacaagctgctagacgggaaacag
>PGSC0003DMG402021043_exon_2_42
acaaagtgtgaaatgctacaatgtttaccggagggattgcagcacctaacagccctcacaaatttatcagttagggattgtccaacactggccaagcgatgtgagaagggaataggacaa
>PGSC0003DMG400015128_exon_4_4
acaaagttgaggaggattccagaaagtatttgcatgttaaaattacaagagacccttgatatttctggttgctgtaatcttgaatatgccgccatggatttgccaggcaagattgctgat
>PGSC0003DMG400023656_exon_2_31
acaaagtttccctatcggctattggatatgtccagtttgacaaaactcgaagcattcaagttttacgggtcaccttatttgggaaaccccatcaagaaatttggttttccaacatcactt
>PGSC0003DMG400012471_exon_1_25
acaaatctaaggctattaaatctgcctgtaggtgatttgaaggagagcattggccaaggatttttcctcaaaatgcctaggattgaaatgttaaagatgctgcatagtaaaattggtgac
>PGSC0003DMG400025099_exon_1_51
acaaatgaagaaatggagggttttcaggaggcaatggacaaaataaagaagcagatacttagaagacctcctcatctagatgttatctcgatagttggtatggctggaatcgggaagacc
>PGSC0003DMG400038440_exon_1_12
acaaatgagctagacgtcatcccaattgtaggcatggggggacaagggaaaacgacaattgctagaaaggtgtacaatagtgaaaacattgtttctcatttcgatgttcgagcatggtgc
>PGSC0003DMG400024202_exon_1_7
acaaatgaggttcaaggttatagtaatcctacaaatgaggatctgcaaacaggatatgttgcaaaacttaatccagaaagtgttgtcgttggtctcgaagatgacctcatgagaatcatt
>PGSC0003DMG400021861_exon_1_36
acaaatggagactcaagcttgttcgataatcttgccaaattggacaacctggagactctgaagctgcttaatgacacatttcccctccccccatcccaatgtcaaatatccggtcttccc
>PGSC0003DMG400016372_exon_1_16
acaaatgtagcaatgtatgcaaatcctgttagccctcataagatgaacctcttgaatttagaaaacagttggaagttaatttgtgataaggtgtttggaccaaaacatgattgtcctcca
>PGSC0003DMG401009819_exon_2_4
acaaatgtatctcaagaatttgacactagagaaatttttcttggtattcttcgctccattggcgtggtcaacgatgaagtagaaagaagcagtactactgagcaattggctgaaagagtt
>PGSC0003DMG400010287_exon_3_30
acaaattaagttgattaagtggtacaacaaatctctggaggcttcagctgtgagaattaaggaagaagtcgaagccattgaaggatgtgaccgtatagttatcactacccaagtgagtag
>PGSC0003DMG400021986_exon_2_16
acaaattatttgatctattggcacttgttggagcacttatcaaggaggtatcaactcttgttcgcgacttagaagagaaattaaggaataaagagagtaccgatgagacaaatcgtgcaa
>PGSC0003DMG400005174_exon_1_4
acaaattgtcctttctatgggaagagaatgatcgtgcaatatttgaagaaactttcaacaactatgctaagagacttgaagatattccgtacatatcatatatttgtagataatacgact
>PGSC0003DMG400023250_exon_5_3
acaaatttgaaagattcaacttcagcagaagttggacacatcattaagcagctcctggaaacctctccgaacattctttgggaatatcttattcatctacaagagcacatggtaactgtt
>PGSC0003DMG400019741_exon_1_8
acaacaaatcccagccccgaggggacagaatcatgttgacaactcgccaacaacgtgtggctgaagctgtcagcgctcgtcctcacaatctggaaaaattgtcaaaaggggatagtttca
>PGSC0003DMG401026432_exon_2_10
acaacaaatgagatataccgggccaaacttttaaatggcaacgaagcacaacaacttttttcttgtcatgcttttaacagtctttctccaccacatgaatatgttgagctggcccaaaac
>PGSC0003DMG401001984_exon_1_32
acaacaacggagattagacatgtggatattagatcaccactctatatatctaatcctcttgaggcagaaaataatagtagtggagaacatcctctgtttctcaataacttgcaaactcta
>PGSC0003DMG400010527_exon_4_3
acaacaatagaggaagtttttgcagataattgtacatccctgatgactgataatgtaggaatattgaccaactacaagatgttgcagcgaatatcgttcactaattgtgttggactactt
>PGSC0003DMG400029586_exon_2_11
acaacactcgctagaaaagcttatgatcacctaaaactcaggtatcattttgacattcatgtttggattacaatatctcaagaatatggaagaagaaatgtgttgttacaggctttacat
>PGSC0003DMG400027409_exon_2_1
acaacatcgttgcaggaaattgaaattggagatgccagttagcggatgttgtaacatgtttctggagaatttgcaactgcatgaatgtgattctatagatgatatatcacctgagctggt
>PGSC0003DMG402030236_exon_1_14
acaaccaaatacaaacataaaagaactccgaataactggctatagaggaacaaaatttccaaattggctaggtgatccttcatttcataagctaatagacttgtctcttagcaacggcaa
>PGSC0003DMG400002478_exon_1_29
acaaccctcacaaatttaggaatttggggatgtccagaagtggaaaagcggtgcgagaagggaattggagaagactggcacaaaattgcacacattccgtatctgaaaatatattcctaa
>PGSC0003DMG400025611_exon_1_19
acaaccgcggtggattctttgaaggatctgattgatgaagttcaacaagagctgatgttcttgagaacttttctcatggattctttgcagcagtgcatagagcaagctaagataactgat
>PGSC0003DMG400018442_exon_2_33
acaacgagaaatcacgatgttgccgactatgttaaatcagtgaataaaccccatcatcttagcttgttgacctacgaagaaagttgggagctactaaaaatgaaagtgtttggcaatgga
>PGSC0003DMG400020872_exon_2_4
acaacggagatagggatgatgttcttgccgacatgttgaggaaaaacttaatgggaaagagatatcttattgtcttggatgatatgtgggattgtatggcatgggatggcttaaggcttt
>PGSC0003DMG401012062_exon_2_6
acaactagagataaacatttgattgaaacgagtgatgagatatatgaagtgactacacttgttgaccatcaagctattaaattgttcaatcaatatgctttcgtcaaaaaagaagttccc
>PGSC0003DMG400028339_exon_1_13
acaactatgactacgtggttgtatcttccgagcaatgaatacatgtatcaagacacagctccgaacgaagagaatcctttgctttctgatcttctgcagagcaaaatccagcctattcag
>PGSC0003DMG400011114_exon_1_11:PGSC0003DMG400011115_exon_1_11
acaactatggctaagagaattttcagtgacaaacacatcaagcagcagttcgaaaagagagtttggttgtgcctacctgaaatgtcagaatctaagagctttcttgaacaaatccttgaa
>PGSC0003DMG400017317_exon_2_5
acaactcttgcaagagttatttgtgataacattcggagtcaatttcaaggtgcatgttttcttcacgaagtcagagaccgttcagcaaaacagggactagagcgcttgcaagagatactt
>PGSC0003DMG400001993_exon_2_8
acaactcttgccagaaaagtttatgatgattcatacattcgttctcgatttgataacaagcatgggtcactatctctgaagaatacaatgagagacaaatgctctcttgaacttgtctct
>PGSC0003DMG401020581_exon_1_10
acaactgagatataccaggccaaacttttacatgacaacgaagctcagcaatttttttctcatcatgctttcaacagtttttctccaccacgagaatatgatgagctggcacaagacata
>PGSC0003DMG400025611_exon_1_65
acaactgatgttttgtccctgatacaatctgttaccaccgaagcaggatctgtcatcaattctctctctcgtaattcaaagcaaggaggctcagctaaggaaataaatctctcacatttc
>PGSC0003DMG400025511_exon_1_26
acaactggtaaaataattgtaggttttgaggaggagacaaattggataattaggaagctcaccagtggaccggcagatctagatgtcatttcgatcactggaatgccgggttcgggtaaa
>PGSC0003DMG400013506_exon_1_4
acaactgtatgttggtatgctacacagaaagttcaagaagttttttcttatgctgaaactgaagtcaaaagaatcaaccatcccggcgatgttgcatccgtgttctttaagttggaagaa
>PGSC0003DMG400011109_exon_1_11
acaactgtggctaagagaattttcaatgatgaacaaatcaagcaaaactttgaaaagagggtttggttgtgtctagctgaaatgtcagaaacgaagagctttcttgaactaatcctcgaa
>PGSC0003DMG400011045_exon_1_11
acaactgtggctaagagaattttcaatgatgaacacatcaagcagcagttcgaaaagagagtttggttgtgcctacctgaaatgtcagaaactaagagctttcttgaacaaatccttgaa
>PGSC0003DMG400002920_exon_1_10
acaactttggctacaaaactctatagagatccacgcattatgtctcactttgacattcttgcaaaagctactgtttcgcaagagtactgtgtgagaaatgtactccttgcccttcttgct
>PGSC0003DMG400029504_exon_1_48
acaagacacatgagacttgttagagtgttgcaactggatggcattgttctggaagattctttaatggaagaaataggctccctatttcatttgaggttcttaagaattcagactagtata
>PGSC0003DMG400020741_exon_1_11
acaagacattttcctaatggtatgaaaggaagtagaattattttgacaacccgagaaaaggaagtggctttgtatggaaagctctacactgatcctcttaaccttcgattgctaagatca
>PGSC0003DMG400013627_exon_3_16
acaagacgattaaatactagaagaaataagaagccagaaatatcaggaccatcattatctggtttgtgtgccttaaagaaactagatcttagtgactctgatttggtagatgaaatcgct
>PGSC0003DMG400002960_exon_2_24
acaagatgccaaatctagaggaattattcagtatttgttactctagttgtacaaatgaagtcttttctagcattcccaatctaaagagattgaccattcgtctacctttgagtgtcggag
>PGSC0003DMG400017062_exon_1_7
acaagattgggaaaaagatgaaaaacattatgaagaaactagatgcaattgctgcggatcgaatcaagtttcatttggaaataaggcctatagagagacaagctgctagacctcaaacag
>PGSC0003DMG400007605_exon_1_14
acaagcgatgatgaactaatggagattgtgtatagaggtcttaagggtaggaaatttctaattgtcatagatgatatttggggtactgaggcatgggaccaaatccaaagaatacttccc
>PGSC0003DMG401007461_exon_2_13
acaagctgctggaaaattgtggaagccagttatgaaagtttgtcctctgaaatgaaaacgtgcttcttgtattgcctagcctttcctaaaggctacgatattcctgttcagatgttgatt
>PGSC0003DMG400005970_exon_1_26
acaagcttatggattgctgaggcattcttaaaaaacaatgaggacaagtgtttggaggatacggcagaagattacttgaaggatcttatcggaagaaacctcattatgataactaagagg
>PGSC0003DMG400044423_exon_1_27
acaaggaagcctcacaaaatcagacatcttgtaatccatgatcagttggctaatgatatacaagacattgatcagtttaagcatcttcactctctaataaccctcgggtcatcggattct
>PGSC0003DMG400013543_exon_1_3
acaaggaagggaataattgcctttcaagatgataaaaggctagagcgtggcgattcaatcccagaagaactcttgaaagctatccaagactctcaagttgccctcatcattttctcaggg
>PGSC0003DMG400027797_exon_1_19
acaaggaattgcaggtcactagaaatgcttccagatttgtcaagtgcaaacagattgcaactgttggatttctgtgattgcagtaaattgattgagattcggggccttgagaaccttaaa
>PGSC0003DMG400030855_exon_2_32
acaaggggtctgcggaggtggagtatgttgaagaagacaatattgatgttcattctggatcccccacaagaataagatttccatctctgagaaaacttactgtagccaaattccgtaatc
>PGSC0003DMG401009305_exon_1_7
acaaggtgggaaaaagaatgaaagaaatgatggaaaaactagatgcaattgcagaggaacggaggaattttcatttggatgaaaggattatagagagacaagctgctagacggcaaacag
>PGSC0003DMG400001081_exon_1_23
acaaggttagaagtggtggcagaggagtatctacaagagttaacagataggagtctaattttggttggtggacgaagggctaatggaaggatcaaaacttgtaaaattcatgatcttcta
>PGSC0003DMG400027377_exon_1_1
acaaggtttacagttgttggttctaatgctgaagtgttgacatctcaacttcagggaatgaagcagattgttaaattagtaattacagattgtaagtctcttacctccttacctattagc
>PGSC0003DMG400024203_exon_1_16
acaagtaggcacaaagaggttgctgagcatgcagatcctgatagcaatcctcatgagatgagtctcttgaactcagataatagttggaagttacttcatgacaaggtgtttggttcacaa
>PGSC0003DMG400022004_exon_1_16
acaagtcaatctatagcaaccatgaagtaaaagatttcggagactaccaagtttacttgtttctcttggcaaacaacaaagtctggtgcaatattgtaaatcaagagtttgcatattttg
>PGSC0003DMG400018442_exon_1_17
acaagtctctatccatcaaggtgaagtcatgcagcgaatctgacgagcggtcagccacagatatcaaactatatcaggaagattattatcgggatttcagccaggaggagtggtgtagtg
>PGSC0003DMG400000816_exon_1_20
acaagtgatttcaaggaaagtgatcaggagttcattgttcatccgaaattcagtatattggaccgtaagaatcctttccgtttgcttaataacttaaaacttgttcgggttctacattta
>PGSC0003DMG400024363_exon_1_4
acaagtgtgaaaaacttgataaaagatattcaacaactggcaggtgatgtggaggatctcttagatgacttccttcccaaaattgaacaatccaataagttcaagggcgcaatttgttgc
>PGSC0003DMG400020740_exon_1_1
acaagttatgaccacttacctgatcacctgaagccatgcttgctttactttgcaagtatgccgaaggactgtgcaatgacattctatgcattgaaagctatatggatttctgaagggctt
>PGSC0003DMG400020736_exon_1_36
acaagttcaaacagaaacgacagtgccataaatcggccatgggatttttacttccctttgaatctgaaaagattgtgtctgcttggctttcctctgacatccaattcactatcaacaata
>PGSC0003DMG402009818_exon_1_19
acaagttcttgggagaatgttgcagaaaaggtaggatcgcttatgaccagtgacactacggattgcttgaacatactttctttgagctacaaccacttgcctcagtacttgaaagcatgc
>PGSC0003DMG400027325_exon_1_38
acaagtttgagtccttcaattcctcttgttggtactttttccctccttagaatgatacgtatcgaaagatgtcacaacatcaagaagctacttccaattgatctatgctcaaacctgaga
>PGSC0003DMG400007385_exon_1_14
acaataaacctatcaaccattgggataccacaatattccgagagctgcaaatgcaagatcttaatcactacaaggcagatgaatgtgtgtgacgatctggataggcagtactccgccatc
>PGSC0003DMG404026043_exon_1_12
acaataaaggaatgggagcaagtggatcagagtgtgggcgaatatttcataaatagagatcagccaaataattgtaataaactggtgcggatgagttatgatgttttgccttatgactgg
>PGSC0003DMG400002427_exon_3_18
acaatacatgcagattggagcaatgcttcgatctgtaattcgttgtttcagaacatctcatcattgcagcatgacatctgttcttcacattccttgtcactaagagtgtttgggagttgg
>PGSC0003DMG400005052_exon_1_27
acaatacatgccgaagataagtcatttcttgcttttcctaaaagtactatgccatacaacccttcgacaatcgcaatgtatggttctttaagggtgttgattttttgctcagttcagtta
>PGSC0003DMG400019928_exon_4_8
acaatacgtgcagattggagtaatcatttgatttgtaattcgttgtttcagaatatctcatcattgcagaatgacatctctgattcacattccttgtcactaagagtgtttacgagttgc
>PGSC0003DMG400008306_exon_1_32
acaatagatatgcccatgtctaggttttattctgtgaaagttcctaatgtcttgtggaagttagagaatttacggcatatacttggttacataaattccccccgcctattgaagattgac
>PGSC0003DMG401005337_exon_3_3
acaatagcgagactgcccaaccttgaagagttgttcctttattttacaatcatatggggggaagaatggaacatgggggaggaagacacctttgagaatctcaaatatttggagttgcat
>PGSC0003DMG400016372_exon_1_10
acaatatcaggcatgggtgggattggcaaaacaacactcgctagaaaagctcatgatcatctaacaatcaggtatcattttgacattcgtgtttggattacagtatctcaaaaatatgga
>PGSC0003DMG400002960_exon_2_26
acaatattccctctcagctcatcgatatgtccagcttgagaaaactcgagtcaatcaagtttaactggttacttcctttcaaaaaccccatcaacatatttgcttttacaacatcactta
>PGSC0003DMG400011045_exon_1_36
acaatcaaacatctccaattagtcgtaaataaagaagaggctcgaacagcatatttacaggagaaaccaaatatctacaagctgacatatttatggacccatgatgaatcagaaggctgt
>PGSC0003DMG400026666_exon_1_35
acaatcaatgagctggaatcagtccgtagtaaagaagaagcgcgaacagcatatttacaagagaaatcaaatatttacaagctggcatatgcatggttccatgatgaaccagaatcctgt
>PGSC0003DMG400020740_exon_1_20
acaatcatccatggggaagaatggaatatggaggaggaagacacctttgagaatctcaaattttttgaagttggatcaagtgactctttccaagtgggaggttggagaggaatcctttcc
>PGSC0003DMG400006576_exon_1_22
acaatcgggtaagttatcaaaactcaactgcatagtcaccagactatattcttcgcactcactatcaagatagtcaaataaagcatctttcacctcattccaccaagattcttccatttt
>PGSC0003DMG400004295_exon_1_34
acaatctgggaaacataattgtatatcatcccaagtttccctagtccatatgtcatcaatgactaccaagtatcttctgccttttagaagcttttgcaattgttctgctagttccccatc
>PGSC0003DMG400011528_exon_1_38
acaatgctgactcttgtcgactcaaaactcatggaagatccgatgtttattttgggaatgttgccaaacctaaggaatctctgtttgtttagagcttatcaaggaaaagaaataatctgc
>PGSC0003DMG400002960_exon_2_5
acaatgggagtcgagtcttattgactactagggaaactgatgtagcaatatatgcaaatactagtagccctcataagatgaacctcttggatttagataatagttggaagttactccgtg
>PGSC0003DMG400016808_exon_2_4
acaatgtttcctatgattccaattgccatgatggtttcattgagtacctgcccaacaacttgcgttggtttacctggtatcgctatccttgcaagtcattgccagaaaattttaaaccgc
>PGSC0003DMG402030883a_exon_3_1
acaattaattgcaaagtttacattcaaaacttgtctaaattcatctcatttaattacctatcagttagtgatgcccaaaaacactcagtcctcccaacacttggtatggggggactagga
>PGSC0003DMG400029220_exon_1_17
acaattacccttctgccaaattggaggatcttacccaccttcgaatacttcacctttcctttagggggtccgactgtccatccgtgttacagttgcctttaaatttaaagaagttggtac
>PGSC0003DMG400017317_exon_2_35
acaattccatcctctatgtctcttcttaaaaaccttaaacatttatatctccgtggatgtactgctttgagttcacaagtaaatagctcaagttgtggccagaagtctatgggtgtaaat
>PGSC0003DMG400013721_exon_1_24
acaattgaagatacagggaatcaatacttttttgagctaagatcaagatccttgttacaaaaggcatctgatttctctttgtttaaatgggaagcaagggaggtattcttgatgcatgac
>PGSC0003DMG401001984_exon_1_8
acaattgaggaaaatagtattgttgggatggaggatgacttcaacaccatacttgatcgcctcactgcccaaacagacgagttaactgtcataccaatttttggtatgggaggtataggt
>PGSC0003DMG400028001_exon_1_2
acaattgaggaggccagaagtttaaggaactgcaagaaaaatctcagaatgctgtcaagatatgtaaccatgatccaagctttcattcatgatgctgaaagacgacaagtcgaagataag
>PGSC0003DMG400029504_exon_1_27
acaattgagtcaacctcatcatcttttgttgaggtaacagtaggtcatgaggaagaagaagcccggatcatctgccagctccttgatgaacacgaatccgagcttgatgtcatttcgatt
>PGSC0003DMG400029590_exon_1_27
acaatttggatgaaaaagtgcttgaagccctcagaccacattccaacctgaaatcactaaagctcattggcttcagaggttttcattttccaaattggatgaacgcttcggttttgaaaa
>PGSC0003DMG400024202_exon_1_31
acaatttggcaaatgaaacatttaagggatcttaaggtgagtcactcaatttctctccctaaaaatccatcaaataagctacaaaatttggaaggactttcctgtctaagattgtctagc
>PGSC0003DMG400023656_exon_2_21
acacaaaagcataatgttcgtcgcttcagttgtcaaaccttatcttattcagttgaaaattgttttaaggtattaccccctgtggccagatctatccacttattttctcgattacaccta
>PGSC0003DMG400024430_exon_1_20
acacaagaaaacattgatccgatgattatctctagagatatttctcttcctaatctcaacaagttgaaattatttggtactcgtataccatgggaagttgtgaatttgctggctaattta
>PGSC0003DMG400017086_exon_4_10
acacaaggtttcaatggagtgaggtggaaaaattagcacaactggaagaaaatgcattcatgggtgatacttggaagccggaggtaggaggttttagcaatctgcaggtattgtggatcg
>PGSC0003DMG402004578_exon_1_20
acacaagttgaagattaccagaattccaagttcgaggtctttatcaccagagagaataacaagtcagattcaggtacgcaactcataaaatttaactatgaccattctaaaactctgtga
>PGSC0003DMG400029504_exon_1_11
acacaattctgttttgatctttggactggaaagtataaaaactatactttctttgataactatgccatctatcgatgctcttccgagatcacttttctactcatcgacataatccctctc
>PGSC0003DMG400005052_exon_1_33
acacacctcaagacgttaaacaagtttgtcgtagggaaaaaaagatgttccaagcttagtgaattgcgagacttgaatcttcaaggagaactagttattgagcaccttgagagggttgaa
>PGSC0003DMG400028001_exon_1_25
acacactgtaagatgcatgatcttgtgcatgatttggcaggagatatttttaagtctaaactatttgatcaaaagagtgtcggaggagaaagtctttctcaagttcgatactttggatgg
>PGSC0003DMG400010944_exon_1_16
acacactgtaagatgcatgatcttgtgcatgatttggctggagatatcttaaaatctagactatttgatccgaagggagacaatggagaaaaactttctcaagttcgatactttggatgg
>PGSC0003DMG400011425_exon_1_28
acacatttattgaagaggacacatgaagtaatcaagttccccaatttatatgagttggagcttgaaaatctgaaatgtctgactcacatttgcagtgacaatgttgagcgcattgagttc
>PGSC0003DMG400002427_exon_3_25
acaccaaatgactatgggtgcattaagttagattttattggagaaacagatgatgcttttggagaaacagatgatgattttgaagaaacagatgatgaatttggagaaaatatgaaattt
>PGSC0003DMG403026842_exon_1_17
acaccaacatacctgcaaaattgccatccccgactaccaccacaggtaaaccttcttgtctacagactctttctatggttgcgccagaaagttgtgagaaagatgtgctagcaaaggcgt
>PGSC0003DMG400028081_exon_1_4
acaccaaccattaaagtaacccctttcaacctcagctctacctcccattacaccttccacttgtgcaatagtggaatcaacactttctaaccaaacctcgccactgggtgaaatgagtcg
>PGSC0003DMG400031405_exon_2_12
acaccaagagagtggaaacaagtggatgatagtgtgagtgaacacctcataaatagagaccaccctgagaattgtaacaaactggtgcaaatgagttatgatcgtttaccttacgacttg
>PGSC0003DMG400007869_exon_1_12
acaccaagccaattcttccttcttatagatactgatccgacttcgactcttaaaggaacactgcatggattgtgcacatgaattttgatcactctttcctctgataacattcacaaaatt
>PGSC0003DMG400002427_exon_3_2
acaccagatttcaaggggatgccaaatttgaagtatttggatctaaacaaatgtaggagtcttgaagaagttcatccttccctcaaggattgcaaagaactcaagcagttaaatttgtct
>PGSC0003DMG401015682_exon_1_2
acaccagatttcaaggggatgccaaatttggagtatttgaatctacaggaatgtacgagtcttgaagaagttcatccttccctcaaggattgcaaaaaactcattgagttaaatttgtat
>PGSC0003DMG400019928_exon_3_2
acaccagatttcacgggaatgccaaatttggagtatttggatctgtcgaactgtagtaatcttgaagaggttccacgttccttgggatgtttaagaaaactcatttggttaaatttgtat
>PGSC0003DMG400002980_exon_1_24
acacccatccaactttcaagtttaaaatggtttgaagttagtggttgtccaaaggttggagttgtttttgatgatgctcaactacttagatcacaacttgagggaatgaagcagattgag
>PGSC0003DMG400030238_exon_2_8
acacctatccaactttcaagcttaaaaaggtttgaagttgttggttctttaaatgtaggaattctttttgatcatgctgagctatttgcatcccaacttcaaggaatgatgcaaatagct
>PGSC0003DMG400021986_exon_1_5
acacctctattctttgaggataaatggagacgagctggacgattgtctctctgatacatttcatctaagacacttgaggcttcttagagtgttgaacctgaatccctcttttatcatggt
>PGSC0003DMG400033334_exon_1_2
acacctgatttcaaggggatgccaaatttggagtatttgaatctagcgtgttgtacgagtcttgaagaggttcatccttccctcaagtattgcaaaaaactcatccggttagatttgttt
>PGSC0003DMG404026043_exon_1_26
acacctgctaaccccagaactagtaagactaccttggtaaatcaaagcctgcaaaccctctccacaattgcaccagaaagctgcactgaatatgttctctcgagggctccaaagttgaaa
>PGSC0003DMG400029457_exon_1_57
acacctgctttgttgtctgcaatcgtggcattacctcagcttgaaattctggcgattatcgactctgatttagtgaaggataagtggtatgcaagtgagggcatgtatcaaagtcttaag
>PGSC0003DMG400014047_exon_1_9
acaccttcaacttctttggttgatgattcagatatctttggaaggcagactaatatagaggaattgattgaccgtttattgtctgaagatgcaaatgggaaaaagttgactgtagtttct
>PGSC0003DMG400021863_exon_1_7
acacgagatactgtggagagggattcagaatacagtccccatctcaaagctactgtgttagaccttgataatgacttaatgactgtcaaatctcggcttatagggcctcattcaaagcta
>PGSC0003DMG400011527_exon_1_16
acacgcaaagaggatgttgctgaaagagcagacgacagaggatttgtccataaacttcgtttcctaacccaaggagaaagttgggatctcttttgtaggaaactgcttgatgttcgagca
>PGSC0003DMG400011520_exon_1_16
acacgccaaggggatgtcgctgaaagagcagacgataaaggttttgtccataaacttcgtttcctaagccaagaagaaagttgggacctcttttgtaggaaactacttgatgttcgagct
>PGSC0003DMG401001984_exon_1_15
acacggctcaagtatgttgctgattatgtcagttgtcctgattttctgcctcattgtaagtcttttctcactctagatgatagttggaatctatttactggaaaattgttcaaaaaagaa
>PGSC0003DMG400002820_exon_2_17
acacgtgaagtaataaagttccccaatttatatgatttgaaccttcgatctctgaaatgcctcactcacttttgcaatgacactgttgagggcattgagttccctcggttacggaaaatg
>PGSC0003DMG400015872_exon_2_7
acacgtgacttacgtgttgctaaatttgccaatcgagaacctcatgagctgaaattcttggagaaagaagaaagttttgaattgttggtaatgagagtttttggcaagggaagttgtcca
>PGSC0003DMG400002982_exon_1_1
acactaaaatacaatcctttaccaagtaggatactatttactattcctattgttggaatgggcggcctgggtaagacaacacttgctaaagcggtttacaatgatgcaaaggtttctgag
>PGSC0003DMG400001993_exon_2_40
acactaaaattcatcaaaataaaacgttgctgctcttctgtagtaaatagtgcaaagagaattcaacaagagcaagagagcttgggaaattatgagcttctagttctaatctactcctaa
>PGSC0003DMG400018046_exon_1_15:PGSC0003DMG400018047_exon_1_15
acactaaaattcatccgaatagaatggcgcggctctggtgtagagacaagtgcaaagaaaattcaagaagagcaacaaagcttgggaaattatcagcttcaagttaaaatctctcctaag
>PGSC0003DMG400007606_exon_1_24
acactaaaattcatccgaatagttaattgcggctctggtgtaaagacaagtgcaaagaaaattcaggaagagcaagaaagcttgggaaattatgagcttgatgttcaaatctacccctaa
>PGSC0003DMG400029314_exon_1_20
acactacttctcatcaccaccagtgttcctccgatgtggtatgtatctactccgaattgtatccatgaggtgaaaaagctaagtgaaaaatatagctggagattgttcatgaagaaagct
>PGSC0003DMG400027932_exon_1_4
acactagttgaccatcaagctattaaattgttcaatcaatatgctttcgtcaaaaaagaagttcccgatgaatatgttgagaagctctcaatggaggttgtacatcatgctaaaggcctt
>PGSC0003DMG404026432_exon_4_11
acactcccgtcaatatcaaatttagcgtaccttacaactcttgaacttaggaattgccaaaaactggtcaagattacaggattggacaacctcccttcaatatatgagatcgacatgatt
>PGSC0003DMG400012472_exon_1_38
acactgagggagccgtgggatcacatagaggaacttaagcttatcaattgctatgaaataacgaaattgcctttctctattcaaacctccaataagatcaggctaataaaaggaacaaca
>PGSC0003DMG400020851_exon_3_3
acactgcataaacttaagttcttgaaactgtcctacttacgtatctcaaggtggaatgtctcggaggaatcctttcccctgcttgaaacacttgttataaatgggtgttgtgagcttgag
>PGSC0003DMG401007871_exon_1_14
acactggaattgtctttcaagctagtaagagtactagatcttggttggactccatgcccaatttttcccagtggagtactttctctaattcatttgagatacctatctttgtgttttaat
>PGSC0003DMG400021169_exon_1_7
acactgtgatcgatgcttcagctctggaggacataacatccttgattcacttgaggtacttgtcaatattcggaaattttagtgagattccaccagccatatcgaaccttacaaatctgg
>PGSC0003DMG400026666_exon_1_28
acactgttttggaaaagcaattatatattggaagatatgctgttgagttttaagttcttgaaagttttaaatttgtccagttcaggaatcaaggagttgtcagccaaagtcgggaagcta
>PGSC0003DMG400010895_exon_1_21
acacttaaggcttcttagagtgttgtacctgggtccctcttttatcatggttaaagatactttgctgaatgaaatatgcatgttgaatcatttgaggtacttaagaattgggacacaagt
>PGSC0003DMG402002917_exon_2_12
acacttccccaaacttctattgtccttttagatttggaccaaagtccagcaaccacgacaatagttagcggtaacccttgacattggtccacaatttgcttcccaacagtctcaaattca
>PGSC0003DMG401021043_exon_2_4
acacttccggtcctcccaatacttggtatggggggactaggaaagacgacacttgcccaaatggtcttcaatgatcagagagtaattgagcatttccatcccaaaatatggatttgtgtc
>PGSC0003DMG400007743a_exon_2_5
acacttcggtggtagttgcttcctttccgatgttagatcagaatctgaagcatttggtctagtcaagttacaagaaaaactactccggcaagttctcaaaattaaggatgtccaagttag
>PGSC0003DMG400018572_exon_2_17
acacttctcctgtcacattgtcatcatcttgaggaactaccgctgcagatggagaagttgattaacttgcgtcatcttgacataagcaacacttctctcttgaaaatgccgctacatctg
>PGSC0003DMG400029462_exon_1_35
acacttgaaaaaagttgggaactattcgaaaaaagggtatttggagaaggaagctgccctgctgaactgtcagatgttggacaccaaatagttaagaaatgtaaaggacttcccttggct
>PGSC0003DMG400013736_exon_1_33
acacttgagagtttcaaattttgtgtaggctatccccaatcctctaaactacccggaaaaaatagcgtaggattctttgggactcacattgttgaaacagaagcctcttcttggttgcca
>PGSC0003DMG402027371_exon_2_5
acacttgctggcattttacgctccaaattcgaggtgaatgagtggagagacattttaagaagtgaaatatgggagctgccacgtcattcaaatggaatcttaccagcactgatgttgagc
>PGSC0003DMG400018619_exon_1_60
acacttgttataaaaaggtgtgatgagctcgaggagatccccattagctttgcttatatttcaacactgaaactggttaagttgattcagtacaagaataaatttctggaggcttcagct
>PGSC0003DMG400024337_exon_1_11
acagaactagaagggtttgttaagcaaatcctaaaagcatctccaaggattcttcaacttcgtctgattcatctccaacgacgcatggaaggtgcagtagctatcaattacgctccaact
>PGSC0003DMG400003020_exon_1_18
acagaagaattctatggaggtttgtcatccaaaaagccttttaactctcttgaggagcttgcatttgtagatatgacggagtggaagcaatggcacgtactaggaaatggggagttccct
>PGSC0003DMG400026573_exon_1_4
acagaagatatggttgacttggaatcaagaaatgttttcttagcgaaaaaccaaatttcacgaagaatagctatttggaaacttcgtttcctcttgaaacaagcagtacaccgcgttgat
>PGSC0003DMG400020740_exon_1_11
acagaagttaaatatctgcctttgtctttctcaaacctcaggaatctagaaatcttggtggtggataacgaagaatcaaccttgatactattaccgagaatttgggatcttgtaaagttg
>PGSC0003DMG400002820_exon_1_18
acagaatgcaaggggctgccacttgcaattattacagttgcaggagcactaaaaaagtgtaaaaccaagcgttcgtgggactgtgcccttgaagaattacgcggtgcagaaacaatagat
>PGSC0003DMG400029405_exon_1_2
acagacaaaacggtgatagaggaagccttaataaaaatgcaacgcgtcattgctgacacaaacgaggagcaaagaaatagtgatgaatttaagagttgggctgaaaagtgtctgcgtagt
>PGSC0003DMG400016029_exon_2_8
acagagaaaaggtacaggaatgatcaatctctttatattgggaatgccagaaaagacttcgtttgtacaactgtcgtagcagacattagaaagttcctctagattttgcatccctgtcac
>PGSC0003DMG400032578_exon_1_15
acagagagagatctagaaatttaccttcgtgatcttttaaaagaacccaaataccatgtggtggtcgatgatttatggcatagagaagcatgggaaagttttgaaatgagcatttccaga
>PGSC0003DMG400008596_exon_1_56
acagagatccaaatatatggattcggaatcgaggctcttcctcataaatttgacaaccttgcttctcttgaaagattaacgttagtgaggtgcaaacggctacaacatctggacttctca
>PGSC0003DMG400020749_exon_1_23
acagagcaacattggttcccgaaattggatttcctaactgaactagaagacctcactgtatgttttaaaagttcaaacacaaacgacagtgggtcctctgcagccataaatcggccatgg
>PGSC0003DMG400029453_exon_1_7
acagaggacaaaatgtttgaatacagggacagactattcaaacaccttcatgatctaccaaagtattgtgctcatttacttctccccctgatgaatgaatacatgattcttcgacaagta
>PGSC0003DMG400019799_exon_2_30
acagaggcaaaagaggccaacttatctgcaaaagcaaatctgcactctttaagaatgagttggtataaatatggaccatattgtttacatgaatcagatgtgcttgaagccctcaaacca
>PGSC0003DMG400001982_exon_1_5
acagaggtctgaagggttggagatttctaattgtcgcagatgatatttggagtactgaggcatgggaccaaattcaaagaatatttcctaatgatgacaataaaagccgaattctattaa
>PGSC0003DMG402027402b_exon_1_8
acagaggtgacggaagaattctatggttgtttgtcctccaaaaagccttttaactgtcttgagaagcttgtatttgaagatatgccggagtggaagcaatggcacgtactaggaagtgga
>PGSC0003DMG400019669_exon_1_42
acagaggtgacggatgagttctatggcagttcatcctccaaaaagccttttaactgtcttgagaagcttgaatttgaagatatgccggagtggaagcaatggcacgtactaggaagtggg
>PGSC0003DMG400007608_exon_1_25:PGSC0003DMG401007609_exon_1_25
acagagttatctattttttactgtgagatgctaaaatgtttaccggagggattgcagcacctaacagccctcacaagtttaagcattagtcgcagtccaacactggaaaagcggtgtgaa
>PGSC0003DMG400019799_exon_2_44:PGSC0003DMG400019799_exon_2_45
acagagttatctattttttgctgtgagatgctaaaatgtttaccggagggattgaagcacctaacaaccctcacaagtttaagcattagtcgcagtccaacactggaaaagcagtgttaa
>PGSC0003DMG401016933_exon_1_39
acagagttgcagctggatgaatttcagaatgtgaaatatcttctcctggatgattgtgattcattgacacatttattaaagatccactgtcagaataatattccattccctgaactcgaa
>PGSC0003DMG400018903_exon_2_20
acagagttgtacaaacctctgaagctaagctatgattacttgcaaagtaatgaagccaagcacctctttttgctttgttccttgttcgaggaagatagtgatatttgtcctgaagaatta
>PGSC0003DMG402000927_exon_1_12
acagagttgtataaacctctgaggctaagctatgattacttgggaagtaatgaagccaagtacctatttttgctttgttccttgttcgaggaagatagtaatatctctcctgaagaatta
>PGSC0003DMG400004296_exon_1_5
acagatactttgcgagggaaagctttttggaaactgtgttgtttcttggaacaagtggtagaacacattgattccatcatgaaggagtggatggcaatccgggacgggtgcagcaacatc
>PGSC0003DMG400020741_exon_1_6
acagatctagatgtcatttcgatcactggtatgccgggttcaggtaaaactactttggcgtacaaagtatacaatgataaatcaatttctagtcattttgaccttcgcgcatggtgcaca
>PGSC0003DMG400043186_exon_2_4
acagatgagagttgcaaattgttgcagaaaaaagtgtttcaaaaggaagatttcccacctgaactacaagatgtgagtcaagcagttgcagaaaaatgcaaaggactgcctctagtggtt
>PGSC0003DMG400007469_exon_4_8
acagattctttcagtcctaaaccacttcttgacatccctgaaaaagcccaccaagtaacccaggtatgcaactttccatatcttattttatttttaaaaatatatcgaattaatgttaat
>PGSC0003DMG400001993_exon_2_36
acagattggaaagtagatgaagatgttgtgtttcataaattaaaatatctacaactgtatgggaactatgatctgaaaaggtgggaagcagctggtagtgataattttccgatgcttgag
>PGSC0003DMG400019627_exon_1_19
acagcaagtaaatggagtgatgttgcagaaaatattcattcttcatttgtaacagaggagtcgcgggaattcttggatatactagcattgagttataatcatttgcctcatcatttgaag
>PGSC0003DMG402016981_exon_4_2
acagcagattttgaggggatgccaaatttggagtatttggatctttgtggatgttcgagtcttgaagaagttcatccttccctcaagcattgcaaaaaacttatccagttaaatctgtct
>PGSC0003DMG400017060_exon_2_46
acagccctcaaaaatttaataattactcattgtccaattgtggaaaagcggtgcgagaagggaataggagaagactggcacaaaattgcacacattcctaatgtgaaaatatattcctaa
>PGSC0003DMG402009305_exon_4_5
acagccctcaaaactttaacaattactcgttgtccaatagtggaaaagctgtgcgagaagggaataggacaagactggcacaaaattgcacacattcctaatgtgaaaatgcattcctaa
>PGSC0003DMG400018050_exon_1_6
acagccctcacaagtttaagcattagtcgcagcccaatactggaaaagcggtgtgagaagggaataggagaagactggcacaaaattgctcatattccgtatctgaaattacatgagtga
>PGSC0003DMG400007608_exon_1_27:PGSC0003DMG401007609_exon_1_27
acagccctcacaagtttaagcattagtcgcagtccaacactggaaaagcggtgtgaaaagggaataggagaagactggcacaaaattgctcacattccgtatctgaaactatatgagtga
>PGSC0003DMG400001983_exon_1_30
acagcctttatttctcaataacatgcaaacacttactctccacttctctccttttgctgcggaaatcataagaagaactcccaatctgaaatatctaaagattatagattattggccttc
>PGSC0003DMG400024203_exon_1_27
acagctagtaagcctcatgttcatcgctacagttcacattctcggatttctcagggggattgctggaattcaacatctagtctcacccgaacattgtacttattcaatggactaaaacat
>PGSC0003DMG400029586_exon_2_10
acaggacagttgtcggatctagacattgtcacaatatcaggcatgggtggcattggcaaaacaacactcgctagaaaagcttatgatcacctaaaactcaggtatcattttgacattcat
>PGSC0003DMG403020585_exon_3_2
acaggacatagccaaacaagttggactgacggaagatgaaaggaaagaaaacttggagaacaacctacggtcactcttgaaaataaaaaggtatgttatcctcttagatgacatttggga
>PGSC0003DMG400008257_exon_1_11
acaggatgggggggggggggggggttagggaaaactactgtggctaagagaattttcaacgacgaacacatcaaacagcagttcgaaaagagagtttggttgtgtctacctgaaatgttg
>PGSC0003DMG401030236_exon_1_36
acaggattgacaatttcaaattgtccggaatttattttggagacacctatccaactttcaagtctaaaatggtttaaagttttcggttctttaaaggttggggttctttttgatcacgct
>PGSC0003DMG400033651_exon_1_28
acagggaccgaaagcacagaaaaagttcttagtgttcatcatttatgctgggagagaactgacagtacagtaactcctgtttctgtctgtgatgttgaaaagatccgcagtctttttgct
>PGSC0003DMG400021887_exon_3_15
acagggatgccaaatttggaatatctgaatctgaggagatgtacgagtcttaaagaggttcaccattccctgggatgttccaaaaaactcatcgagttagatttgtatcactgtgaaaaa
>PGSC0003DMG400007743b_exon_2_13
acaggtataaaagaattgcctggatctgttgaaatgctaggaaatcttataattttggaattaggaggtcaatacttggagaccaaaaggaggttttctcaaagaagagtccgctgcgta
>PGSC0003DMG400018619_exon_1_21
acaggtttaggtttcatgatgaagcctcatattggcattttagagaaagagctctcatctctaacatatgtttttaaagatgctgcaaaggtgcagcacgaacatgaagttcttaaagat
>PGSC0003DMG400018213_exon_2_20
acagtaagtactaagcatgtgtttattgaatatttaattttgtcaccttattcccaaattggtgtttcactaggtatgtgctacctctcatgcatcaacaacacaagtgtatcggatgat
>PGSC0003DMG400020732_exon_1_50
acagtacgttttataagttcaaacataaatgacagtaggccctctgcagccataaatcggccatgggattttcacttcccttcgaatttgaaaacattgtcgttgagtgagtttcctctg
>PGSC0003DMG400018046_exon_1_1:PGSC0003DMG400018047_exon_1_1
acagtagattttccaacacggatgtgttccattgtttcacagttcaagttgcttaaggtattggacgtattatcaattgattacgacttctctagtgtaatacctgagcttgtacaattg
>PGSC0003DMG400002960_exon_2_3
acagtgagttagctgatctggtgcaaaagagtctaaagggtcctagataccttgttgttgttgatgatatttggagtagggatgtttgggatagcatatcacaaatatttcctaatcgca
>PGSC0003DMG400025611_exon_1_40
acagtgattgatcatcctttaataaatctgctgaactttgttcctatcaactttgtgattatttattcttactttagcatcctcaaatccacaaagacaatatacttgagaagccccaag
>PGSC0003DMG400027867_exon_2_8
acagtgatttttgtgaataaacttgtgaaattatggacagcagagggttttttgaagacagaaatgatgaaaagttacgaggttgcagaaaaatgtgttaaagatcttatagatagaaat
>PGSC0003DMG400006296_exon_1_21
acagtggatcattttgggttagctacattgaaaccactaattcacctgaagtacctctctgttcgcacaattacattcaattttcatcgagaaccgcacctgccccatcttgaagcttta
>PGSC0003DMG400018256_exon_1_16
acagtggtggaaatatttaataggttcaccaaaacaaaaaggatgtattcagtacagcaggtaagttttgtttcttactgtaaactttctcctcaacctgttgagcaaatccaatgttaa
>PGSC0003DMG400023249_exon_1_38
acagtgtggcttgaagttcgaaataatttgagttcctttattttgaacagtaaaatggaagtgatgaaggttatagaattaagttatgaccatttgccacatcacctcaagccatgtttt
>PGSC0003DMG400031878_exon_1_34
acagtgtggcttgaagttcgaaataatttgagttcctttattttgaacagtcaagtggaagtgatgaaggttatagaattaagttatgaccatttgccacatcacctaaagccatgcttt
>PGSC0003DMG400002276_exon_2_7
acagttctgttattcaagctggaattgagttaattaagatttcaaatgtggaagtagtgtcagcttctatcaagagattatctttcataacccaaggaattcaatatctacctgataact
>PGSC0003DMG402018257_exon_1_17
acagttggaattcagaacctcattgacagatctctcatcagcattgatgacgaaaacaaagtgatgatgcctccacttattcaggacatgggaaaagaaattattcgtcgagaatcacca
>PGSC0003DMG400011926_exon_2_19
acataaaaaggggctaaacgaatggaaaaaggtgcaagatcacctttgggagaacattaaacatgataaatctattgaaatctctaacatactatccttaagctacaatgatttgtcaac
>PGSC0003DMG400018442_exon_1_1
acatacacagggaccaaaacgacaaatctttgttaggtatatcctctcgcaagcagttcgctcaacgtcgtctggccttctactgtgaagaggagaatcttgtaaaatggagttcgtctt
>PGSC0003DMG402029961_exon_1_9
acatacaccgaaacaaaggtgtacactatgaatgaggatgaatcttggcaactgtttgtcaaaaaagtagaagataatgcctctttggagcatagtcaaccattcgcaaaggcaattgca
>PGSC0003DMG400016600_exon_2_6
acatataaccggagaacgctattacaggagatttttagtcaagttaccggttccaaggacaagggagataaggatgacatccttgccgacatgttgaggaaaagtctaatgggaaagaga
>PGSC0003DMG400029220_exon_2_12
acatataatcggagagagctattacaagatatttttagtcaagttactcattccaaggacaagggagataaggatgatgttcttgctgacatgttgaggaaaaacttaataggaaagaga
>PGSC0003DMG400028339_exon_2_2
acatatctctctgttaacagggatgcaggttcggatcctacacaattcttccctccaaaatgcaatacttcacgtcgcttatctcttcattctcagtgtgatgatcttgcaaaatggtgt
>PGSC0003DMG400009307_exon_2_20
acatatgatgatgtccattggtttctctgacatggtgtcttcttgctctcctccgctcttgcaaaagtttgtctcgttaagagtgcttaatctaagttactcaaaatttgagaagttacc
>PGSC0003DMG400027797_exon_2_14
acatatgcacaagggcttccattagcacttgaagtttggggatcctttttatatagaagaagcatggtagagtggaaaagtttcattgagagattgaagcaaatccctcacgattcgata
>PGSC0003DMG400006316_exon_2_16
acatatgtcagtgagttgcctgtggagattttaaaacttgaaaatctcagtcaccttttagtctatagcctcgtatcctattcgtatcttccttacaattcttcaccaggttttaaggct
>PGSC0003DMG400006316_exon_2_30
acatattggagggacggttgttggatggtacattcactaaaggaaaaggagaaaaatcagatttctgatcagtctggagctgtcactaggacctatggaaggcaaaattcactctagtcg
>PGSC0003DMG400011906_exon_1_27
acatcaccttctatttggaaaatgcagaagctaagacatgtggatatacaggatttttccttcaaatgggaagacaatgatcgagcacttttcgaagaatcttcagaaactgtgttacca
>PGSC0003DMG400018213_exon_4_2
acatcactaaaggagctttatgctgatgggatcaatttgggggcccaaacatggtattcatctttatggtcttgggcctggaaacaaagggtatcccttatagttcatgaaatccatttt
>PGSC0003DMG400016656_exon_1_22
acatcactgccttcttccatcaatagtttatatcaactacatgctctaatactaaaaaattgccattggttgacagagttaccacctattaataatctttgcaatttgctattgctcgat
>PGSC0003DMG400027325_exon_1_23
acatcagctaagtgtccaaggctaacaacattgatgttgcagcaaaattattacttatggaagattccagattctttcttcgagcacatgaaggcgttacgtgttcttgatttaagtcac
>PGSC0003DMG400011900_exon_2_4
acatcatctccacaatctgttgatgtatctcaaaaacaaaaacttgagaacttttcctaataatatctctgctcaaaatattgatgtggcaatagaattcttgttggttttccttgatgc
>PGSC0003DMG400029460_exon_1_17
acatcatctttcaggcaaacattggatgacaccagtggagtagttaaagattgttgggtgtgtgctttagatgtggcatatgaggcagaacatgtcattaattccattcttgtcagagat
>PGSC0003DMG400006003_exon_1_26
acatcatttgataatttttggtcaacgtacgagaaatgtgtttgcaatcctaacgactggattcaaatcaaggtttgtgggactgatgcaaatgttgcaatcaaaggttggggaatgcat
>PGSC0003DMG400009455_exon_1_29
acatccataagggcattatcgttgtcatgctatgagattgttgagttgccaaatgacttgtttatcaaattaaagttcctgagatttttggatgtttctcggacaaagattaaaaggttg
>PGSC0003DMG400013736_exon_1_7
acatccatcctcgtagaaatcaataatcgtattttgagagagagcacaatttttgataatgtcatttgggtcacagcatccaacgattcaaatgtccagaaattgcagaaggatattgct
>PGSC0003DMG400004756_exon_1_23
acatccatgttcttatatcctcctcggaacatatcagctaagcacccgattttggaaaatttgctaaatgtttctggtttgaatccttcttgttgtacaaaggaaatatttgaaaggatt
>PGSC0003DMG400037159_exon_1_28
acatcccttgtcagtaaccaggcattaaggaccatatccttctccattgatggattagggccgacgagtacaatgtttgttgagaattgcatagcaagattcatgcaacttagggtgcta
>PGSC0003DMG400020732_exon_1_52
acatccgattcactatcaacaatagcgagactgcccaaccttgaagagttttccatttatgatacaatcatccatggggaagaatggaacatgggggaggaagacacctttgagaatctc
>PGSC0003DMG400025545_exon_3_18
acatcctttctctcaagtacatcgagttagaaaactgcaatgagtcggttgtcaagtcagccatgaatatacaagaaacacaagtcgaagattatcaaaatactaatttcaagctcctca
>PGSC0003DMG400011114_exon_1_15:PGSC0003DMG400011115_exon_1_15
acatcgtggcatgagttcgtggacaccttgaaaggaataaatacatccagaggaaactgcattcttgtgactactcgtatgaagcaggtggcatccatagtagcagaagatcttcatatg
>PGSC0003DMG402030236_exon_1_37
acatctagagattcgggattgccatagtctccaatctcttcccgaatcagggatgccctcttccctctctaagttgaccatccaacattgctctaatctccaatctcttcccgaatcggg
>PGSC0003DMG400023062_exon_2_17
acatctctaatatccattgaggtgaagtcatgcaaagaatcgcttgtcaagtcagccatggtcatcagggaatcacaagttgaagagatgcagaattatgatttcaaggtcttcatccac
>PGSC0003DMG400025545_exon_3_13
acatctctgcaccaaatctcaaatacctagaactctctggcttttacctaaattctcagtatttatcagaaactgctgatcatttgaagaaccttgaggtactcaaactgtactacgttg
>PGSC0003DMG400019803_exon_1_12
acatctctgtttacggcaagcgcatcaagcaacaatatccgtgaaataagtgtaaaaggttacccacatatgatgtcgattggtttcacaaaagtggtgtcttcttactctcgttctcac
>PGSC0003DMG400019804_exon_2_9
acatctctgttttcggcaagtgcatcaagcagcaatatccgcgaaataaatgtaaaagattacaaacatacaatgtccattggtttcactgaagttgtgtcttcttactctcctttgctc
>PGSC0003DMG401010943_exon_2_24
acatctcttgtaaagcttagtgtctcttttgtggaagagctcacttgttttccagatgagatgctacgcaacaacgtttctcttcaacacttatcggtctcaaactgcagagagtttcgt
>PGSC0003DMG402008383_exon_1_4
acatctcttgtggatctttttgtcgatgacgtgaaagagctcatttgtttacccgatgagatgctacgcaacaacgtttctcttcaattcctatcagtctcaaactgtcgagagatccat
>PGSC0003DMG400002820_exon_3_6
acatctgaacctttacggtctgccaaagctggtgcatttctttctagccaagtgtgctcttgaatttccatttctcagggatgtgtggattcatgactgccctgaaatgaagacgtttgt
>PGSC0003DMG400029606_exon_1_3
acatctgagcaacttcaagcacggcatggattgtagaaaacctgctagaaagattttcaaactcattttcaaaaccgaaagcaatgaaagttccccttcaaggaaagaagtgatattttc
>PGSC0003DMG400001081_exon_1_8
acatctttcccttcatcacgacaaagtacaaccgaggaaaagacggttgttgggatgaaagatgacctcaataccatactaaattgcatcaatgctcaaacaaaagagctaatagccata
>PGSC0003DMG400026187_exon_1_31
acatctttgaaacgcctaacctatttgagttttcgagacgtggaaaatttgaccaaactgccacgatccatcaagaagctatggggcctccaaattttggtacttggtgaatgcatcaac
>PGSC0003DMG402026432_exon_2_1
acatgaatcaaaatttattgaaagtattgtaaaacaagttctactagaggtaaaccagacacctctagatattgcttggcatcctgttggagtagattctcgtgtcgaagatatagagtt
>PGSC0003DMG400011926_exon_2_20
acatgataaatctattgaaatctctaacatactatccttaagctacaatgatttgtcaactgcgctcaagcagtgttttctctactttggtatttttccagatgatcaattgctcggggc
>PGSC0003DMG400020735_exon_5_3
acatgataactgttactacccctagcatgttaggggctcgaaacattcatgtcatgattgagttcctattaattattctttttgatattcccaaggactttattcatcatgacaaattat
>PGSC0003DMG400021887_exon_3_4
acatgattagtgagtgattgtacaagacatctgaagttatgatttgttgactcgtgatccttttaccaggggaccatggctgtggagggaatctgctttacttttattcaaaagctatgc
>PGSC0003DMG402032547_exon_2_2
acatgccattcatagtcaaggaaaaaggtatctcacacttgatctttccaacttgaagttgaggtcacttatgttccttgatccggattgtttaaatatgggtcctataaagttccgtaa
>PGSC0003DMG401011522_exon_1_12
acatgcgcttggatatgtgtttctcaagagtataacaccatggatctccttaggaatatcataaaatctatcaaaggttgcaccaaggaaactctagatttgttggagaggatgacagaa
>PGSC0003DMG400002820_exon_4_5
acatgctacttcagcaaacttgaaacattgcatgtatcgttttgtggaaatttgagaaacttgatgtctccatcagtggccagaggtgttttgaatctccaaacactagatatagaatgt
>PGSC0003DMG400018050_exon_2_8
acatggacttggctccacttcaaaagaagcttcaggagttgctgaatggaaaaagatacttactcgtcttagatgatgtttggaatgaagatcaagagaagtgggattgttggttgttgt
>PGSC0003DMG400011523_exon_3_3
acatggcatttagccacaagtgccatgcttctgattaaaggtcttcgtattgatcactgtaaaaagctgaacaagattccccagagaatgaaggacgtgaagcttttcaagcatacatga
>PGSC0003DMG400019928_exon_2_2
acatggtccacaatcaatcttcttatttatgtaggattgaatcaaagcaaattcagcagatcgtcgaccacatctcttctaaattttgcaagagtgttcattctttatcttttttcgcaa
>PGSC0003DMG400007743b_exon_2_1
acatggtcttatagtacttttctttttactaaactgcagggttctgaaaatgtagaaatactggtggtagaacgacaggcattaaagggtgtgaaggtgagcaccaaagcatttcagaaa
>PGSC0003DMG400003380_exon_4_3
acatgtaaaatcgagtgcttgaaatacccccatcagtaccatgcattgaattttccaatacggcttgaaatactaaagctttatggatcaaaaatcgtcaaaaccatccccttttacatc
>PGSC0003DMG401007871_exon_1_9
acatgtataaacgaacttgtagatagaagtctaatttctatccacaaattgagttttgatggggaaatacagagctgtggaatgcatgatgtgacccgtgaactctgtttgagggaagct
>PGSC0003DMG402027402a_exon_2_29
acatgtattagtgtcaataattgttatcaccctctaagcaagagggtgcagcttaacatactgcctagactaagatccttgagggtactatcattgtctcattacaagaataaggagttg
>PGSC0003DMG401018576_exon_1_29
acatgtattggtctcaattatttttaccctctaagcaagagggtgcagcataacatactgccaagactaagatccttaagggcattatcattgtcaggttatgagattaaggagttgcca
>PGSC0003DMG400002426_exon_3_1
acatgtcatttactatcattctttctgtgttttgaattgcagcaatttctgtctctacgaaggatagatctaagtggctctaaaagcctgaagagaacaccagatttcaaggggatgcca
>PGSC0003DMG400001989_exon_2_8
acatgtggatattagatctccactacatatatcaaatcctgttgaagcagaacaacctttgtgccttctcaataacttgcaaacacttatctcagtaactctccttttgttgcggaaatc
>PGSC0003DMG400005052_exon_1_30
acatgtgttgagagtcttcctcagagtatatgttctcttcagaatctgcagatgctaagtgtagaagattgttgcttacttcgtgttttaccgaaacatctgaattatctgagaaatctt
>PGSC0003DMG400029457_exon_1_25
acatgtttacagctggaagataagaatggggatggcccccttgatgcaaagtcttccaacgagccaattgagtcaacctcgtcatcttttgttgaggtaacagttggtcatgaagaagat
>PGSC0003DMG400020872_exon_2_14
acattaaatctgctgaagattacttgatggatctcattagcagtaatgtgataatggtttcaaagagagaatataatggtaaggtcaaatattgtcacgttcatgatgtagtgtttcact
>PGSC0003DMG400042556_exon_4_2
acattaacatttgaaacaatttgtgatgttcgagtggtttccacctgtgaattatcacgaactaatgctccaacgttccacgatgatgtagtggtgggtttcactgatgtggtagagaat
>PGSC0003DMG401018696_exon_1_55
acattaagcagccaacatctcaaaagcctcacctctcttcaatatctatctattcagggtaatttacctcaaattcagtcaatgctggaacaatgccagttttcctccttttcgcgcctc
>PGSC0003DMG400002980_exon_1_37
acattaagcagccaagttctcaaaagcctcacctctcttcaatatctatgtattaagggtaatttacctcaaattcagtcaatgctggaacaaggccagttttcctcgcttcaaagtcta
>PGSC0003DMG400023656_exon_2_14
acattagagggttggaaggatgttgcccgaaccttaagtgaaaacattgctagtaatccaaataaatgcttaggagtgctcggtttgagttactatcacttgcctaatcgcctcaagcct
>PGSC0003DMG400029314_exon_1_36
acattagatgtgaagcacactaacataaataacttacccacctccatgtggaaatcaaagaaattgcggcatctcaatctcagtcacatccgtcttgacatgccaaagcattcagatacc
>PGSC0003DMG400033334_exon_2_5
acattagcaaagacaattttttataagctctcgtcccaatttgaaatcaatgatgtttgtttccttgagaatatcaaagaaaaaaaacacaaaatgcactctctacaaaatatccttctc
>PGSC0003DMG401019148_exon_2_2
acattatctgaagatcaaggactgtcgattgctaggattaagctatgttggatgggcccgtgaaccttgtttctttaatttgcaacagttattttcatcgaagtgtggaaaactagagca
>PGSC0003DMG400024055_exon_1_3
acattcaaagatgatgaaagattggaaagaggaaaatcaatttcacctgaacttgttaaagctattgaagaatcaagatttgctattgttgtattctctaagaattatgcatcatccact
>PGSC0003DMG400004579_exon_1_20
acattcaaagtctcatttcaaaactctgaattcaattcttatgtttatcgaacttcctttttaacggtaaaagtttttgaaacagcaccaaggtttaaaatactatttatgtgcacctcg
>PGSC0003DMG400019741_exon_1_37
acattcaaggcagtcagttctgccatagaaatcaaaagcaagaaactagggaagcaaaatccggaaagcagcatcaaattcaatctcattatattgccccctgcctcgtccacaaattaa
>PGSC0003DMG400005046_exon_1_36
acattcgatcaaaaaagtaaaggttctggtataggtgcattgggtaacttgttgcaccttgagggttcactttcaatactgaatttggaaaatgtggataacatttgggatgcgcacgga
>PGSC0003DMG400020587_exon_1_27
acattctactctaataataatgccatgaatgagttcttccgttcaaatcctaagcctaggaagcttcgtgcacttttctgtttcataaatgacagttgcatattttctcatatggctcat
>PGSC0003DMG400010613_exon_1_16
acattcttcgataaaattcttacatgtaggatgcatgacctacttcgggatcttgctgtacaaaaggccatggaggttcacttgtatgacatttatgatccaagagtaaattcggtcact
>PGSC0003DMG400004756_exon_2_7
acattgaacaagatttcataaggagtcaacttatgggatactcatctcaacttgaagtgatctctattgctgggatgggtggtatgggtaagtcaactttttgccaaaaaaatgttttat
>PGSC0003DMG400013490_exon_2_12
acattgaagtccggatatatgcttgattttgttaatgctgtacgagatgatctgaaggtgcgtcgtgcacacggtgatcaaattgaggggctcaaagaaggacttcttaacagttttcaa
>PGSC0003DMG401010614_exon_2_9
acattgaggagagcagtgtcctatgcagagaaagatcaactctttgttggctttcaagaggtctttcaaagactacttgatgaaattctcaaaaagtagtctcgtcgaaatgtcctttca
>PGSC0003DMG400018256_exon_1_3
acattgatcctgaaagactgcattaagttggtcaagattcatgaatcaattggatgccttgacggacttgtctatctgaacttgagagactgcaagaatctaaggaaactccctggaagc
>PGSC0003DMG400018441_exon_2_15
acattgatctaccatattatccgaaaggagttccaatctagtttgccaaggattcatggaataggctatgttgatttcctcttaagcaacctgaagaagttccatgaccattattcaaat
>PGSC0003DMG400029460_exon_3_9
acattgcgaatggtcaacctttcagaatggcaagttgatagggaaacttttcccaagcttgaggaattaatagtagaatactgtgaggagtttacggagatcccttgtgcattcgcggat
>PGSC0003DMG400019799_exon_2_3
acattgcttggaccaggttctattttaactgaaccacaagtttatggaagggacaaagaggaagatgagatagtgaaaatcctgataaacaatgttagtgatgcccaacaactttcagtc
>PGSC0003DMG400006581_exon_1_20
acattggagaatcttacccagcttcaaatacttcgcgttttctttcagcggccccacatcattgtatctgggttgcaattgccttcaaatttaaacaagttggtacttagaggaattcat
>PGSC0003DMG400012471_exon_1_9
acattggatgaggatgaatcttggcaactgtttatcaaaaatacgggagatgttgccaatctggagcatattcaaccattagcaaaggaaattgcacgagcatgtggtggtttaccttta
>PGSC0003DMG403026842_exon_2_6
acattggccaaggcaataggtggttatatcaagaaaggaggtagatgtctcattgttttagatgatgtgtgggaagacgaagtcattgatcacgtaatgaaagttttcgcagaaaacaaa
>PGSC0003DMG400018256_exon_1_20
acattgtatgtggattcacttcctaatatcaagataacaggactgcttatttgcatcgtctatgcacgttctagtcctcgtatatttagctattttagtaaattcgtgggatctcataca
>PGSC0003DMG400032576_exon_1_36
acattgtcgagtgagcttaatcactcatctccattcccatcccttgaatttcttaattcttgtcaaaagctccagaaattgtggttaaaagggagaataaacaaacttcctctgtttcca
>PGSC0003DMG401009818_exon_2_16
acattgtgcagaacaaacctacaatgggaagacatgaacattctcagaaaattacctaatcttgaggtgctcaaacttaaagattatgcctttcgcggactaacttggaaactaagcgat
>PGSC0003DMG400011109_exon_1_15
acattgtggcatgagttcatggacactttgaagggaataaacacgtcaagaggaaactgcattcttgtgactacacgtatgaaacgagtggcatccacagtagcattagatcatcatatg
>PGSC0003DMG400033161_exon_1_8:PGSC0003DMG400033159_exon_1_8
acattgttaaaaacctcaaaataagttttgaagggttgcaagataaagagaaaacgatatttctagatatcgcatgcttctttagagggaggaagaaaaatgatattttgattctctctc
>PGSC0003DMG400019418_exon_1_28
acattgttctggaaaagcaatatatctgatgatatgttattgagctttcagttcttgagagtcttaaatttgtcccaatcaggcatcatggagttgtcagccaaaatcagcaagctaata
>PGSC0003DMG400003527_exon_1_12
acatttactgaggaacaagtcatgagaagcatattaaagagtttgggagatgcatgcattggtgacgaccagagtgaattgttaagaaaaataaatcagtaccttttaggaaagaggttt
>PGSC0003DMG400008257_exon_1_32
acatttagaatcaatagctgtttttcactcaagaagcttccagaagaaatggcaaatatgataagtttgcgacatatatattgcaactatcattacctatcaaatctttattttgcggtt
>PGSC0003DMG400001756_exon_1_3
acatttagagacgatgaggagctcagaaaaggcacagaaatcagatctgaactgattcaagctatagaagattccatgatctccattgttattttctcaaaaaattatgcatcgtctagc
>PGSC0003DMG400013627_exon_4_5
acatttgaaagtgctccagcatctgctgcttcaaagatgggggaggagtacaaatatgatcacttgtggatagcttatatctctttccatctttttcgtctcctcttccccgaattcaca
>PGSC0003DMG400016601b_exon_1_12
acatttgaaccaccaaatcaccttcagtacctctcagtgtgggcaaatatattctattttcatccagaaactcatctgccccatatagaaactttaattgtgaagagtaatgctacggta
>PGSC0003DMG400006769_exon_1_3
acattttcaacaattcaagctgttttacaagatgctgaggataggcaaatgaaagaaaaagctttgaagaactggctggtgaagctcaaagacatagtctatgaagcagatgatttgttg
>PGSC0003DMG400002276_exon_1_10
acattttcaataacaaagtctggctctcaagcatgttgcagtttgcttcatatttgtacttggaagaatgcatgggtctcacggagttcattcggaacaacagttttgatggattaaaat
>PGSC0003DMG400004873_exon_1_12
acattttgctataagcgtaagtaatgttgttactaatgaatcagatatatgtctaggaatgcttgctatgagttacaattacttacctgatcatcttaaaccatgtttcctttacatggg
>PGSC0003DMG400029606_exon_2_5
acattttttcacaatctcctttccgatagccacaaggttgggatttatttcttcttggtatacaaatgcacgttgcatgaacaacaaccaacagttttcttgagacagatttgacaattc
>PGSC0003DMG400032578_exon_2_22
accaaaacttactcactaaacaacattagcagcttgaaaaaccttagcactctaaaattgtgttgtgtagcttatgaatcattcccaaaccttgaatatcttagttcttgtcagaacctg
>PGSC0003DMG400009631_exon_1_8
accaaagtgagagctttgtagaagcatttgccaaacacgaatcgaggtataaagatgatgttgaggggatgcagaaggtgcaaggatggagaactgccctaactgctgccgcgaatctaa
>PGSC0003DMG400013627_exon_4_8
accaaagtgaggaggtgtgggattcatctagtgtacaaaaaagacttgacaacatcattggcagctgggagcaaagaattgacggtgtatgacgagggaggagattcaaaaaggaaagaa
>PGSC0003DMG404026043_exon_1_36
accaaatcagcagcaaaatctgcccgagagatacaagccaaaaaaaacaagctgcaaactgctaaatcccagaagttcgagctttctgtattccctcctgattctgatgtacagacagct
>PGSC0003DMG400000813_exon_1_32
accaaatggagttgctcagaggaatcatttccttgccttgaatatcttgttataaaaaattgtcccaagcttgaagagatcccggatagctttgctgatattccaacactgcaattgatt
>PGSC0003DMG400011898_exon_2_11
accaacacttgaggtctctgataatgataaataatgtagtatcttttgatatgattcccttctgttggattagtgaaatgcgacttcttaaagtcttggatttgagttcttacagtgtgc
>PGSC0003DMG400007471_exon_1_27
accaacatacctgcaaaattaccagcacctgctaccacgactggtaaaacttcttgtctacaaactctttctatggtcgcgccagaaagttgcaagaaagatgtactagcaaaggcttgt
>PGSC0003DMG400006533_exon_1_13
accaacgaaactctaaatttgttggaaaggatgacagaaggagatctagaaatttatcttcgtgatctattaaaagaacgcaaataccttgtggtggttgatgatgtatggcagaatgaa
>PGSC0003DMG400018619_exon_1_46
accaagactttctaccaacacttgaggtcactgataatgacgaatggagtaggttatgagtggaatcccttccgtcatgatgtttatcaattgatacttgttaaggtcttggatttaagt
>PGSC0003DMG400019740_exon_1_4
accaaggatttgcaaagaagaatcaaagatgttgcacttgatgcagaagatgaagttgattcactaatgaaacaacttattattgatctggatgatgatgaatgttgtcgtgcgaatctt
>PGSC0003DMG400019732_exon_1_4
accaaggatttgcaaagaagaatcaaagatgttgcacttgatgcagaggatgaagttgaatcactaatgaaacaacttattattgagctggatgatgatgaacaagtccttgaatgttgt
>PGSC0003DMG400013486_exon_1_52
accaagtctgtcaatgcagagattagagaagtatgctttcagttgctggatgaatcagcctcctatatcactgtgacagatctgaaatgccttatcaacatgttattggacatgctgaac
>PGSC0003DMG402031319_exon_1_3
accaatgcattcaaacccgatgtcaactctgaatggggagaacaaatttcaacagaaatcttagaagccatcgaggaatcaaggattgccattaccatcttttccaaggactatacttca
>PGSC0003DMG401010943_exon_2_27
accaatttcagttcctttcctgttcccagtggagagaattatttgacttccctacaaaatcttcagctatggagttgtggtggattggccagtttaccaagtggaatgctagagaaatgc
>PGSC0003DMG401009819_exon_2_8
accacaaggcttgtagatgttgcctcttgtgcttgctctggcaattcccttcaccagatgcgttttctgagcatggaggaaagctggactcttttacgcgataaggtctttgggaatggt
>PGSC0003DMG400004296_exon_1_46
accacacttcagctgattcatataagtgactctgcaaaatctgttgggaactccgcaatgaagattcagcaggaaattgaagacaactatggaagttctgttgaggtctgtatcagttag
>PGSC0003DMG400027867_exon_1_4
accacagaacattttttggactcggaatcaagaaatgttaaaaatccaatttcacaaataatagcttcttggaaatttcatcatctcttggaacatgccgttggagacattgattccaga
>PGSC0003DMG400022004_exon_1_30
accacattttttcacaatctcctttccgatagcctcaaggttaggatttatttctttttcctgtccaaatgcacgttgcataaacaatgaccaacaatcttcttgagacagatttgacaa
>PGSC0003DMG400019732_exon_1_41
accaccgccggctctcatgatcatttccccggccttgagtgcgtaattatcacaaattgcaaattcttaaaagagattcctcaaggatttgctgatagcaagaaactggagctgattgag
>PGSC0003DMG400006533_exon_1_16
accacgcgcaaagaggatgtcgctgaaagagcagacgacagaggttttgttcataaacttcgtttcctaagtcaagaagaaagttgggatctctttcgtaggaaactacttgatgttcga
>PGSC0003DMG400011517_exon_1_16
accacgcgcaaccaggatgtcgctgaaagagcaaacaacagaggttttgtccataaacttcgtttcctaaaacaagaagaaagttgggatctcttttgtaggaaactacttgatgttcga
>PGSC0003DMG400011528_exon_1_16
accacgcgcagagtggatatcgctaaaacagcagacgaaggttttgtccataatctccgtttcctaagccaagacgaaagttgggatctcttttgtaggaaacaactccatgttcaagca
>PGSC0003DMG400006572_exon_2_13
accactaaatcacctgaagtacattgcagttgtggaaaggaaattccattttgatccagaatcacgtctgccccatcttgaaactttagtggtgggtaatggttggtgtgatatagtact
>PGSC0003DMG400005052_exon_1_16
accactactcgtctagaaaaggttgcttcaattatgggaacggtacagccacatcgtttatcctgcttgtcggagtatgactgttggttgttgttcaagcaacgtgcatttggtctcgac
>PGSC0003DMG400017146_exon_2_8
accactctggcacaatgggtgtataatgatgaaatggttaaggtgaattttgataaaagattgtgggtttgtgtttcggatgtttttgaagtgaaaatgattgcagaaaaaatcatcgaa
>PGSC0003DMG400032572_exon_2_11
accactcttgcaagaaacctctacaccagtcctaatataatctcaagcttccctacacgcgcttggatatgtgtttctcaagagtacaacataatggatcttcttaagactatcataaaa
>PGSC0003DMG400023273_exon_1_11
accactcttgcgagaaaactttacaccagtcctgatatactcaatagcttccctacacgcgcttggatatgtgtctctcaagagtacaacacaatggatcttcttaggaatatcataaaa
>PGSC0003DMG401002242_exon_2_6
accagaaaaatatacaatcgaggaaagtactattgttgggatggaggatgacttcagcaccatacttgatcgcctcatttcccaaacagacgagttaactgtcataccaatttttggtat
>PGSC0003DMG400014047_exon_1_39
accagatatagagggacaaaatttccaaattggctggctgatcattcgtttcttaagctagttaaattgtctattagcaaatgcagggactgtgattccttgccagcactagggcaactc
>PGSC0003DMG400013091_exon_1_28
accagatctatctacatcttttgttcaacacgctttgttcatttcagccatttcaatcttcttagggtattggtcttcccccattcttgttttgcatttccatttgacattactaattta
>PGSC0003DMG400019732_exon_1_37
accaggttttttagtcttacaagttcagattcttttccacaaaaactcaagaagttgaaacttagccgcacatgtctaccgtgggaatacatgtccattatcagcaagttgcccgaactt
>PGSC0003DMG400021469_exon_1_36
accagtgattgtgttggagatttgtatgaataccctgtgatattttccagcaaagaagtcattttgaaggattactgcctgaagggtggaaatgtagtacaacccttgagggaacagtca
>PGSC0003DMG400025511_exon_1_27
accagtggaccggcagatctagatgtcatttcgatcactggaatgccgggttcgggtaaaactactttggcatacaaagtatacaatgataaatcagtttctagtcatttcgaccttcgt
>PGSC0003DMG400020872_exon_5_6:PGSC0003DMG400020872_exon_5_7
accagtttaaggtacaattatgagttgaatgattttgatctgttgaaatatatggattgcctcgaaaagaatctaaatgatgtactgatgatgtgcctggaaaagggtaggtactcgcct
>PGSC0003DMG400011898_exon_4_6
accagtttaagttacacttatgagttgaatgattttgatctgtcgaaatatatggattgtctggaaaaaattctaaatgatgtattgatgatgttcgtggataagggtaggtcctgccat
>PGSC0003DMG400029453_exon_1_26
accagtttagggctggaggataagaatggggatgacccccttgatgcaaagtcttccgacgagtcaattgagtcaaccttgtcatcttttgttgaggtaacagtaggtcatgaggaagac
>PGSC0003DMG400025511_exon_1_24
accataaaaaagatcaaccttatcaaagaagacatctccaatttacttgagaagattcccaaggataggagcctcattgttgtaaactctcccaagaagtcagttgaaagcaagtcattg
>PGSC0003DMG400018046_exon_1_4:PGSC0003DMG400018047_exon_1_4
accataattctcaaaggtcttgaatggaaagagcgggagcagcaagtagatatctggggaatgtcagagctaacacatttggatatcagatcgccactatatatatctaatcctgttgag
>PGSC0003DMG400001989_exon_2_6
accataattcttcaaagtgaaggattggagcagccagtagatatctggagtatgtcagagataagacatgtggatattagatctccactacatatatcaaatcctgttgaagcagaacaa
>PGSC0003DMG400016808_exon_3_9
accatacaacaagacatatttctagatatagcatgcttcttacgaggggagggaaaaaaatacatcatgaaaattcttgagagttgttattctggagcaaatattgaattgagtgtccta
>PGSC0003DMG402002242_exon_2_7
accatacttgatcgcctcatttcccaaacagacgagttaactgtcataccaatttttggtatgggcggtataggtaagacaactcttgccagaaaactttatgatgattcatctattcgt
>PGSC0003DMG400018046_exon_3_3:PGSC0003DMG400018047_exon_3_3
accatacttgatcgcgttactgcccaaacagacgagttaactgtcataccaatttttggtatgggcggtataggtaagacaactattgccagaaaaatttatgatgattcatatattcgc
>PGSC0003DMG403015877_exon_1_10
accatatcaggtatgggtggcattggcaaaacaacactcgctaaaaaagcttatgatcatcttccaatcaggtatcactttgactatttttgtttgggttacaatatctcaagaatttcg
>PGSC0003DMG400019669_exon_1_48
accatatctggttgtcagaaattgaaattggaggagccagttggttattgtaacatgtttctcgagaaattgacactgtttaaatgtgattgtatagatgatagatcacctgagttgctc
>PGSC0003DMG401013522_exon_1_5
accatcaaaatgacaaaggcgctgaaaaaaattaagctggagaacattgctgagcgactcaaagcagcttcaaagccatcaacatcaactagaggaatgatatcagaggtgctgaaaata
>PGSC0003DMG401004423_exon_1_7
accatcaacgaagagttgagggatatcaataagttatccaaatacctcggtctccaatcactcatggttcctcctcggcaaatactaccaattcgtgaaacagattccgtagtagttgct
>PGSC0003DMG400019669_exon_1_63
accatcagcaattgtcgtaatctccaatcactctccgaaccagcactgccatcctccctctctaagctgaccatcatgaatttccctaatctccaattacttccagtaaaagggatgccc
>PGSC0003DMG402027402b_exon_1_27
accatctataattgccctaagctccaatctcttccagtaaaagggatgccctcttccctctctaaactagatatttccaaatgcccattgctctcaccactactagaatttgacaaggga
>PGSC0003DMG400021469_exon_1_32
accatgagcgggttgaagaagctaagaagtagtgaaccacccatagatatgtttggaagcctatctcatctccagcgtctcatgactccgttttctatacgagcaatggacctagagagg
>PGSC0003DMG400013486_exon_1_26
accatgctgaaatcctcaaagacatcgccctccgctggtagcccgacgatggatgaggttttcatggagtttcatgaatatatttttgaaaatctgctactaaaggttgaagcagatctg
>PGSC0003DMG402002917_exon_1_10
accattcagaataacttttgctgaacttgaagcttgaacaaaatattcctccaatgattgcttggctttatattgaatcttcgtagactctttctgtacgcgatcaatctcctctgctac
>PGSC0003DMG400029453_exon_1_46
accattcatactaactccaacaaactccacaaaaaatgtgttttgttcaattctaataagtgctcagcttgcagtaagcatctcatatctgtgaaagtgagtggttctcttaataactcc
>PGSC0003DMG400029460_exon_2_11
accattcgtactgacaacaaccaactccacaaaaaatgtgttttgttcaagtctaaaaagtgttcagttgggagtaagcatctcgtatctttgaaagttagcggttcacttctccactcc
>PGSC0003DMG400013543_exon_3_34
accattgagcatcctgggaagaagatcccaagatggttccaccatcagggaatggataaaagtgtttcagtcaatttgcctaagaattggtatgtatcaaataactttgtgggatttgct
>PGSC0003DMG400031878_exon_1_41
accattgatgatgaggagcactttgtgcttaattttgtcctgtttgattcaaataagaaaaggcattctggtaaacacctctattctttgtggataaatggagacccgctggatgaccgt
>PGSC0003DMG400025511_exon_1_44
accattgattgtaacagcgagttctttctgcttaacaattttgtcctgttcggttcaaataagataaggcattctggtaaacacctgtattctttgaggataattggagacaagctggac
>PGSC0003DMG400018442_exon_2_25
accatttctattgatacttccagtaagtcgtcagaactgaaaaaaatgtcagcgatcaaagaaaaaattataggttttaaagatgagatcgagacattagtacacaaactaatacgagga
>PGSC0003DMG402020874_exon_2_6
accattttaaggtacaattatgagttgaatgattcagatctactagaatatatggattgcattgacaagaacctaaatgatgtttggatgtgccttgacaagaacctaaatgatgtaata
>PGSC0003DMG400020851_exon_1_6
accattttaaggtataattatgagttgaatgattcctatttgtcggaatatatggactggctcggaaagaatctaaattatgtactggtgttactggaattctttcctccaccgaataaa
>PGSC0003DMG400038440_exon_2_6
accattttaagttacaattatgagttgaatgatttggatctgtcgaaatatatggatttcctcgaaaagaatctaactgatttagtgatgatttcactggaggaggttagatcttaccct
>PGSC0003DMG400016601a_exon_1_6
accattttaagttacaattatgagttgaatgattttgatatgtcggaatgtatggattacgccggaaagaatctaaatgatgtactgttgttcggcctggaaagggctaggtctgaccct
>PGSC0003DMG402016602_exon_2_6
accattttaagttacaattatgagttggctgattttgatatgtcagaatgtatggattgcgccggaaagaatctaaatgatgtactgttgtactgcctggaaagcgctaggtctgaccct
>PGSC0003DMG401011899_exon_4_5
acccaaaatattgatgtggcaatagatttcttgtttgtgtttcttgatgatgatgggtcaaatcatgctattaatagtaagatgatgaatgaggtcttcgaaaaggttgtaaccatagtg
>PGSC0003DMG400030267_exon_6_14
acccaacttggtgctcttcaaaccttgcacttatcatattgcaagaggcttacacaactgccagaatttccacaacaattagatacaatatatgcagatttgagcaatgattcgatctgt
>PGSC0003DMG400018572_exon_2_37
acccagatgacgtatttgtatattgacgactgtgaaaagctgaagtggctgccagaacatatgcaggaactccttccatttcttaagaaactggaactgtgtaattgtccggaaatagag
>PGSC0003DMG400009633_exon_4_14
acccagcaatttgccttatccaacaattcagaaaattttgattatgatagtattaattttttgttggtaccttttggtggcttatgggatgcatcaaatgcaaatgaaaaaacaccaaat
>PGSC0003DMG400016599_exon_1_24
acccagcttcaaatacttgacctttcctttaagggaccccacattgtatctgggttacaattgccttcaactttaaacaagttggtactaagaaggactggtataggaaacctgatttcc
>PGSC0003DMG400016656_exon_1_17
acccataatttggattctgtgaagatgcacgacttggttcgtgatgttgctatatggatagctaaatcctttggggttgaacacaattctgtttttcaagatggaattgggatatcatct
>PGSC0003DMG400001996_exon_2_1
acccatcattaaaaaaagggtaattacattttttaaaataataattaatttatcgagtttcaatttcaaggtggtagaaaagaggatcagaaatgtagtacacaaagcagaagatagagt
>PGSC0003DMG400016628_exon_1_9
accccatcgtttaaagccgtgccttctttatatggggatgtttccggaggatgcaagaattctagtgtctaaattagtatgtttatggatagcggaagaattcgtggtgaacattgaatc
>PGSC0003DMG400003527_exon_1_26
accccatctgatgcaaattgtcggcatttgggtattagtagtgcgatgaatgggaagaaactactgagcaatcgaaaattacgagcactgctgacaaacaccaagagtggtgaagtaaac
>PGSC0003DMG400029415_exon_1_2
acccctaattttggtgatatgccaaacttggagacactaagtttacggaggtgtgagaatttggaagtggttcatccctatcttggacattgcaaaatgcttacttatttgagtttgacg
>PGSC0003DMG402018257_exon_2_2
acccgaaagaactttactgatcatctctacacagctctcatcaacgctggaattcgaacttttcgagatgatgacgaaattcgcaggggagaaaacatagaatctgaactgcaaaagggt
>PGSC0003DMG400021986_exon_2_40
acccgaaggacactgcgacgccaatctttgacttgaaaattgtttggggtgctgaaggatttgtggaaaagacagatatgaagagtatggaagaagtggtgaagattttgtggatgattt
>PGSC0003DMG402006288_exon_1_12
acccgaattcagttcatagctgacaatgtgggacaattctgttatgatctttgggtttataaggataaaaatgatacagattcagattcaaatgaagttgatatagatgaggatgaggac
>PGSC0003DMG402030236_exon_1_26
acccgagtttctcccgagagcacgctctttgagtgtaagaagttgcaacaaccttactaggtttttgattcctactgccactgaaacagtcagtattagagattgtgataatcttgaaat
>PGSC0003DMG400010965_exon_1_4
acccgcaataactttgttgcccatctttataaacgtctccaggacataggaatcaacgtattcaaagatgatgtgaaacttggaagagaaaagttcatttcaacagaactcttgaaagcc
>PGSC0003DMG400031878_exon_1_15
accctagacttgctggaaaatattgaactcctcaagaaagatctcaaacatgtttatctgaaatccccggattcatctcaatgttgcttccccatgagtgatggaccactcttcatgcat
>PGSC0003DMG400020584_exon_1_32
accctagatattggtaaaagcttctttattaaacttcctactggtgtttggaagtctacacaattgagacatcttcgttctataggttataatctagcaccttacaattacttttgtata
>PGSC0003DMG400013098_exon_1_23
accctatctaatgcagaaggatgtcgccgtctttcctatccactacagcatgcaattggtggagatttgtctccttatgagctaagttcaggtgtctatcacctctccatttattcttga
>PGSC0003DMG402017416_exon_2_29
accctgaggagagatagatataaggattccattttttcttttccatcatcagttcagaggttgtcaaatctgcggacgctatctctgattaatttaaggttggatgacatatctgttatt
>PGSC0003DMG400044423_exon_1_11
accctggtcaagaaagtctatgatgatgcttcagtgaagaagcatttcaattgtataatatggattgaggtttcaaggttttctactgttaaggagatattaaggagtataattactcca
>PGSC0003DMG400013904_exon_5_8
acccttctttcttgtattagtgtaaagactgatgaatctgatgataagtgtcaagaggatgggcaactagcatatcgattgcaaaagcttctaaaaggcagggggagattcttggtagtc
>PGSC0003DMG400018462_exon_1_8
acccttgagaacggcatggtggggcacagcgatgaacaagcgagagtgcagggtgagcttaccgggtcctcatctcaactggaagtcatctccattgccgggatgggaggcataggcaag
>PGSC0003DMG400024365_exon_1_26:PGSC0003DMG401020585_exon_1_26
accgagcacaatgcatttggtgatcccagcaatgttgctagggtgcgaaggattacattctactctgataataatgccatgaatgagttcttccgttcaaatactaagcttgagaagctt
>PGSC0003DMG400029457_exon_1_16
accgatataccaaagcgctttatccatcctgaaaaattgaacgatatgttggcacatgtcgcactacttacaaggaagatatctactctcatggaggagagctctaatatggatgaagca
>PGSC0003DMG400002277_exon_4_9
accgatatgaacatttccacattggatgaggatgaatcttggcaactgtttgtcaaaaatgcaggagagatgttgccaatcgggtggatattgagccattggcaatggatattgcaagag
>PGSC0003DMG400020732_exon_1_13
accgatgagacaaatcgtgcaaccctaaagttgccggaaaatattgatctcctcaaggaagatctcaaacatgtttatctgaaagtcccggattcatctcaatgttgcttccccatgagt
>PGSC0003DMG400021469_exon_1_47
accgatgtcatcctccctaaactaagagtagttcatttgactgagctaccggcactcaaaagcatatctaagggaagaatgacttgtgtatcccttgaggaaataggtctatgtggctgt
>PGSC0003DMG400004413_exon_2_13
accgctagccatagtggtgactgcaggcatgttaagggcaagagaaagaacagagcatgcgtggaacagaatacttgagagtatgggccataaagttcaagatggatgtgctaaggtatt
>PGSC0003DMG400018464_exon_1_15
accggggactcatctcaactggaagtcatctccattactgggatgggaggcataggcaagtcaacttttgccaaaaagatgttttccgatccctcaattgtgggattcttcaatgtttgt
>PGSC0003DMG400018462_exon_1_9
accgggtcctcatctcaactggaagtcatctccattgccgggatgggaggcataggcaagtcaacttttgccaaaaagatgatttccgatccctcaattgtgggattcttcgatgttcgt
>PGSC0003DMG402016602_exon_2_32
accggttccaaggacgagggagacaaggatgacatccttgctgatgagttgaggaaaagcttaatgggcaagagatatctcattgtattggatgatatgtgggattgtatggcatgggat
>PGSC0003DMG400013490_exon_1_17
acctcaacattgcacagtggtctgtctccgaggatgctttccctattcttgaacgtttggttttaaccaaatgtaagcggcttaagaaaatcccttctcattttgacgacgctgtatcat
>PGSC0003DMG400020722_exon_2_10
acctcaattagtccatgaggtacatgaagttggaattttatacacaattgaagcaaatgagctcttcaattttcatgcatttggtcatgaaaacaatcaaataagcaaagattattacaa
>PGSC0003DMG400017666_exon_1_11
acctccttaccttttagcatactgcccactaccttgaagacaatatgcatatctggttgccagaaattgaaattggataccccagttggtgagatgagtatgtttctcgaggttttgaga
>PGSC0003DMG400013721_exon_1_30
acctccttgagggcattatcgttatctggatatcaaaaccatcagtttcctgatgccttgttcatcaatttgaagcacctacgctatttggacttttctcgtacaaaaattacaaaacta
>PGSC0003DMG400024273_exon_2_5
acctcggttacacgaagaatagatttttgggaactttgtttctccctgaaataagcagtagaacacattggttgcacaatgaacaagtggaaggaaatgcagaacaagtacaacaatatc
>PGSC0003DMG402026432_exon_2_2
acctctagatattgcttggcatcctgttggagtagattctcgtgtcgaagatatagagttgttactccaaaaaggatgtgtagatgaagttcgcatggttggtatatatggcgtaggtgg
>PGSC0003DMG400003104_exon_1_31
acctctattcaaacactccctcatactatttgcaacctttttaatctgcaaaccctgaacctctcattttgtggtaacctaatggagttaccttttggattggctaatataactggctta
>PGSC0003DMG400023250_exon_5_4
acctctccgaacattctttgggaatatcttattcatctacaagagcacatggtaactgttactacccctagcactttgggggctcgaaacattcattttgatcttttggcacgtgttgga
>PGSC0003DMG400005046_exon_1_57
acctctctccaagtattggagattttcgattgttcttctatatcatcgttcccgggaggccaactgccagacactttgaaaacactcacagtttggaactgcttcaatctcgaggcatta
>PGSC0003DMG400017666_exon_1_22
acctctcttcaatatatatgtattcagggtaatttacctcaaattcagtccatgctggaacaaggccagttttcctccttttcgcacctcacttcgcttcaaagtctacaaatcaggaat
>PGSC0003DMG400013721_exon_1_64
acctctcttgcaacattagagattgaagactgttgtcagctgaaatcacttccagaagtagggttgccttcctcgctttctgttctgaagatctcttgctgcccacagtttctatcacta
>PGSC0003DMG400019083_exon_2_21
acctgagttatactcgtattagagcactgccttgttccgtcaacgagttacgtcagctacgtgctctaatactacaaaattgccgcatgttggaaatgttaccatctattggtaatcttt
>PGSC0003DMG402032547_exon_2_5
acctgatgccataggaagcttgtaccacctcaaattcttaagattgagaggtatccgtgatcttccctcttctattggcaacctcaagaatttacagacactcttgtcaatgactatgga
>PGSC0003DMG400023288_exon_1_20
acctgatgccatagggagtttgtaccacctcaagttcttaagtttgagaggtatctatcgtcttccctcgtccattggcaatctcaagaatctacagatacttgttgtcgatgctggcgg
>PGSC0003DMG400011529_exon_3_20
acctgcaatgataacagcttcagtcaactagagttccttcgtcttgatagtcttgggaggctagaaagatggcatttaggcacaagtgcgatgcctctgattaaaggtctttatatctat
>PGSC0003DMG401026043_exon_1_31
acctggttggagtgggatgatatgtctgtattgaaacagttggagtaccttcaagtcttgaagctgaaagacaatgcatttaaaggagagcactgggaactaaatgatggaggttttcct
>PGSC0003DMG400018428_exon_2_4
acctgtccaataacttgcgttggttagtctggaatcactatccttggaagtcattgccagaaaattttaaaccagaaaagcttgttcatcttgaacttcatgggagttcgctgcattatt
>PGSC0003DMG400025611_exon_1_82
acctgtgatgctggttcgatcccttttatgaagaatcaaatacctgtcgtccaagaaaatctggtgtgtttgggctctttccttgaacatattgtacagcaccgcgacatgcatagggaa
>PGSC0003DMG400008596_exon_1_38
accttagaagtcaagaactatttaggtactagatttccttcatggttcagagaagaatctctaccaaatttggtcaagttgaaattaagtggttgcaaaagatgcaaagaaattccatgg
>PGSC0003DMG400021779_exon_1_33
accttagaagtggaggagtatttagggactagatttccttcatggttcagtgaaaaatttctaccaaatttagtcaagttaaagttaattgattgcaaaaggtgcacaaaaattccattg
>PGSC0003DMG400023249_exon_1_51
accttagtactattaccgagaatttgggatcttgtgaagttgcgagtgctggctgtgactgctggttctttctttgatatggatgcagatggatcaatactgatagcagaggacacaaag
>PGSC0003DMG400013486_exon_1_22
accttagttctatctgtcaccaccgaagcagagtcattcactaattctctttctcgtgattcagaggatggagcattagccaggaaaattaatctcttgcattttcaattacatcttaaa
>PGSC0003DMG400010953_exon_1_6
accttatttcccctcttggacagactggagctttgcaagctgcctaagttggggcatttctttctgacaaaccatgcccttgaatttccatttctaagaaatgtggaaattggtgactgc
>PGSC0003DMG401009818_exon_1_3
accttccttaaaacctttcttgacgattttactaatattttccatgaagatataaagatgaagcatctggaaaggatgatccaagaagctgctaatggagtggaagatactattgactca
>PGSC0003DMG400019970_exon_2_3
accttccttaaaacctttcttgaggattttactaatattttcaatgaagatataaagatgaagcatctggaaaggatgatccaagaagctgctaatggagtggaagataccatcgactca
>PGSC0003DMG400022785_exon_3_3
accttccttaaaacctttcttgaggattttactaatattttccatgaagatgtaaagatgaagcatctcgaaaggataatccaagaagctgctaatggagtggaagatactattgactca
>PGSC0003DMG401009819_exon_1_3
accttccttaaaacctttcttgaggattttactaatattttccatgaagatgtaatgatgaagcatctcgaaaggatgatccaagaagctgctaatggagtggaagatactattgactca
>PGSC0003DMG400021986_exon_2_34
accttcgattgttaagatcagaagaaagttgggagttattagagaaaagggcatttggaaacgagagtagccctaatgaactattggatgttggtaaagaaatagccgaaaattgtaaag
>PGSC0003DMG400021986_exon_2_29
accttcgtgcatggtgcacagttgaccaagaatatgacgagaagaagttgttggataaaattttcaatcaagttagtgactccgattcaacattgagtgagaatattgatgttgctgata
>PGSC0003DMG400016029_exon_2_25
accttctaatgtcctagtcattttagaaagatgtcccgcaatcactgaaattgttaagggtagtccttggcatttttctactatttcctttccaatttcttccaattcaggaggataatc
>PGSC0003DMG400002980_exon_1_27
accttgaagaatatatggatatctggttgccggaaattgaaattggagcagccagttggtgagatgagtatgtttctggagaatttgagactggatggatgtaattgtatagatgatata
>PGSC0003DMG401018576_exon_1_48
accttgaagagaatatacatagatggttgccagaaattgaaattggatccgccagttggtgagatgagtatgtttctggaggatttgaaactgcatgaatgtgattgtatagatgatata
>PGSC0003DMG400007385_exon_1_22
accttgacaaggtatggcatgggactggccttaatcccaaacatcgagagagtcaaagaagcaagaggtgatattcatcaaacagtcgaagaactcaaagctgcttctttgctcttagat
>PGSC0003DMG402030235_exon_1_27
accttgacattagcgaaggtcgtttggagacactgccacatccaagcaagttgaaaagtctcgatgtgctagtgggagccaagtttcttcttactggtcgcggtggtttgagaatggaag
>PGSC0003DMG400011112_exon_2_3
accttgagaggaataaatacatcccgaggaaacttcattctcgtgacaactcgtatggaactggtggcgtccatagtaacaacaataggtcctcatatgttggaaaaattagcaaaagat
>PGSC0003DMG400016823_exon_2_15
accttgagtgaactggaatctttatcgaaattgactgcactgacactgagtgaatgttccgaagatgtgatctacagtgacttgtgccttccctccaagttggcacggtacactcttacg
>PGSC0003DMG400020732_exon_1_45
accttgatactattaccgagaatttgggatcttgtaaagttgcgagtgctggtcatgactgcttgttctttctttgatatggatgcagatgaatcaatactgatagcagaggacacaaag
>PGSC0003DMG401011899_exon_1_12
accttggagttagcgcatgtgaattttattttcatcctgaaccacatctttcccatcttgaaactttaattgtgaaggatttattattcaggtatacagagttaccagatattttttgga
>PGSC0003DMG401015682_exon_1_28
acctttcaaggtgataaaaggctagagcgtggcgattcgatccaagaactcttgaaagctatcgaagagtctcaagttgccctcatcattttctcaaagaattatgctgcatcgaggtgg
>PGSC0003DMG400029462_exon_1_61
acctttcccaagcttgaggaattaatactagaagattgttacaagcttagggagatcccttgtgcatttatggatatacacactttaaagtccattcatttaaataataataagcgtgag
>PGSC0003DMG402009818_exon_1_3
acctttcttgaggattttactaatattttccatgaagatgtaaagatgaagcatctcgaaaggataatccaagaagctgctaatggagtggaagatactattgactcacatgtatatgat
>PGSC0003DMG400017086_exon_4_14
acctttgcgagatgaagctggataacacaatcaaagcggtcaaatctgcaaaagatatactggaacgtaagaaatgtcaaaaaataatattcaagctcagcatattccctcctgaagctg
>PGSC0003DMG400013090_exon_2_2
acctttggagatcatcttcatacagctttgttaaatgctggtatcccttcattcagacctgatgataaagagcttgataaaaagctgcagaattcaattcaagaatcaagaattctaata
>PGSC0003DMG400025611_exon_2_5
accttttccactccatacgtctcttatggtgaagacgcggagattatattgataaagatgccaaatttgacaaagctaaaatgtatagttggttgctcagggaaatggaggggagaatgt
>PGSC0003DMG400013486_exon_1_93
accttttccactccatgtctctcctctggtgaagatgcagagaagatattgagaagcatgccaaatttgagaaagctgagatgcatagttgagggattattgggttattcaactaaagga
>PGSC0003DMG400011111_exon_2_14
acgaaaagtgttggaggtgaaaatctttctcaagctcgatactttggatgggactcaccaagtgatcaagtggatacgatgaatgaggtgttgggtaacaaacctatcccacatcggatg
>PGSC0003DMG400005173_exon_1_33
acgaaagaaatgactttaaacattgcaagattgaagaagcttgagagtctcacattaagggggggatttcctttggggaaaatagagaaccgttgctgggacgtcactaatgtggagttc
>PGSC0003DMG400004579_exon_3_16
acgaaagagcgcgatgttatatcagttgttggtatgccaggtctaggcaagacaactttggcctacagactctactatgacaagtcagtcgcttcgcactttgaaattcgtgcacagtgt
>PGSC0003DMG400012472_exon_1_39
acgaaattgcctttctctattcaaacctccaataagatcaggctaataaaaggaacaacagaatggtggaacctactggaatgggatgacatcaacttcaagtcaaatttagagcattgt
>PGSC0003DMG402002917_exon_4_3
acgaacatccactggattatttccgatgtcttcttgttcttgttgaattcttgtggcagaagcctcgagatggggcttacagtcctttaactcaattagtttcagtgagctggtttctga
>PGSC0003DMG400003353_exon_3_18
acgaaggtagaagctctccctccgtcttttccaaacctcttgaatctagaaactctgatggtgtataactcagcatcaaacatggtactatcacccagtatctggagtcttgcaaagctt
>PGSC0003DMG400029505_exon_1_2
acgaagtggttggatttgatgaggaagcagcaaaagtgatcaatcgtctggttgaaggagtagagtgtctagatgttatcccggttgtaggaatgccgggacttggtaaaaccacactgg
>PGSC0003DMG400021887_exon_1_6
acgaatgacgaaaatgaaaaagcaatcataccggtcttctatggcgtggatgcaacagatgttcgataccaaagtaagagctttgcagaagcatttgccaaacatgaattgaagtataag
>PGSC0003DMG401012062_exon_2_1
acgacaatagcaagggcaatttttgacacactctcgtatcaatttgaagctgcaagtttcattgcggatattaaagaaaacaaatatggaatgcattctttgcaaaatatccttctctcg
>PGSC0003DMG400027377_exon_3_9
acgacacgcaaggaaagtgttgcctcgatgatggatgatgagaaaattagcatggacattttgtctagtgaagtctcttggtctttattcagaagacatgcatttgaaaccatagatcct
>PGSC0003DMG401026043_exon_1_18
acgacagaggaaaatcttttccatgaagtaaaattcgatggtgagcaatctgttcatgaagtatccactcaccgtcgcttgtgcattcattcctctgttgtggaattcatttctaagaag
>PGSC0003DMG400024203_exon_1_34
acgacagggtctagttccaagttacaaaatcttgaggtactttcagatttaagtatttcttgctgtagtaatgaaatgttcactcgtactccgaatctaaagaggctcaaacttcatgga
>PGSC0003DMG400030856_exon_2_35
acgaccctttctttagttgtgggcgagaggaaaggttttcaacttggtgaactacgaaacccgaatctctatggcaaaattgaaattacacatcttgagagagtgaagaaggatacggag
>PGSC0003DMG400009633_exon_2_1
acgacgatagcaacagccatctttgataatctatctgatcaatttgaagcagcttgttttctaggggatgttaaagaaaatgcaagaaagaatcaactgcattctttacaaaatatcctt
[truncated: 3,922,863 more chars]
