# Supplementary material for: Defining the full tomato NB-LRR resistance gene repertoire using genomic and cDNA RenSeq
Source: BMC Plant Biol. 2014 May 5;14:120. doi: 10.1186/1471-2229-14-120 (PMC4036795; doi:10.1186/1471-2229-14-120)
Supplement: Additional file 2 — Detailed information on Solanum lycopersicum Heinz 1706 NB-LRR. This table contains information for 326 annotated Heinz 1706 NB-LRR genes, including strand information, whether the gene is expressed or not, start and end position on the chromosome and the protein class. [file 1471-2229-14-120-S2.xlsx]

## Sheet: Table S1 Andolfo et al. 2014
Additional Table S1 - Andolfo et al. 2014
Detailed information on Solanum lycopersicum Heinz 1706 NB-LRR.
Chr	Gene_ID	Strand	Express (E)/Not express (NE)	Start_position	End_position	Protein_class
1	RDC0002NLR0001	+	NE	11914610	11914864	NB
1	RDC0002NLR0002	+	NE	52340687	52341355	NB
1	RDC0002NLR0003	-	NE	64132328	64132681	NB
1	RDC0002NLR0004	+	E	67961173	67964438	NB-LRR
1	RDC0002NLR0005	-	E	83314526	83318846	TIR-NB-LRR
1	RDC0002NLR0006	-	E	83320584	83324485	TIR-NB-LRR
1	RDC0002NLR0007	+	NE	83339739	83343353	TIR-NB-LRR
2	RDC0002NLR0008	-	NE	16181060	16183491	CC-NB-LRR
2	RDC0002NLR0009	+	E	18711487	18715290	TIR-NB-LRR
2	RDC0002NLR0010	+	NE	18765991	18767625	NB
2	RDC0002NLR0011	+	E	21186128	21190987	CC-NB-LRR
2	RDC0002NLR0012	-	E	34946115	34948700	NB-LRR
2	RDC0002NLR0013	-	E	34950781	34953371	CC-NB-LRR
2	RDC0002NLR0014	+	E	36336076	36338865	CC-NB-LRR
3	RDC0002NLR0015	+	E	1290412	1294299	NB-LRR
3	RDC0002NLR0016	-	E	15926393	15929971	NB-LRR
3	RDC0002NLR0017	-	NE	26154644	26155183	NB
4	RDC0002NLR0018	+	NE	800646	804548	NB-LRR
4	RDC0002NLR0019	-	NE	1811153	1814408	CC-NB-LRR
4	RDC0002NLR0020	-	NE	1830125	1833539	NB
4	RDC0002NLR0021	+	E	1839540	1850809	CC-NB-LRR
4	RDC0002NLR0022	+	NE	1853350	1858201	CC-NB-LRR
4	RDC0002NLR0023	+	E	1871785	1876714	NB-LRR
4	RDC0002NLR0024	+	E	2660062	2662082	NB
4	RDC0002NLR0025	-	E	5927164	5929871	NB-LRR
4	RDC0002NLR0026	+	NE	17241733	17242254	CC-NB
4	RDC0002NLR0027	+	NE	17305068	17305439	TIR-NB-LRR
4	RDC0002NLR0028	+	NE	17756335	17756817	NB
4	RDC0002NLR0029	-	NE	21739932	21742420	TIR-NB-LRR
4	RDC0002NLR0030	+	NE	22700285	22702667	CC-NB-LRR
4	RDC0002NLR0031	-	E	30736508	30739154	NB-LRR
4	RDC0002NLR0032	-	NE	37753008	37755644	NB-LRR
4	RDC0002NLR0033	-	E	54089861	54092017	NB
5	RDC0002NLR0034	-	NE	1078704	1078958	NB
5	RDC0002NLR0035	-	E	3822798	3825140	NB-LRR
5	RDC0002NLR0036	-	NE	5916016	5917776	NB-LRR
5	RDC0002NLR0037	+	E	6033094	6037950	CC-NB-LRR
5	RDC0002NLR0038	-	NE	22841817	22844359	LRR
5	RDC0002NLR0039	-	NE	22863711	22865412	NB
5	RDC0002NLR0040	-	NE	26457259	26457768	TIR
5	RDC0002NLR0041	+	NE	31370447	31370686	NB-LRR
5	RDC0002NLR0042	-	NE	38162143	38162514	NB
5	RDC0002NLR0043	+	NE	54026348	54027745	NB-LRR
5	RDC0002NLR0044	+	NE	59758042	59758578	NB
6	RDC0002NLR0045	+	NE	422667	422867	NB
6	RDC0002NLR0046	+	NE	36767552	36767968	LRR
6	RDC0002NLR0047	+	NE	37018235	37020178	LRR
7	RDC0002NLR0048	+	NE	5679949	5680959	CC-NB-LRR
7	RDC0002NLR0049	-	NE	44735487	44737994	CC-NB-LRR
7	RDC0002NLR0050	-	E	44751193	44753525	CC-NB-LRR
7	RDC0002NLR0051	-	E	55161506	55166555	NB-LRR
7	RDC0002NLR0052	+	NE	55533128	55533559	NB
7	RDC0002NLR0053	+	NE	58572434	58572982	NB
7	RDC0002NLR0054	-	NE	60757923	60762100	TIR-NB-LRR
7	RDC0002NLR0055	+	NE	60911810	60915493	NB-LRR
8	RDC0002NLR0056	+	E	2161135	2165170	CC-NB-LRR
8	RDC0002NLR0057	-	NE	55529530	55530081	NB
9	RDC0002NLR0058	+	NE	45230384	45231085	NB
9	RDC0002NLR0059	+	NE	51761159	51762073	LRR
9	RDC0002NLR0060	+	NE	53385564	53387269	NB-LRR
9	RDC0002NLR0061	-	E	57523808	57527786	NB-LRR
9	RDC0002NLR0062	+	NE	60416008	60417037	NB
9	RDC0002NLR0063	+	NE	61094385	61095128	NB
9	RDC0002NLR0064	-	NE	61114615	61115376	NB
9	RDC0002NLR0065	-	E	67264782	67267352	CC-NB
9	RDC0002NLR0066	-	E	67271753	67275667	CC-NB-LRR
10	RDC0002NLR0067	-	NE	4851821	4855279	NB-LRR
10	RDC0002NLR0068	-	NE	4976523	4978208	CC-NB
10	RDC0002NLR0069	-	NE	40113453	40115051	NB-LRR
10	RDC0002NLR0070	+	NE	47169847	47171562	NB-LRR
10	RDC0002NLR0071	+	E	50736600	50737735	CC-NB
10	RDC0002NLR0072	+	E	50741607	50744523	NB-LRR
10	RDC0002NLR0073	+	NE	51152259	51154245	NB-LRR
10	RDC0002NLR0074	+	NE	59993424	59994209	LRR
11	RDC0002NLR0075	-	E	4170675	4176469	NB-LRR
11	RDC0002NLR0076	-	E	4177183	4183040	TIR-NB-LRR
11	RDC0002NLR0077	-	E	6491229	6493001	NB-LRR
11	RDC0002NLR0078	-	NE	10132320	10134257	NB
11	RDC0002NLR0079	-	NE	11186772	11188194	NB-LRR
11	RDC0002NLR0080	-	NE	13869073	13869668	NB-LRR
11	RDC0002NLR0081	-	NE	30832836	30835138	LRR
11	RDC0002NLR0082	-	NE	30864309	30865616	NB
11	RDC0002NLR0083	+	NE	30923188	30923477	NB-LRR
11	RDC0002NLR0084	-	NE	33658522	33660280	NB-LRR
11	RDC0002NLR0085	-	NE	34685688	34686992	NB-LRR
11	RDC0002NLR0086	-	NE	34716475	34719613	CC-NB-LRR
11	RDC0002NLR0087	-	NE	34771849	34774558	NB
11	RDC0002NLR0088	-	NE	36601488	36602399	LRR
11	RDC0002NLR0089	+	NE	46114475	46115796	LRR
11	RDC0002NLR0090	+	E	48467535	48471048	CC-NB-LRR
11	RDC0002NLR0091	+	E	51612577	51616365	CC-NB-LRR
11	RDC0002NLR0092	-	E	51661289	51664969	CC-NB-LRR
11	RDC0002NLR0093	+	E	51979611	51983582	NB-LRR
11	RDC0002NLR0094	-	E	52380107	52383979	NB-LRR
12	RDC0002NLR0095	+	E	299025	299713	NB
12	RDC0002NLR0096	-	E	632521	635202	NB
12	RDC0002NLR0097	+	NE	2693857	2696469	NB-LRR
12	RDC0002NLR0098	+	NE	3607585	3610341	CC-NB-LRR
12	RDC0002NLR0099	+	NE	7359291	7360483	NB
12	RDC0002NLR0100	+	NE	7420729	7421380	NB-LRR
12	RDC0002NLR0101	+	NE	7429056	7429892	NB-LRR
12	RDC0002NLR0102	-	NE	19508227	19508685	NB
12	RDC0002NLR0103	-	NE	36848679	36851015	NB
12	RDC0002NLR0104	-	NE	64027833	64032613	TIR-NB-LRR
0	RDC0002NLR0105	-	NE	21123898	21124904	TIR-NB
0	Solyc00g102400	+	NE	15829191	15832286	CC-NB
0	Solyc00g141360	-	NE	17132320	17133214	LRR
1	Solyc01g008800	-	E	2831445	2836597	TIR-NB-LRR
1	Solyc01g014840	-	E	15577916	15583605	TIR-NB-LRR
1	Solyc01g016960	-	NE	23177802	23178931	NB
1	Solyc01g017690	+	NE	24866020	24866313	NB
1	Solyc01g066020	-	NE	65280557	65284003	TIR-NB-LRR
1	Solyc01g086810	-	E	73512780	73515962	CC-NB-LRR
1	Solyc01g087200	-	E	73888976	73892212	CC-NB-LRR
1	Solyc01g088060	-	E	74665132	74670971	NB-LRR
1	Solyc01g090430	+	E	75881820	75886628	CC-NB-LRR
1	Solyc01g102840	+	E	83291991	83297153	TIR-NB
1	Solyc01g102850	+	E	83299072	83303254	TIR-NB-LRR
1	Solyc01g103610	-	E	83940119	83942752	NB-LRR
1	Solyc01g106410	-	E	86071844	86075400	CC-NB-LRR
1	Solyc01g113620	+	E	82315767	82320596	TIR-NB-LRR
2	Solyc02g014230	-	NE	6850787	6851131	LRR
2	Solyc02g027080	+	E	15697192	15700519	NB-LRR
2	Solyc02g030270	-	NE	16177219	16177848	LRR
2	Solyc02g032230	-	NE	18728246	18729138	LRR
2	Solyc02g032240	-	NE	18748158	18749543	NB
2	Solyc02g032250	-	NE	18759535	18759750	TIR
2	Solyc02g032640	+	E	19610722	19611252	TIR
2	Solyc02g032650	+	E	19614760	19618370	NB-LRR
2	Solyc02g037540	+	E	21788403	21791477	CC-NB-LRR
2	Solyc02g070370	-	E	34693304	34696556	NB-LRR
2	Solyc02g070410	+	E	34716709	34719108	NB-LRR
2	Solyc02g078680	+	NE	37924783	37926195	TIR
2	Solyc02g082050	+	E	40368266	40374062	TIR-NB-LRR
2	Solyc02g084450	+	E	42119897	42122641	NB-LRR
2	Solyc02g084890	-	E	42528612	42531164	CC-NB-LRR
2	Solyc02g090380	+	E	46515185	46519334	CC-NB-LRR
3	Solyc03g005650	-	NE	465276	467974	NB-LRR
3	Solyc03g005660	+	E	469690	474293	CC-NB-LRR
3	Solyc03g005670	+	E	481129	483926	CC-NB-LRR
3	Solyc03g053070	+	NE	19973808	19974210	NB
3	Solyc03g078300	+	E	43887767	43891792	CC-NB-LRR
3	Solyc03g094100	+	NE	49276708	49277867	NB
4	Solyc04g005540	+	E	355454	361509	CC-NB-LRR
4	Solyc04g005550	+	E	362573	366873	CC-NB-LRR
4	Solyc04g007030	-	E	742844	747712	CC-NB-LRR
4	Solyc04g007050	+	NE	764313	768859	CC-NB-LRR
4	Solyc04g007060	+	E	773650	778371	CC-NB-LRR
4	Solyc04g007070	+	E	791050	796086	CC-NB-LRR
4	Solyc04g007080	-	E	796636	797953	LRR
4	Solyc04g007320	+	E	1035526	1040396	TIR-NB-LRR
4	Solyc04g007490	-	E	1161752	1165461	CC-NB-LRR
4	Solyc04g008120	-	NE	1795425	1799656	CC-NB-LRR
4	Solyc04g008140	-	NE	1818191	1822298	NB-LRR
4	Solyc04g009070	+	NE	2629302	2629574	NB
4	Solyc04g009080	+	NE	2629628	2629996	NB
4	Solyc04g009090	+	NE	2630935	2632218	NB-LRR
4	Solyc04g009100	+	NE	2632841	2633663	NB
4	Solyc04g009110	+	E	2637079	2639610	CC-NB-LRR
4	Solyc04g009120	+	E	2641913	2644352	CC-NB-LRR
4	Solyc04g009130	+	E	2646823	2649379	CC-NB-LRR
4	Solyc04g009150	+	E	2655518	2658052	CC-NB-LRR
4	Solyc04g009240	-	E	2713465	2716002	CC-NB-LRR
4	Solyc04g009250	-	E	2719885	2722407	CC-NB-LRR
4	Solyc04g009260	-	E	2728030	2730579	CC-NB-LRR
4	Solyc04g009270	-	NE	2733652	2734643	CC-NB
4	Solyc04g009290	-	E	2735950	2738484	CC-NB-LRR
4	Solyc04g009660	-	NE	3028988	3031950	CC-NB-LRR
4	Solyc04g009690	-	NE	3041461	3044007	CC-NB-LRR
4	Solyc04g011890	-	NE	4283805	4284548	NB
4	Solyc04g011960	+	NE	4319129	4321795	CC-NB-LRR
4	Solyc04g011980	+	NE	4339129	4341774	CC-NB
4	Solyc04g011990	+	E	4343284	4346090	NB-LRR
4	Solyc04g012000	+	NE	4347438	4347893	NB
4	Solyc04g012010	+	E	4349137	4352103	NB-LRR
4	Solyc04g015210	-	E	5390900	5396168	CC-NB-LRR
4	Solyc04g015220	-	E	5406762	5409516	NB-LRR
4	Solyc04g015240	+	NE	5454627	5455500	NB
4	Solyc04g025820	+	E	22648734	22651664	NB
4	Solyc04g026110	-	E	24629880	24631775	CC-NB
4	Solyc04g051210	-	NE	49281176	49283049	NB
4	Solyc04g056570	-	E	53684808	53688726	TIR-NB-LRR
4	Solyc04g079420	+	E	61521424	61524959	CC-NB-LRR
5	Solyc05g005130	-	E	118314	124329	CC-NB-LRR
5	Solyc05g005330	+	E	262592	266801	NB-LRR
5	Solyc05g006620	-	E	1267542	1277499	TIR-NB-LRR
5	Solyc05g006630	+	E	1281455	1291211	TIR-NB-LRR
5	Solyc05g007170	+	E	1779356	1787568	CC-NB-LRR
5	Solyc05g007350	-	NE	1970981	1974797	CC-NB-LRR
5	Solyc05g007610	+	E	2136050	2142660	CC-NB-LRR
5	Solyc05g007630	-	E	2145078	2149204	NB-LRR
5	Solyc05g007640	+	E	2149733	2153957	CC-NB-LRR
5	Solyc05g007850	+	E	2291533	2295531	TIR-NB-LRR
5	Solyc05g008070	+	E	2500501	2503179	CC-NB-LRR
5	Solyc05g008650	-	NE	2952599	2954119	CC-NB
5	Solyc05g008690	+	NE	2968251	2969951	NB-LRR
5	Solyc05g009740	-	E	3947234	3949477	NB-LRR
5	Solyc05g009750	-	E	3951492	3953619	NB-LRR
5	Solyc05g009760	-	E	3955304	3957469	NB-LRR
5	Solyc05g012740	-	E	5910570	5914278	CC-NB-LRR
5	Solyc05g012910	+	E	6039234	6043657	CC-NB-LRR
5	Solyc05g013250	-	NE	6332918	6334274	LRR
5	Solyc05g013260	-	NE	6338816	6342410	CC-NB
5	Solyc05g013280	+	E	6379863	6386810	CC-NB-LRR
5	Solyc05g018010	+	NE	19455020	19456317	NB-LRR
5	Solyc05g021140	-	NE	26468499	26468882	NB
5	Solyc05g024360	+	NE	31363986	31364180	TIR
5	Solyc05g024370	+	NE	31364522	31365193	NB
5	Solyc05g042090	+	NE	54023947	54024555	NB
5	Solyc05g043420	-	NE	55463046	55467606	CC-NB-LRR
5	Solyc05g044490	+	NE	55767048	55771482	CC-NB-LRR
5	Solyc05g047700	+	E	58330521	58335186	CC-NB-LRR
5	Solyc05g050430	+	NE	59751165	59755585	CC-NB-LRR
5	Solyc05g053990	-	E	63124981	63127903	CC-NB-LRR
5	Solyc05g054010	-	E	63132655	63137053	CC-NB-LRR
5	Solyc05g054020	+	E	63138387	63142845	CC-NB-LRR
5	Solyc05g054340	+	E	63416819	63420699	CC-NB-LRR
6	Solyc06g008380	-	NE	2318596	2320688	NB-LRR
6	Solyc06g008400	-	NE	2327468	2331298	CC-NB-LRR
6	Solyc06g008450	-	E	2354703	2358629	CC-NB-LRR
6	Solyc06g008480	-	NE	2374198	2377556	CC-NB-LRR
6	Solyc06g008770	+	E	2703086	2706897	CC-NB-LRR
6	Solyc06g008790	+	E	2722296	2726237	CC-NB-LRR
6	Solyc06g008800	+	E	2746749	2750582	CC-NB-LRR
6	Solyc06g048910	+	NE	28429688	28434693	CC-NB-LRR
6	Solyc06g062440	-	E	35780427	35784240	CC-NB-LRR
6	Solyc06g064680	+	NE	36704723	36707008	NB-LRR
6	Solyc06g064690	+	NE	36715264	36715953	NB
6	Solyc06g064720	+	E	36725787	36728042	NB-LRR
6	Solyc06g064750	+	NE	36739600	36741891	NB-LRR
6	Solyc06g064760	+	NE	36753875	36756163	NB-LRR
6	Solyc06g064780	+	NE	36765822	36766100	NB
6	Solyc06g065000	-	E	36924187	36925986	CC-NB
6	Solyc06g065120	-	NE	37013715	37014377	LRR
7	Solyc07g005770	-	E	625770	628788	CC-NB-LRR
7	Solyc07g009180	-	E	4234636	4237344	NB-LRR
7	Solyc07g009190	-	NE	4243154	4244749	NB-LRR
7	Solyc07g039440	-	NE	44790937	44791890	NB
7	Solyc07g049700	-	E	57376807	57379383	CC-NB-LRR
7	Solyc07g052770	+	NE	58542010	58545879	TIR-NB-LRR
7	Solyc07g052780	+	E	58547669	58548348	TIR
7	Solyc07g052790	+	E	58560010	58563287	NB-LRR
7	Solyc07g053010	-	E	58750255	58752894	NB-LRR
7	Solyc07g053020	+	E	58763610	58766168	CC-NB-LRR
7	Solyc07g063360	+	NE	63073291	63074369	TIR
8	Solyc08g005440	+	E	324852	328029	NB-LRR
8	Solyc08g005500	-	E	374428	377459	CC-NB-LRR
8	Solyc08g005510	-	E	379040	383990	TIR-NB-LRR
8	Solyc08g007250	-	E	1830376	1835999	CC-NB-LRR
8	Solyc08g013970	+	E	3370576	3373318	NB-LRR
8	Solyc08g067380	+	NE	53627977	53629331	LRR
8	Solyc08g074250	-	E	55526270	55528885	NB-LRR
8	Solyc08g075630	+	E	56932274	56935571	NB-LRR
8	Solyc08g075640	+	E	56943109	56946421	CC-NB-LRR
8	Solyc08g075980	-	NE	57221306	57222605	NB
8	Solyc08g076000	+	E	57228860	57232981	CC-NB-LRR
9	Solyc09g005290	+	E	220544	223354	CC-NB-LRR
9	Solyc09g007710	+	E	1257638	1262613	TIR-NB-LRR
9	Solyc09g018220	-	E	13621396	13623981	CC-NB-LRR
9	Solyc09g059830	+	NE	51754926	51756160	NB-LRR
9	Solyc09g063040	-	NE	56643366	56645707	NB-LRR
9	Solyc09g064680	-	E	57622457	57624959	NB-LRR
9	Solyc09g064690	-	NE	57632929	57634389	NB
9	Solyc09g092280	-	E	66762154	66764694	CC-NB-LRR
9	Solyc09g092290	-	E	66771956	66774502	CC-NB-LRR
9	Solyc09g092300	-	E	66781495	66784256	CC-NB-LRR
9	Solyc09g092310	-	E	66792551	66795103	CC-NB-LRR
9	Solyc09g092410	+	NE	66860728	66864834	TIR-NB-LRR
9	Solyc09g098130	+	E	67301675	67305412	CC-NB-LRR
9	Solyc09g098210	+	NE	67341278	67344165	NB-LRR
10	Solyc10g008220	+	E	2335367	2338246	NB-LRR
10	Solyc10g008230	+	E	2340383	2343211	CC-NB-LRR
10	Solyc10g008240	+	E	2346611	2349504	NB-LRR
10	Solyc10g012330	-	NE	4975162	4975725	LRR
10	Solyc10g047320	-	E	36037309	36040424	CC-NB-LRR
10	Solyc10g050740	-	NE	45936305	45937879	NB-LRR
10	Solyc10g051050	+	E	46933295	46934956	NB-LRR
10	Solyc10g054940	+	NE	51614940	51615311	NB
10	Solyc10g054970	+	NE	51645689	51646552	CC-NB
10	Solyc10g055050	+	NE	51759626	51760945	NB
10	Solyc10g055080	+	NE	51790651	51794318	CC-NB-LRR
10	Solyc10g055120	+	NE	51839991	51843050	NB-LRR
10	Solyc10g055140	+	NE	51868079	51869012	NB
10	Solyc10g055170	+	NE	51907221	51907742	NB
10	Solyc10g074640	+	E	57514311	57518352	CC-NB
10	Solyc10g076440	+	NE	58743943	58746960	CC-NB-LRR
10	Solyc10g085460	-	E	63950789	63954634	CC-NB-LRR
10	Solyc10g085780	-	NE	64187729	64188592	CC-NB
10	Solyc10g086590	-	NE	64693910	64695283	NB
11	Solyc11g006520	-	E	1181636	1184459	CC-NB-LRR
11	Solyc11g006530	-	E	1186571	1189847	NB-LRR
11	Solyc11g006630	+	NE	1237304	1240179	NB-LRR
11	Solyc11g006640	+	E	1242256	1245275	CC-NB-LRR
11	Solyc11g007790	+	NE	2028383	2031076	NB-LRR
11	Solyc11g010160	+	E	3254831	3257554	NB-LRR
11	Solyc11g011080	-	E	4161883	4167302	TIR-NB-LRR
11	Solyc11g011350	-	E	4391578	4397668	TIR-NB-LRR
11	Solyc11g013750	+	E	7100971	7105587	TIR-LRR
11	Solyc11g020100	-	E	10137088	10139788	CC-NB-LRR
11	Solyc11g062150	+	NE	46093186	46095961	TIR-NB
11	Solyc11g064770	-	NE	46991577	46994693	CC-NB-LRR
11	Solyc11g068360	+	E	50191390	50194872	CC-NB-LRR
11	Solyc11g069020	+	E	50663855	50666665	NB-LRR
11	Solyc11g069620	+	E	51346017	51349831	CC-NB-LRR
11	Solyc11g069660	-	E	51371454	51374081	NB-LRR
11	Solyc11g069920	+	NE	51610237	51610882	NB
11	Solyc11g071390	+	NE	51965311	51966576	LRR
11	Solyc11g071400	+	NE	51969400	51971092	LRR
11	Solyc11g071420	+	E	51985618	51989247	CC-NB-LRR
11	Solyc11g071430	+	E	51993677	51997466	CC-NB-LRR
11	Solyc11g072350	+	NE	52638780	52639178	NB-LRR
12	Solyc12g005970	-	E	594201	596670	NB-LRR
12	Solyc12g009450	+	E	2714559	2719247	CC-NB-LRR
12	Solyc12g009460	+	E	2723092	2725815	NB-LRR
12	Solyc12g016220	+	E	6401184	6406098	NB-LRR
12	Solyc12g017730	+	NE	7336983	7337219	NB
12	Solyc12g017800	+	NE	7412896	7415774	NB-LRR
12	Solyc12g044170	-	NE	44396443	44397519	LRR
12	Solyc12g044180	-	NE	44397592	44401454	CC-NB-LRR
12	Solyc12g044190	-	NE	44434035	44437619	NB-LRR
12	Solyc12g044200	-	E	44488887	44494577	CC-NB-LRR
12	Solyc12g094660	-	E	63160675	63163791	CC-NB-LRR
12	Solyc12g096880	+	E	63969253	63970587	TIR
12	Solyc12g096900	+	E	63974111	63976557	TIR
12	Solyc12g096920	+	E	63982696	63986146	CC-NB-LRR
12	Solyc12g097000	-	NE	64025764	64026610	TIR
