# Supplementary material for: Defining the full tomato NB-LRR resistance gene repertoire using genomic and cDNA RenSeq
Source: BMC Plant Biol. 2014 May 5;14:120. doi: 10.1186/1471-2229-14-120 (PMC4036795; doi:10.1186/1471-2229-14-120)
Supplement: Additional file 3 — Detailed information on Solanum pimpinellifolium LA1589 NB-LRR. This table contains information for 355 annotated LA1589 NB-LRR genes, including strand information, whether the gene is expressed or not, start and end position on the contig/scaffold and the protein class. [file 1471-2229-14-120-S3.xlsx]

## Sheet: Table S2 Andolfo et al.
Additional Table S2 - Andolfo et al. 2014
Detailed information on Solanum pimpinellifolium LA1589 NB-LRR.
Contig	Gene_ID	Strand	Express (E)/Not express (NE)	Start_position	End_position	Protein_class	Partial (P) - Fragmented (F)
contig:unspecified:1074734:1:3024:1	RDC0003NLR0001	-	E	584	2318	TIR-NB	F
contig:unspecified:1200181:1:9663:1	RDC0003NLR0002	+	NE	6506	6760	NB	P
contig:unspecified:1332318:1:3911:1	RDC0003NLR0003	+	NE	2440	3537	NB	P
contig:unspecified:1345073:1:8099:1	RDC0003NLR0004	-	E	3136	6630	CC-NB-LRR	-
contig:unspecified:1416654:1:3668:1	RDC0003NLR0005	+	E	788	3451	CC-NB-LRR	-
contig:unspecified:1490611:1:6590:1	RDC0003NLR0006	-	NE	3066	4106	NB	P
contig:unspecified:1505406:1:17968:1	RDC0003NLR0007	+	E	11315	13891	NB-LRR	-
contig:unspecified:1537328:1:6658:1	RDC0003NLR0008	+	E	1404	4259	NB-LRR	-
contig:unspecified:1569583:1:10562:1	RDC0003NLR0009	+	E	3047	7052	NB-LRR	-
contig:unspecified:1918897:1:8964:1	RDC0003NLR0010	+	E	2649	7447	TIR-NB-LRR	-
contig:unspecified:2012182:1:3720:1	RDC0003NLR0011	-	NE	1432	1725	NB	P
contig:unspecified:2015271:1:3399:1	RDC0003NLR0012	-	E	1054	2862	CC-NB-LRR	-
contig:unspecified:2839467:1:8707:1	RDC0003NLR0013	+	E	4225	6741	NB	P
contig:unspecified:2920486:1:7416:1	RDC0003NLR0014	+	E	2195	6761	NB-LRR	-
contig:unspecified:30853:1:10986:1	RDC0003NLR0015	+	E	1057	3357	NB-LRR	-
contig:unspecified:3130081:1:9244:1	RDC0003NLR0016	-	NE	1779	3050	CC-NB	P
contig:unspecified:3529821:1:8877:1	RDC0003NLR0017	+	E	405	4743	TIR-NB-LRR	-
contig:unspecified:3632122:1:11323:1	RDC0003NLR0018	+	E	173	688	TIR	P
contig:unspecified:3632122:1:11323:1	RDC0003NLR0019	+	E	3473	4627	NB	P
contig:unspecified:3632122:1:11323:1	RDC0003NLR0020	+	E	7060	10268	TIR-NB-LRR	-
contig:unspecified:3738071:1:2782:1	RDC0003NLR0021	-	E	103	2058	NB-LRR	-
contig:unspecified:3982848:1:9141:1	RDC0003NLR0022	-	NE	2741	7345	CC-NB	P
contig:unspecified:4003145:1:5595:1	RDC0003NLR0023	-	E	105	1942	TIR-NB	F
contig:unspecified:4062062:1:1791:1	RDC0003NLR0024	-	NE	14	1555	NB-LRR	-
contig:unspecified:4106266:1:4001:1	RDC0003NLR0025	-	NE	805	3201	NB-LRR	-
contig:unspecified:4266568:1:5575:1	RDC0003NLR0026	-	E	1573	5103	CC-NB-LRR	-
contig:unspecified:4279743:1:2053:1	RDC0003NLR0027	-	E	756	1658	LRR	F
contig:unspecified:4568611:1:7716:1	RDC0003NLR0028	+	E	532	3017	NB-LRR	-
contig:unspecified:4768001:1:2913:1	RDC0003NLR0029	-	E	926	2756	NB-LRR	-
contig:unspecified:4806589:1:3426:1	RDC0003NLR0030	+	NE	302	1333	NB	F
contig:unspecified:4841400:1:8530:1	RDC0003NLR0031	+	NE	2718	5178	NB-LRR	-
contig:unspecified:4869827:1:16804:1	RDC0003NLR0032	-	E	9333	11356	NB-LRR	-
contig:unspecified:4873567:1:13576:1	RDC0003NLR0033	-	NE	8474	10670	NB-LRR	-
contig:unspecified:500760:1:10489:1	RDC0003NLR0034	-	NE	2144	2349	LRR	P
contig:unspecified:5364678:1:5852:1	RDC0003NLR0035	+	E	891	3398	NB-LRR	-
contig:unspecified:53766:1:11955:1	RDC0003NLR0036	+	E	7864	10668	CC-NB-LRR	-
contig:unspecified:5523196:1:4684:1	RDC0003NLR0037	+	NE	999	3221	NB-LRR	-
contig:unspecified:5524726:1:17358:1	RDC0003NLR0038	-	E	12379	15147	CC-NB-LRR	-
contig:unspecified:6229743:1:9568:1	RDC0003NLR0039	+	NE	6831	9416	TIR-NB-LRR	-
contig:unspecified:635812:1:4367:1	RDC0003NLR0040	-	E	490	3129	NB-LRR	-
contig:unspecified:6420411:1:7055:1	RDC0003NLR0041	+	E	4512	5693	NB-LRR	-
contig:unspecified:6421041:1:5913:1	RDC0003NLR0042	-	E	1962	4729	CC-NB-LRR	-
contig:unspecified:6421779:1:6129:1	RDC0003NLR0043	-	E	2525	5470	CC-NB-LRR	-
contig:unspecified:6423113:1:380:1	RDC0003NLR0044	+	NE	24	263	NB	P
contig:unspecified:6423923:1:4179:1	RDC0003NLR0045	+	NE	383	1084	NB	P
contig:unspecified:6428250:1:6955:1	RDC0003NLR0046	+	NE	139	1980	NB-LRR	-
contig:unspecified:6428495:1:9068:1	RDC0003NLR0047	-	E	684	3977	CC-NB-LRR	-
contig:unspecified:6428501:1:6444:1	RDC0003NLR0048	-	NE	3521	5374	NB	P
contig:unspecified:6431531:1:5128:1	RDC0003NLR0049	-	NE	1092	1346	NB	P
contig:unspecified:6432115:1:18424:1	RDC0003NLR0050	+	NE	1548	4650	NB-LRR	-
contig:unspecified:6436574:1:622:1	RDC0003NLR0051	+	NE	42	535	NB	F
contig:unspecified:6436740:1:10880:1	RDC0003NLR0052	-	E	1382	5380	TIR-NB-LRR	-
contig:unspecified:6437687:1:6676:1	RDC0003NLR0053	+	NE	4204	6636	CC-NB-LRR	-
contig:unspecified:6440820:1:8150:1	RDC0003NLR0054	+	E	4019	6022	CC-NB	P
contig:unspecified:6441757:1:846:1	RDC0003NLR0055	+	NE	258	675	LRR	F
contig:unspecified:6442910:1:2685:1	RDC0003NLR0056	+	NE	132	1564	NB-LRR	-
contig:unspecified:6443084:1:10203:1	RDC0003NLR0057	+	NE	3208	8116	TIR-NB-LRR	-
contig:unspecified:6443400:1:15201:1	RDC0003NLR0058	+	E	1851	5429	NB-LRR	-
contig:unspecified:6444134:1:1840:1	RDC0003NLR0059	-	E	144	1685	CC-NB	F
contig:unspecified:6447064:1:2435:1	RDC0003NLR0060	+	NE	67	1581	NB-LRR	-
contig:unspecified:6447209:1:1651:1	RDC0003NLR0061	+	E	156	1574	CC-NB	P
contig:unspecified:6449140:1:2412:1	RDC0003NLR0062	+	NE	683	2218	NB	P
contig:unspecified:6449430:1:3217:1	RDC0003NLR0063	-	NE	650	2048	TIR-NB	P
contig:unspecified:6454351:1:3261:1	RDC0003NLR0064	-	NE	2154	3212	NB	P
contig:unspecified:6454588:1:2891:1	RDC0003NLR0065	-	E	1796	2701	LRR	P
contig:unspecified:6455264:1:3732:1	RDC0003NLR0066	+	NE	2366	3628	CC-NB	F
contig:unspecified:6455455:1:3370:1	RDC0003NLR0067	-	NE	403	1497	NB	F
contig:unspecified:6457289:1:1730:1	RDC0003NLR0068	+	E	109	1611	CC-NB	F
contig:unspecified:6457662:1:2923:1	RDC0003NLR0069	-	E	994	2898	NB-LRR	-
contig:unspecified:6457689:1:8402:1	RDC0003NLR0070	-	E	7265	8389	NB	F
contig:unspecified:6461805:1:6541:1	RDC0003NLR0071	+	NE	1376	3538	NB-LRR	-
contig:unspecified:6462489:1:11915:1	RDC0003NLR0072	+	E	1015	4815	NB-LRR	-
contig:unspecified:6462828:1:9917:1	RDC0003NLR0073	-	NE	7893	9695	NB	F
contig:unspecified:6463594:1:6080:1	RDC0003NLR0074	+	E	272	2998	NB-LRR	-
contig:unspecified:6463696:1:902:1	RDC0003NLR0075	-	NE	103	537	NB	F
contig:unspecified:6463697:1:2565:1	RDC0003NLR0076	-	E	103	1068	CC-NB	F
contig:unspecified:6466490:1:8123:1	RDC0003NLR0077	-	NE	4398	4988	NB	P
contig:unspecified:6467004:1:5196:1	RDC0003NLR0078	+	NE	2600	5095	CC-NB-LRR	-
contig:unspecified:6467449:1:18972:1	RDC0003NLR0079	-	E	13448	17373	CC-NB-LRR	-
contig:unspecified:6468146:1:28429:1	RDC0003NLR0080	-	NE	11544	13856	NB-LRR	-
contig:unspecified:6469296:1:4594:1	RDC0003NLR0081	-	NE	2506	2937	NB	P
contig:unspecified:6469952:1:833:1	RDC0003NLR0082	+	E	2	802	NB-LRR	-
contig:unspecified:6470283:1:4158:1	RDC0003NLR0083	-	E	145	2016	NB-LRR	-
contig:unspecified:6470403:1:5773:1	RDC0003NLR0084	+	E	861	4238	CC-NB-LRR	-
contig:unspecified:6471152:1:9059:1	RDC0003NLR0085	-	E	7140	8810	CC-NB	P
contig:unspecified:6471264:1:9885:1	RDC0003NLR0086	+	E	46	2184	NB-LRR	-
contig:unspecified:6471264:1:9885:1	RDC0003NLR0087	+	E	6157	8535	NB-LRR	-
contig:unspecified:6472719:1:1792:1	RDC0003NLR0088	-	NE	185	907	NB	F
contig:unspecified:6472834:1:693:1	RDC0003NLR0089	-	NE	160	588	NB	F
contig:unspecified:6473103:1:536:1	RDC0003NLR0090	-	NE	8	526	LRR	F
contig:unspecified:6477267:1:5094:1	RDC0003NLR0091	+	NE	672	3219	CC-NB-LRR	-
contig:unspecified:6477286:1:1565:1	RDC0003NLR0092	-	NE	432	1268	NB	P
contig:unspecified:6478900:1:1474:1	RDC0003NLR0093	-	E	234	1452	LRR	F
contig:unspecified:6481522:1:2301:1	RDC0003NLR0094	-	NE	235	1054	CC-NB	F
contig:unspecified:6481789:1:359:1	RDC0003NLR0095	-	NE	16	291	NB	F
contig:unspecified:6481790:1:1282:1	RDC0003NLR0096	-	NE	19	1035	NB	F
contig:unspecified:6483616:1:1143:1	RDC0003NLR0097	-	NE	94	486	LRR	P
contig:unspecified:6483844:1:26304:1	RDC0003NLR0098	+	E	14155	18078	NB-LRR	-
contig:unspecified:6484648:1:7559:1	RDC0003NLR0099	+	E	2196	3698	NB	P
contig:unspecified:6486261:1:11930:1	RDC0003NLR0100	+	E	11122	11922	NB	F
contig:unspecified:6486785:1:1243:1	RDC0003NLR0101	-	E	40	945	LRR	F
contig:unspecified:6488180:1:3317:1	RDC0003NLR0102	+	NE	532	1023	LRR	F
contig:unspecified:6489445:1:2639:1	RDC0003NLR0103	-	E	84	2097	NB	F
contig:unspecified:6489446:1:4985:1	RDC0003NLR0104	-	E	85	4511	CC-NB	F
contig:unspecified:6489447:1:5568:1	RDC0003NLR0105	-	E	85	2010	NB-LRR	-
contig:unspecified:6490661:1:1063:1	RDC0003NLR0106	-	E	175	936	NB	F
contig:unspecified:6490662:1:1045:1	RDC0003NLR0107	-	NE	175	906	NB	F
contig:unspecified:6491380:1:20636:1	RDC0003NLR0108	-	NE	18193	19450	LRR	P
contig:unspecified:6491413:1:10287:1	RDC0003NLR0109	+	NE	4900	5457	TIR	P
contig:unspecified:6492136:1:362:1	RDC0003NLR0110	-	NE	16	342	NB	F
contig:unspecified:6492281:1:7108:1	RDC0003NLR0111	+	E	2451	4397	CC-NB	P
contig:unspecified:6494847:1:357:1	RDC0003NLR0112	+	NE	25	274	NB	F
contig:unspecified:6497913:1:9732:1	RDC0003NLR0113	+	NE	299	3514	TIR-NB-LRR	-
contig:unspecified:6497917:1:2371:1	RDC0003NLR0114	-	NE	107	801	NB	F
contig:unspecified:6499441:1:6015:1	RDC0003NLR0115	+	NE	1334	2806	NB	P
contig:unspecified:6500146:1:6665:1	RDC0003NLR0116	-	NE	75	415	NB	F
contig:unspecified:6500146:1:6665:1	RDC0003NLR0117	-	E	3250	5469	NB-LRR	-
contig:unspecified:6500821:1:2681:1	RDC0003NLR0118	-	E	1025	2599	NB	F
contig:unspecified:6500853:1:2308:1	RDC0003NLR0119	+	E	833	1900	NB	F
contig:unspecified:6503503:1:1348:1	RDC0003NLR0120	-	NE	57	998	CC-NB	F
contig:unspecified:6503623:1:1542:1	RDC0003NLR0121	-	E	912	1442	TIR	P
contig:unspecified:6505207:1:13604:1	RDC0003NLR0122	+	E	11338	13113	CC-NB	F
contig:unspecified:6505772:1:10956:1	RDC0003NLR0123	-	NE	11	1255	CC-NB	F
contig:unspecified:6506446:1:855:1	RDC0003NLR0124	+	NE	44	733	NB	F
contig:unspecified:6507915:1:2855:1	RDC0003NLR0125	+	NE	1904	2849	NB	F
contig:unspecified:6509769:1:29792:1	RDC0003NLR0126	+	NE	11137	11637	NB	P
contig:unspecified:6510560:1:3918:1	RDC0003NLR0127	+	E	105	3663	NB-LRR	-
contig:unspecified:6511121:1:2716:1	RDC0003NLR0128	+	NE	1286	1768	TIR	P
contig:unspecified:6511202:1:1105:1	RDC0003NLR0129	+	NE	151	1038	LRR	F
contig:unspecified:6511707:1:1634:1	RDC0003NLR0130	+	NE	1116	1352	LRR	F
contig:unspecified:6513885:1:17404:1	RDC0003NLR0131	-	E	6805	10669	CC-NB-LRR	-
contig:unspecified:6514457:1:3737:1	RDC0003NLR0132	-	E	576	1058	TIR	P
contig:unspecified:6514551:1:384:1	RDC0003NLR0133	-	NE	75	338	NB	F
contig:unspecified:6515432:1:9970:1	RDC0003NLR0134	+	E	154	3654	NB	F
contig:unspecified:6518135:1:10981:1	RDC0003NLR0135	-	E	5861	10462	TIR-NB-LRR	-
contig:unspecified:6518908:1:1007:1	RDC0003NLR0136	-	NE	355	896	NB	F
contig:unspecified:6520208:1:3242:1	RDC0003NLR0137	-	E	1451	3217	NB-LRR	-
contig:unspecified:6520799:1:9890:1	RDC0003NLR0138	-	E	5603	9628	NB-LRR	-
contig:unspecified:6520978:1:5493:1	RDC0003NLR0139	-	NE	2922	5420	CC-NB-LRR	-
contig:unspecified:6521571:1:1444:1	RDC0003NLR0140	+	NE	947	1392	NB	P
contig:unspecified:6523027:1:8183:1	RDC0003NLR0141	+	NE	4957	7334	NB-LRR	-
contig:unspecified:6523056:1:22491:1	RDC0003NLR0142	-	NE	18631	19251	LRR	P
contig:unspecified:6523131:1:8445:1	RDC0003NLR0143	-	NE	6685	8265	LRR	F
contig:unspecified:6523131:1:8445:1	RDC0003NLR0144	-	NE	2477	4945	NB-LRR	-
contig:unspecified:6523669:1:3850:1	RDC0003NLR0145	-	E	39	2922	NB-LRR	-
contig:unspecified:6524288:1:372:1	RDC0003NLR0146	-	NE	31	297	NB	F
contig:unspecified:6527173:1:9846:1	RDC0003NLR0147	+	E	158	910	LRR	F
contig:unspecified:6527421:1:8614:1	RDC0003NLR0148	-	NE	101	2479	CC-NB	F
contig:unspecified:6527852:1:8388:1	RDC0003NLR0149	+	E	2745	5150	NB-LRR	-
contig:unspecified:6528270:1:7542:1	RDC0003NLR0150	+	E	6863	7414	TIR	F
contig:unspecified:6528270:1:7542:1	RDC0003NLR0151	+	E	1072	4973	TIR-NB-LRR	-
contig:unspecified:6530803:1:596:1	RDC0003NLR0152	+	NE	308	571	NB	F
contig:unspecified:6531007:1:3069:1	RDC0003NLR0153	+	NE	10	612	LRR	F
contig:unspecified:6531439:1:647:1	RDC0003NLR0154	+	NE	65	541	NB	F
contig:unspecified:6532366:1:14234:1	RDC0003NLR0155	+	NE	8609	11269	NB-LRR	-
contig:unspecified:6533297:1:2272:1	RDC0003NLR0156	+	NE	450	1424	LRR	P
contig:unspecified:6533298:1:3393:1	RDC0003NLR0157	-	NE	108	2618	TIR-NB-LRR	-
contig:unspecified:6535848:1:6999:1	RDC0003NLR0158	+	E	2415	4939	CC-NB-LRR	-
contig:unspecified:6538118:1:4841:1	RDC0003NLR0159	+	E	1249	3780	CC-NB-LRR	-
contig:unspecified:6539040:1:8073:1	RDC0003NLR0160	-	NE	6955	7698	NB	F
contig:unspecified:6539041:1:8716:1	RDC0003NLR0161	+	NE	376	1119	NB	P
contig:unspecified:6541836:1:9265:1	RDC0003NLR0162	-	E	4803	8343	CC-NB-LRR	-
contig:unspecified:6543145:1:6312:1	RDC0003NLR0163	-	NE	4525	5279	NB	P
contig:unspecified:6546662:1:19067:1	RDC0003NLR0164	-	NE	6506	7350	NB	P
contig:unspecified:6549480:1:4979:1	RDC0003NLR0165	+	E	3451	4879	CC-NB	F
contig:unspecified:6550888:1:25772:1	RDC0003NLR0166	+	E	156	1499	LRR	F
contig:unspecified:6550888:1:25772:1	RDC0003NLR0167	+	E	5770	9969	NB	P
contig:unspecified:6555348:1:7596:1	RDC0003NLR0168	+	E	6140	7505	NB	F
contig:unspecified:6557314:1:2845:1	RDC0003NLR0169	+	E	997	2799	NB-LRR	-
contig:unspecified:6557585:1:6083:1	RDC0003NLR0170	-	E	943	3540	CC-NB-LRR	-
contig:unspecified:6558333:1:4653:1	RDC0003NLR0171	+	NE	2262	2711	LRR	P
contig:unspecified:6558909:1:844:1	RDC0003NLR0172	+	E	146	802	NB	F
contig:unspecified:6558931:1:2428:1	RDC0003NLR0173	+	NE	998	1480	TIR	P
contig:unspecified:6560200:1:3638:1	RDC0003NLR0174	+	NE	838	2775	NB	P
contig:unspecified:6560472:1:4823:1	RDC0003NLR0175	+	E	1565	4009	NB-LRR	-
contig:unspecified:6560910:1:5841:1	RDC0003NLR0176	-	E	2551	4469	NB	P
contig:unspecified:6561235:1:7377:1	RDC0003NLR0177	+	NE	725	1267	NB	P
contig:unspecified:6562360:1:972:1	RDC0003NLR0178	-	NE	163	810	LRR	F
contig:unspecified:6563180:1:7829:1	RDC0003NLR0179	+	E	2048	4306	NB	P
contig:unspecified:6566304:1:15660:1	RDC0003NLR0180	+	E	7176	12008	NB-LRR	-
contig:unspecified:6567529:1:2011:1	RDC0003NLR0181	-	NE	800	1198	NB	P
contig:unspecified:6568562:1:6423:1	RDC0003NLR0182	+	E	1822	3798	NB-LRR	-
contig:unspecified:6569244:1:12578:1	RDC0003NLR0183	-	E	7704	10682	CC-NB-LRR	-
contig:unspecified:6572844:1:5049:1	RDC0003NLR0184	+	NE	4609	4986	NB	F
contig:unspecified:6573357:1:9505:1	RDC0003NLR0185	-	NE	1652	4192	NB-LRR	-
contig:unspecified:6573460:1:4386:1	RDC0003NLR0186	-	NE	981	2234	NB	P
contig:unspecified:6575144:1:3979:1	RDC0003NLR0187	+	NE	1979	3824	CC-NB	F
contig:unspecified:6579184:1:693:1	RDC0003NLR0188	+	E	200	631	NB	F
contig:unspecified:6579606:1:686:1	RDC0003NLR0189	+	NE	105	638	NB	F
contig:unspecified:6579960:1:9898:1	RDC0003NLR0190	-	NE	6387	9113	NB-LRR	-
contig:unspecified:6580876:1:8213:1	RDC0003NLR0191	+	NE	3804	5705	TIR-NB	P
contig:unspecified:6584762:1:8749:1	RDC0003NLR0192	+	E	2670	4913	NB-LRR	-
contig:unspecified:6584762:1:8749:1	RDC0003NLR0193	+	NE	11	877	LRR	F
contig:unspecified:6585943:1:4372:1	RDC0003NLR0194	+	NE	464	3099	NB-LRR	-
contig:unspecified:6586292:1:3248:1	RDC0003NLR0195	+	NE	1147	3134	NB	F
contig:unspecified:6586697:1:475:1	RDC0003NLR0196	-	E	18	461	NB	F
contig:unspecified:6587019:1:2188:1	RDC0003NLR0197	+	NE	1216	2115	NB	F
contig:unspecified:6587775:1:10814:1	RDC0003NLR0198	-	NE	7713	10470	CC-NB-LRR	-
contig:unspecified:6589219:1:1522:1	RDC0003NLR0199	+	NE	400	1470	CC-NB	F
contig:unspecified:6591473:1:2422:1	RDC0003NLR0200	-	NE	822	1823	NB	P
contig:unspecified:6594603:1:824:1	RDC0003NLR0201	+	NE	177	698	NB	F
contig:unspecified:6595577:1:2273:1	RDC0003NLR0202	-	NE	98	1006	CC-NB	F
contig:unspecified:6596912:1:1191:1	RDC0003NLR0203	-	E	29	883	LRR	F
contig:unspecified:6599817:1:2769:1	RDC0003NLR0204	+	E	1275	2669	CC-NB	F
contig:unspecified:6599996:1:435:1	RDC0003NLR0205	+	NE	49	366	NB	F
contig:unspecified:6601006:1:8405:1	RDC0003NLR0206	-	E	4181	7454	NB-LRR	-
contig:unspecified:6601178:1:1997:1	RDC0003NLR0207	-	E	87	1571	CC-NB	F
contig:unspecified:6601908:1:3025:1	RDC0003NLR0208	+	NE	727	1200	TIR	P
contig:unspecified:6605623:1:2000:1	RDC0003NLR0209	-	NE	1510	1914	NB	F
contig:unspecified:6605673:1:1751:1	RDC0003NLR0210	+	NE	1113	1676	LRR	P
contig:unspecified:6606977:1:1301:1	RDC0003NLR0211	-	E	204	1244	LRR	F
contig:unspecified:6607903:1:11623:1	RDC0003NLR0212	-	NE	444	854	NB	F
contig:unspecified:6610084:1:16656:1	RDC0003NLR0213	-	NE	7830	9849	NB-LRR	-
contig:unspecified:6610716:1:1019:1	RDC0003NLR0214	+	NE	50	868	NB	F
contig:unspecified:6610717:1:1019:1	RDC0003NLR0215	+	NE	50	868	NB	F
contig:unspecified:6611459:1:1225:1	RDC0003NLR0216	-	NE	57	1145	NB	F
contig:unspecified:6613179:1:9829:1	RDC0003NLR0217	-	E	4225	6756	NB-LRR	-
contig:unspecified:6613179:1:9829:1	RDC0003NLR0218	+	NE	7707	8255	NB	P
contig:unspecified:6617098:1:4002:1	RDC0003NLR0219	+	E	451	2595	NB	P
contig:unspecified:6617469:1:5472:1	RDC0003NLR0220	-	NE	2004	3323	LRR	P
contig:unspecified:6619987:1:1572:1	RDC0003NLR0221	-	NE	29	1462	NB	F
contig:unspecified:6619988:1:1572:1	RDC0003NLR0222	-	E	29	1462	NB	F
contig:unspecified:6620923:1:9256:1	RDC0003NLR0223	-	NE	319	2541	CC-NB	F
contig:unspecified:6620923:1:9256:1	RDC0003NLR0224	-	NE	4724	6418	NB-LRR	-
contig:unspecified:6623227:1:3307:1	RDC0003NLR0225	+	NE	2066	2900	NB	P
contig:unspecified:6623777:1:1301:1	RDC0003NLR0226	+	E	172	1098	LRR	P
contig:unspecified:6623919:1:11516:1	RDC0003NLR0227	-	NE	5011	7423	NB-LRR	-
contig:unspecified:6624122:1:19139:1	RDC0003NLR0228	+	NE	4892	6269	NB	P
contig:unspecified:6624146:1:1445:1	RDC0003NLR0229	+	NE	340	702	LRR	P
contig:unspecified:6628723:1:2777:1	RDC0003NLR0230	+	NE	235	2676	NB-LRR	-
contig:unspecified:6635265:1:6767:1	RDC0003NLR0231	+	NE	2526	4211	NB	P
contig:unspecified:6635538:1:13312:1	RDC0003NLR0232	-	E	7663	10929	TIR-NB-LRR	-
contig:unspecified:6635663:1:9118:1	RDC0003NLR0233	-	NE	1735	4048	NB-LRR	-
contig:unspecified:6635663:1:9118:1	RDC0003NLR0234	-	NE	5738	8122	CC-NB	P
contig:unspecified:6635664:1:5944:1	RDC0003NLR0235	-	NE	1285	4087	CC-NB-LRR	-
contig:unspecified:6635829:1:8024:1	RDC0003NLR0236	-	E	4937	7195	LRR	P
contig:unspecified:6635968:1:7988:1	RDC0003NLR0237	-	E	120	542	TIR	F
contig:unspecified:6638592:1:5888:1	RDC0003NLR0238	-	NE	2786	3142	NB	P
contig:unspecified:6640116:1:5655:1	RDC0003NLR0239	+	E	5123	5566	NB	F
contig:unspecified:6640821:1:10688:1	RDC0003NLR0240	+	NE	2027	5044	NB-LRR	-
contig:unspecified:6641123:1:1260:1	RDC0003NLR0241	+	NE	26	1066	NB	F
contig:unspecified:6641257:1:377:1	RDC0003NLR0242	-	NE	14	364	NB	F
contig:unspecified:6651124:1:1064:1	RDC0003NLR0243	-	E	40	699	NB	F
contig:unspecified:6653375:1:7326:1	RDC0003NLR0244	+	NE	831	2834	NB	P
contig:unspecified:6654295:1:1230:1	RDC0003NLR0245	-	NE	17	1036	LRR	P
contig:unspecified:6656094:1:2053:1	RDC0003NLR0246	-	NE	692	1879	LRR	F
contig:unspecified:6658039:1:5322:1	RDC0003NLR0247	+	NE	2608	3210	NB	P
contig:unspecified:6658289:1:5431:1	RDC0003NLR0248	-	E	3549	5369	LRR	F
contig:unspecified:6658790:1:8347:1	RDC0003NLR0249	-	E	5676	8261	CC-NB-LRR	-
contig:unspecified:6659956:1:6687:1	RDC0003NLR0250	-	E	2402	5248	CC-NB-LRR	-
contig:unspecified:6661530:1:1608:1	RDC0003NLR0251	-	NE	65	1096	CC-NB	F
contig:unspecified:6661949:1:6530:1	RDC0003NLR0252	+	E	588	4391	TIR-NB-LRR	-
contig:unspecified:6662151:1:5362:1	RDC0003NLR0253	-	NE	1270	1851	NB	P
contig:unspecified:6662659:1:909:1	RDC0003NLR0254	+	E	16	768	NB	F
contig:unspecified:6663172:1:352:1	RDC0003NLR0255	+	NE	47	307	NB	F
contig:unspecified:6663173:1:1117:1	RDC0003NLR0256	+	NE	47	589	NB	F
contig:unspecified:6663349:1:1035:1	RDC0003NLR0257	-	NE	228	797	LRR	F
contig:unspecified:6663483:1:11535:1	RDC0003NLR0258	+	E	44	847	LRR	F
contig:unspecified:6663483:1:11535:1	RDC0003NLR0259	+	E	6076	10352	TIR-NB-LRR	-
contig:unspecified:6669622:1:9525:1	RDC0003NLR0260	-	E	2442	5186	CC-NB-LRR	-
contig:unspecified:6669898:1:11243:1	RDC0003NLR0261	-	E	81	1369	NB	F
contig:unspecified:6673406:1:16772:1	RDC0003NLR0262	+	NE	5845	7274	NB	P
contig:unspecified:6674039:1:10673:1	RDC0003NLR0263	+	NE	7860	10391	TIR-NB	P
contig:unspecified:6674195:1:810:1	RDC0003NLR0264	-	E	59	760	LRR	P
contig:unspecified:6675473:1:2470:1	RDC0003NLR0265	-	NE	921	1367	NB	F
contig:unspecified:6678495:1:6110:1	RDC0003NLR0266	-	E	2862	5120	NB-LRR	-
contig:unspecified:6680578:1:19384:1	RDC0003NLR0267	+	NE	9227	11566	NB-LRR	-
contig:unspecified:6681010:1:3085:1	RDC0003NLR0268	+	NE	2006	2794	NB	F
contig:unspecified:6681307:1:1514:1	RDC0003NLR0269	+	NE	313	1356	NB	F
contig:unspecified:6681308:1:1514:1	RDC0003NLR0270	+	NE	313	1479	NB	F
contig:unspecified:6682380:1:9224:1	RDC0003NLR0271	+	E	1177	6257	TIR-NB-LRR	-
contig:unspecified:6683023:1:12313:1	RDC0003NLR0272	-	E	8738	11101	NB-LRR	-
contig:unspecified:6683861:1:5238:1	RDC0003NLR0273	-	E	954	3323	NB-LRR	-
contig:unspecified:6685128:1:1528:1	RDC0003NLR0274	+	NE	609	1370	NB	F
contig:unspecified:6687640:1:9288:1	RDC0003NLR0275	-	E	4255	6129	NB-LRR	-
contig:unspecified:6689822:1:1733:1	RDC0003NLR0276	+	NE	352	864	LRR	F
contig:unspecified:6689824:1:1854:1	RDC0003NLR0277	-	NE	823	1833	NB	F
contig:unspecified:6692790:1:852:1	RDC0003NLR0278	-	NE	59	658	NB	P
contig:unspecified:6692987:1:8075:1	RDC0003NLR0279	-	NE	2049	4800	NB-LRR	-
contig:unspecified:6695739:1:14327:1	RDC0003NLR0280	-	E	10452	12804	NB-LRR	-
contig:unspecified:6697286:1:5173:1	RDC0003NLR0281	-	NE	3502	3894	NB	P
contig:unspecified:6698151:1:2468:1	RDC0003NLR0282	-	NE	1870	2265	NB	P
contig:unspecified:6698550:1:1883:1	RDC0003NLR0283	+	NE	417	1244	LRR	P
contig:unspecified:6699263:1:604:1	RDC0003NLR0284	-	NE	256	510	LRR	P
contig:unspecified:6699576:1:18170:1	RDC0003NLR0285	-	E	9434	12187	TIR-NB	P
contig:unspecified:6702503:1:1730:1	RDC0003NLR0286	-	E	117	1622	CC-NB	F
contig:unspecified:6702504:1:1235:1	RDC0003NLR0287	+	NE	148	834	LRR	F
contig:unspecified:6702505:1:1235:1	RDC0003NLR0288	+	NE	148	834	LRR	P
contig:unspecified:6703157:1:5517:1	RDC0003NLR0289	+	NE	720	4750	CC-NB	P
contig:unspecified:6703266:1:13873:1	RDC0003NLR0290	+	NE	8513	11194	NB-LRR	-
contig:unspecified:6703394:1:845:1	RDC0003NLR0291	-	NE	167	445	LRR	P
contig:unspecified:6703884:1:453:1	RDC0003NLR0292	+	NE	36	311	LRR	P
contig:unspecified:6704973:1:10452:1	RDC0003NLR0293	+	E	5915	8566	NB-LRR	-
contig:unspecified:6707277:1:13985:1	RDC0003NLR0294	-	E	1669	4224	CC-NB-LRR	-
contig:unspecified:6707819:1:2824:1	RDC0003NLR0295	-	NE	1042	2567	NB	F
contig:unspecified:6708903:1:5368:1	RDC0003NLR0296	-	NE	4062	4916	LRR	P
contig:unspecified:6709846:1:855:1	RDC0003NLR0297	-	NE	19	807	NB	F
contig:unspecified:6710318:1:991:1	RDC0003NLR0298	-	E	60	761	NB	P
contig:unspecified:6710319:1:771:1	RDC0003NLR0299	+	NE	12	707	LRR	P
contig:unspecified:6712063:1:2105:1	RDC0003NLR0300	+	E	1430	2023	NB	F
contig:unspecified:6713258:1:585:1	RDC0003NLR0301	-	NE	110	583	LRR	F
contig:unspecified:6713259:1:10214:1	RDC0003NLR0302	+	E	338	1441	LRR	P
contig:unspecified:6715712:1:3576:1	RDC0003NLR0303	+	NE	1835	3469	NB-LRR	-
contig:unspecified:6717836:1:5346:1	RDC0003NLR0304	-	NE	25	529	TIR	F
contig:unspecified:6718037:1:34270:1	RDC0003NLR0305	+	NE	20341	21045	NB	P
contig:unspecified:6719398:1:9202:1	RDC0003NLR0306	-	NE	3114	3665	NB	P
contig:unspecified:6720668:1:13426:1	RDC0003NLR0307	+	E	45	1775	NB-LRR	-
contig:unspecified:6720668:1:13426:1	RDC0003NLR0308	+	E	3552	5857	CC-NB	P
contig:unspecified:6720893:1:419:1	RDC0003NLR0309	+	NE	13	372	NB	F
contig:unspecified:6721149:1:5022:1	RDC0003NLR0310	-	NE	1240	3951	NB	P
contig:unspecified:6721857:1:7296:1	RDC0003NLR0311	+	NE	65	2897	LRR	F
contig:unspecified:6721981:1:8148:1	RDC0003NLR0312	+	NE	1287	3116	NB-LRR	-
contig:unspecified:6724299:1:11357:1	RDC0003NLR0313	-	NE	10169	11350	LRR	P
contig:unspecified:6725541:1:2783:1	RDC0003NLR0314	-	E	28	1359	NB	F
contig:unspecified:6726314:1:15670:1	RDC0003NLR0315	+	E	6154	11805	CC-NB	P
contig:unspecified:6726793:1:6419:1	RDC0003NLR0316	+	E	3817	5363	LRR	P
contig:unspecified:6727171:1:730:1	RDC0003NLR0317	-	NE	47	622	NB	P
contig:unspecified:6728283:1:3035:1	RDC0003NLR0318	-	E	1675	3030	LRR	F
contig:unspecified:6731345:1:3134:1	RDC0003NLR0319	-	NE	76	1268	NB	F
contig:unspecified:6731954:1:9954:1	RDC0003NLR0320	+	NE	2829	4174	TIR	P
contig:unspecified:6732698:1:8596:1	RDC0003NLR0321	+	NE	2566	5427	CC-NB-LRR	-
contig:unspecified:6732743:1:5303:1	RDC0003NLR0322	-	E	2656	5178	LRR	P
contig:unspecified:6735540:1:1219:1	RDC0003NLR0323	-	E	95	952	CC-NB	F
contig:unspecified:6736525:1:2249:1	RDC0003NLR0324	+	NE	1535	2230	LRR	P
contig:unspecified:6738799:1:7087:1	RDC0003NLR0325	-	NE	2619	5198	NB-LRR	-
contig:unspecified:6739630:1:6801:1	RDC0003NLR0326	+	E	147	1745	LRR	P
contig:unspecified:6740774:1:1571:1	RDC0003NLR0327	+	NE	158	589	LRR	F
contig:unspecified:6740775:1:1580:1	RDC0003NLR0328	+	E	158	1279	LRR	F
contig:unspecified:6745173:1:24640:1	RDC0003NLR0329	+	NE	13289	15273	NB-LRR	-
contig:unspecified:6746493:1:17105:1	RDC0003NLR0330	-	E	442	3942	NB-LRR	-
contig:unspecified:6746808:1:4057:1	RDC0003NLR0331	-	E	2138	3944	NB	P
contig:unspecified:6747584:1:534:1	RDC0003NLR0332	+	NE	56	454	NB	F
contig:unspecified:6749481:1:3530:1	RDC0003NLR0333	+	NE	318	1510	NB	P
contig:unspecified:6749648:1:2004:1	RDC0003NLR0334	+	NE	230	1630	NB-LRR	-
contig:unspecified:6749649:1:2004:1	RDC0003NLR0335	+	E	230	1630	NB-LRR	-
contig:unspecified:6752224:1:5144:1	RDC0003NLR0336	-	E	492	2243	NB	P
contig:unspecified:6752582:1:6797:1	RDC0003NLR0337	-	NE	4267	6003	CC-NB	P
contig:unspecified:6754514:1:1163:1	RDC0003NLR0338	-	E	105	1100	LRR	P
contig:unspecified:6756068:1:1726:1	RDC0003NLR0339	+	NE	1044	1685	CC-NB	F
contig:unspecified:6759743:1:8253:1	RDC0003NLR0340	+	E	1408	2490	TIR-LRR	P
contig:unspecified:6759743:1:8253:1	RDC0003NLR0341	+	E	2809	8185	NB-LRR	-
contig:unspecified:6759783:1:5560:1	RDC0003NLR0342	-	E	1155	3707	CC-NB-LRR	-
contig:unspecified:6760780:1:2568:1	RDC0003NLR0343	+	NE	1597	2070	TIR	P
contig:unspecified:6762569:1:1560:1	RDC0003NLR0344	-	NE	567	1555	NB	F
contig:unspecified:6763940:1:6869:1	RDC0003NLR0345	+	E	1390	4707	CC-NB	P
contig:unspecified:6764017:1:1831:1	RDC0003NLR0346	+	NE	856	1746	CC-NB	F
contig:unspecified:6764087:1:4375:1	RDC0003NLR0347	-	NE	3888	4289	NB	F
contig:unspecified:6764541:1:3896:1	RDC0003NLR0348	-	NE	1048	3782	CC-NB-LRR	-
contig:unspecified:6764706:1:834:1	RDC0003NLR0349	+	E	109	798	LRR	F
contig:unspecified:6764940:1:4903:1	RDC0003NLR0350	+	NE	1811	4519	NB-LRR	-
contig:unspecified:6767116:1:6330:1	RDC0003NLR0351	-	NE	3395	4334	NB	P
contig:unspecified:6768045:1:43500:1	RDC0003NLR0352	+	NE	36687	37208	NB	P
contig:unspecified:6769383:1:8589:1	RDC0003NLR0353	+	NE	297	2813	NB-LRR	-
contig:unspecified:6770114:1:22170:1	RDC0003NLR0354	-	E	18570	21876	CC-NB-LRR	-
contig:unspecified:839931:1:14313:1	RDC0003NLR0355	+	E	7418	10202	CC-NB-LRR	-
