# Supplementary material for: Defining the full tomato NB-LRR resistance gene repertoire using genomic and cDNA RenSeq
Source: BMC Plant Biol. 2014 May 5;14:120. doi: 10.1186/1471-2229-14-120 (PMC4036795; doi:10.1186/1471-2229-14-120)
Supplement: Additional file 4 — Solanum lycopersicum Heinz 1706 and S. pimpinellifolium annotated NB-LRR genes in FASTA format. All identified members of the tomato NB-LRR gene family are included in this file. [file 1471-2229-14-120-S4.zip]

Archive with 2 entries (2 files):
- 2482223391157145_MOESM8_ESM.fasta
- 2482223391157145_MOESM9_ESM.fasta
