# Supplementary material for: Defining the full tomato NB-LRR resistance gene repertoire using genomic and cDNA RenSeq
Source: BMC Plant Biol. 2014 May 5;14:120. doi: 10.1186/1471-2229-14-120 (PMC4036795; doi:10.1186/1471-2229-14-120)
Supplement: Additional file 4 — Solanum lycopersicum Heinz 1706 and S. pimpinellifolium annotated NB-LRR genes in FASTA format. All identified members of the tomato NB-LRR gene family are included in this file. [file 1471-2229-14-120-S4.zip › 2482223391157145_MOESM8_ESM.fasta]

>RDC0002NLR0105 TIR-NB
ATGTTTCATGCTTCTTCCAAAGTTTGCAAGTACGATATCTTTTTGAGTTTTAGAGGTGAGGATACGCGTAGAACCTTTGT
GAGTCATCTCTATAATGCTTTGGAACAGAGAGGAATCCATGCTTTCAAAGACGATGAACGATTGGAAGCAGGACAATCAC
TTTCTGCTGAACTTTGAAAAGCCATAGAAGATGCCAGATTCGCTGTCGTGGTATTTTCAAAAAGCTATGCATCCTCAAGA
TGGTGTTTAGAGGAGCTTGCACACATCATAAAGTGTAAAAATGAATTGGAGCAGGCTGTGATTCCAGTATTCTATGATGT
TAGTCCAGCAGATGTATGCCATCAAAATTCCCCTTTCGCGGATTCATTTTTCCAACACGAGGTGCATTTGCGGAGGCAGG
CAATATATCAGGCTATCATTTACTAAATTTCAAGTAAGCTTTCTATTTTTTTACGGTTTCTCTTTATCAAGAGCTAAAAG
GAACAAACTTTTAGCTACAATTCCACACAATCATCAGCTATACTTTTACTGAAAAAGGAACAAATATTCTAGGAAAATCG
AGACGTATATGGTTGTTTGATGATTTTAAAACGTTATAATTCATAATAGTTTATTTAAACTACCTTCGTAACATTAATTT
ACTGTGAGATTATTATCCACTATATTGTAGAGATGAGGCTGAGTGCGTCAAGAAACTTGTTGATGACATATTTCCTAAGT
CACTTCAAATTATTTCACCTTTTCCGGAAAGCTTAGTGGGTATGAGATCTCAGGTTGAGGAAGTAATCGAATTATTAAGT
ATGGAATCAAATGATGCTCGCTCTATTGGTATTAGTGGTATGGGTGGCATCGGCAAATCAGAACTTGCACGTGTTCTGTA
TGAAAGATACCGCCATCTATTTGAAGCTGATTGTTTTCTTGGTGATGTTGGAGAACTTCATCATAAAAATGGACTAGCAT
GGCTGGCACAAGTCGTCATTCGCAAGCTCTTGGGTGAAAAGA
>Solyc00g102400 CC-NB
ATGGAAAAACGAAAAGATAATGAAGAAACAAACAACTCATTGGTATGTTATTTTATAGAGTAAATTGTAAAGTATTGAAT
TATAGATATGTGGCTTTAAAATGTATTATTTTGGCAGGTGTTATTTTCTGCTCTTAGCAAGGACATTGCCGATGTTCTGG
TTTACCTAGAGAATGAGGAAAATCAAAAAGCTCTTGACAAAGATCAAGTTGAAAAGCTAAAATTGAAAATGGCATTTATT
TGTACATATGTTCAGCTTTCTTATTCCGATTTTGAGCAGTTTGAAGATATAATGACAAGAAAAAGACAAGAAGTTGAGAA
TCTGCTTCAACCTCTTTTTGATGATGATGTCCTTACTAGCCTCACCAGTAATATGGATGACTGTATCAGCTTGTATCATC
GTTCTAATAAATCAGATGCCACCATGATGGATGAGCAATTGGACTTCCTCCTCTTGAATCTCTATCATTTATCCAAGCAT
CACGCTGAAAAGATATTTCCTGGAGTGACTCAATATGAATTTCTTCAGAATGTATGTGGCAACATAAGAGATTTTCATGG
GTTGATAGTGAATGGTTGCATTAAGCATGAGATGGTTGAGAATGTCTTACCTCTGTTTCAACTGATGGCTGAAAGAGTAG
GACACTTCCTTTGGGAGGATCAGACTGATGAAGACTCAAATGGGGATGACCAGAATGATAGAGACGCTCGACTCTTCCAG
CTAACACATCTACTCTTGAAGATTGTTCCAACTGAACTGGAGGTTATGCACATATGTTATACAAATTTGAAAGCTTCAAC
TTCAGCAGAAGTTGGACGCTTCAATAAGAAGCTCCTGGAAACCTCACCGGATATTCTCAGAGAATCTATCATTCAACTTC
AAGAGCATATGATAGCTGTTATTCCCCCTAGCACTTCAGGGGCTCGAAACATTCATGTCATGATGGAATTCTTATTACTT
ATTCTTTCTGATATGCCCAAGGACTTTATTCATCATGACAAACTTTTTGATCTCTTGGCTCATGTTGGAGTACTTACCAG
GGAGGTATCAACTCTTGTACGTGACTTGGAAGAGAAATTAAGGAATAAAGAGGGTAATAACCAAACAAATTGTGCAACCC
TAGACTTGCTGGAAAATATTGAACTCCTCAAGAAAGATCTCAAACATGTTTATCTGAAATCCCCAGATTCATCTCGATGT
TGCTTCCCCATGAGTGATGGACCACTCTTCATGCATCTTCTACACATGCACTTAAATGATTTGCTAGATTCTAATGATTA
TTCAATTGCTTTGATAAAGGAAGAAATCAAGCTGGTGAAGCAAGACCTGGAATTCATAAGATCATTCTTTGTGGATGCTG
CTGAGCAAGGATTGTATAAAGATATCTGGGCACGTGTTCTAGATGTGGCTTATGAGGCAAAAGATGTCATAGATTCAATT
ATTGTTCGAGATAATGGTCTCTTACATCTTATTTTCTCACTTCCCATTACCATAAAGAAGATCAAACTTATCAAAGAAGA
GATCTCTGCTTTAGATGAGAACATTCCCAAGGACAGAGGTCTAATCGTTGTGAACTCTCCCAAGAAACCAGTTGAGAGAA
AGTCATTGACAACTGATAAAATAATTGTAGGTTTTGAGGAGGAGACAAACTTGATACTGAGAAAGCTCACCAGTGGACCG
GCAGATCTAGATGTCATTTCGATCACTGGTATGCCGGGTTCAGGTAAAACTACTTTGGCATACAAAGTATACAATGATAA
GTCAGTTTCTAGCCATTTCGACCTTCGTGCATGGTGCACAGTCGATCAAGGATATGACGACAAGAAGTTATTGGATACAA
TTTTCAGTCAAGTTAGTGACTCAGATTCAAAATTGAGTGAGAATATTGATGTTGCTGATAAATTACGGAAACAACTGTTT
GGAAAGAGGTATTTTATTGTCTTAGATGACGTGTGGGATACTACTACATGGGATGAGTTAACAAGACCTTTTCCTGAAGC
TAAGAAAGGAAGTAGGATTATTTTGACAACTCGAGAAAAGGAAGTGGCTTTGCATGGAAAGCTGAACACTGATCCTCTTG
ACCTTCGATTGCTAAGACCAGATGAAAGTTGGGAACTATTAGAGAAAAGGGCATTTGGGAACGAGAGTTGCCCTGATGAA
CTATTAGATGTCGGTAAAGAAATAGCCAAAAATTGTAAAGGGCTTCCTTTGGTGGCTGATCTGATTGCTGGAGTCATTGC
TGGGAGGGAAAAGAAAAGGAGTGTGTGGCTTGAAGTTCAAAGTAGTTTGAGTTCTTTTATTTTGAACAGTGAAGTGGAAG
TGATGAAAGTTATAGAATTAAGTTATGACCATTTACCACATCACCTCAAGCCATGCTTGCTGTATTTTGCAAGTTGGCCG
AAGGACACTACAACGACAATCTATGAGTTGAATATTTTTTTGGGTGCTGAAGGATTTGTGGGAAAGGAGGAGATGAAGAG
TATGGAAGAAGTGGTGAAAATTTATATGGATGATTTAATTTCCAGTAGCTTGGTAATTTGTTTCAATGAGATAGGTGATT
CATTGAATTTCCAAATTCATGATCTTGTGCATGACTTTTGTGTGATAAAAGCAAGAAAGGAAAATTTGTTAGATCAGATA
AGATCAAGTGCTCCATCAGATTTGTTGCCTCGTCAAATTACCTTTGATTATGATGATGATGAGGAGCACTTTGGGCTTAA
TTTTGTCATGTTCGATTCAAATAAGAAAAGGCATTCTGGTAAACACCTCTATTCTTTGAAAATAGATGGAGACGAGCTGG
ATGACAGTGTTTCTGATACATTTCACCTAAGACACTTGAGGCTTCTTAGAGTGTTGCACCTGGAACCCTCTTTTATCATG
GTGAATGATTCTTTGCTGAATGAAATATGCATGTTGAATCATTTGAGGTACTTAAGAATTGGGACACAAGTTAAATATCT
GCCTTTGTCTTTCTCAAACCTCTGGAATCTAGAAATCTTGTCGGTGAATAACAAAAAATCAACCTTGATACTATTACCGA
GAATTTGGGATCTTGTAAAGTTGTGAGTGCTGTTCGTGGATGCTTGTTCTTTCTTT
>Solyc00g141360 LRR
CTAGCACAAATTAAACATTCCGGATTTAAGTAATCTCCTCCTGCAATAGAAAACAAATCCATTGAATTTTCTCATAATGT
TACAACTAGTCAAATCAGTGGATGATTTGTTTATTGCCTCTAAACAAATGTCAATAAAAGTTGTTTTTGTGGTAGTGTGT
GCGGGAAGAATAATGAACTCTACTAACAACTTCAATGAACACACTACACAAATGCAAATTATATAAATGAAACGAACTTA
GTTACCTCATCTTCATGATATGTTTTTCCGTGTTGGTTGCAATCAAATCTGATGTGTGGACATCAAGTCTGTCCTCTCCT
CTGAAATCTGCTACATTTTTCTTAATCTCAATGGCTGCATCTCCAAGCTCACGCCTAACATAACTTAAATCAATGGACTT
TAAAGTGTCTATATCTATAAATGCACAAGGGATCTCCCCAAGTTCGAAACAATATGTTAGTATTAATTTCTCAAGCTTGG
GGAAAGTTTCCCTCTCAACTTGCCATTCTGTTAATTGGACCTCTCGCAAAATCAAAGTCGTAAGACTTTGATAGATGTCC
TCACTTGCGTCCCATTTGTCATCCAAAAAATTACAGCTGGAAAACTCCATAATCTCAAGCTCAGGCAATGTTGCGATTGC
TGACAAAAAGACAGGTCTCAGGGGAAAATTAATCAACCGTAACTCTTTCAAGCTTGTAGGGAAGTGATATCCATTGGGTT
GTCGGATTAACGAGGGATATTCATTGCACTTGTATCTTGCTATGAATGATTCGAGTTTATTAAGTACATCAAGCTTGGGA
AACCAATAGTCGTGTGTAGGAGGATACTGCGATTCCATGATGATGCAATCAAGGTGCTGAAGAATTGGGAACTTCTCCAG
AGCATCATCACTCAT
>RDC0002NLR0001 NB
ATGATTTCGAGAAGACTTTGTTATATGAAGTTGTTGATTGTGCTTGATGACATAGATTATGGTGATAATTAGGAGTAATT
AGCAGGCGATCTTGGTTATTTCGTTTATGGAAACAGAGTTATTGTAACAATTAGAAATAGACATTTGATAGAACAGAATG
ATGCAATATATGAGTTTCCAACATTGCCTGATGATGACACTATGCAATTTTTCAATAAGCATTCTTATAAAATGAATTTA
AAGATGAGCATTTAA
>RDC0002NLR0002 NB
ATGTTGGGATTCTTTGGAGTCACCTAAGAACAAATTTCGCAACTCAATAGGCATGTTATGAGAAGTTAGCCTAATTAATC
CATTATTACAACAAAAATCTGGTGATTCATATTGAAACCTTTTTGCTACACAAAATTTGCAATTAACGGCTGAGGAAAAT
ACTATTGTTGGGATGGAGGACGACTTCAACATCATACTTGATCGTCTCATTTCACAAGCAGATGAGTTAACTGTCATACC
AATTTTCGGTATGGCGGTATAGGTAAGACAACTCTTGCCAGGAAACTTTATGATAATTATTCTATTTGTTGTCGATTTGA
TAAACACGCATGGGTCACTATCTCTGAAAAATACAATGAGAGACAAATGCTTCTTAAAATTTTTTCTTTGATTACTAGAA
ATGATCGAGAAATGAGTAATGATCAACTAATGGAGACTGTGTATAGAGGTCTTAAGGGTAGGAGATTTCTAATTGTCATA
GATGATATTTGGAGTACCGAGGCATGGGACCAAATGCAAAGAATATTTCCAAATGATGACAATAGAAGTCGAATTCTATT
AACCACTCGCCTTACGTATGTTGCTAATTATGTCAGTTGTCCTGATTTTCCGCCTCATAGTAAATCTTTTCTAAGTCTAG
AAGATAGTTGGTGTCTATTCACCGAATAA
>RDC0002NLR0003 NB
TCACCCACGTTTCTCAAGTCGAGTTGTTACTACTATTCTGCGTCTGTTTCCAACATCCGAATAACAAAGCCTCCAGTCAT
GATCCCATGCCGTACAGTCCCTCACATCATCCAAGACAGTGAGATATCTCTTGTCCTCAACTCATCAGCAAGGATGTCAT
CCATCCTTATCTCCCTTGTCCTTGAAACTGGTAACTTGACTCAAAATCTCTTGTAATAGCTTTCTTTGGTTATATGTTTG
AGTGGCTAAAAGTTTCACATTGGTTGGAGAACGGACTGATGGTCTCTTTATATGGACATAGACAATTCTCCCTTCATGAG
CTAGTTTTTGTGGTTGAGTTAGGTCAGGTGTCAT
>RDC0002NLR0004 NB-LRR
ATGGAATTCTTATCTATTTTTGTGGAAAAAGTCACAGATTGCTTGATGCAGCCAGTTGTGCGAGGGATTGGGTATTTGCT
TTACTACAAGAGAAACATCAGATGTATGGATAAAGAATCTGAGAAGCTGAAGAATATCAGAAGTGAGGTACAGCGAAGAG
CGAATGATGCCCGGAGGAACTTAAAAGACATTTCACCCAATGGCAAGGCTTGGTTAACTAGTGTTGATACCACTACAGCA
GATGTGACAGCTGTAATGCAGCAAGGTAGAACTGAGGTTGAAAGATATGGTTGGTGTCCGAACTTGAAGTCACGTTACTC
ACTGAGCAGGAGAGCTAAGAAAATTACACTGGAGTTGATTGAACTTCAGACTGAAGGCACCAATCCAAATGCTTTCTCCT
ATGATCTTCCAGTACAAAGTGAGTCTACATATCGTAACACTGTTAAGGAGTTTGACTCCAGAAAATTGAAAGAGGATGAG
GTCATGGCAGCTTTGAAAGATGACAGGGTCACTATGATTGGGATATGTGGTATGGGTGGTGTTGGTAAGACAACACTTGC
TGAGAAAATCAGACATAAGGCAATACAAGAAAGGTTGTTCGATGATATTGTCATGGTAACTGTCAGTCAACAACCAAACT
TGAAAGGAATTCAGGGTGAGATCGCAGGAGGACTCGGGCTGAAATTAGAAGGGGATAATTTCTGGAGCCGTGGAGATCAG
CTGCATACAAGGTTAATGGATCAGAACAGGCGCACCCTTGTCATTTTGGATGATGTTTGGGAGGCTCTTCATGATCTAGA
GAAACTTGGAATTCCCAGTGGTAGCAACCACAACCATCGGTGCAAAGTGACATTGACGACACGTATCCGAGATGTTTGTG
AAGCAATGGGAGCTCAGAAGATCATGGAAGTTGGAACTTTACCTGAAGAGGAAGCATGGATCCTTTTCAAGGAGAAAGTC
GGTAATTTAGCTGACGATCCTTCTCTACTTGATGTCGTAAAAGATGTTGCCAAAGAATGCAAGGGATTGCCACTTGCAAT
TATTACAATTGCAGGAGCGCTTAAGCATAAAACCAAGCCTTCATGGGAGGATGCCCTTAAACAATTACATGATGCAGAAA
CAAGAAATATCCCTGGAGTGCACACCAAGGTGTATAAACATCTGAGGCTAAGCTATGATTACTTGGAAAGTGATGAAGCC
AGGTATCTTTTTTTGCTTTGTTCTTTGTTCAAGGAAGATAGTAATATTTGGTCTGAAGATTTGCTTACATATGGAATGGG
GCTTGGCATCTTTTCGGAAATTAAAAATATAGAAGGAGCAAGAAATAGGGTGTGCCATCTGTTAGAAACATTGAAAGATC
GTTTCTTGTTATCCGTAGGTTTAAGAGAAATTTTTGTCAAAATGCATGATGTGATCCGTGATGTGGCTATAAGTATTGCG
TCTGAGGGAGAGCATAACTTTATGGTAAGTCACAATGTTAACTCAGAAGAGTTTCCAAGAAGAAGTTCTTATGAGCATTT
CAGTCACATGTCAATTATTGCAAATAAATTTGATGAGCTTCATAGCCCAATAGTTTGCCCAAAACTGAAGCTCCTAATGT
TACAGCTCTATTCTGAAAAGCCATTCAAATTACAGGACAACTTTTTTGATGGCATGTGTAAACTCAGTGTCTTAAGCATG
AGGGGACACAGAGATTACGAGTCCATTCTGTCTTTTCCAGCATCCATTCGGAGGTTATCAAGTCTGAGGACGTTGTGTCT
GAATTATTTAAGGTTAGATGACATATCCATTATTGGGGAACTTGTCACTTTAGAAATTCTCAGCATAAGTAATTCTCAGT
TAGAGGAGGTGCCAGTGGAGATAGGAAAATTGACCAATCTAATTATGTTAAAGTTTTGGGATGGGTATAATATACGTAAA
AGGATTTCAGCAGGGGTGTTATCAGGACTAGTTCGATTGGAGGAACTACTTATGGTGGGAGTAGAAAATTGTAGTTACTC
CACCTTGAGGGAACTGGAATCCTTATCAAGATTGACTGTTGGGTGACTGTTCTGTTGATGTGATCTACAATAACTTGGGC
CTTTCCTCCAAGTTGACACAGTACACTCTTATAGTGGGTAGAGAAGGTTCCATAAGAACTTCTAAGTTCGACAAGAAAAT
TTCTTTAGAGGTCACCAAGACTGCCCCATTGGGTGATTGGATCTGCCACCTGTTGAAGGAGAGCGAATTTGTAGAGTCAA
TCGGAAAGGGCTCTAATAATGTGTTGACTGAGTTACAGCTGAATGGATTTCAGAATGTGAAACGTCTCATCGTCTCTAAT
TGTGATTTAACATATTTATTGAACATCTCACACAAAGTAATCAAGTTCCCCAATTTATATCAGTTGGATCTTCAATCTCT
GGAATGCCTCACTCACTTTTGCAGTGAAAACGTTGAGGGCATTGAGTTCCCTCAGTTATGGAGAATGAGATTCTATGAGT
TACCTGAGTTCCAAAATTTGTGGCCTACAGCCAACAAATCCATCACTCACTCAAATCCTCTTTTTCATGAAAAGGTTTGT
TTCTTATCATGAAAAAGAAAAACTTCTTTATATATGAAAACCAGCTTTATGAATAAAACTTTTACCTTTTACTCAAGCAT
GAAGATATTTACTCGCACAAAGTCTACTCTTTTGTCATTATACAAATGACTCGGATATACCCTTTTTATCTAAAAAAAAA
TCAATACTTGAACGTTTGCAGGTTTCTTGTCCCAACCTGAAAGATCTTACCATCTGGAAACTTGAAAGCATAAGTGCTCT
ATGCTCTCACCAACTTCCAACTGACTACTTCAACAAACTTGAAACATTGACTATATATAGTTGTGGAAAATTGAGAAACT
TGATGTCTCCATCAGTGGCCAAAGGTCTGTTGAATCTCCAAGTGTTATGTATAGAACACTGTCAATCAATGGAAGAAGTG
ATCACAGAAGGAGAAGGAGAAGGAATCATCACCTTATTTCCCCTCTTGTTAGAACTGGAGCTTCGCGGGCTGCCTAAGTT
GGGGCATTTCTTTCTGACGAACAATGCTCTTAAATTTCCAGTTCTTAGAAACGTGACTATCCGAGGCTGCCTTGAAATGA
AGACGTTTGTTCAACAGGGAATATCTGTGAGTACACCTTTTCTTATAAGGGTGAATCGTGCTAGGATGAAAGAAGATGAT
CTGAATAAATGGGTACAACAGAGGTTCAATTCTAAGGTTTGTCTTGTTTCATACCTATATAAGTAA
>RDC0002NLR0005 TIR-NB-LRR
TCAAGGTATATATGGCAAAATGTAGTCCAATCCAGGCCCGATATGGCCAAAACAGTATAAATCTACAAGCCCTTGACGTT
TGGCAGGCGTCATCCCCTGATAAGGATAATCTTTCTGCATTTCATGACTGTTTGAGTTCAAAATCATGTCTACTTGCTCA
TCATGCATCAAGTGAATACCCATTTCCTTGATGCTAAAACCCTCCATAGTAACAACTGAGACATTCAAGGTGTCACCAGC
ATCCAGCTGACTCAGAAATATCAAATGGGTGAACCATAACATTTCGTTTTGGGCTTCAGGAAGACCATAGCAAGTCGGGC
TATAAATCAGCTTCACATTCTTCTGCTCATTATGGATTATCAAATAAAATTCGATACCCGCAATCCAGACTTTCCAGTCA
ATTGTGTACACTGAGCACACAGTTATGCCCTGGATCTTGAGATCAGGAGGTGAAGGGACAGCGAAAGATAGAGTTGCTCC
AGCACTCTTGTAACAAAACCAATTAGGAACCTTGCTCCCCGGAAGATATATGCTGATCATCCCCCTTTCAAACAACACCT
GTGTCATGAAGAATCTCATCAAATATGATAGAAAAAAAAAACAAATAAAGGAACCAACCGATACAACTGTTACATGAAGA
ATAGATCCGTCATCACCTTCTTTGGGAGTGGGGTGGGGGAATGGAAGAGGAGAAAGTACCTTTACTGGTCCTCTACTTTC
TGTATTAGTTGAATTGTTATACAATTTCACTTCGGAGCTTCCGACAGAATCCCACATGCTTAATTCCAATGACTTCTTTT
CTATCTCAATTCCTCCCATGGCTTCCAACTTGAAGTTTCCCTCCATATCAGTGAGTGCTTTACAGCCATTTAAATGGTAA
ACTACTGCACGGCACACTTCTGATAGATATGTTACTCTTTCTAGGGAAGTGCAGTGTCCCAACCTCAAATTGTGGATGCG
AGGTAGGTCTATGAGTAATTTAAGCATTGTACAAGAACCTAATTCAAGACTGTTGAGCCTGGACAGAGTTCTGACGCAAT
CTGGAAGACAACTGATTGGATTTTTACTGAGGTCTAGGTTCTGCAACAACATTAAATTACTGAAATCCCTTGGAAAAGCA
ACGTCAGATAGATTGCACCCAGATAGACTTAAATTAACCAAAGATTTTGGTAAAGAAACCCATGGAAGATCTAGAACTTT
TCTCGGCTTCGGAAGCCAAGACTGGATAAGTGCATGCCATATTGAGTTCTGTTTTCTCTTAGAGGGTAATTGACACATTG
GAATTTCATTTGCAAGAAACACTTCCAAGGATTGCATCCTCCACAAGTCCCTAGGCAACTCTACAAGATTTGAGCAACCA
GATATTATGAAGGTTTTAAGAACTTTTAGCTTGCAAATCTCTCTGGGCAGCTTCTTAAGTCTTTTGCAGTTTTTGATATT
TAAGAAAATGAGCCGAGCCTCTAAGGTTCCAATGGATTCATGAACCTCAATTAGATTGACACATTCTTTGAGAACAAGCT
TCTCCAGCATTGGGAGTCCTGAAAAATCAGGAGTTCTAAAAAGAGAATGAGAGTGGCTGAGGTTGAGAATTTTTACCAGT
GGAAGCACCTACAATGAGAAACATTACAAGAAAAGGATAAGTAATGAGATTTATATTCTACAACACTTCATGAAGAGTGG
AGGACACTAATAACACAAAAACAATTCACATACTCTTCTTCCTTCCCACAGTCTTTCCAAACAGCTGTTCCGCATGTCAA
GAACAGATAAGCTCTCCAATGGAAAGTCATTTGGCACACACTTCAAAGGAAAACCTCTCCAATATAGCCACCTCAGATTC
TTGGGAAAATCTTTATAAGCACCATTTAGATGTGTATAATTTATCTGAAGCAGTCTTAGCTTGTTCATAACTGTAAAGAG
ATTCGTTCCCAGTTCAAGCTCATTTAAGGTTTTTGAAGAAAAATTGCTTGTATGCCTGGAGAAACCGAACCGATAACTCT
TAACTTCTGTAAGCAGCCACTTTCTTCCACTGCTAGAACTTCCCATGAAGGATTGGTCTTCCTTTACCATATTCATGTCA
AAGAAAAGACCTTCAATTGTCTCTGAACCCTGAAAAAGAAATTAGAGAAGAGCAAGTGTCCAAAACAAAAGGAAGTATAC
ACCAGAAAGGAAATGTTTACCATGTCTTCTCTCAATACATTGAATGAATCCTTGTAGTGCCACAACCGGGTACGCCTCCC
AGGCTTCTTAGATGATTCTTGACGAACTATTTCTCTGCCCATATCCCGAATCATTTGATGCATTATCAACTTGTTACCCT
CAATCGTCAAAAGGAATCTATCTGTGAGATTCTGAATCCCAACTCTTGTATAAATATAAGATTCGTCTAGCACTGCAATA
ACATAATCTTTGTCCTTCCTTGTAAAGAAGCAGGCAATGTCAAGGAACAAATTCTTATCATGATCATCTTTTAATGAGTC
ATACCCAAATTTTAGTTTTTTAATGACCTGACTTGCAGGAATCGCTTCCAACTTGTCTAATGCACTCTTCCATACATCGA
TACTTCTCCCACAAAGAGAAGAACCCAAAACTTGAAGTGCCAGAGGAAGCCCTCCACAATGCTTTACCACCCTTTTTGAT
AGTTCCATGTAGTCATCAGCTGGGTGGTCCTCCCCAAAGGAATGCCAACTGAAAAGCTCCAGTGATTCATCATTACCCAT
TTCCCTGACTTTATGGACTTTTTGAATTTCTTCAACCTTCAGCAAACATGAATTCTTAGTTGTTATGATTATTTTACTTC
CTGGACAGAACCAATTTTTCATTCCAATTATAGCATGAATTTGTTCTATTTGATCAATGTCATCCAATATGACTAGAACT
CTTTTAAAACATATAGCATCTCTTATCTTGATGATCCCTTCATCAGTATCTTGTATTTTACTCTTTTTCCCAGTTAAATC
ATAAAGGAGCTGCTTTTGTAAGCGAATTAAGCCATCATTTTGCTGAGAAATATCTTGGATATTTGCAAGAAAACTACTAC
CTTCAAATCTTCTAAAGTTTGTAGTGAAAACATATTTGGCAACAGTTGTCTTCCCGATTCCGCTCATCCCGCAAATTGCA
ATAAGATTATCATCATGTGATCCATCTTGCAACCATGAAACGATATTTTTGACCCGTGAACTGATCCCAACCAGGTAAGG
TGCAACACTCGATATTGTCCGGTTCAGCTTATCCTCAATGAGTTGAAGAATTTCTTCAATGAACTCTGATTCCTTCCTAA
TCAATTACCAAGGAGCAAATGGATAGGCCAAAATTATTACATCTGACTTTAACGGCTTATAAAAAGGAATTTCTATGCAA
GCAAGATAAGTTACAACTGTGTAATCAGCAAAGTAATTGGAATAAAACTGGAAAGCAAAAAAAAATGAAATAAAGAGGAA
ATACAGCATCCTAACTTAAAAAACAAGACAGACAGACAGACATGAAAGTAATTTGATCTATATTTTTATTTCCTTTTTGA
TAAAATCAGTTTGTATCATCATACAATACTAGGATGTCTAAATGGAAAGAAGCTCAAGTCGTCAACCCACACATCCATAA
ATATTTGAGACTTCATCCCCCACTCCCCCCCCCCCCAAGCTTTAACTTCACCTTTAATGATTTATAAAATTCCTCAAGAG
ATGCACATCAACAATATGCAAGATTTACTTGAAAACAGAATCTTAATCTATTCTTGTTTACTCTGCAGTTACTGCAGCAT
GAAGAATGTACTAGTTCTGGAAAAAAAAACATACCTATCCTCTTGATTGTTGACTAGAACACCACCCAAATCTGCAACCT
CTCCAAGAGCTGCTCTCCATTTTTGGACCTTATCCATCCACTCCCTCTTTCCTTCATCACTTTCAGCTTCAATTTGCCTC
TCATACGTCGAAAATGCTTCTGCAAAACTCTTTGTCTGATCTCTAACTTCAGAAGGATCCACATGGTAGAATACAGGAAG
AATTGCATGCCCTTTTGTCCTCTTATGTTCAAGGATTTTGACAAGTTCATCAAGGCACCATGTTGAAGTAGCATAGTTCT
TTGAGAGGATAATTATTGAACTCCTGGAATTTCTAATTGCATTCTCCAATTCCGTCTTAATATTTTCCCCTCTCTCAATC
TCATTATCATCCTTAAACGTACGCCACCCTGCACCTACCAAAGCTGCATAAAGAGTGTCGGTAAAAGTCTTGCGGGTGTC
TTCACCCCTGAAACTCAAGAACGCATGATAAATGGATGGATAAACAAAAGAGGAAGATGTTTGTGGTTTTTCAGAACTCA
T
>RDC0002NLR0006 TIR-NB-LRR
TCAAGAATAAATAGAGAGGTGATAGACACCTGAACTTAGCTCATAAGGAGACAAATCTCCACCAATTGCATGTTGTAGTG
GATAGGAAGAAGGATGAAGACGTCCCTCTGCATTCAAAGATGGGGCGTCTTCCTCTTCCTCACTTTGTTCGTTGCATACG
AGATTTACACCAAATTCCTTAACTAAGCAACCCATGCCTAATGAAACAACAACTTGATCTCCTCTTTCTAGCTGGTTACC
AAATCTCCAATGACTAAACCATAGCATTGGTTTACCAGAACCTGCAATTCCAAAAATTGTTGGACCATAAATCCATTTGA
TTCCCTTGGTCTTATTGCTCACTTTTATAAAGTGCCTTTCACTGAAACACTCTTCAAGACATTCTGCATAAGCGACACAT
ATATTTAATCCTTGGATCTTAGCATTAGGAAGTGGAGGCACAGTGAAATCTATTGAGCTCCCTGTGCTAATATTGCTGAA
CTCGGTAGGAACCTTGCCTCCAGGAATGTAAATGTTGTTTATACCAAATTCATACAGTCCCTGAACGGGACCTTTGCTTT
TTGTTGAGGATAGATAGTTGCAAAGTTCCACATCTACTGCTCTGACCTCCAAATTATCTAGGCAAGACATATCGAGGATA
TCATCAATGTCTCCAATAGGATCTAGCTTGAATACTCCCTGAACCTCAACCAGTTTTTCACAATTCTCTAAGTGCAAGTC
AAGTGACCTCATGAAATTGGGTAAATTTGTTACTTTGTTCAGTGATCTGCAGTTACGTGCATTCAATATTTGTAAGCTCA
GCGGAAGCTCAGGGATCCACTGGAGCCTTGTGCAGTCAGCTAACTGAAGAGACTGCAGCATAGTTAGTCTCTTCAGGCTC
TCTGGCAGGGTGGAAATGGGATTTCCTCTTAGACTCAGATATTTCAAGGAGGATAGGACAGAAAGATCGCAGGGAATAAG
AGTGTCAGTCAGATTGCTATGTGAAATATCCAGACTTTGTAAAGTGATCTGGAAGATATCTGACATCGAACCTGCTGGCT
TTGGCCACAGTGACATCCAAGACCAGAAGATTGAATTGACTGATTTAGCCGACAGAGAGTCGCTGCATATTGGCTTTTCA
GCCTTAGAGGGAAATTGATCTCTGTTAGTCACATCCCGTGTAAGTGCTTGCAAAAACTTACCATTTCTCATAATCCTGGA
AAGCTCCAGCTTTGAGCACCCACAGAGTGTTAGTTCTTCTAAGGATTTGATTTCCCAAATTTTCCTTGGAAGCTTCTTAA
GGCTCTCGCATCCCTTCAGATTTAAGACAAGAAGTTTATGGAGTCTTCCAATGGATTCATGGACCTTAACCAAACTTATG
CAATCTTCAAGAATCACTCTTTCAAGATTCGGTAATCCAGAGAAATCAGGGGTCTTCATGAGACTGTGTGAGTGACCAAG
ATCAAGTATCTTCAATGATCGTACAGACTGAGCAAAAATAGGAAAAGAGAGAGTCAGTGAAGAAAAATATCAAGTCTGCC
AGAACACAATCACAATCAGCCACGAAATCAGAAATGAGTTTCGTAAGCAAACCTTTGCTCCCGCCCAGGTTTGATGCAAG
TTGCTATTGCTCATTTCAAGAACTACAAGATTTTCATGAGGAAAGCCATTTGGGAAGGATGTTGATTGGAATCCATACCA
GCGCATCCATCTTAATTTCTTTGGAAATCCTTCAAAGCTGCCAGAAAGCTGGACATTCTCAAGCTCAAGATATCTCAATT
CTTGCATTTTAGAAAATGCTTTAGCACTCATTCCAGCTTCATTTTGTACAGTCTGTGATCTTGCCGAAACAGAATTCCCA
TGACCCCAAGAGAGGCATCCTACACGAAGCCTCTTTGATGATTTTTTCTTGAGAGTCAATGTTGAAGTGCTCTGTGAATC
ATTGAAGTAAGGTCTTTTTGATATACATTCATGTCTGTCCGGTTTGCTTTCATCTGATCCACGCATTTTAAGAACAAGCC
CTTCAATAGATTCTGTAACCTGACATGGAAAGTAACATTGAAGTGAAAATGAGCTCCAGGAAAAAGAACAAAATTGGTAC
AGGAGGAATGAGCCTTACAGTTTCTTCATGCAGTATACTAAGGGCATCCTTGTGATGCCAGATTCTGCTGCGTTTACCAG
GTTCAATGGGTGATTCTCGGCAGATGACCTCTTTACCCATTTCCTGTAGTAGCTGATGCATCATTAGCTTGTTATCAGGA
GTCACTGTCAGAAGATATCTATCAATGAGATTCTGTATTTCAGCAGTAGCATGGAAACCACATTCATCCAGAACTTTGAT
TGTATAATCTTTGTCTTTCCCAACAAAGAAGCTAGCAATATCAAGAAATACATTTTTATCATGATCATCTGGCAAAGCTT
CATAGCTCAGTTCAAGAACTTTATGGTTATGGGATTCAGAATATCTTTCTAATTTCTTTATTGCACCCTCCCACATATCT
ATACTTCCACCATGTAACGAAGAGGCTAGAACCTGAAGAGCTAAAGGAAGCCCTTGACAATGTTTAACTATCTGCTTGGA
GTGTGTCATGTACTCCTTGACGGGATGGTCTTGACCAAAAGTATGCAAGCTGAAGAGCTTGAGCGCCTCATGATTGTCCA
TCCTCTTGCTTTCATACATCAGACAAGCATCATGAGGGTTTAGCAAGTGTTCATTTGTAGTTGTTATAATAACTTTACTC
CCCGGAGGAATCCAATCTCTTGAATCAAGAATTGCTTTCAATTGGGTTAAATCATCAACATCATCAAGAACAAGAAGAAA
CTTTTTGTGGACTAAAAAGTCTTTGATTGTAGAAGCTCCTCTATCAATATCATTAAGATCAATCTTATCCTCTTTCAGAA
GATCTGAAAGAAGGTTTTTCTGTAGGTCAATCAAACCACAACTTTCTTTTGCAATTTCTCGAATATCTCCAAGAAAACTG
CTGCATTGAAATCTGTCACAATGTAGGTTAAAAAGAGCTTTGGCAATTGTTGTTTTCCCTATTCCAGGTTCTCCATAAAT
CATCAATGTGCGAGAATTAGTCGAGCTATCTTGTAACCAGAAATTAACCTCTTTTACACGGGAATATATTCCAACAGGAT
ATGGGGCGAAACTCAAAACTTTGCGAGACAACTTACCCCAAATTTCCTTAACAATTTCTTGAATAAACTTCAGTTCATCC
CTGCAAGAAGAAAAGGACCACTTAGATAGATAACGCTGGTTATCATGCAAATTATGTCACAACTGAACAAGCTGGAACTT
GAATGTCCATAAACAAACCCTGATGAGATAAATGTTGAAAAGCAACAGAATATAAGAAATATACAAAGACATTTTAAGCA
ATGCATAGCAAAAATAAATTTAATTTAGCTTACCCGTCTTCTAGAACTATGCCTGCCATATTTGCAACATCTGTAAGAGA
TGATCTCCATATCTTTATCTTTGCTATGTGCTCATTCCTTCTTTCAACCTTCTCCACCATGATCTGCTCTTCGTAATTAT
GAAATGCTTTCGCAAACGACCCCCTCTGCTTTCTAACATGGGATGGATCTACACGATAGAACACAGGTAGAATCATATGA
CCAGCGATTTGCTTCCTTTCAAGGATGCTCACAAGTTCATCTAGGCACCTTCTAGAATATCCATAATCTTCCGTGAATAC
AACTATTGAAATCCTCGATTCCTTGACTGCCTTTTGCAATTCTGATCCAACAGTTTTTCCATTTCTAGATTCACTGTGTC
TCTTGAATGTTTGAATACCTACATCAGTCAATGCAGTGTGTAGGATATTGATAAAGTTCATGCTGATTTCTTGGCCTCTA
TAACTCAAGTAGACATGATAAGAGCATCTAGGCCTGGAGACTGATGCCTTTTCAGCTCTCAT
>RDC0002NLR0007 TIR-NB-LRR
ATGTGTATAATTGTATTCTCACAAAATTATGCATCTCCTAGTTGGTGCTTGGATCAACTTGTTTCCATTCTTGAATACAA
AATGAAGTTTGCATGTATGATATTGCCTATTTTCTACCATGTTGATCCTTCAAATCTGAGGAAGCACAAAGGAAGTTTTG
GTGAAGCATTAAACAGACATGAAGAAAAATTCAAGTGTGAAAGAGTAGATGAAAAAGAGTATTGGGAGGACAAGTTAAAA
AAATGGAAAGATGCACTGAGCCAAGCTGCTGATTTGGCTGGAATGGTCCTTGAAAATCAGTAAGTTATATTTATTCATGT
ATCGTCGATGTAACAAATTTTTGCGGGTTAATAGCAGGTAACCTGTCTTATTTTCAAGATTATAAAATCTCGAAAATCTT
AAGGAGTGTTCTTTATTTTTCAGGCATGAATCCACTTTCATCAAGAAGGTTATTAACGTTATCAGCACGAGACTAAGTCG
TCCTGCTTTATATATTGCTTCTTGTTCAATCGGAATACATCGTAGAGCTAGGCCTATTAATTCTTGGGTTCAAGATGATG
GATCGAACAATTCAAATATTGGAATACTTCTAGTTTGTGGTATTGGTGGAATTGGAAAAACAACACTTGCCAAATTTGTT
TACAATTTAAACTTTGGATATTTTGAAATTAGTTGTTTCTTACCAAATATTAGAGAAACATCAAAACTCCCTAATGGTCT
CATAGCTTTACAAAAGCAACTACTTTCTATCCTTTTAAAGAATGAAAAGGCAAAAATATCAAGTGTTGATGAAGGAATCA
TCAAGATAAGAAATGCTTTATGTTATCGAAAAGTTCTTCTTGTTCTTGATGATGTTGATGAGCCTGATTTGGTTGAAGCA
ATATTTGACATGAAAGATTGGTTTGGATTTGGAAGTAAAATAATTGTAACAACTAGGCACAAAAGTTTATTAAGACCTCA
ATTAGGCCATGAGGTACATGAAGTTGGAATTTTGTACACAATTGAAGCAAATGAGCTCTACAATTTTCATGCATTTGGTA
ATGTAAACAATCAAATAAGCAAAGATTATTACAAAGAGTACTTAGAGGAAGTAATTGAATGGTGTAGAGGACTTCCATTA
GCTCTTCAAGTTATCGGTTCTTCCTGTTGGGTTTTAGTAAGTGTGAATGGGAAAAGAAAAGAGACAATATGAAAAGTGAG
GGAACTACTTTGGAGGAAAAATGAAAAGTCATTTGCAAAATGCAAATGAAAAGTCATTTCTCCCATATCGGCAAAAGAAA
TGGAAATTGTCCTTATAGAAGGAAACACTTCCATTACTTCTTAAAAGAGATAAGAAGATGTCACTCGCGCCGTCGCTCGG
CTTTGGATTTGATTGATAAATTTTTTGCACAAAATTTATTTAATCAGTTTTTGTTAATATTATCTCTTATAAATTTGTGG
GTAACGGTAACATTTCGAAAAGTTGTTACTTTTCCGAAAAGTTGGGTCTGAACAGATTTCACTGAACAGACATGTTCTTT
GCTGAAAATGGCTATAAAAGGAAGTCAATTTTTTATTTTTCAAACACTGAAAATTTTTCTTTCTCTGCATTTATTTTTCT
CTCAAATAAAAATCAAAGTGTCGATCGACTGAGTCTGTGTGACTTGTTGATGTTCTTAAGTTCGCTGAAGTTAAAGAAAT
TTGAGGTACTGCTATTTCTTTAACAGGTTTAATCCGTTTTATCTTGGGAGAAATTAATCCATAACCTTGGGTACAGTGAG
GGAATTAAATTTCTTAAGGACTCGGATTATTTCTTGTATTTTATATTTTTTTTGCTTCATCTTATTTCTGTTTCTGTTTA
TTAACCTTATAAATACAGGTTATTGTAAGTATAACAATCTTACAACACTTCCATAGCTGGAAAATCAAAAGATGTATGGA
GAAGTGCTATAGGAAAGTTGAGAGAAATTCCGACAAATGAAATTGTTGAGAAATTGAGATTGAGTTATGAGTTATTGGAA
GATGATCATGATCAGAATTTGTTCCTTCATCTTTGTTGTTTCTTTGTGGGGATGAAAAAAGATTTTGTAGTTAGGATATT
AGATAAATGTGATTTTTACACATTGGTTGGGATACAAAATCTAATTGATAGAAGTTTAGTGACAATTGAATTTGTGAATG
AGATAACAATACATCAATATGGGAAGAGATATTGTTCGTAGAGAAGCAACTGTGGATCCTGGAAAACGTACTAGGCTTTG
GCATCACACAGATTCTTACAATGTTCTAACAGGAAAAACAGTAAGTAATTAATCATGTTCCTAATTTTTAATATTTTGGT
CATCGTCGTTATAAAAGTAGCTCATTACTGTATTTTATTTTTCTTGTGATTTATATTAGGGAACAGAGAGAGTGCAGGGG
ATGGTACTTGACATGCGTATGATTAAGAAATACAAGTGTTCTGGGTCCTTAATACCATTGAAACAAAGTCCAATTGGTTT
TTTCACAGCTTGGAGTTCAAAAGTGGGGAATTTTAGTTTACAAGATCATGTGAGAACTGATGCCTTTGAGAAAATGCACA
AGCTTAAATTTCTCCAATTCAACAAAGTTAAAGTGAATGGAAGTTACAAGAACTTTCCAAAGGGATTGAGATGGCTATGT
TGGAGTGGATTCCCAGAGGAGTGTATACCAAATGAGTTTCCAATGGGAAATGTCGTTTCTATCGATATGCGATACAGCTG
CTTGAAACAACTTTGGAACGGATATAAGGTAATTAATTTTCTTTCATCCTCAGTTGGGTGTCAAAAGTTAACACGAGTTG
AACCATTGCATCAGTTTATAAGCCTCTTGAATTGGCCTAATCTTTTGAAATGGGCTTCTTATCCAGTGTATATTACTTAT
ACTACGACTTTTATCAAACAAATGACTTAATTTTCTTTGTTTTGATGCATTAGTTTCTCCGGTACCTAGAGATACTGGAT
TTGAGCCACTCCACTGAACTCATCACAACACCGGATTTCTCAGGCCTTACCAATCTTGAAAAGTTGATACTCGAACAATG
TACAAAGTTAATCAATGTTCATAACACCGTTGGATGTCTACAAAAACTCATGATCTTGAACCTTAAAGATTGCCACAAGT
TAAAGATTCTTCCAGATAGCATTTGTGAGTTAAAATGTCTTGAGACACTTAACATCTCAGGCTGCTCAAACATTGAATAT
TTACCAACAGAGCTTGATAAATTAACATCACTAAAGGAACTTTATGCTGATGGGATCTCAATGATTAATTTGGAGGCCCA
AACATGGTATTCATCTTTGTGGGCTTGGGCCTGGAAAGGAAGAGGCCCATTATTATCTCCTAAAATTCATTTTCCCAAGT
CCTTACATGTGTTAAACATTGCAAAATGCAATTTATCTCCAGATGCTTGATTTAGGCATTATGACCTCACTACAATGGCT
AGATTTGGGAGGAAATCCGATTGACGAATTACCAGATAGTATCAAGAATCTTACGAGGCTGAAAACTCTTAACATCGCGT
GTTGTACAAAGATCAAGTACCTCGAAGGGGTACCATCAAATGTAACGGATGTAAATGCTGATGGATGTATTGGAGAAAGT
AGGTTCTTGTGCTAA
>Solyc01g008800 TIR-NB-LRR
TTATATCTGTCATACATCATTCCACATAAAAAAGCAGATCGAATACTAGTTAGCAGAATACATGATACAAGTTGCATGTG
TATATTTACCTATATTTAAGCTGAATTCCTCGATTTGCAAGAAAGAGTTGCAATGTTTCTGAAGAGACGGGCTACACTCC
CACGAATATTAGAACGTGACCTTTGTTTCATAGAAGAGGAGCAACTGGCTTCATTGGTGACGGAGTCATGATGTTCACTA
TTGTTATATCTACTGCTCCTGATCCCAATGTAACGTTCTGTTGGTTCATCGTTATTTTCCCTCATCTGTAACAAGGTCTC
AACAAGCGCAGGCTCATCTTTATACAACAAACGACATCCAAGCTTCTTCATTTCTCCAGAAAATGATAACGTAATGAGCC
TATAGTCATTCGGTGTTTTACCATTTGCCTTAGATGTATTCCATAAGCTTGAAAAAGGTACCAAGAAAAAATGAAGAGTA
AGTTCAGTGGCACATTCTGAATAGTCAGATGATTCTGTCTCACATTCCGAATAATCAGAGAATTCTGTATAACATTTTGA
ATCGCGGGATAAGTTCAGTTCCAAGGTCATCCACGACATCCCATCATCACATAACGGAATCAAGTGAGCTGTGATGTCAA
TTAGTTCACTAGAGTAACATACAGCAAATCCCAAGAAGTTATCTGGTGCATACCAATTTTCTGGCAAACTGATGGATACA
ACACTTGTATCCATTCCTTGATGGTGGAACCAACTTGGGATCTTCTTCTCGGGATAATGAACCGTAAACACTCTAATTAG
TGATAAGAAATCTGAAGCAGAGATGTCATGCTGCAACGAAACGATCCTCTGAGACAAGGAATGTGGAAATGAACTATTCG
AATTCAGATCACACATTACACTGTCTAACATGTGAATCTCTGATTCCACTTTGATGGTACCGATGATCTTAGGATAACTT
TCTAAACTAGAGCAACCCCAAGTCCGGATACATTTAAGGGAATCGATGCACATACCTGGAAACCTCTTAAGGCGTTTACA
GTTATACAAGCATACGTGAGTGAGCTTCTCGAAAAATCCCAGGGAATGATGAACCTCTTCAAGACTCATACAATCTATCA
GATGCAAAAAATACAAATCAGGCATCAACATGAAGTCTGGTAACTCTTTAAGCCTCGTGCAATATGATACGTCCAAGAAT
CGAAGACCACTAAGTTGAGCTATGCTTCGAGGCAAATGCTCAAAGTTGTTTCCATCAAGATGTAATTTGCTCAAAGAGGA
TAAGGATCCAATGTCTTCCGGAAGTCCTCCATCTACCAGATTGCAGTAACTGAGGTCCAAATCTTCCAGTGAGCGTAATC
CATCATTCACCTGAGGGAACTCTTTAAGGTTCGGACAATCTGATAAGTACAAGAATCGAAGAGCACCAAGTTGAGCTATG
CTTCGAGGCAAATGCTCAAAGTTATTTCCATCAAGATGCAATTTTTTCAACGAGGATAAGGATCCAATGTCTTCCGGAAG
TCCTCCATCTATTAGATTGCAGTAACCAAGATCCAAATCTTCCAATGAGCTTAACCCTTCATTCACTCGAGGGAACACAA
AGAACACTCCACCTTCAAGGCCTACTTCTGAATTTCGTTTTGCAAAACTCAAGAACTTAACCTTGTTCAAGCAGACGATA
GAAGATGGAGGTCGTGAAACTAAAGTGCATGTGGCATCAAGCTTCTCCAACTTTAACAAATCACCTATCTCTTCAGGCAA
GCTTTCAAGTTTCGAGCAGTACGACACATCTAGCTCCACCAAGCTTTTCAACATGCAAATGCTGCTAGGAAGAGATACAA
GTTTTTTCATGTCTTTTAAGTTCAGCTTGGTAATATGAGTTAGGTACTGAATACATGACGGTATTTCCCTTATTCCAGAT
CGTTCCATCTTAATCTTCAACTCCGGCTTCACTCCTCCGAGGATTTCTGGAAATGTATCTAAGCTATAGCAATCATGCAG
ATACAGATATTCAAGAGATTCCCCGCTAACACATGAAAACCTCTTAAGGAGTGTACAAAAACACAAATATAACAAACTGA
GTTTTCTTGAACATCCGAGGGAATGGTGAACCTCTTCTAGATTACTACAATACGATAGATTCAAATACTCCAGATTTGGC
ATCCCCGTGAAATCTGGTGTTCTCATCAGGTTTGTAGAGTAGCTAAGATCTAGCGTCCTTAGAGACGGCAAATGCTGTTT
AGAACACAGAAAGTATTCTTTTCATATCTTAAAACTCACGAAAATGTTAAGATGTCGATCTATTAGAGAGAAATGAAAAT
GCAATTTAGCTAGTGTACCTTTATTCCAGTCCATAAATGATGCAACGCCAAACTGAACCGGAGATTAAGATGAACAAGTC
TTTTGGGTTCAAAATTTTCTGGCAACGACTCCCAAGGATAGTGATAAAAGGCAAGCCAACGCAAGCTGTTGGGAAGGTAC
TCAATGGAATCAACATGTATCTGAAAACCACCAATATATAATATCCGAAGCCTTTTCATATTCTTCATGGCTTTTTCGCT
AAAGCATAGGTTTTGAATATATTGTAGCCAGATTGCTTCCATTGCTTTAGTCCCCTGATAAAAGGATCATTAGTGCCATG
TTTTGTATCGTTTATTATTGCACTTGAAGTTCTTGATGAGCTAGAACAACAACATACTCAGCGGGGTCTATGAAGGGTAG
AGTGTATGCAGACCTTACCACTACGTAGAGAGGCTGTTTCTCATAGACCGTCAGCACAAAGCATTATATAGAACGAAATA
GCAGAAATGAAGATAGTCATGGAAAAATACTATAGACAACCTGACAAATCATCCTAGTGATCCTAAACAGTTGTCATAAC
AAAATAAAATGACAGATAATAACCAATCCTAAAGGACAAGAAACTACAAGAGTTATACTACGACTAATAGTATAGAAGAA
TCAGGAAGACAACATTCGACTGTCCAACTAATCTCCTACGTACCTTAGTCTGTGTCCCTCCAATCTAAGGTTATGTTCTC
GTTAATTTGAAGTTGCATCACATCTTGTCTAATCACCTATCCCTAATACTTCTAAGGCCTACTTTTCTTTGCTAATATGA
AAAGTAGGATTGCTCATCTATGTTTGCTCGGACTCTTCAAAAATGTCATCAGGTGACTGTCGGATCCTTCAAAAGTAGTG
CATTTTCTGAGGATCCGACAAGGGTGTGGCAACAATTTTGGAGAGTCCGAGCAACTTAGCTCAGAATACTATTCAGGTCT
TCCTGGATACAAATGGCCACACTAGACTAATTTGTGGCTTAATAACATAAGATAAACGGATATAGTAATATTGCATTGTT
TATTTTACTTACTGTATCGTTGACCATCACTTCTTCAAAATCTTCAACGTCCCATAGTCTGCTAGCTTCTCCTGAATGTT
TTTGCATTTTCACCACATATTTACCCATCTCTTGTATCAAGTCATGCATTTGAATCGTATTATTATCAGAGATGAACACG
AGAGATTTGTCAATTAGGACACGCAATCCAATATTTGCTCCAGAATAACAGCTCTCGAGAATTTGCATGATGTGATCTTT
TACTTTCCCTCGAAAGAAACATGCTATATCCAGAAATATCTCTTGTTGTATGTTCTCCAATCTATCATAGCTAATTCTGA
GCTTCTCAACGATTTCCGAATTGGACTCATTTTTCATTTCCTCTATAGCACTTCTCCATTCAGTTATGTCCCTCTTATGT
AAGAAAGAGCCCCACACTTTCAGGGCTAGCGGAAGGCCTTTAGCATGACGTATAACCTCCAATGAGAGCTTCTCAAAACA
TTCATCGGGAACTTCTTCTTTGAAAGCATATTGGTTGAACAATTTAATAGCATGACGATCAACAAGTGTAGACACTTCAT
ATACTACATCATTCTTCCCAATCAAATGCTTATCTCTAGTTGTTGTAATAATTCGACTTCCATCACCAAACCAACTAGGA
TTCCCTGCTAGGTAATCCAAATGGTCTCTATGATCTATGTCATCAAGCACAACTAAAACCTTCTTAAAAGGAAGTCTACG
AGCTATCATGTGCTTTCCGTCCTCCTTATTATTCACGTAACTATCTTTTTCCCTTAACAACTCTGAGAGAAGGATATTTT
GCAAAGAATGCATTCCAAATCTGTTTTCTTTAACATCCTCAATGAAACAAGCAGCTTCAAACTGATACGAGAGTGTGTCA
AAAATTGCCCTTGCTATTGTCGTCTTACCAATTCCCCCCATGCCCCAGATCCCCACTATACGAACATCATTGACTTCAAG
CTTTAGTAGGGATTTCACTTCCTCTAAATGAATGTTTATTCCCACAACATCTTGCAAATATGATACTGAAGTCTTGCATA
ATTTGGACAAAACTTGGTTAATTATTCGTTGAATATTCTCTGATTCAACCCTACATAAACAAGAAGATTAATTGTAGATA
AGAATAAGAAATTCAAGTACTATATATAAGCGAGCATAAAGATGATACACTCAAACTAATTTGTGTATGACTCGTAGGAT
CTGTGTGTCTACCTACTTATACACACCTAAAGTCAGTTGAGGTCAAGTTAAAGAACACGTTTATGTAATTATACTCACCG
TTGGCGGATGTCATGTCCTTTCAGATCTGCTGCCTCACATAGAGCAGTTCTCCATCTTTTCACCTTCTGCATTCCTTCAA
CATCATCCTTAAACTGCAATTCATGTTTGGCAAAAGCTTCTGCAAAACTCTCACTTTGGTATCTAACATGTGATGGATCC
ACATCATAGAAGACCGGTATGACTGTTTTTCCATCTTCATCTTTGTAGCATTCCATGATCTTCACTAGTTCATTCAAGCA
CCATCTTGATGTAGCATAATTCTTCGAGAAAACTACGAGGGCAACTTGAGACTCTTTGATAGCTTTCGAGAGTTCTTTTG
AGATAGAATCGCCATCCTCTAGCCTTTTATCATCTTGAAAGGTCAATATTCCCTTGTTTTTCAAAGCTTGGTACAAGTGA
CTTGTAAAGGTTTTACGAGTATCTTCACCTCTAAAACTTAAAAACACATCGTACTTCCATCGAGGAGAGTGTTGTGAATT
ACTCACAAAAGAAGAAGAAGAAGAAGATGCCAT
>Solyc01g014840 TIR-NB-LRR
AAGTCAGGAATGATCGGGGAAGAGCCGGAGAGTTTGGGATTGTCCAGAAGTGCATTGTGTCTCCAATTGTTGGGATGCAA
ACCAAGAGGTCCATCGATATTTCTAAGTCATGAATGATCGGGGAAGAGCCGGAGAGTTTGAGATTTTCCAGAAGTGCATT
GTGTCTCCAATTGTTGGGATACTACAGAGCAGCCAGAACCAGTTGTCATTGAATTATCTTTGTGCTCATCTGGAGAGACA
TCAAAAACGTCAGGCTGGTCAACTACCACACATGAGGTAGCCTCATCTATTGCTTCATCAACTCGCGGATCATCAGCTTG
AGGGATCTGTGTAGTTTGGGGCTGTCCTGAAGAGCATGACTCATCCCTATGCTGGAAGCTTTGTGCTGCAGAAGAGCTTG
GTGTTTCCATTTGTTGATCAGGAACTATGCTGGTGGAGCACGAATCCTTCATCACTTGACGAAGATCAAGGCGTCTTCTC
TTAACAGAAACATCTTCTTTTCTGTGGCCTTGGTCATCATTACATTCTCTAAACAGATCAGAATTCGGAGAATCAACATC
ACATTGGACCGCGATGGTTGATTGATCTATCTGTTGAATTTTCTTCTCATACACCAGAAGAAGCCCCCATTTTGTTGCAA
TGTCTGGTTCTAACGATGCCTCGAAGAAGCAATACTCATTTAGCAGCTTCTTCCCTTTCTCACATGCTACAAAAGGTATG
TAGTTAAAACAAATGGAGTATTTACTACCATGAGAGCAAAAAGTTTGGCGAGCAACAATCAGACATTTTTTCTGGAGTAC
ATCATGTTCTTGCCTGTTATATCTTTGCACTAACTTGGCAGTAACCTTAGTGCATCCGAACCTACGACTACTACCTCGTT
GTGATTTATCATTTGAACATTTCTGGTTCTGACCAATCACCGATGGTACACGAAAGCATAAAACAAATCCTTTGATGAAT
TTACTTTCGTACCAACGTGGATCAAGTTGAGTGGAGAATCTTTTCGTTTGTTCTTTCCGATAATAAGTGAACCATTTCCA
TTTTATATCTCCAGGGAAGAAAAGGCTCAAGGGCGGCCTTTTCTCACACTACAAGAAAGAAACCGGTATAAGCTCCAACA
TAAACATAATTGGATAAGCAGAAAAATCACGAGAGAGAGCTGATACCTGAGATGCCACACTAATCATGCGGAGGACAAAA
AGCAATAAATCAGTCAGTTCACCTTTGTTCTCGATATGGCGAGTGAATGACACTGAATAGAGATCTGAATATTTGGTAAG
GAAATCAGGGATGCTTTTCAAGATTAGAGGATCACATGCATATAACTCCTTTATAAATGGCGGAAGTTCAGGCAATGCAA
GCTTCTCACAAAATGTTATGTCTAAGTAATGAAAGAGTTGATTGGTACTCTCATCATTTCTAGTCAAATCCAAGTGAGCT
AACGAAGATAAACCTCCAACATCTGGAAAATGTTCTGCACTACATAGCCTGTTTTTTTTTAGCTTTAACACCCTCAACGG
CAACGATACACCTGATGAAGGCGGGAACAGAAAAGTTGCACCTTGTCTGTATCCAGACCAACGAGAAAACGATAAGAAGC
TTAGCTCACGAAGATCTGTAACTGAAGTTGGTATCTGGGAAATTGAAGTACCAGATACTACTAGCTTCTTTAACAGTTTC
AAGTCACCAATCTTTTCTGGCAAATAGATTAGTCTTTTGCAATTGTAGATAAGAAGGGCTCTTAGATTCTTCAGACAACA
AAAGCTGTTTGGAATGCTTACTAGATCTTTACAATGACTTAATCTAAGTTGTTTGAGGGAACGAAGATTCCCGATTGATG
CTGGAAGCTCTACTATCGGGACATATTCGATAACAATGTCCTGTAAACAGTGCATTCCGTCTGGTGGCGGAAATATAGTG
ACTTTTGGAAGACAAGAAAGTTTGAGAGTCTCAAGGGATTCCATCTGATCAAAATTTGGAAGCTTCTCAAGGTATTGACA
GTTAGTCAGCTCTAACGTCAATAAACGGTGCATCCCCTTGGTTTCTGGCAATTCCCTCAATTTTGGAAGACAAGAAAGTT
TGAGACTCTTAAGGGATCCCATCTCAACACAACTTGGAATTTTCTTGAGGCTCGGACAATCAATTAGCTCCATTGAAGTG
AGTTTCATGAGAACTCCAAAAGATGGGCTGACTTCTCTCAAACTGTTACATCCCTCTAGCTTTACTCTCTCTAAATTTGG
CATTATATCGAAGCTTGGAACTTCTTCCAACTTCTCACAGTAGCTGAGGTACAAAGCCTTAAGTTTGTCCAATCCCTATT
TAGAATGGTAAAATGTTAGCGAAGATGATAAAACACCTCTACCACTCATAGAGAACGATACACAATAACAACATATCTTG
TGTGGTCCTACATATGGGGCCTGGGGAAGGTAAGATGTACAGAGACCTAACTGCTATATCTATGGGGTAGGGAGGTTGTT
TTCTGATATACCCTCAGCTCAAAAGAAATGTTATCTAAGCAGGGTTGCAAGAAAATATGACAGCGAAAAAGCAACCACAC
GACTACTAAATACTAATAAATGATAGGGTCATGTCATAAAGAACAATATACGAATGATAAATTAAACTTAGAAGTGTGGT
ATCCTATTTAAATGATGAAAAGTTGTTCCTCTCTCATAAGTAGATTGATTAAGAGTGAAAAACTCAAAGGAAAGCTATAG
TAAGAATCGTACCTTTGAAATTGACCAGAGCTTCTGGAGTGTAGTACTTTCAAGTATATCGAGACGAAGAAGCTTTGAAG
GTTCAAAACTCTGTGGCAATGAATTTAAAGGGCAACCTTCCCAATCAAGCCACCTTATGCTGCTAGGAAGATGAGTGATC
GGATCAATAGAGCAGAAATTTGTTGCTCTTACTTCAAGCACCCTTAATCTTTTCATTTTCCTGAATGTTTCATTTATGTT
GTAACATGATATATCCCGTTTTCGTACGTAATCCCTTGGGATCGATAGGCCCTCCACAGCTTCTGCCTCCTAAAAAAAGG
AAACAAAAGAATAACCTTTAAAGAACACTATATCCTGAAATCATATCCATAGCCGAAAATTCTATTAAAACTTGCAAGTA
GATTGACATGAGTTCCATACAGTTCATATGCATGAGGTAATGACATATCTTACCAAATTTCCAGTAAACAAATCCTCGAT
GTCCTCGGGAAGCCATATTCTGCTCCTTCTTGTGTCGCCTTGTCTCACGATGTGCCAGGCCATTTCTTGTATCAAATCAT
GCATTTCGATTGTGTCATATGGTGAGACAAATAAGAGAGACTTTTCAATCAAGACTCTTATTGTAGATCCAATATCACAA
CTCTCAAGCATTTCCCCTACAGAACTCCTCAATTTTCCTCTATAAAAGCATCCGATATCAAGAAATAGTCTCTGATCAGA
AGGACTCAGCCCATCAAAACTTATCTTAAGCTTAGCAAGAACATCATCTGGCATATCCTTAAGTCTGTCCACTGTGCATT
TCCACACAATCTTGTCTAGCCCGCAGAGAGACGAACCTAGAATTTTCAGAGCTAAAGGGAGAAAACCGGCAGTCTGTACA
ACTTGATTTAATAGCTCCTCAAAATCTTTATCTGGAATTCTTTGCTTAAAGGCGTGTAGGCTGAATAGCTCTATCGCTTC
ATCGCGAGTCATCAAGTTGACTGAATACACTTCATCCACCACATGATTATGTAACAAATGTTTATCTGTTGTAGTAATCA
AAATTCTACTGCCGATACCAAACCAATCACGCCCTCCAACTAACATTTCTAATTGGTCCTTTTGAATTACATCATCAAGA
ATGATCAAAACTTTCATCGAGCGTAGTCTTTCCTTTATGATTCTCATGCCTTCATACACACTTGCTATAGTTATACTTAC
TTTGAGGATTTTCGAGAGGAGAACACCTTGCAGATATTGCAGTCCATGTGTCTTTTGCATTTCTACAACATTATCCAGAA
AACAAACTCCTTCAAATTGGCCCCAATATTTGCCAAACACAGCTCTTGCAATTGTTGTCTTACCAATGCCTCCCATCCCC
CAAATTCCAATAAAACGAACATCGAGTGTTTCCATCCTTAGTAATGAACTTACTTCCTGCACTCGAGATTCCATCCCCAC
CAAATCATTTTCTATGGTTGAAATAACTTGACATAATTTACTCAGTATGCCTTCAACTACATGCTGAATGCAATTAGATT
CATACCTGTACATGAAATTGCAAAAACAACTTGAAATGAGACTTCACAAACAATGCGCATTATCATGACAAAATATATCC
TTTGAGAAAGGACAATATTGTTAAGAAATTAGACTTGACGTCTAACTTAACCCCAAAACCTAGTTCATGAGGTGAAAATT
GATCAACACATAAGAGGACACATAAGCTCATATCGAAAACTAATGTCGGACTTCAACACCCCTCGCACATCGAGGATTAG
ACATTAGAGGAGAGGGGTGGATCTTAGTCAAATGTTAAAATTATGGAACTTAGGCCTAACTCAACTACAAAACTAGCTAA
TGAATTAAGGATCGCCCAAAATCATATAAGGAGAGAAAAACTTATATTCCAACACACAACAAAACATATTTTTATTTTGA
GCCCTACCCTTTATTTCTCCCCTTTAGATTGCATAAGGATAGTATAACTACTTTTAGTATTAACATATGATTTTAATAAT
AGTTGTGTTGTTCAAACATATCTTGTAGGCTATTTATTTAGTTAATGATGAACTAAGCCTTTAAATTTCCTTTCCAATAA
CTTATTTTTATATGGTTGATTGAGAACATATCTCCAAACTACAGAAATATTTTTCTATTTCATCAAATACCTAATAACAA
TGATGAATCCCCCTCAATACTGAAAATCATAGTCTGCCCTAACTATTGGCAAGAGAAAAGCCAGGATTTTGAGTTAATGA
ATTTTGTACTACAATTCTTTTTATTTACTGCGTACTAAAATAGATTATTTGTATATATATACTACATAAATACAGAGTTT
GAGCCAACGCTACTGAATGACTATTGGAGTTAAGGTATAACTGACTGACATGAATAAGAAAAAGATTAAGCAAATATCTC
AGATAATCACTCAACTAACAGTTATTATCTCAACTAAATCAAATATTTTTCAACAACAAAAGTAACTTTTTGAGATAATA
ACTATTACCCGTCATAGCCATTTGGCAAATCATATCCAGCTATTTTGCCTGCTTGACGAAATGCATCCCTCCAGCATAAC
ACCTTCTCAACATCATCTTTCAAATTTTCCTCATGTATAGCAAAGGATTTAGCAAAAGTTTCACTTTGTTTAGTTACATG
TGATGGATCTACATCATAGAATATAGGTATCACAGTTTGTCCTAATTCTTTTTTACATTCCATGATCTTCACAAGTTCAT
CTAAACACCAAGTGGATGATGCATAATTCTTAGAGAATACAACAATAGCAAATCTTGATTCTTCAATAGCTTTAACAAGT
TCAGGTGAAATGGTTTTTCCTCTTTCCAATCTTTCATCATCTTTGAATGTATGAATTCCTTTTTGTTTTAGAGCATAGTT
GAGATGACCAACAAAAGTTTTACGCGTATCTTTACCTCTAAAACTCAAGAAAACATCATTCTTCCAATTTTGTGGGCAAA
TAGAAGACAT
>Solyc01g016960 NB
CTAATTTCCTAATGTCTTGACCAGTTTTAAGTGATGTCCCGCAATCACTGAAATTGTTAAGAGTATTCCTTGACATTTTT
TTACTATTCTCTTTCCAATTTCTTTAAACTCGAGAGGACAATCATGTTTTGGTCCAAAGACCTTATCACAAAGTAACTTC
CAAATATTTTCTAAATTCAAGAGGTTCATTTTCTGAGGGCTAATAGGATTTGCATACATTGCTTCGTTTGTTTCCCTAGT
AGTCAATAAGATTCGACTCCTATTGTTGCAATCAGGAAATATTATCTTATGCTATCCCAAACATTCGTACTCCAAATATC
ATCAACGACAACAAGGTATCTTGGACCATTCAATTTTTTTTTTGCGACAAATCGGCTTACTCATTTTCATCCTTCTTATC
ATAAATATCTTTTGTGATGTCAATATTTGTTTTCTTTGAAATTCAATGTAAAGATTCTGACAACACATTTCTACTTCCAT
ATTCTTGAGATATTGTAATCCAAACATGAATGTCAAAATGATACCTGATTGTTAGATGTTCATGAGCTTTTCTAGCGAAT
GTTGTTTTGCCAATGCCATTCATGCCTGATATTGTCATAATATAGACATCCAACGATCCTTTCAATTTTTTAACTATTAT
ATCCAAGTCATCATCAAGTCTATGCACGATATCATCTTCTAAATGTTGAAGCATCCGATTACTTGTAGAAGAAGTGCCAG
TCAATGAATTTCCAGCAGATTCACGAATTTGATCATCATTAATATCACGAGTGCTAGTGCTAACATCAGAAACATTTCCC
ATCACTTCCTTGTTTATTGTATTGATTCATTCAACAACAGTTAGAAAATTCTTGTTTGGTGATCTTTCAAATGGATTTCC
ACATGTCCAGCTCATCTCAATAGCATCTTCTGCATATCTAGCAGGTACTCTTATTACTTCCTCCAAAGATTGGATTTTTT
CCAGTTCACATCTACTTTTACTAACCTCTTTAACAACATTTTGAAAATTCAGCAGTATCATAAAGGGATTTGAGCATTTT
AGCCGTTTGACCTTGAACAAGTTCTGGATGTCTCTGCTGAAACTACTCAAGTGTTTGAAGAAGAGAAATTACCGTTGTAT
AAGCTGTCAT
>Solyc01g017690 NB
ATGTCACGCATGGGTGGCATTGGCAAAACAACATTCGCTAGAAAAGATCATGGCCATCTAACAATCTGGTATCATTTTGA
CATTCAGGTTTGGCTTACAATATCGCAAGAATATGGAAGTAAAAATGTGTTGTTAGAAGCTTTACATTGCATTTTAAAGC
AAACAAATATTGACATCACAAAAGATATTTATCATAAGAAGGATGAAAATGAGATAGCCAATTTGGTGCAAAACAAATTG
AAGGGTCCAAGATACCTTGTTGTTGTTGATGATATTTGGAGTACGAATGTTTAG
>Solyc01g066020 TIR-NB-LRR
TCATTCAGCTACATTAACACCTAGAAACTTTTTAAGCCTCCTGCACTCTGATAAGTCCAAATATCGAAGAGGACCAAGTT
GGGCTATGATTAGAGGCAACTCTTTCAAAGAGGATAAACATCCAATGTCTTCTAGAAGTTCTCCATCTGTTAAGTTGCAG
TAACGGAGATCCAGATCTTCCAATGAGTGTAACCCTTCATTCACGTCAGGGAAAACAAAGAACACCCCATCTACAAACTT
AATGAAAGGCTTTCAAAACTCAATGAAAGGCTTTCAAACTTAGAGCAACCCGATATATTTAGCTTCACCAAGCTTTTCAA
CATGCCAATGCTGCTTGGAAGAGCTACAAGGTTTCCCAAATTTCTTTAATTTAGCACTGTAGGCCAACCCCTCCTTATCT
CGTAGCCTCCAACAGAAATGTCTAGTGTCGGCTTCGGTCTTCCAAGGATTTCTGGAAATTTCTCTAAACTGAAGCAATCT
ATTAGACATAGTTTTTGAAGAGATTCCACGTTTAAACATGGAAACCTCTCAAGGTTTACACAATGGTACAACTTTAAAGA
GATGAGTTTTCTGGAACATCCCAAGGAATGGTGAACCTCTTTAAGACTCACACATGCACTCAAATTCAAATATTCCAAAT
TTGGCATCCCAGTAAAATCTGGTGTTTCCATCAAGCTTGTAGAGTACCGGAGATCTAGCCTTCGTAGAGACGGCAAAAGT
ATCTATTCAAAACACAAAAGGAAATTGTTTAATTTACATGTCGCAGTGTGGATCTCAACCCGAGACTCGTGGGGAGGACA
AATGACGACAAATACCACACAAATTTATGTCTACACTAAATAAACTTTTCCAAGTTCAGGGGAGTTCAAGTATTATGCAA
AAATAAAAAGTATTTTAAATAAAATGTACCTTTCTTTTCGTCCATAATTTATGCAACAAACTAAACCGGAGTTCAAGATG
AACAAGCCTTTGCAGTTCAAAATTTTCTGGCAATGACTTCCAAGGATAGAGATACCAGCTAAACCAACGCAAATTGTTGG
GCAGGTACTCAATGAAGCCATCATGGCAACTGGAATCATGGGAAACGTCTTCTGAATCACTCTCGGAGGGGTACTCTTGG
AGCCATTCATGACTTACATCTTGACTTATTAATATCCTAAGTCTTTTCATATTTTTCAGTGTCTCTTTGCTTAACCATAG
TTTTTTAATATAAATTGACCAGATTACTTCCACTGCCACTGTCCCCTGATAAAAAGATCACAAGCCACAAATTATAACTT
CAGATGTCATCTAAAATACGCCAAATCTTCTCATCAGATTTCTTAGTTTTTAGAGTCAAGTCAAAAACCTTTTCATGAAT
GCAGTGATATAACAAAATTGTAATAATTATTTACAAAATGTTACTCAGAGTAAATAGTTGGTTAATGTATTCTTAAAAGA
TTACTAATTGAGTTATTATGTACCATGTATCGATCAAATTTCAAGTTAATGCAAAGAATAAAAGTTAGATTAAGCATATT
AAGCGGCTACTATACAAATTCATGGCTTGATAACATAATATAAATGAATTTTGATAATTGAAAACTAGAAATTGAATATT
ATTGTGTTGTTTAGTCTACTTACTGTATTGTTGACCAACACTTCTTTCAAATCTTTAACGTCCCATAGTCTGCTACGTTC
ACCTGGATCCTTTTGCATATTCACTATATATTTACCCATATCTTGTATTAAGTCATGCATCTGAATCCAATCACAGTCGA
TGAGCACAAGAGATTTGTCAATTAGGACACTCAATTCAATATTTGCTCCAGAATAACAACTCTCAAGAATTTTCATGACA
TATTTTTTTTCAAACCCTCGTAAGAAGCATGCTATATCTAGAAATATGTCTTGTTGTACAGTCTCCAGTCTATCGTAGCT
AATTTTAAGCTTGTCAACAATTTCTGACTTGGATTTAATTTTCATTTGCTCTATTGCACTTCTCCACTCAATTATGTCCC
TCTTATGTAAGAAAGAACCCCACACTTTTAGTGCTTTAGGAAGGCCTTTAGCATGATCAATGACCTCCAATGAGAGCTTC
TCAAAAGATTCATCTGGAACTTCTTCTTTAAAAGCATATTGATGGAACAATTTAATAGCATCATCGTCAAGTAGTGCAGT
CCCTTCATATACTGCATCATCCTTTCCCAGCAAATGTCTGTCTCTGGTTGTTACAATAATCCTACTGCCTTTGCCAAACC
AATCAAGATCTCCAGCTAGGTTATCCAAATGGTCACTGTGATCTATGTCATCAAGCACAACTAAAATTTTCTTAAACCGA
AGTCTATGAGCTATCATGTGCTTTCCGTCTTCCTTATTATTCACGTGGTTACCTTTTATCCTCAACAGTTCTGAGAGAAG
GATATTTTGCATAGAATGCATTCCACACTTGTTTTCCTTAATATCCGCAAGAAAACAAGCAGCATCAAAACGGTTTGAGT
TTGTATCAAAAATAGCCCTTGCTATTGTCGTTTTACCAACTCCGCCCATTCCCCAGATCCCCACAATCCGAACATCATTG
ATCTCCATTTCTAGTAGGGATTTTACGTTTCCCAAATGAGTATCTATTCCCACAACATTTCGCAAATAATATACTGAAGT
CTTGCATGATTTGGACGAAATTTGGTCAACAATATGCTGAATGAAGTCTGATTCAATCCTATATATAAAGAAAAGAATAT
TGTTGATATATACAGACAAAGAATCAGGAATAAAAATTAGTAGAATACTCCTAATTAATCAGAATAGTATTCCTTCTTAA
TTACTGATATAAATATATAATTCCAAAATATGCAAAAAATATAATTAAGATTCTGTTTTGACTCAATTTTTTGAGGTTTG
TCCTATAATAATACAACATACATATGGTTCCTTTTCAATTTACGTGTTTTCAACTCACCAATCACGGATATCATATCCTT
TTAGATTTGCGGCAGCAGCAAGGGCATTCCTCCATCCTTGCACCTTCTGCATCCCCTCAACATCATCCTTATACCTCGAT
TCGTGTTTGGCAAATGCTTCTGCAAAGCTCTCACTTTGGTATCGAACATGTGATGGATCCACATAATAGAAGACCGGTAT
GACTATGTGTCCAATTTCTTTCTCCTTGCATTCCATAATCTTCACTAGTTCATTCAAGCACCACCTTGACGTAGCATAAT
TCTTTGAGAAAACCATTACTGCAACTTGAGACTCTTCTATAGCTTTCACAAGTTCTTCTGAGATGGAATCTCCATCCTCT
AGCCTTTTATCATCTACAAAGGTTAATATTCCCCTATTTTCCAAACCTTGGTACAAGTGACTCGTAAAATTTTTCCGAGT
ATCTTCTCCTCTAAAACTTACAAAGACATCGTACTTCCATTGAGGAGAGTACTGTGAATTACTCGCAAAAGAAGAAGATG
ATGCCAT
>Solyc01g086810 CC-NB-LRR
TGTAATTGAACTTCATTTAACTCGTATAATCTTACTATGCATAGATGAAAAATTGCACAAACGTACAAACAGAGAGGTTG
CAAAATGCAACTCTGAGAATCCACAAAACTCTTCTAAACAAATTACTGAAAGTTGCACCATATTACATACACTAAGTTCA
CTCTTGCAATGTAAAGAAAACATAACAAATTTATATACACTGCTTATTACAACAGGAAAAGTGAAGTGATGAAGGATCAG
AGAGAGATTATTTACAACAGAAATTGGAAGGAGACTGGAGCTCTACGTCCTTCAAACGACTTAGAGTGAATTTCGCCTTC
CATAGGTCCTAGTCACAGCTCCAGATGGATCAGAAATGTGATTGTTTTCCTTTTCCTTTAGTGAATGTACCATCCAACAA
CCGTCCCTCCAATATGTATAGAATACTTCACGGATATGTGAAACTTTCCAAGCATCAGCACCTAGTTTGTCTGGACGCAA
CGTCATGATAAATTCATCAGGCATGTCAAAGAATTCAAGAACCTTCAGATTTAGGAGGCACTCTATTCCAGTTGGCACGG
TCTCAAGCAAAGCACATCGCTGGATAACCAGCTTCTCAAGATGAGGTACTGCACCTTCCCCGATTGTCACCTGCCTTAGT
CCTTCCAACATGTCAAAATTTAAAAGCTTAAGCCTTTGAAACTTGCCTTGCTCAAAGTACAGTTCCCTTCCGGTGTATCC
TACAAGAAATTCAAGATGGACAAGATTGGGCAAATCTTGGAGATATTTCAGTGGATCTTCTGATAAATGAGTCCACCTGA
AGTAAATTTTGACTAAGGAATTAAGATCTTGAATCCACGCAGGCAACTTAACAATGTGTCCTGTCAAATACAGGCGCTGA
AGAAGAGGCGGAGGAGATGCCATGTAAGAAAGATCAAGTATCTCATGCTCTTCCACCGATTTAAGATTTAAAGACTCCAG
CTTGCGGAGCTTTTGAATTGATGAGCACACTGTCCTCCCATCTTCTTTTCTCAACTTCAGAATACAAAGTCGTCTCAGTT
CACCCAACATTCCTACTTCTCTAAGTATGCCACTGCCAGGGGTGGCCTCAATATACACAAGTTTCTGCAAGGCTCTCAAA
GCTCCAATTCCTCGGAAAGCCTTAAAACCTGGTGAACAGTTGTAAGGAAGATACGAATAGGATACATGGCTATAGACTAA
AAGGTGACGGAGATTTTCAAGTTTTAAAATCTCCACAGGCAACTCAGTGACATGTGTCTGCTTGAGATCTAATATTTCTA
GCTGTTTGAGTCTTCCAATGGATCTTGGAAGTACTTTCACATTGGTATTCCTCAAGCTTAAATACCTTAAGTGAAACAAT
TGGAAGACTGTCTCTGGAATCATTTTTAGAGGAGCTCCTCTCAAATCTAAAACCCTTAGCATCCGGGAGCTACCAAGCAC
TTGACTTATGCAAGACAAGGACTGTGGATCTGCTACACCAAATGTAAGCAAAGAGCGAAGTTTAGTGACTGACCTTTTCA
CTTGTAGGTTCCCCAACATGCCATGCATTGAAAGCCGTCGAGTTTTTTCAGGCCACAATTTATTATGCTCATCAACTGTT
GCAGTAAAGTTATCATCTCTTGATTTTGATAGAATAAGCTCGCGGTACAGATCATGAATCCTACCCAATTTCATGCTACC
GTCATCATTGTACTGCACAGGGTGGATCAAGCTTCTGTTGATGAGCTCATTGAGATAGCCGTCTGCAACGTCTTCAACTG
TCCTCCGTTCTTTTTGTTTTACAAATCCTTCCGTTATCCACCGGTAGATCAGTGTATTGCGCTCAATTAGATAATCCTCA
GGATAAATGCTCAAATACAGGAAACATGGCTTAAGATAGTAGGGGAGATCATTGAAACTGAGTAACAAAACTATTCTCAT
ACTCTCAAATTTGTCATTGCAATCCAGTTCAGGGCCAAGGCTGTGATTAAGCATTCCCCATTCCCTAATGTTGTTCCTGT
TCTTTGTAGCCAAAACCCCACCAACGGCCACAATAGCCAGCGGCAATCCACCACATTTTTTCAAGATGTTCCTTGAAATG
CTCTCCAAATGTGAAGGACATGAAAAGCCATGAAATGCCTTTTGGCAGAAAAGAATCCATGACTCTTCAGTAGACAAGGG
TTTCACCTCATAAACATAGCCATTGGTCTCTATGCTACAAAAGGAAGCCACATCCAAAAGACGTGTTGTGAGGATAACAC
GACTTCCGTCATTTACATCAGGCAATGCATATCTGATAGCTTCCCAAGCTTGAATGCTCCAAACATCATCAAAAACTAGC
ACATATGTTCTTGATTGCAGGAATACTTTCGCAATTGTTTTTAGTCTGTTACTACTCATGGTGTTTAGACCTTCAGGTGC
TGGCTGCTTCACTTCATCGTAGAGCTGTTGAATCATATCTTTCAAAACTTCCTCAACCTTGAAGGACTTGGAAACTGTTA
TCCAAGCAAGACTATTGAAGTTTTTCTTGACTGTTGCATCCTCATACACTTTCTTAACCAGGGTGGTCTTTCCTGAACCT
CCCATTCCCACCACCGAAACCACCTTAAGTCTAGGATCATCCTCCACGAGCCAACCGATTAGCTGCTGTGTGGGATTTTC
AATGCCCACAAGCTCAGCTTCTTCTAACAATAATGCATCACCTCTGCGATCATTTGCAGCATCGTAGGCATGGTTAGAAT
TTGAACCTTGCTCCGGGACATAAAGTTTGTAACGATACCTCTGATGGCCCATTGCAATATTGTCAACTCTTGATTTGATG
GCTTGGATTTCAACGACAAGTTTATGGCGGAATTTGATGTTTCTGATTGAGAAAACCAATTTAGCAATGAAACAACAAGA
TCCACGATAGTGATGATCATACGACAAGAGCATGGACTCATCAAGAACATCCTCAATGTCATTAGCAACATCTCTCACTT
GCCTAACCCAAACTTTGACCTCAGCATCTCCCTCTTCGAAAGCATCAGCCACACCAAGAAAGGCTATCATTCTCTCCAAT
TCATCTTTGATATACTGTATATCATGCTTGACTCCCTGAAGCAATATTGCTTCTTCAGCTAATAAGTTTGTGAGTTTGTC
AAGTATGAAAACGACAGCACAGTCTGCCATCTCTACCTGATCTTCACAAGTGTCTATGCTCAT
>Solyc01g087200 CC-NB-LRR
TGACCATATCTTAAAAGTGATATTTTAAGCAAGCGTAGATTTAAAATATTTTTCAAATTTATGGACTAAGAAGTCAGAAT
GAAATTATGTTATATATCACACACTCCGCTCCCATCATCCCTATTGTAGATCATTTTTACCTAGTACAATCATATTCCTA
GTTAAATTAAAGTAACAATAACAAGAAACTTAGCAAGTCAAATACAGATTTCTCAACTCAAGTTCAATCTAGTACTGCTC
TCCAGAAATCGAACAACGAGGAAGGTTCATCATCGTCAACTGCAAGAGAGAAACTCATCGATCAGTCAGAATTTCGAGCT
TACTCAATGTGTGATTTCAAGAAATATTTCATATTAGGAAAGCTCAGAATTTGAAACTAGTGCTGACAAACTATTCAGCT
GAGGGAAAACTTACCATAAACGCGTATGTCAAGACAAGAGTTTCCCATGCTCTCCTGTTCTTCGCGAATTTCATTTGCTG
AATTCTGAGCAGAAGAGCTGCAGCAAATCAGTTCAATCATCTCCAATGTACATATCTCTCCAATATCGATTGGTATTTCC
TCAAGACAGATGCATTTCCTCAAAACTAACTTTTGAAGGTTTGGGAAGTTAACACTACCGGCTTCCCAGTTCAGTAGACG
TGGCTCAGCAAGCAGTAGGAACTTTAGCTGGCTAAACTCGTCTTCATCACTTAGTGTCCACGCACAACCTTCAAACTCAT
TATCTCTAAGTTTAAGCACTTCAAGATTGGGCAATGCAGCTAGACTTGCCATGTCTTGAGAAAGCAGAAGACAACCGGAT
AATATTAACCTCTTAACAGATGTTAAGGAAGCACACCAGTTTGACAAGGTGAGCCGCTTCTGACCATAGCAGACGCACTT
CAATGTTTCGAGTTTCTCTAAATGTACCAGATTTTGTAAGTATTCAGATGCATCGTCTGATGCAGCATCGAGGATACTCA
CTTTACGTATACTGGGAAGGCATGAAAAGACTTCCTCTGTACAGCTCGCAAAACATAAGTGAGAAAGTTCCTCCAGATTG
CTGAGCCCCAAAACATCATCTGTTGTGGTACTTCTTTTAGGCTTAGACAGATAATTGCCACTCAGTAGACGCAGACGCCT
TAGCTGTGTCATGTTCCAGATATCCCGAGGCAGAACCAAAGTTTTGTGCATATAATACAGTTCCGGCTGTTGAAATACCA
AGGTTTGCAGATTATAGAGATGAGACACTGATGCGGGGAGACCACCATTTGATCGAATCCAAAGGTACCTTAGATGAGTT
AGTTGTGTTATCTCAGCTGGAAATGCAGGAAACATGTGAGAAATAATTGCCAACACTCTGATATGTTTGAAGCTCGCGAA
TAAGGAAATTTGCCTATGAGGCGGAGAAGAGATTGACAGTTCACCCCAGAAAAACATTGATCGAGTTACATGAGATGACA
ACTCACTAGAATCATTTAGAGAAATGTTGGAAAGAAAGCTGAAGCCACGACCCTCGTTCCTCTGTGCTAGGAAGTTTGAA
ACATATCGAGCTGATGTCACGTGCAGGAACTTCTCTTTCTGAGCTTCTCTCAAGCTCAAGTCCCTCAACAAATCATGCAT
GCCACAACTTCTGATCTCACCATTGAACCTCCTCTTTTTAATCATTATTAGATTTCTACTAATAAGATCTTCCAAACACT
CTTCTGCAACTTTTTCCAAGCTCTCGACCCTTTCGGCTTTCAGAAACCCTTCAGCAACCCAAACTTGGATTAATGTCCGA
GCTTTTATTTCAAAATCCTCCGGAAAAGCACCTATAGAGAGGAAGCATGGCTTGAGGTGGTTCGACAGGTAATTGTAACT
CATACCGAGCACTCCCAGGCATTTATCTGGATCATTCGCAACAACTGAATTAACAGTCTTGGCAACAGTGATCCAACTTT
CTCTTCTCATAGAAATCTTAGAAAGATGCCCTGCAACCACCAGAATTGCCAAAGGAAGTCCACCACATCTTTCCGCTATT
TGCTTCCCGATATCCTCTAACTCAAAAGGACAAAGATCATTTACCCCAAATACCTTGATGGAGAGTAATTTCCAACTATC
ATCCAAACTTAAGACCCCCATCTCATGCAAAGGGCTATCAGGATTAGCATAAGCAGCCACATCCTTAAGCCTACTCGTTA
ATATGATACGACTTCCATTGTCATCATCTGGAAAACATCTTGTCACATCGTCCCAAACTTTAGTACTCCAAATATCATCA
ATGACAATAAGATATCTTCGATCCTTAAGTTTTCTATATAATGACTCCGCTAACTGATCCTCAGTTTTCTCTACAAGCTT
ATCCGCCGTCATACCAGGAATGCAACGGGCTAGACTTAACAGCAACCTCCTCATTCCATACTCTCGAGATACTGTAACCC
ATGCATGAACATCGAAGCGAGACCTAACTCGGGGATAATCATAAGCTTTTTTAGCGAGAGTCGTTTTGCCAATCCCACCC
ATACCTGTAAGGATGATCTCACATTTATAGAAGTAAAGTGACAAAACTACTTTTTGCTGCATTAAAATATATAATTGAAC
TTTAATTTACTCACTATAACAGTAAATTTGCTACATTTATTCACTATAATAATAAAGTCACCAACTTTGATTCAGTCTCC
TATATCAAAAAAATCTATCCGTAATGTACTTTAATAGGTAATAGGTAAAGTTTAATGATCATACGTCAAATTAACCCTAC
CTGTAATTGCAACGACTTCTCTCTCGGAGGAGTACCCAAGTAGCCTTTCTATAACCTTCTCCAAATCATCATCAAGACCA
ACAACATCATTCTCCAAATTAGCATTAAAACTAGGCTTAGATGGACTACCAACCCTCGTTTCGAAATGATCTTCACCAGG
TTCAGTGTCATGGTCATGGCTTGTGCAGGTCTCAAGACTAAGCACCAACTCTTCCCTTAGTAACTCAATCTTCTGTACTA
CTGGTACTAAATCTTCATTTCCTCTTTGATGAATCTCACAAATCTTTAGTTCAATAATATTCTCAGCTTCATTGAGAGCA
TCTCTAAACTTTCCAACCAAATCTTTGATATTTTCTTGGTGATAATAACTACTGTTGCTACTATCATCAAGAAAGGCTTT
GAAATAATCAAGAGATGCAGCTAAAGATTGAATTTTTGGGTCAGAAAACAAACCTGGGATTCTGGTATTGAGTTGCCCTA
GAGTTTGAGCAAGAGAAACAACAGAAGCATAAGCCAT
>Solyc01g088060 NB-LRR
CAACATAACTCACCAGTCACCACCAAACAGCTACAAAACGACCACTAACCTTTATAACGTACAGATACACAAGGAGGCAA
AAACAGATGATATTTAAAAAGAAGATACTTAGGTATTCAGCTTTGTTTCCATTTGTAGCTAGTCCATCAGCTACTTGGTT
GGCGACTCCACCTTAGTCAAGGATAACCTGCAATATCATCACCGAGATTTAGCACAACGTTCATTGCCATTAGTTAGCAT
GTTGACTACCTTTCTTTCGACTTCCAACACATATAAATTAAAAGACAATGGCCGAGGTGAGTGCAAGTTGATCCGAACAA
TAAATTAAATGACAATGCTACCATAACCGCAATATAATCTCTGCAAAATGTGTTAGTTTTTGTGGCTAATCAGCAACTTA
TTGCCCCATTGCTATTTCTTGTTACATCCCATTATCCTTCATTCCAAGGTTAGCTTTAGCAACATTCATTTTGTATAAGT
TTGTAAGAGGAGGGTTCCATTTGACTCAACAGTTTGATGGAGGATACTATTGGTAGTTGTTTAGGGTTGTATATTAAGTT
ACCCTTGTAACAACATTGTCGATACTGAGCATTTTTTATTTATTGTTAAATAAATTTTTATTTCTATTTACCATAGGTGC
CAAAAGTAGCCTCTCTACACCACAAAGGTAGGGGTAAGGTCTCACACATCCCAGACATCACTTGTGGGATTACACTAGGA
ATCTTCTTGCTGTTACCAAAAACAGAAAGGGAATAACTCTATCAATTTCAAGTTATGGGATTACGTCATGCAAAACTAGC
CAAAGGAAGTATACGTCATTTTCTTCAAAGTGTTTAGTTTCAGAGCCATTTACAGTTAAGTGTATGATCTCTGCCAATTT
ATGGTGGTAAAAGATGGTAGGCTGATGGAGTACTGAACAACCCATTTTGTTTCCATAAGAAGATCTCGAAATCTTCCTAG
CGGTTGGAACTTCTAATGTAAGTATAGTCCAATCTATTGAAAATGTGTTCAGGAAGTTCAACGGAAAGATAGTAAGAAAA
GTTTGTCTATCATGTAAGTAGTCTGAGAAGGTTTAAGTGTTCCTCATTGAAGTTGAGAGGCCTATGAATCATGCTACATA
GTGCCAAGGAATGTTGGATCCAAGAGTTGTTCCGAGATTTCATTTACTTCGAGACAAAGATTTCAACCTGCACAAACATT
ATTCCAAGTATGGGCGGGTGTATGGGGGCTATTTGTATCTATATTTCTTGCATTCATTAATTGTTCCCAGAGTGAGTTAT
TATCATTATGAAATCTCCAAGCGAGTGATGCAAGAAGATCTTGTTCTTCCAACTTGATTTTTGTAATGCTAGTTGGTAGT
GAAATAGTTTGCATGATATGTTTAGTATGCAGGCCAACATTGATTCAACAAGCATTGTTCTACAAGTGAAACTTTCATAT
TTAGGGTATGATTTAGACTGTGTGTGAATGATCTATCCTATGAGTGAAATTTTCATATTTAGGCTTAAAATTTACTTCTT
CGAGTTCATGTCAAGCTGTCGCGTGTATTATTTGGTTCTATTATCAAAGACCCCTCAAGACATTCTACAAGGATCCCAAT
TCTAAAACCTTTGGTTTATCTGTTGATTTCTAAAGAAAACCTTCACTATGTTGCTAGACAAAAAGATATTTCTGCCACCC
CAGTACTGCTACAACCAAAAATTACACTTAACCTTAGGCAAGTAAAAGAAATAGATATGATGAGAGCCTAAAATCACTGG
AACTAAGTAACAATTCTCTAGCATTTCATATGACTTCTATGACAAAAAGCATTGCTGATCATATAGCAAATGGAAGGAAT
CTCAAGGGAAATAGATGGATGAGGCGCAATTGCTAAGCACGTAATGACTATTTACCTTTACTCACTAAAACAGCAATTTT
AGCTCCAAAATCATTAAACAACAATTTGATTTGGACTTATGATACACTTGGATTACCATAGATGGAATACTCACGAGGAT
TAGTAATAGAAGTTACTGCAATTGATATGATAAAAAAGGATAGAGTGGCTAATACATTATGTGGAATGATTTACTAATAA
CACCAAAATCCTGATGGCATGGGATACTTCCACACAACATTCACAGTTGATGCATTAACCACACAAATAGATAGCATTAT
GGTATTTAACCAGGAACCTTGATCTGTTTGATATGTATTTACATGAACGTTTTAACTGAGAAACCAAATTGACCAACTCA
ATAAAACTTTTGAATAAGAAACAAAACTGATACTGCTATGTACATGTTCAGACTGTAAATCAATCTACTAGCTCAACCCA
AACTAGTCGGTGTCAGCTATATGAATCCTTTATATCCATTCCACTCTATTTGGGCGTACTTCATTTAAATACTCAATAAT
CTCTTTTTAGGGAATTTAAGGATTCTCTGAACGTTATCCAGAAAAGAAAACACCGAGGGCTCCCTCAAACTAGAGGTTCT
TTAACTCCCACACTTATTCTATACTAACATACAAATCTTTAACGAAACATAAAAAAAAATCCCCTGGAAACAAAATAACT
AATGTAAGTTTAACAGCAATTACTCTAACTATGCTCTTGCTCACAGAATGTAGTTGGTCCTAAACCCTGATCAATAAAGA
GGGTTGTGGAATGTTGGTTCAATATGAAGTTCAAACAGTAAAGGACAAATTCTTTTAGAAATGAAAAGCAAGAACAGTGT
TTCAGCTATACTTCTCCCCTTTGTTTTGGTTTGACCAACTATCTAAGGGTTGTCGAAAAAATAACAACCTCCTGAAATGC
AAAACTACCATCAAGAGAAGTAAAACTAACATACAACAATTATGAAGTGTACTTATTATTAATTTTAAATATGATGTAAC
ATTATCCTCAAATCAATATTATAAAAATCATTTCAGTAAAGAGCATCCACGTTCAGGTTAGATCCAGGGAAGGACGCACC
CCAAGGGAATGCAACGTAGGCAGCCTACCCTGATGCAAGCATCAGTAGTTAATCCCACGGCTCAACCCCGTGACCCATAT
GGGTCTCACAGAGACAACTTTCCTATTGCTCCCAGGCTTTCCTTCAATACATCAATAGTAAAATCATTTGTATTCAATAT
CTCTTGTCTCTGTGAACACGAACTCATGTTGAACAAAATGAGAAGTAATATTTACTTATTTTGAAACTTGTAGCAGTCAA
AATGAGAAGTAATATATAATATTCTGATTGTTTCAGTGTAACCAGAAAAAGCACATGATCTAAAATGCATTAGTTACCTG
TCATAGCTTGGATGTATGGACCATTAATCTTGATGAATGGAACGTGTTTTATCTTGTGCCAATCTTCTCCGACATCCTTT
CTACATCTTGATCCCAAATTTGGACAGCCCCATATAGACAGAAACTGAAGCTTAGTTAGCTTTTTCACTGATTCTGGTAG
AGAACTTAATTTTCCGCAGTACCACAGCTCCAATTCTCTAAGGGAACTGAGGTCTCCTAGCCATTCTGGAAGCATATACA
TCTCAGAACAGCTCCATATATGCAGAGTTTGAAGAGACGTAAGGTGTTTCATGGGCATCGGCAAGGTTGTCAAGTTTCCA
CAGTCAGAGAGTGATGCATATTGAAGAAACTGTAAGCTTTGTAATCCTTTTTCCAGGCTAATGTTATGGCAACCATGAAT
GGACAAGGACTTCAAAGTCCCAAGTCCACAGGAATCGAGCACAGAACTGAGATTCTTACAGTTACTGACACTTAATGACT
TGATACAAGGAAGAACTTTCAGCTCACTCGAAAGACTTTGAATCTCTGGACACTCTCTAATTTCTACAGACAGTAGACTT
TTATTGTTTTTCAGCAACCCTTCAGGTAAGAGTATAAGTTCCAAAAATCCACTGATCATAAGATGAGTAAGGGAGGTAAT
GTTGGCTGCTGTCTCTGCTAGTAATTCATTGCTACAATCAGACAATTCTAATGAGTTGAGAGAGGGTAGATATGGCAGGT
TATTCAAATGGGGACATGCCTCACACGTAAGTTTCTTCAAACGAGGAAGAACACCATGATCTTCATTAACTGACCATCCC
CGTAGAGAGGGCATATTCCTGAGGGTCAGTTGCTTCAGTGATGCAAAATGTGTAGCTGAATCCTTTACACCAGAACTACC
ACAGAAATACATTGCAGAATCCATTCCATCAACAGTGAGAACTTCAAGAAAAGGCAGTTTCTCTAGTTGAGGCAGTTCCA
CGCACCTGTGACATTTGAGAAGTGAGAGTTCCACAATGCTTACCAAGTATGTAGTCATCAACCAACTAGGGAAATTTGCA
CCAATATAACCCTCCAAGTGTAACTTCCTCAAATCAGAATTTGGTTGAAGGCCTTCAACAACTCGCTCAACATTTTCTCT
TGTCTCCATTTCTTCAACTTGTCCCCATATTAAATTTAGAATTCGGATGTGCCTCTTACCTTTCAAGTTTGCATTTTTGG
CACATATTTCATTGGACAAGTTCTCAAGGTTCTTGATCATTAATTCACCATGAAGATCAAGTCTCTGCAATTCTGAGATG
TCACTAGCAGCAGCATCGCTAACAATGTAAACTGGCAAAGTTTGAAGGGATCTCATCTGTCCAATGCCACCAGGTAACAT
GGTTAAGGATGTGCATCCATATATATCCAGATGTCTAAGGTTCACCAACTTTCTAATTTCTGCCGGAAGTTCTATCAGAT
GGTTGCAATGCTTAAGCATTAAAGCTTCAAGATTAAGGAGGCAACAGATAGACTTAGGCAATGTTCTCAGCAGAGTATTT
GAAAGATTGAGGTACCGCAGATGTAATAAAGTACCAATTGAATTAGACAACTTCTTTATGCGAGTACTGCTGCAATCTAA
AGCCCGAATAGATCTAAAGCTCAAAAAGAAACTCTCGGAAAGTTTTGTGATATGTCTTTGCCCATCCAATAGAAAAATTG
ATCGCAGCTTTTGAGCACTCTTCAACATGGAGGGATTTTTAGGTACCACCTCATTGCCAAACATTGATAAGTGGCGTGTC
GCCACAGGAATGATAACCTCCTCGCCAAGTTCTGCTGTAAAACAATCAACACCGCCTACAGATTTGGCAAGATCGTGAAC
AAGATCATGCATGTCACACTCGACTATATTCCCGTCAAAATCTCTTCTCACATTTTGGAAGAAGGAGCGCCACAACAACT
CATTGAAATAACCATTCCCAACTTCTTCCGGTGGTATGCTTTCAGAGGACGGAACAAATCCTTCTGCCATCCATAGGTGT
ATCAAGGTGTTCTTATTTATCCGATATCCCTTGGGAAATATAGAACAATATGCAAAACATTGTTTCAAATGTGTTGGCAG
GTATTCATAACTTACTCTTAGGGCCGAAAGAATACCAGCTCCATCTTCATGTTCCATAAGATCCCACATTGCACAATCTC
GGATGAAGGACCACTCAGATTTCTGATTCTTTAAGCACATCAAACTTCCAAGGGCCTTTGCTGCTAAAGGAACTCCCCTA
CATTTCTTTGCAATTTCTTTCCCAACCTCCTCAAGAGCTAATAGTTCTTTTTGCCTATTCTTATATGCAAGCTCCTGAAA
CAAGGACCAGCAATCACCATCTGAAAGGCCTTCCAAACGGTATGGATTTGTTGTGCCCATCAATAATGCAACCTTCTCAT
TGCGAGTAGTCACTAGGAGTTTACTCCCATCCAAACCACTGTGAACTAAGTTCTTCAATCTCTCATATTTCTCGTGATCA
TCATCCCATACATCATCTAGGACAAGCAAAAACTTCTTGCCCAATATCAACTCCTGGACACGCCGCTGGATCACATACAT
>Solyc01g090430 CC-NB-LRR
TCTTCTTCTGAGCATAATTCTCTTCTTCTCCAAGAAATCAATCGAAAAAAAAAAAAGGAAAACAATATGGTTGATGTAGG
GGTTGAATTTCTGTTAGAGAACTTGAAGCAATTGGTACTGGACAATGTGGAGTTAATCGGAGGAGCTAAAGATGAAATCG
AGAATCTGCGTGATGATTTGAGTGAATTCAATGCCTTTCTCAAGCAAGCTGCAATGGTCCGCAGCGAAAACCCAGTTCTC
AAAGAACTAGTGAGGAGTATCAGAAAAGTGGTGAATCGTGCTGAAGATGCTGTTGATAAATTTGTAATTGAAGCTAAAGT
TCATAAAGACAAAGGGTTTAAAGGGGTTTTCGATAAACCTGGACATTATAGAAGAGTGAGGGATGCAGCTGTGGAGATTA
AAGGTATCAGAGATAAAATGAGAGAAATTCGGCAAAATAAGGCACATGGCCTTCAGGCTCTACTTCAAGATCATGATGAT
TCAATCAGCAGAGGTGGAGAAGAGAGACAGGTATTGCTTCAAGTCGTTAATTTCGACAAAATTAGCTCATGAAAATATTA
GGATCTGGTCAACACACCTATATTTGTGTGGGTTTATATATTAATTTGATCCACCTAATTCAGATCGTGTAAAAGTTTGA
AACCAAATTAACCATGAGACAGGAAGATAAAAGTGAACGATATATTTATATGAGAACGAATTTTAGCCAACATATCCACA
AAATGAGTATTTTATTTGGATTTGAATGAAACATTTGAATTATTAAGATATTGTTTCTGCATTTAAACACATGCATAATT
TATTCATTTGTAGAGATAAAGAAATTTATAATTCAAATGAAATAAAATTATTATTTAATTAAAAAAAAAGAGCCATTCAT
GTTTGCTAGTGATAATGAAGATAGATTTAAAGTGATGATGGTGGTAATGATTGGTATTAGTGAGTATTAATAGTCTAATG
GTAATGATGATAGTTATAACGGTGGAGGTGGTTAGTGTTTAGTAACTGGGGTGATGGTGGCGATTGATAGTGGTAATGGT
GGTTAGTGTTTAGTAACTGGGGTGATGGTGGCGATTGGTAGTGGTAATGGTGGTTGGTTGATGTTAATATTTGGCGGTGG
CTAAAAAATGTGTGACGCTCCACAATATGTTAGTGGTGCTAGTTGTGATGCATGATGGGAGAATGATAGTAGAGATTGAT
CGCAATGATGATAGTGGCGGTGGATGCATGCGGTGATGACATTTGATATATTTATAATATTTAAGATGGTAAGTGTACTA
GCGAATGAAAGTTGTAATTGGCATCAGTGATGGTGTTTGACGATGGTAATGATGATGATGATTGTGATGACAAAATTGGT
TATTGGTGGTAGCTAGTGATCATATAGTGATTGTGAAAATTATGCATACACTTAATACTATTAAGACACTGTTCAAGATC
CAAATGACTAAGAGCTATTCAAATCAAATACTAATGCTGAAATCTTAATACGAACAAATACACTTAACAGATCGTAGTTC
TGAATCATTCCGATTCCTACCTAATGCAAACAAATGAGGTTATATGGCTTTAAACGATTGGACATTATTATAATAGTTAT
GCCTTTAGTGTTTGTAATCCAACTTTGCTGCTATAGTTGACCTATCCTTTTCTGCTGCAGGCACAAATGCATAATATAAT
ACTACTATATTTTTTGGTTGTATGTTCTTTTTCTTGCCAATATTACTTAACTTTCATATGTTTAATCTTTATCTTTGCTA
TTTTAAAAGCCTCCTGTGGTTGAGGAAGATGATGTGGTGGGCTTTGACGATGAGGCGCAGACGGTAATCGACCGTCTTCT
TGAAGGATCAGGTGATTTAGAGGTTATTCCAGTAGTTGGAATGCCTGGTCTTGGCAAAACTACACTAGCCACTAAGATCT
TCAAGCATCCGAAGATTGAGTACGAGTTCTTTACTAGACTTTGGCTTTACGTTTCCCAATCATACAAGACAAGAGAATTA
TATCTTAACATCATCAGTAAATTCACCGGAAACACCAAACATTGCCGTGATATGTCTGAAAAGGATTTAGCTCTTAAGGT
ACAAGAGATTTTGGAAGAAGGAGGAAAATACTTGATTGTCTTGGATGATGTCTGGTCGACAGATGCTTGGGATCGTATCA
AGATTGCTTTCCCGAAAAATGACAAGGGCAATAGAGTATTGTTGACTACTCGAGACCACCGTGTTGCAAGATATTGCAAT
AGGAGTCCACATGATTTAAAATTTCTGACTGATGAAGAGAGTTGGATTTTACTGGAGAAAAGAGCTTTTCACAAAGCTAA
ATGTCTCCCCGAATTGGAAACAAACGGAAAAAGCATAGCCAGGAAGTGTAAAGGACTACCCCTTGCTATTGTGGTGATTG
CAGGAGCTCTAATTGGGAAAAGCAAAACAATAAAGGAATGGGAGCAAGTGGATCAGAGTGTGGGCGAACATTTCATAAAT
AGAGATCAGCCAAATAGTTGTGATAAATTGGTACGGATGAGTTATGATGTTTTGCCTTATGACTGGAAAGCTTGCTTTTT
ATACTTCGGTACATTCCCCAGAGGCTATTTAATCCCTGCCAGGAAATTGATCCGCTTATGGATCGCGGAAGGGTTTATCC
AGTACAGAGGGGACTTATCCCCTGAGTGTAAAGCAGAGGAGTACTTGAATGAACTCGTAAATAGAAACTTAGTGATGGTA
ATGCAAAGGACGGTTGATGGACAAATCAAAACTTGTCGTGTTCATGACATGTTGTATGAGTTTTGCTGGCAAGAGGCTAC
GACAGAGGAAAATCTTTTCCATGAAGTAAAATTCGGTGGTGAGCAATCTGTTCGTGAAGTATCCACTCATCGTCGCTTGT
GCATTCATTCCTCTGTTGTGGAGTTCATTTCTAAGAAGCCCTCTGGTGAGCATGTTAGGTCGTTCCTATGTTTTTCTCCA
GAAAAAATTGACACTCCCCCAACTGTCAGTGCAAACATATCAAAAGCCTTTCCATTGCTAAGGGTGTTTGATACTGAATC
CATCAAAATCAATCGCTTTTGCAAGGAGTTCTTTCAATTGTATCATCTGAGGTATATTGCTTTCTCATTTGACTCGATTA
AAGTCATTCCGAAACATGTTGGGGAACTTTGGAACGTACAAACCCTCATTGTCAACACACAACAGATCAACCTTGATATT
CAAGCAGACATATTGAACATGCCCCGGCTGAGGCATCTGCTCACCAACACGTCTGCTAAATTGCCTGCGCTTGCTAACCC
CAAAACAAGTAAGACTACCTTGGTAAATCAAAGCCTGCAAACCCTCTCCACAATTGCACCAGAAAGCTGCACTGAGTATG
TTCTCTCGAGGGCTCCAAACTTGAAAAAACTGGGCATTCGTGGAAAAATAGCTAAGCTAATGGAACCAAGTCAGTCTGTA
TTGTTGAACAATGTTAAGAGGCTGCAATTTCTTGAGAACTTGAAGCTGATAAATGTTGGTCAGATTGATCAGACACAATT
ACGCCTTCCTCCAGCATCTATATTTCCAACAAAGTTGAGGAAGCTGACTTTATTAGATACCTGGTTGGAGTGGGATGATA
TGTCTGTATTGAAACAGCTGGAGAACCTTCAAGTCTTGAAGCTGAAGGACAATGCATTTAAGGGAGAGAACTGGGAACTA
AATGATGGAGGTTTTCCTTTCCTACAAGTGTTATGCATTGAAAGGGCAAACTTAGTTTCTTGGAATGCTTCAGGTGATCA
CTTCCCGAGACTTAAACATCTTCACATATCATGTGATAAACTTGAGAAGATCCCCATTGGCCTGGCTGATATATGCAGCC
TCCAAGTGATGGATTTGCGAAATTCCACTAAATCAGCAGCAAAATCTGCCAGAGAGATACAAGCCAAAAAAAACAAGCTG
CAACCTGCTAAATCCCAGAAGTTCGAGCTTTCTGTATTCCCTCCTGATTCTGATGTACAGACAGCTTCTTAGAAAGGTTA
GTTAAATCTTCCCATAACATCAAACTCTTTGATTTGTGCTTTGTATTCCAAAATAAATGTTTAATTATCTGCTATCTCCC
CTTTCCCAAGGAGCCTATGACTTGCTAAAAATACAAGCCAGTAGCATGAGATAGGAGTATCCAGTAACAATTTACACATC
ATTTGGAATAGTAATCGTAATATCAAATCGTGGTGATAAGCTCATGCATGTTTTCTACATTTGCTATGACAGATGCTTAT
GAAATTACCTATGGATTTTCCGTTGCATTTTGTAATTATCACACTTTATGGCTTTTGATAAAACTTCAGTTGGTAGTAGC
ATGTTCCTCCATTTTTCTTGGTTCATATTTTTTTTCCATTGTGACCTATTCGTCACAACTTACACCATGCTATTGGTACA
GGTCTAAAATAACCACATGCTGCAGGTTCAACCAGCCTGGTTGGCGCGCATGGTTTTTGCTTCATTTGGATCACTGCTTT
CACAGTGAAACCTATTGCATTTCATAAGTGGAACGACTGATCCACGGTTTTGCAACTCTTTGGTTTCTTACTGTATTTGA
TGTGAGTTCATGTTTTATTGATTGTGGATGCAATGTGTCATCATAGCCAAGGAATAAGAACCAAATGTAACGTTCAAGAA
ATATCAGACATTGTTTCTTATAAGTTATACCACTCTGAATTTTCTCCTTTTAGATACAACAGCAGAACAAGTCACTTGTT
CTGATTCATACACAATTTGATCATGTGTTATTATTTAAACAGCACTTCTGGTTTTTTATTTCCTACTATCATATTTGATT
GTGCAGTTG
>Solyc01g102840 TIR-NB
AAACAAAAACTCGTCATTTTTTTCCCTTCACGCGGGCCTTTCCATTGACTTGAGTCCTCAAAGTTCTCAGTTTTCCTATT
TTCCTTGTCTAGTTTTCATTGTCAAAATCTCAATTGGATCATTATCCTCTTTGTCTTTGCATCAACTCTCAGTTGTGTCA
TCGTTTTCTTGGACTTTTTTCAATGGCAACCCCACAAAACCGTTATTCTTTCCATGTTTTCTTGAGTTTTAGAGGCGAAG
ACACCCGGAAAAACTTTACTGATCATCTCTACACAGCTCTCATCAACGCTGGAATTCGAACTTTTCGAGATGATGACGAA
ATCCGCAGGGGAGAAAACATAGAATCTGAACTGCAAAAGGGTATTCGAGAATCCAAGATTTCACTAATTGTCTTCTCTAA
AGACTACGCTTCTTCAAGATGGTGTCTTGATGAGCTTGTCAACATTCTTGATCGAAGAAAGAAAGAGGGTCATACTGTCT
TGCCTGTTTTTTACACTGTCAGCCCTGAGGATGTTCAGAACCAAAGTGGAAGTTTTGCTGAAGCTTTTGTGAATCATGAA
AAGAGAGGAAATGCAGAGAGTGGAGAGAAAAGAAAGGAATGGATGGAGAAGATGGAGAAATGGAGATTAGCTCTGAAGGA
AGTTGCTGAATTGGAAGGAATGTGCTTAGCCAAAGAAGTAGACGGGTCAGTTTCCTAAATTATCCAAACCCTTGATATTT
TTTCTTCTTTTTCGGTATTTGCAGTTTATCCCCCCTTCATCAATTAGTCTTGAGAGCTTTGGTAGTTCTAATTGTTTCTG
GTTAAAGAAATAGTTGTGGATTAATAATTGCTTTAATCTTTACTTGAAGGGAAACTTGGCTGATGATATTAGGAAAGTAC
TATAGATAATAATTTAAAACTATGTTTTGTTCTGGATTAAGTAGTCAAGCGATTGATTTCTCTATTTAAATCTGGAAGTT
CTCTTTTGAGGATCAACGTTATTCCAACTTAGCCAACAAAGATTCGCCCCAAACAAGAAAACCTACTCATCAGTTGGAAA
GTTCTGATGTAAATTTGCCATTCACTCAGCACTAGTTGTCCTGTATTTTAGGTGGCTTTTGCAATGACATAGTGCCAGTT
TGCTAATTCATAAGTAAACAAGTTGTAAACTTAATTTTCTGAGAATAGCTTATAGTATCTATGCATCTGACTATCATAAA
TGTCCAAGTGACTAATGTGGCCCTCAAAATCATCTATTGTAAAGGTTATTTCAGGAAAAGATACACTGGAAATGCTAAAT
GAGCAAAATTTAAAAGCTGGATTGACGAAATTTCTGCCAAGGATGAAAAATTAACTGTGAACAGTCCAAACTTAAAAGGA
GATTTAATATGTTAAAGACCCTGAATAGTACGTTGAGCTCTAACCAAGTTCGAGCAAAAAAGTTTAACAAAGTTGGCATA
AATCTAATTTGAAAGACTAATCAGATGAAAGACACAAAGTTCAAAGCTAAAGATGACGAATTGCTACCTCAGGTTGGATT
CTAGTCAAGTGTGACACTCACGTGTAAGTATGCCAAATGGCAAGTACTATGCTGCATAAGTCGCGATTGAAACTCACGGG
GTTCCCCTAAAAGATAGAGATTCCTAGCTTTCATGTATATTCCTTTTCTCTGAATGTAATGTATTGTTGGTTATCTCCAC
TCTAGAGACAAACGAGGATGGTCTCCGGGCTTCTTTTGTGCTATGAAATGTGTCACGTGTGGATCCTATTAGAGAAGCCT
CATAACTGATCCCTTTTACAGTATTTTCTGCCTGAAAGACTCAAACCACTAGAAATAGAGGGTCTTTTCCCTATTAGATC
TATGCTGATTTTGAAAGGAGTCCACATAGACAACATACTGACTTGTACTTATCCATTACAATCACCTATATCCTTAGGAA
ACACATTTTAATGCCCAATATTTCTGACGACTCTTCAATTAGATTTCTGTGTCCTCTTTTCCATGGATGTGTGCTGCCTT
CTACCTTGGGGGTATGGAGGCACCCTAGTTAAACTCTTGCTGTGTGTGGATGTGTGTGTGCATACATAAACATGTCCCTT
AACTTGGTGTCGACGAACAATTATGCCCTCCATCTTTGTATGTGCACAAGTAGCCACTTAAACTATTATAAAATTGGACA
ATTAGACATGAGTGTCCTACATGGCATAATACACCTAGGATGCCATGTAGAATACAAAATTGCCATGTAGGGTCCCATGT
AGGAAGAATGTGTCCATTTGCTTAATTTTATATAAATTTGAGTGCCCACTTGCGCACACCCAAAGTTAAAGGTCATAGTT
GTGAATTGACGCCAAGTTAAGGGTCATGTTTATGTATAATGCCTTCTTTTTTCTTTTCCGTTCTTTCCTTCCTTTTCCTG
CTTATCATATGCCAGAAGTTAGTAAGACCTCTCTCTGACTAGTTGAGGCAAAAAACTTGAACAATACAACTAGGGACACT
TGGATTTAAACCTTGCTCTCAAATTATTCTGATTAAGATAGATGGGAGCAATAATTTCTTGCTTTCCACGGAATCTTCCT
TCATGTCTGTGCATGCTCTTGACTTGTATGTGCTTTTAGCTTTTCCAATCAGCAGTTCTTCAAGCCATTGTTTCCTCAAT
TATTTGTTATCAGTGTCAAAATGATCTATTTAAAGAGTGAAGGATATAGAGGGTACCAAATAGCTGAATAGACAAATCAA
AAGGTACAAAAGAACGAAATGTTGTCATGATACACTCCGTTCTCCTAATGTGGATGCACTTTGTATCAGTATCTTTTGGA
AATTTTTGTATGATATAGCGTCAGTTATGATGAGGCTAAAGTTGTCTTAATCCTTTTCCACTTTTTCTAACCGGAAATGG
TTCACTGTAATATTTCATGGTTCTCTATTTATTATACTACTTTATTTTGCTGTCCATTTCCCTCTTTGTTGCTCCTCAAT
ATTGTCAAATTCTTCACAGCACACAAGTAAAAGTAAATATCACTCGTTTTTTCTCCTGTAGTACCAGTAAGCCACATATA
TTTCATCTCTGTTGCTTTTCTGGAAAATGTAAAATTCATTGATTTAGCATTAAGAGATTGCTTCAAAGTATACTTTCACA
TGTTCTCTTAACTAGGCACCTAACCAGGTTATTTTGTTTATTGATGATTAATATGACAGATCATCTTGGTGTGTTATATT
TGCTCTAAAAGTATTACCATATCAGTGAACTCTTTTTATTTATTGTCCAGTACTTGGCAAGTTGCAGTGCTTTACTGAAT
TTTCATCTTGTTTTGTCTCTGACATTTACACTGCACCTCAGGCATGAGGCAAAATTCATCCAAAAGATCATTAAGGAGAT
ACTCAAAAGATTGAATCGCACAGTACTTAGTGTACCTTCATACACAGTTGGACTAGAGGCTCGAGTGAAGGACATTAACT
CATGGTTACAGGATGAATCCAGTGAAGTTGGCATTGGGATGATCTGTGGACTTGGTGGCGTTGGAAAGACTACTGTTGCT
AAAGTAGCTTACAACTCTAATTATGATAGATTTGATGGGAGTTGCTTTCTTGCAAATGTCAGAGAAATCTCTGAGAAACA
TCCAAATGGTCAGGTTTATTTGCAAAAACAAATTTTCGAAAGTATTTTGAAAGGCAGAAAGGAAAAAATATACAATGCTG
ATGAAGGAATTGTCAAAATGAAAGATGCTATTGGCAACAAAAAGGTTTTTATTGTATTTGATGATGTGGATCAGCTGGAT
GTCTTAGATTCACTTATTGGAACAAGGGATTGGTTTTATCCGGGGAGTAAAATTCTCATTACGACAAGGTGTGAGAAACT
ATTGAAGTCCTATGAGAGGCACATGCTATTCAAGATAAAGGAACTTGGAGATGACGAGTCTCTAAAGCTCTTCAGTTGGT
ATGCTTTTGCACAAGACCACCCATTAGAAGAGTTCAAGATGCTTTCAACAGAAGCAATACAGCATTGCTGTGGGCTTCCG
TTAGCTCTTTATGATTTGGGTTCATTTCTTTCAGGGAGAGGTACGGATATATGGAGGAGTAAATTGCAGAAATTGGAAGC
AATCCCTCATAGCAGAGTTCAAAAGAATCTTGAGATAAGCTACAAGTCTCTAGATGATCATGACCGGAGGTTGTTCCTCC
TTATTTCTTCATTATTTGTTGGGAAGGACAAAGATTATGTTATCAAATTTTTAGAGAATGGTGATTTGCACCCAACAGTT
GGAATTCAGAACCTCATTGACAGATCCCTCATCAGCATTGATGACGAAAATAAGGTGATGATGCCTCCACTTATTCAGGA
CATGGGGAAAGAAATTATTCGTCGAGAATCACAAGATGATCCCGAGAGATTGTTGTGCAAATGGTTGAACCAATGCGGTC
TGTCACATGACTTGACAGAAAACAGTGTAAGAATTTTGACTTTTGCATTCATTTTAAGCTTGTCTTGGTAGATTCTCAAA
GTGTTGTTGTTTCTCACAAAATCTTTCTGCAACAGGGAACTGATGCAGATGGAGTAGACCTCCAAGGCACGCATCTGCCA
GAAGATGGTCTTGTCCCAGCACTTGGTCCTAATGCTGCAAAAAGACCATATTATCAAGATTTTCCAGAAATAGCTGTTCT
GCCATACCTAGGTAATTCGTTGAAAAGGCGTTTTGTTGGACTTCTTTCGACATTCCCCTTATCTGGTGGCCTCAAAAGAT
TCTTCCCATGATGAGAAAAGTACTTGTGAAGACGCCTTCTTTCTTTCGGAAAAACCAACATTTTACTACTTAATCTTGTG
GAGCTAGAAGATATACATGAGTGTTGTGTGAGGCGGCGGGGCTTCAATAAGGATCATTATCTGATAATATCTGAGCATTT
CTTTTGCTTGACATACTGTCTTAGTTGCACAAATTTGTTAGTTGCAGATGTATATTCTGTCCTGTTCTTTTTCATCAGCT
TCAGGTGGGCAATGGTGTAAATTATGTTTTATTAACTCATTGTACAGTCATAGGATCATTTCTTGCTAGCTGCATAGTTT
ACTTCAGCAAACAGTTCACTGGAAGGAACTAAAAATGTAATCTTTAACCATTCCTTTTTAGTCTCTCAAAAAATATCTGA
AGTTTTACCATTCCTTTTATATTTCTAATTAAATTTTATTGAC
>Solyc01g102850 TIR-NB-LRR
ATGTCTCAGTTTACTTATCATGCATTTCTGAGTTTGGCAACAAAAATAGGCAAGTCTTTTGGAAATCATCTTCATTCAGC
TTTATCAAATGCTGGTATTCGCGCATTCAGTGTTGATGAACTTGATATAGATGAAAAAGGGTGCAAAGAATTGCAGAAAA
CAATTCAAGAATCAAGAATTCTCATTGTTGTCTTGTCAAAAGACTACACCTCTTCAGAGAGGTGCCTTGATGAACTTGTG
TTTATACTTGAGAGCAAGAAACTTTTTGGACGTTTCGTTTTACCTGTGTTTTATGATGTGGATCCATCTGAAGTCAGGAA
GCAAAAAGGGTGTTTTGAACAAGATTTTTTAATGTATGAAGAGAGATTTAAATCCGGGACCGAGGAAAGGAGATTGGAAT
GGTTGCAGAAGGTGAAGAAATGGAAGACTTCTCTAACAGAAGTTGCTGATTTGGGAGGAATGGTCTTACAGAATCAATCT
GATGGGTAAGCTCTTACTAGAATTACAAATTGTTTTATTCCATTTTCTAAGATGATCTTTCGTGTGACTGAAAATGGAAG
TCGTTGTAATTTTCAGGTGTGAGTCAAGGTTTATTCAAGAGATTGTGAAGGTGGTTGCAGGAAGACTAAATCGCGCAGTT
CTGAGTGTAGCTCTCCACCCCGTTGGAATAGATTCTCGAGTTAAAGACATAAATCTCTGGTTGCAGGATGGATCAACTAG
TATTGATATGATGGCTATATATGGTATGGGGGGTCTAGGTAAATCTACCCTTGCCAAGACTGCTTATAATCTTAACTTTG
ACAAATTTGATGGCTGCAGCTTTCTTGCTGATGTGAATAAAACTTCAGAAAGATATGATGGCCTGGTAAGTCTACAAAGA
CAACTTCTTTCAGATGTTCTAGGGAGGAAGGTTGAAAAGATATACAATGTCGATGAAGGAGTCATCAAGATTCAAGAGGC
CATCCATCGCAGAAGAATTCTTCTTGTTCTCGATGATGTGGATGATCGAGATCAGCTAAATGCGGTTCTTGGGATGCGAG
AATGGTTTTATCCAGGTAGTAAAATAATCATAACAACCAGAAATCAGCACCTGTTTGATGCTAGTGAGGCCTGCAGTTGT
AAGATGTATAAGGTCATGCCTTTGAATGCTCAAGAATCAATTCGACTCTTCAGCTGGCATGCTTTTGGAAAAGAAAAAAC
ACCAGAAGATCATGAGGACCTTACAGAAAAGGTGATACTTCATTGTAAAGGGACTCCTTTGGCTCTCAAAGTTTTAGGTT
CTTCTCTTTGTGACAGAAGTGTAGAGGTGTGGGAGAGTGCATTAAGGAAGTTAAAGGCAATCCCTGACAATAAGATCTTG
GAAAAACTTAGAATCAGCTACGATTTGCTGGATGATGATGATGTACAGAAAATATTCCTTGATATTGTCTGTTTCTTTGT
GGGGAAGGATAGAGACTATGCAGTTACTATACTCGATGGATGTGGTTTTTTCTCAGTAGTAGGAATTCAGATTCTTTCAG
ATAGATGCCTGATAGAAATGGACAAGGATAAGCTGAAAGTGCATTCATTGATTCAAGATATGGGAAGAGAAATTATCCGC
CTAGAATCCCCTTGGGAGCCTCGGAAAAGAAGTAGAGTTTGGCGATACAGAGATTCCTTCAATATATTGAGTACAAAAAC
TGTAAGAATCTTACTCTTTGGTATTTATATGCATTATGATCGGCTATAATGAATAAACAATTGTTGTTCTTCTATCAGGG
AACTGAAAACATTGAAGGCCTGGTTCTTGACAAGGGAATGTCCAATAAATTGTCCAAAGCAGTCAAATCTGTCCGATCGT
ATTTCTTCAGTGAAGATGCTGGTCCGATAGGTCATGGCTATCCAAGAAAACGCCGCAAGCATTTGGAGCATTTTGATGAT
GCCAGCACAGAAGGTTCAGACAGTATAGAATTTGAAGCTGATGCATTTTCCAGAATGCAGAGGCTGAGGATTCTCCAGCT
TAGTTATGTAAGCTTAACTGGATTCTTTAGTTTGTTTCCGAAAAGTCTAAGATTACTATGTTGGTCTGGATTTCGTATGA
AGATCATCCCTGAGGATCTCCCTCTAGAGAGCCTGGTTGCCCTTGAAATGAAAAAAAGTTATTTGGAAAAAGCCTGGGAG
GGAATTAAGGTATGTTATAAATGTGCTACCTTTCGATCAATTGCAGGAAAATGACTTTTGAATCAGACTTCAATTTTACT
TCTTACTTTATGTTGCAGATTCTTACATCATTAAAGATCCTCAACTTTAGTCATTCCCCCTTTCTAAAAAGAACTCCTGA
TTTTTCTGGACTTCCCCATTTGAAAACTTTGATCCTGAAAGACTGCATTAAGTTGGTCAATATTCATGAATCAATTGGAT
GCCTTGACGGACTTGTCTATCTGAACTTGAGAGACTGCAAGAATCTAAGGAGACTCCCTGGAAGCTTTTATAAGCTCAAA
TCCTTAGAAAAACTTATAATCTCTGGCTGTTCTAGACTAGTTACATCAGCAATAGAGCTAGGCAAGTTAGAATCTTTGAC
AATCCTGCAGGCTGATGGAATGAATTTTGGTCATTTAGTCCCCGTGGGTGGTAACATGAATTCATGGAGTGCCCTCTGGA
GAACTTGGTCATCCAAGTTGAGAAGATCCCCAGGCTCTAACCAGTTTTCGTTCTCTTCTTTATCAAGTTCGCTCGTCAGC
TTAAGTCTTTCTACTTGCAACTTAACAGATGATGCTCTATCCTTTGGCCTCAGCAACCTTCCCTCGTTATGCTTCTTGAA
TCTAAGTGAAAACTTGATTTATAACCTGCCTCAGAGTATCAAAAATCTTGGTAAGCTCCAAGACCTTTGGTTAGATGGAT
GTCAAAGCCTCCTATCTCTGCCAGAGCTTCCGTCAAGCCTTGTTAAGCTGAAAGCAGTTAGATGCTCATCACTGCAAACA
GTCACAAATCTACCAAACCTAATGACAACTCTCTTTTTAGATGTCATGGAAAGTGAGAGCTTAACTGAGATTTCAGGAAT
TTTCAAGCTAAAGCCCATTGATAATTTTGAAGCTGAAATATTGAATACTCTACGCCTTCTTGTCAACCTAGATAACACAT
TCGATACAGTGGTGGAAATATTTAATAGGTTCACCAAAACAAAAAGGATGTATTCAGTACAGCAGGTAAGTTTTGTTTCT
TACTGTTAACTCTCTCCTCAACCTGTTGAGAAAATTCAATGTTAATTACCTTTTCTTTTTCCTTTTTGGCATCAGGGACT
CTATGAATTTGGAATCTTCAGTACTTCTTTTCCAGGAAATGAGGTTCCAAGCTGGTTCAGCAACAAAAGTGAACAGAGAT
TGTTGACATTGTATGTGGATTCACTTCCTAATATCAAGATAACAGGACTGCTCATTTGCATCGTCTATGAACGTTCTAGT
CCTCGTATATTTCGCTATTTTAGTGACAGTAAATTTGGGGGCTCGCATACAATCGACATCAAAGTCCAAAACATTACACA
GGGTCTTAAGTGGATTTATGCCCCATCATTCATTGGTATTCCAGGAGAGAACAACAGGTTGACATTTTTATGCCACTGGA
AGTTTGGCAAGTATTTACAAACAGGTGATCAGATTAATGTTTCATTGCCTTGTTGGGATAAAACTTTTAAGATGAAAGAG
TTTGGAGCTACACTTGCTTATAACAATCCAGATTTAGACCAGTCCTCAGCATCTACTAGTGAAACAAGAGTTCTTGCAAC
GCGAGATACTCCAATTAGTGAATATCAATCCGAAGAAATTGTCATGGAAGGCTTCATGCCTTCATATCAGTTGGCGGTTC
ATCATTACTATCTTTCTCACCCTGAGTACTATGTGATGCGTGACAATGCAGATTTCGTTGTGAGGTCAATCTTGAACGAG
AAATTGTTCGAGGATTATGATGTGCAGACTGCAGGTTCAGGTTTGTGTTTCTTCTTATATATATCTTGAATATCAAAAAC
TTTATCATGACATATACTCATTTATTTATGTACTATTGGATGATCATGTTTTATATATGGTCTATTGATGGAGCAGGGGC
AGAAGAAGAGGATGATGATGATAGCATCTTCCATTATGACGACGATGAAGATGAAGAGGCTGCACTAGCAGAGCTCGAGG
AGCTGTTGGAAAGATCTTGGTGA
>Solyc01g103610 NB-LRR
TTCCACCGTGTTTTTTTAACCAATTCATAATAATCTGCAAAGACAAAGAAAAATCCCTCCTTTTCAACAGTTACTAGCGA
CGAAATCAACTATTTCTTCGCAGAAAAACTAATCATTTCAAGGCAGCAGAATATATGATAGTGTAAGAAGGGGGGAGCCT
AATGTAATCTGAGTAATTAATCTTGAGAAACATGGCTATACATTTGAGAAGCCACAAATAACTATAAAAATAGCACTTCA
AAAATTTGAGTAATTTTTACACAAACGGTGAAACTTACCACCATTGAATTAATTTCCTCTTTCAATTTCTCTTGCTGATT
TCAAGAGATTCAAGGAGAAATATAACTCAATTGACTCCAAGGTGCATATATCCGCAAACTCCAGAGGGATTCTATCCAGG
TGACACATCAGTTGTAACACTACGCAATGAAGATTTGGGAAGTTATCACTGTTAGCCTCCCACCTTTTCATGCATACGTT
ATCAAGTAGCAGGAACTTTAGCTGCTTGAACTGAACATCATCATTTAGTTTCCACACGTCACCATAGAATGAATTGTTCC
TGAGTTTGAGCACTTCGAGATTGCGCACCTTCGCAATAGTTGCTAAATCTTCCCACGGAAGGTGACGATCAAACATGGTC
AACCTCTTAAGAGATGTTGGGAAACAACAACAATTCGCCAGGCGTGACGACAGTGAACACATCCTAAAACATAAGTAAAG
GGATTCAAGTTTATTTAAGCAGACAAGACTGAGTAAGCTCCAGGATGTTTTTATCTCATTGTATTCGATATCTCTTCTGA
AATCATCGATCCTCAATTTCTTTAGATTCGCAAGGCAAGATAGTACCACCTTTGTACAACTAGCAATACAGAGATTTGAA
ACCTCCTGTAGATGATGCAGATCAACATCAGATGAGTTATTGCCTTGAGGATTGGGTAAATGAATGTTATGCATAACACG
GAGATGCCTCAACTGCTTAAGATTCCAGAATTCTCTGGGCAAAGTTAGAACCTTTAATATTTTACGGGTATAAAATATAA
AGGTTTGAAGGTTGTGCATATATCCAAGGAATTCCGTGAACTCACTGTCACTAGTAACTTCAAGGTATCTCAGGATAGCT
GAATCTAATGTCATGTGATGGCGAAAGATAAAGGAAGACTTAGGAATGACCAATACTCTCAAAGCTTTGAATTCCGAAGT
TTTTCCTGTTGGTTCCTTGAAGAGGTACAAGGAAAGTACAACTTGTGAGGACTTCATAAACTTTTCCAAGGAAATGGAGG
TATGAACACTAAAGTTCGGCGCACTCTGTTCATTTGCTGCTGAAAAATTAGGAACTTCATTATTTGTAATCATATTCAAA
AGCTCTTCCTTTTCAGCATCTCTCACACTCAAATCCCGTAACAGTTCATGCATACTGCAACTTTTGATCCGACCATCTAC
CTTCTTCCTCGTAACCATTATCAAATTTCTACTGACAAGATCCTCCAAGCATTCCTCAGCCACTTCTTCAGGACTTCTCA
ACTGTCACTCTTTAGAAATCCCTCAGCAACCCATCTGATCAATGTCCAAGCATCAATCTCATTACCCTCGGGAAATGTTC
CGATATGGAGGAAGCAAGGGTTTAGGTGAATAGGCAAGTAGTGGTAACCCATAGCAAGTAATCCTATGCGTCCTTCCGGA
TCACTTGTAACAACTCTACTAACATTTTTAGCTACTATTTTCCCAAGTTTCTTTCGTCATGGGAACTTTCGAGATGCCAT
GCAACCACCAATATAGATAACGGCAGTCCTTCACATTTTCCAACTATTGCCCTCCCTATTTCCTCCAATTCTGCAGGACA
ACTTTGTTCTACACCAAATAACTTCTTGTGAAGTAGCTTCCAACTATCATATAAACTCAATGGCATCATTTTGTAAGCAT
GAACTTCGGGGTTAACATGCATAGCTACACATCCATTCCTTGAAGTCAAAATAATTCGACTACCATTTCTGTCCTCTGGA
AGAACTCTTGAAATCACATCCCATATCTCTGTGCTCCAGACATATCTCTGAAAATGGCCTGACTGTTGAAGTAGCAGCAA
TGGAGGAACAAAAATGCCTGATAAAGACTTGAAGAAACTCCCCTGTTTCCCCTGTACAAGGTTGAAAAGAGAGACAGAAA
CAGAAGAGAAGATACCTCGGAGTGTATAGTTAAGACATGAGAAAACTGCAGGTTACGGACAAATTGCAACCACAGTTTCC
ATGTCAAGTGCATTGGTTCATGGTTGGTACAGACACCAATATTGTCCAATTTGTCGAACAATTTTCCTGAAACAATCCTG
CTAAGCATATGTGCGGAAAGAGATTGGATTCTTGAGCATATAATCGAATATTTCAGTCCAATCAAACTCATTTGCTGCTC
CTCTGCCACCTGCTGTCCAGAAATGCACACTCATTTTGAAATTTCTAGCATTCTTCTTCTTTGACTAAGCACGAAATTTT
GATCATTGGATTAAGCTCGCTAGATATAATGTACCTAGTGGATCATAACTAAAGGTAGCTCTACCTGCACCTTCACATAC
ACTCTCAACTCAATTGAGTAATTTTGTGCATCAGACATAGCCGTCACTTCTCCGGGAGACCATCCATCCACCAT
>Solyc01g106410 CC-NB-LRR
TCATCTTCCAAATTTAAGTGAACCAACATATATGTGTGGAATATGAGCTATTTTTCGCCATTCCATACCTTTCTTCTTGC
AAAGCCTTTCAAGATGAGGACAGTCTTGAATCGACAAATGCTGAAGAGCATTGAGGTACTTCATTCCTTCTGGCAATGAT
ATCAAATGTTCGCAATTTGAAATTGCAAGGGATCTAAGAGAGGAAAGTTTAGCAAGCCAGTCAGGAAGATCTGTGAGATA
AGGACTGCTATGGATTACCAGACTTTGCAACGTAGTGACGTGTTGAAGGCTAGCTGGCAATGGGTATAATTCAGGGCAGG
ATATAATACTCAAGCTCCGTAGAGACGAGAGATTCTGGAAACTACCTCTAGATAAAGTTAACCGAGGGCAACTCATGATG
GAGAGCTGTTCTAAGACTGTGAGATGTAGGAACCCACTTGAAAGATAAATCAGGTTGCCGCAATTCTCAATTGACAAGCT
CTTTAGGGAGTTGAAACCAGCAAATTCTTCTGATGGCAATGACTCTAAGCTGTGGCACCCATTGATCTCAAGGAACTCCA
AAGCTTGCAGCTTTCGGATTCCTGTTGGCAAATGGGTTAGTTTTTCACAGTTGCTAATGGTCAGTGACTTCAGATAAGTG
AGATGCTCTATCTCTTGAGGAAGAGAAATGAAATTTTTGCACGAAAGTATTTCCACAGTCTCCAGTGATTTGTTGTTCTC
CAGCAATTTCCCTGAAAGGTGCACTAGACCTTGAAGCGCATCAATCACAACATTGGAGAGTGAAGACATGTTATCCACAG
ACTCCAAGATCTTTGGATGGCAATCACGGAGCTCCAAATAAAGAAGAGATTGAAATGTTGGAGCAGAGATAAGATTAGGA
CATTTATCCACAACTAACTTTTGCAGGCGAGGAAATACTGCTGCTTCGTTCTCTATGCAAGACCATTCTTTTAAGCAGGG
AAGGTCCTTGATTGTTAGGTCTTCCAGGGATGGGAATTTGAGGGGTTTGCCGCCATAAAATTCTTCACCGATATGTGTAA
CTCCATCCATCCCTTGTAGATAAAGTGTTTTGAGAAACGGAAGCTTCCCAAAGGTAGGTAAAGTATCACATCCACTGCAG
TTGATCAAAGCAATCAGAACTAGATTAGGGAGGTCCCAATCTGGAAATCTGAATCCAGAATATCCCTTGATATATAGTTT
TTTGAGGTTTACATGTGGCTGAAGACATATAGTTTTTTGAGGTTTACATGTGGCTGAAGACACTCAATGATCCCCTCGAC
AACATTGTCATCATCCCTTGATAGTGATCTTGATGTACCATCAACTTCTCTGCAAACCTCGTATGAGGTAGACCCTGTTG
ACATCCTCACTATGTTCTCACTTCCCCATTGGAGTCTTAACAATTCCACATATTTCTTCGCCCTCAGATTAGCCAGTGCA
GCTTCTTCTTTGTCTCTGATGTTCTCCAGGCCCCTTATACTCAATTCACCTCTTATGTGGGGAGAACTGATTTCAGAGAT
GCTTTCTCCAATCCCTTTGCCCACAATGTATAAAGGCAAAGTTTGAAGCTGAACCAAATTTCCCAGACCAGCAGGAAGGC
GAGTCAGTCCATTACATCCCACTATGTTAAGGTGCCTTAAGCCAGTTATATTAGCCAATCCAAAAGGTAACTCCATTAGG
TTACCACAAAATGAGAGGTTCAGGGTTTGCAGATTAGAAAGGTTGCAAATAGTATGAGGGAGTGTTTGAATAGAGGTGCT
GGAGAGATCAAGGTATCTCAAACATATCAAATCACTAATCGACTCGTGCACCTTCTTCACACAACCACTTAAATCAAGGA
CTCGCAAGTATTTAAAGTTCAGAGGAAAAGAAGAAGGAATGTCTCCGGTGCAAAACAGGAATTGAAGTGTTCGAAGATGT
TTGGCACCATACAATTCCTTTGGAAATGAAGTGGGATCTGAATGGAAAAGGATTGACAGGTGATGAACCTGTGACATGTT
ACCTTGAGTAAAGTCATGTCCCAATATCACGAAGTCCTGACTCCCCACACTTCGAGCAAGATCATGGATGAGATCATGCA
TTATGTATACTACTAGATCCGTCTCATCAAATTTCTTAACTTCCTGGAAAAATGATAAACACAACAAGTCATTAAAATAC
TCGTTGCCTATGTCTTCCAACTGCCTGTTCTTCTCATGACATGTTATCAAGCCTTCAGCAATCCATATGTGGATCATCTT
TTCCTTGTGAATTTCATAATTTTTTGGATACAATGAACAGAATGCAAAGCATCGTTGGAGGTGTAGAGGCAACTGTAAGT
AGCTCAACCGAAGAGCTGGCAGTATGCCACTGTTACAATTCTCAAGTTTCCAAAGTTCACTCTCTTGCACAAACATCCAA
TCTTCTTTTTCTCGTTTGAAGCGCAACAAACTTCCCAATGTTTTTGCTGCCAAAGGCACACCCCCACATTTCTTGATGAT
CTGTTTTCCAATATCCAACAGATTAGGATACTCACCTTCTTCTTCCTTGCTGAAAGCTCGTTGCTTGAACAAAACCCAAC
AATCATCTTCAGTCAAGCCTTGGAGACAATAAGGGGAGGTAGTTCCCAATATTGAAGCAACTTTGGTACTCCGTGTAGTG
ACAATGATTCTACTTCCTGCTCCACCACTTTGAAATAAGTCGCCCAGCTTATCCCACTCTTCTTGGTCTTCATTCCATAC
ATCATCCAAAACAATCAAGAATCTCTTTCCACCCAATGAATCTTGAAAATGAGCTTGAAGTAGATCCATCTCCAAGAGTT
CACACTTCCTCTTTGTTGCAGACTGTATTATGCTTAACATGAGCTTACTTACATCGAAATCCCGAGATACATAAACCCAT
ATTTTAATGTCAAAGAAATGAACGACCTTTTCATCATTGTAGACTAATTGAGCTAGTGTAGTTTTGCCAAGTCCTCCAAT
ACCTACAATTGGGATGATAGAAACAACCCCACCAGTTTTGCCATCACATGTAGTCAACAAAAGCTCTAAAAGCTTCTTTT
TATCATCATCTCTTCCACATATTTTTGATGTTATCACAAACGATCCAGTTACTTTTGTTCTGTCATAATTGTCAACTTGT
CTTTCTGTAGTTGTCGCTCTAAGATTTAAGCTAAACCCTTGCTTTGCAATCTCATCTAGTTCCTTAAGTTTTTTTGGTAG
CATTTTTGCAAGGTCAAAAAGATGCTTTGATGGTTCAAAAGGTAGAAATAGACTTCTTACCTGTTTGGCTTTTCCACTGC
GACTCTCGCACATTACACTTTCTGCAGTAAATTCATCCAGTAAGTTCTCCAGCTGGTAAGCTATGTCCTTGAGCTTCACC
AACCAGTTTTCAACACGTTGATCCGTTTCTTGTCGCTTATGTGCATCATCAAGAAAAGCTCTAGCAGTTGGTAGTGTATT
CTGCAGTTTTTCTATGTTTTCCTTCAAATGGTAGAGATCATGGAACTTCTGCACATATGGAGTGGCTAACTTTTCAAGAA
TCACCTGTAAAACAGGATATAGTACCAAATCTGCCAT
>Solyc01g113620 TIR-NB-LRR
ATGGCTACTGAATTCAAGTCTCAAGTGTTCTTGAGTTTCAAGGCCAAAGATACCGGCATTACTTTTGCAGATCATCTCTA
TGAAGCTCTGGCTGGAGCAGGTTTTGTAACATTAAGAGGTGGCGATGGAGACGAGGGAGGAGAAGAAACCAAATTGAAAT
TACAAAAGGGTGTTGAAGAAGAATCAGGGATTTCAATTATAATCCTTTCAAATGATTATGTGTCTTCAAGTTTGTGTCTT
GATGAGTTGGTAATGATCTTGAATTGTAGTAAAAGAAGATCAGTTCTGCCCATATTTTACCATGTGGATCCTTCTGATGT
TAGGAAACAGAAGGGGAGAATTGGAGAAGAATTTGATAGGCATGAAGAAGCTAAGGTTAAAAAATGGAAGGAAGCACTCA
AACAAGTTGCAGACTTGGGAGGAATGGTCTTACAAAACCAAGCTGATGGGTGAGTTCATTAACTTTAAATGCACTTTGAG
AAATGTTTCATATGAGTTTATTTTAAGCAAAAGTATCTACTTTATTAGAGTTGGAGCAAATTGTATTTGATTGGTAGCAA
TCCTTATTAGAAAGAGAGAGAGGGACTTAACATTGCTAAATATAATTTGCCTTCATTTGTCCTGCATTTATGAACTTAAC
ATGTCTTTATCTCAAGTCTTTCTAATGACAATTTCTGTACACTCTATTAGGAGACTGTGTTCCCATGTTGCATGATTAAG
TTCTCGATTCCACGAACTCACAGAATAACTTTGTGTTGGTTACTTTTCCATTTCGTTAAAACATTTCAGACATGAGTCCA
AATTCATACAGAAGATCCTTAAAGTGGTTGAGAATAAACTGAGCAGGCCAGTTCTGTATATTTGCCCTCATCTGATTGGA
ATAGAAAGGCGTGTTGAAAACATCAACTCATGGCTAGAGGATGGATCTACTGATGTTGACACTCTTGTTATTTGTGGCAT
TGGTGGAATAGGCAAGACAACAATGGCAAAGTATGTGTATAATTTGAACTATAGTAAGTTTGATGGTAGCAGTTTTTTGT
CCAACATTAGAGAAAATTCAACACACCATAAAGGTTTAGTTACTCTTCAAAGACAATTTCTTTCTGATATTTGCAAGAGA
AAGAAGAAACCTATGTTTTCAGTGGACGAGGGAATGACTGAGATGAGAGATGCTGTAAGTTGTAAAAGAATCCTTCTTGT
TCTTGATGATGTTGATAGCCGCGATCAATTGGATGCTCTACTGGCAATGAAGGACTTGTTATACCCTGGAAGTAAAGTCA
TAGTGACAACTAGGAACAAGAGATTGCTTAGGCCTTTTGATGTGCATAAGCTTTACGAGTTTGAAACTTTGAATAGAGAT
GAATCAGTTGAGCTCTTAAGTTGGCATGCATTTGGTCAAGATTGTCCTATTAAAGGTTTTGAGGTATGTTCAGAACAAGT
AGCAATCGATTGTGGAGGACTTCCATTAGCACTTGAAGTTCTTGGTGCTACTTTGGCAGGAAGAAACATAGATATTTGGA
GAAGCACAATACAGAAATTAGAAGCAATTCCGAATCATCAAATTCTCAAAAAATTAGCAGTAAGTTATGAATCTCTGGAG
GATGATCATGATAAAAATTTGTTTCTCCACCTAGCTTGCTTTTTCATTGGGAAGGACAGAGATCTAGTAATAGCTATTCT
CAATAGGTGCAACTTTTACACTGTAATTGGAATAGAAAATCTAATTGACAGAAATTTTGTAAAAATTAGTGAGTCTAACA
GGTTGATTATGCATCAAATGATTCGAGATATGGGAAGAGACATTGTTCGCCAAGAATCACCAATGGAGCCTGGGAAACGC
TCTAGACTATGGCGCTCCAAGGATTCCTATAATGTCTTAATCCAGAACCTTGTAAGGAATTCCGTCTCATATGGCTGATA
CCTTATCCTTTGTTGAGATTAGCGTTATTCATCTTGTTTCAGTAATTAACATAGTTCTCGTTAAGTTAAAATGAAATGGG
TTGAAGATGAGTACCTTTGCCTTTACTCATCGTTTTCTGTCTTCTATCTGAACAGGCCACTCAAACAATTCAGGGCATTA
TCCTTAACATGGATATGCTCAAAGACAATGACATAGTTAGCTCAAGTTTTTCTGCCATTGATTTCAAGAAACACAAAACA
AAGAACTTTCTCAACTATCATAATCCTCAGAGAGGTCAATTCAAACAGAAAACGTCTGGTTTTTCCCCATGGCATTTATC
AGATGTCAAAGAAGTTACAAATCAACTGGTTCTGGAAACTGTTGTGTTTGAAAAAATGCAAAAGTTAAGACTACTCCAGT
TTGATCACGTTGAGCTTCAAGGATCTTTTGATGTTTTTCCTAAGAGATTAAGATGGTTACGCTGGTCAGAGCTGCAACTA
GAATGCATGCCAATTGATTTTCCTCTGGAGAGCCTTGTAGTGATTGAATTACAGCATAGCAGATTGAGGAAAATCTGGCA
TGAAGTCAAGGTACGCTAATAATGTGATTCATTCTTTAAGGTGTAGCAGAAACATAGTTTTGTCTGATTCTGTGTTCATT
TCTATCTTTTGTCATTCAGTTCCTTAAATATCTGAAGATTTTCGATCTCAGTCATTCCTACGAGCTTCTAAGAACACCTG
ATTTCTCTGGACTGCCCAACCTTGAGAAATTGATCCTTCGATATTGTACAAGCTTGATTGAGCTTCATGAGACCATCGGA
TGTCTCGAATCACTTCTTCTGTTGAACCTCAACAATTGCAAAAATCTGCAGAGACTTCCAGATAGCATTTGCATGCTAAA
ATGTCTGGTCACACTAAATATCTCTGGTTGCTCAAGTCTTGAATATGTACCGATGGATCTAGATAAAGTAGATTCACTGA
GAGAGCTCTATGCTGATGAAATTGCAGTTCATCAAATGGTTTCTACTGCAGAAGAGGTTCAACCGTGGTACGGATTCCTG
CGGTCCTGGATGTGCAAGGGGACAATATGTCCTAAAGTTTCACACATTAGTTTACCCAATTCTTTGGTTACTTTGAGTCT
TGCTGGATGTAATCTATCCGACAATACTTTTCCAGTTGCTTTCAATAGCCTCTCCTTATTGCGAAACTTAGATTTGAGCC
ATAACAATATTTGCAGTCTGCCAAAGGGCATAAGTTATCTTACTAGACTTCAAAAGCTACAAGTGGAAGGCTGTGAAAAG
CTCAAATCTCTCATAGGGCTTCCCAATATAGAACATCTCAATGTTACTAACTGCAGCTTGTTAGAGAAAATATCATATCA
ATCTAAATCATCTAGTCTGAAGAATTTGCTGGTCTCAAATTGTGTTGAATTGGTGGAAATAGATGGAAATTTCAAGTTAG
AGCCCTTGAGAAATACTGAGGCAGGGATGCTTTGCAAGCTAGGCTTGTTGAACTTGGCTCCTATGGACAATGTCATGATC
AATCTTACATCTAACATACTGAGCTACTACCGAATACACGGTAAAGGGTGGACTCCAAGAAGGAAGACAAAGAAAGTTGT
TCTTCAGGTATGTCCTGCTTATTATACCTGCAAATATCTACTTGCAATAGAATTGAAGACAGGAGCATATAAAAGTTCTA
TGAGTTACTTTTTTTGCAGGGACTGTACCAACCAGGCATCTTTAGCACTTTTCTTACTGGTGAAAGAGTTCCTCCTTGGT
TTAGCTCAAAGTTCTCAAAAGAATCAAGTGCATCCTTCAAAGTACCTACTTGCAATTCCAGAATAGAGGGATTGAGTTTT
TGCATTGTGTACAAGCGTTCCACGATTGGGCTTTCACCGAGCATTCTCGGTCCTTCACGGCTAACACCACCTCCAAGAAT
TTCTCATCTTGCCATGCGCAAAGCTCAAGGAAGACCACTTCGTTATAGGCTGGTGGAAAATAAACCATATGAATCAACTT
TCGATTGCCCATGCATTACAGTTAATAACTTAACTCGAAGTTTGAAATGGTCTTACCAGCCCTTGTTCTATGGAGTTCCA
GAAGGGAGAGAAGGAATGATGTGGTTAAGCCATTGGAAACTAGAGAATCAGTTGAGCAGTGAAGATGTTATAGAGGTCAC
AGTTACCGCAGGAGATGGTATCACAGTTATGGAATTTGGGATCAAAATTGTGCATGTTGAAGAGACAAAAGTGCTAGGGA
AACCAGGCTGTGAAGAGACAGATATTGTCAATCCATTTTGGGATGTTAATTTGGTACATGCCACCACTTCAAAGGATACT
TTTTCTGTCCGTCTTCCTCCTACTTATCGTTCCTTACGTGCTGCTCATGAGCTATTTATGGAGAAGGCACTTAAAAGAAA
TATGTCAGACTATAACTAAGAAATTTATTACCTTCCATTATACACACTAAAATGCATATCAAAACAAGAATAATGTCAGA
AAACAGTGAGAACTTAAACAGTTCACACTTATATTGCATGACAGTAACCTTTTTAAATCAGGTACCCAGATGATCTTAAC
ACTTGAGGAATAAATCTACGTGAAAAAATAAGGAAGGGAATCATGATAAGACCATCCTGATAATAGTAAATAAGAGGAGT
GTTTGATACACGCGAAATTGAAAGACAGACAAAAATCTAACCTAGGAGCATACAGGCAACTATAAGAGGTGACCAAAAAC
CGTCAAAATAACAAGACCAAGATTAGAAAAAATTGTACATTTATTCATCATCTTGAACTTTGGACTTCTTTTTCTTCTTT
TTAATTTCAACAGCAGCTTGGAGTTCCTCTCCATTGTCCTCTTTGTTCTTCTTTTTCTTCTTCTTCTTTGCTGTTCCATC
CTCATGCACGCCATTACCATTACCAACAGT
>RDC0002NLR0008 CC-NB-LRR
ATGTGTATAATTGTATTCTCACAAAATTATGCATCTCCTAGTTGGTGCTTGGATCAACTTGTTTCCATTCTTGAATACAA
AATGAAGTTTGCATGTATGATATTGCCTATTTTCTACCATGTTGATCCTTCAAATCTGAGGAAGCACAAAGGAAGTTTTG
GTGAAGCATTAAACAGACATGAAGAAAAATTCAAGTGTGAAAGAGTAGATGAAAAAGAGTATTGGGAGGACAAGTTAAAA
AAATGGAAAGATGCACTGAGCCAAGCTGCTGATTTGGCTGGAATGGTCCTTGAAAATCAGTAAGTTATATTTATTCATGT
ATCGTCGATGTAACAAATTTTTGCGGGTTAATAGCAGGTAACCTGTCTTATTTTCAAGATTATAAAATCTCGAAAATCTT
AAGGAGTGTTCTTTATTTTTCAGGCATGAATCCACTTTCATCAAGAAGGTTATTAACGTTATCAGCACGAGACTAAGTCG
TCCTGCTTTATATATTGCTTCTTGTTCAATCGGAATACATCGTAGAGCTAGGCCTATTAATTCTTGGGTTCAAGATGATG
GATCGAACAATTCAAATATTGGAATACTTCTAGTTTGTGGTATTGGTGGAATTGGAAAAACAACACTTGCCAAATTTGTT
TACAATTTAAACTTTGGATATTTTGAAATTAGTTGTTTCTTACCAAATATTAGAGAAACATCAAAACTCCCTAATGGTCT
CATAGCTTTACAAAAGCAACTACTTTCTATCCTTTTAAAGAATGAAAAGGCAAAAATATCAAGTGTTGATGAAGGAATCA
TCAAGATAAGAAATGCTTTATGTTATCGAAAAGTTCTTCTTGTTCTTGATGATGTTGATGAGCCTGATTTGGTTGAAGCA
ATATTTGACATGAAAGATTGGTTTGGATTTGGAAGTAAAATAATTGTAACAACTAGGCACAAAAGTTTATTAAGACCTCA
ATTAGGCCATGAGGTACATGAAGTTGGAATTTTGTACACAATTGAAGCAAATGAGCTCTACAATTTTCATGCATTTGGTA
ATGTAAACAATCAAATAAGCAAAGATTATTACAAAGAGTACTTAGAGGAAGTAATTGAATGGTGTAGAGGACTTCCATTA
GCTCTTCAAGTTATCGGTTCTTCCTGTTGGGTTTTAGTAAGTGTGAATGGGAAAAGAAAAGAGACAATATGAAAAGTGAG
GGAACTACTTTGGAGGAAAAATGAAAAGTCATTTGCAAAATGCAAATGAAAAGTCATTTCTCCCATATCGGCAAAAGAAA
TGGAAATTGTCCTTATAGAAGGAAACACTTCCATTACTTCTTAAAAGAGATAAGAAGATGTCACTCGCGCCGTCGCTCGG
CTTTGGATTTGATTGATAAATTTTTTGCACAAAATTTATTTAATCAGTTTTTGTTAATATTATCTCTTATAAATTTGTGG
GTAACGGTAACATTTCGAAAAGTTGTTACTTTTCCGAAAAGTTGGGTCTGAACAGATTTCACTGAACAGACATGTTCTTT
GCTGAAAATGGCTATAAAAGGAAGTCAATTTTTTATTTTTCAAACACTGAAAATTTTTCTTTCTCTGCATTTATTTTTCT
CTCAAATAAAAATCAAAGTGTCGATCGACTGAGTCTGTGTGACTTGTTGATGTTCTTAAGTTCGCTGAAGTTAAAGAAAT
TTGAGGTACTGCTATTTCTTTAACAGGTTTAATCCGTTTTATCTTGGGAGAAATTAATCCATAACCTTGGGTACAGTGAG
GGAATTAAATTTCTTAAGGACTCGGATTATTTCTTGTATTTTATATTTTTTTTGCTTCATCTTATTTCTGTTTCTGTTTA
TTAACCTTATAAATACAGGTTATTGTAAGTATAACAATCTTACAACACTTCCATAGCTGGAAAATCAAAAGATGTATGGA
GAAGTGCTATAGGAAAGTTGAGAGAAATTCCGACAAATGAAATTGTTGAGAAATTGAGATTGAGTTATGAGTTATTGGAA
GATGATCATGATCAGAATTTGTTCCTTCATCTTTGTTGTTTCTTTGTGGGGATGAAAAAAGATTTTGTAGTTAGGATATT
AGATAAATGTGATTTTTACACATTGGTTGGGATACAAAATCTAATTGATAGAAGTTTAGTGACAATTGAATTTGTGAATG
AGATAACAATACATCAATATGGGAAGAGATATTGTTCGTAGAGAAGCAACTGTGGATCCTGGAAAACGTACTAGGCTTTG
GCATCACACAGATTCTTACAATGTTCTAACAGGAAAAACAGTAAGTAATTAATCATGTTCCTAATTTTTAATATTTTGGT
CATCGTCGTTATAAAAGTAGCTCATTACTGTATTTTATTTTTCTTGTGATTTATATTAGGGAACAGAGAGAGTGCAGGGG
ATGGTACTTGACATGCGTATGATTAAGAAATACAAGTGTTCTGGGTCCTTAATACCATTGAAACAAAGTCCAATTGGTTT
TTTCACAGCTTGGAGTTCAAAAGTGGGGAATTTTAGTTTACAAGATCATGTGAGAACTGATGCCTTTGAGAAAATGCACA
AGCTTAAATTTCTCCAATTCAACAAAGTTAAAGTGAATGGAAGTTACAAGAACTTTCCAAAGGGATTGAGATGGCTATGT
TGGAGTGGATTCCCAGAGGAGTGTATACCAAATGAGTTTCCAATGGGAAATGTCGTTTCTATCGATATGCGATACAGCTG
CTTGAAACAACTTTGGAACGGATATAAGGTAATTAATTTTCTTTCATCCTCAGTTGGGTGTCAAAAGTTAACACGAGTTG
AACCATTGCATCAGTTTATAAGCCTCTTGAATTGGCCTAATCTTTTGAAATGGGCTTCTTATCCAGTGTATATTACTTAT
ACTACGACTTTTATCAAACAAATGACTTAATTTTCTTTGTTTTGATGCATTAGTTTCTCCGGTACCTAGAGATACTGGAT
TTGAGCCACTCCACTGAACTCATCACAACACCGGATTTCTCAGGCCTTACCAATCTTGAAAAGTTGATACTCGAACAATG
TACAAAGTTAATCAATGTTCATAACACCGTTGGATGTCTACAAAAACTCATGATCTTGAACCTTAAAGATTGCCACAAGT
TAAAGATTCTTCCAGATAGCATTTGTGAGTTAAAATGTCTTGAGACACTTAACATCTCAGGCTGCTCAAACATTGAATAT
TTACCAACAGAGCTTGATAAATTAACATCACTAAAGGAACTTTATGCTGATGGGATCTCAATGATTAATTTGGAGGCCCA
AACATGGTATTCATCTTTGTGGGCTTGGGCCTGGAAAGGAAGAGGCCCATTATTATCTCCTAAAATTCATTTTCCCAAGT
CCTTACATGTGTTAAACATTGCAAAATGCAATTTATCTCCAGATGCTTGATTTAGGCATTATGACCTCACTACAATGGCT
AGATTTGGGAGGAAATCCGATTGACGAATTACCAGATAGTATCAAGAATCTTACGAGGCTGAAAACTCTTAACATCGCGT
GTTGTACAAAGATCAAGTACCTCGAAGGGGTACCATCAAATGTAACGGATGTAAATGCTGATGGATGTATTGGAGAAAGT
AGGTTCTTGTGCTAA
>RDC0002NLR0009 TIR-NB-LRR
TCAACAAAAGTCTCTATCATAAAAGGAATGACTTATGTTTTTCAAATTATCCAGTCTACTGAGGTCTAGATATTTGAGAT
GCGGTAGGTGCCCAATCATTGGTAGTTCTTCACACTTTCTACAACCTTTTAATTTGATCTTCACCAGATTGTCTAGTCCC
AGTAAATGCTCCTCGATAGTACTGACCATCTTCGTCATAATCCATGTGGGTAACTTGTCACCCATGAAGTTCTGTACTGT
CAAGCTTTTCAAATTCGGATGAGGTTCAAGGCCTCCCAAGACAGAATCATCATTGACCGTGCCTTGCCTCCCACTGCTCC
ATTGAAATATTAACTTATAAATATTTTCCTTTCTACACAGATCTGCTGGTTATTTACTTTCTCAAGATTTCTTATTTCAA
GTTCCCCTCCAAGTTCCTTCAAAAATCCAATCTCACCAATTTGTTGACCACCATCATAACCAACATTGAATAATTGCAAT
GTTTGCAGACAAGTTAATTGTCCCATATTGAATGGCATTAGACAAGTTGCATCGAATGAATAATAGTGTAGGTGTCTCAA
GTTTTTCAACTTGCTCAACTGACTCGGAATACGCTCAAGAAAGTCACATCCATTTAATATTAAAGTCTGTAGATTAAAAA
GCATGCAAAGTGAATCTGCGAAAGCTTGAATTTTGGTGCCTGATATATCAAGATATCGTAAATGTATTAGCTTGTTGATT
GATGACGGTACCTCAGCAACGTCAACACCATGGAAACTTAATACACGCAAATACTAAAAGTTTGATAACATGCTCCCAGA
AACATTCTCTGCTAAAAACAAGGTGCGTAACGATCTTGCTTTTTCCTTGACAACTGAAGGCATTGATTCCCTTAAGGACT
TCATTGAAAGATACCGAACATGTGGATGCCCATCTTCTGTACTGCACCCTACATTAAATCCTTCATATCTCGAAATTGAT
TGAGCAAGAGCATGAACAAGGCTGTGCATCTTACAATCGGTAATGTTACCATAGTCATCTCTTTTCACATCCTGCAATAG
GGAATTTTGCAACAAAATGTTGAAAAACTCATTTCCCAAGCTTTCCATTTTCAAAATGATCTCCTTGACTCAGTTGGAGA
AATCCTTCAGCCATCCATAATTGTACCACTTGATCCTTTTCAATGTCATGATCCGGACTGAAAATTGAACAATAGGCGAA
ACACTTCTTGACAGATTTTTATGGCAAATGATCAAAACTCAGCTTCAGCACTTGCAAGACTGCATTTTCATCCCCGTTTA
AGTTCCAGAGGCCATTTCTCAAAACTGATGACCACTCACTGGTTTCTTTCGTGAGATGCAACATTCCTTCAAGCAAGTTA
GATGATAAAGGCAAACCACTACACTTGTGCACAATTTGCTTACCAATTGTTACCAATTCCATGGGCACATCACCTTCTGG
AAATGCTCTTTCTTTGAACACAGACCAACAGTCATCTGCTGATAATTTCTCCAAAAAATGAAGATGATGTGTTGCTACTG
TGGATGCCACTCGTTCACTTCGATTGGTCAGAATAATGGCATTTCCCTTTGTTGCATTAATGCCAACTAAGGACCTTTTA
AAATCATCCCACTCCTCAAGCTTTTCATTCCAAACATCATCGAGAAGGAGCAAGTGTTTTGTACCACCTAGTTCCTTGTG
AAGGATTTGAAGTAAAGCGGTCCTACTTTGCACATCAATACTTCTCTGTGTTAATGATTCTAAAACCAGTCTAATAATTT
TGTTCGCATCAAAAATCTCAGATACACAGACCCATATTCTCTCATCAAAATATCTAACTATTTGTTCATCGTTGTATATC
AACCGAGCCAATGTAGTTTTACCTAGCCCACCCATGCCCTACTATAGGGAAAACTGAAACTACTTGGTTGGTCTGACAAA
TTAGGGATTCAACCATTCTTGAAACATCATCCTCCCTTCCAACAATATTGGAATCACCATTGAAACAGTCAGTCTCCTTA
TGGTTATATGATCAATTCCATCCCCAACTCCCCTTGGGATAGCAAAGTCATTGGCTTCCTCATTAATCATTTTCAGGTTC
ACAATGATCTCCTTGATTTTGGCCCTCATTTTACAAGAAAGTGGATTGGTAGTGATAAAAGAAAACATACCTTCCACTCA
CTCTTCTTTAGTGTTGTGTAATTGAGCTCATCCAACAAATTGTCAGCATCATAAGCTAAGTCTTCAAGTTTCTTCAGCCA
AAGCTTTAGTGCTTGGTCCTTTCTTTGTTGCCTCTCAGCATCACGTAACACTGCTCTAGCCATAGCTAAACATCTCCTGA
GCTTTTTCAGTTCTTTCTTGGAACCCCACAAATGGCTAGTACCACTTGTTGCAAGCAAAAGCAACTTTTGAAGTAAAACC
TCTACTGAAGCACTTAGCAGGACTTCTGCCAT
>RDC0002NLR0010 NB
ATGTCTCATCAATTTGTTCATCATGTATTTTTAAGTTTCATAAGCAATACCTTTGGAGATCATCTTCATACAGCTTTGTT
AACTGCTGGTATCCCTTCATTTAGACCTGATGATAAAAAGCTGCAGAATGCAATTCAAGAATCAAGAATTCTAATAGCTA
TCATTTCAAAAGACTATGCTTCTTCACATAGATGCCTTGATGAACTCACCCATATGATTCAAACCAGAAAATCTTTGGGG
AATTTTCTTCTCCCTGTATTTTATGATGTCGATCCATCAGATGTGAGGAAGCAGAAAGGGACGTTTGAACAACCTTTCTT
TAACTTCGAAAAGAGGTATAAAACAGAGAAGGTGGATCAATGGAGGGCTGATTTGAGAGAAGTTGCTGATTTGGGAGGAA
TGGTCTTACAGAACCAAGCTGATGGGTAATGTTTTTCTTAATAAAATTATCTGTTTAGGTCATTCAATTCTTGTTTACTA
AATTGTAAAACTATTTCAGATCTGAATCAAGGTTTATACAAGAGATTGTTAAGGTGGTTGTAGGAAAATTGAGACGTACT
GTATTAAGTGTTGCTCCTCGTCCAGTCGGAATAGATTGTCGAGTCAAAGAAATTGATTTGTGGTTAAAAGAGGGATACAA
TTATGTCGATATTCTTGCTATACATGGTATGGGAGGTATTGGCAAAACTACGATAGCTAAAACAGCTTATAACCTGAATT
TTCATAGATTTGAAGGCAGTAGCTTCCTTGCTGATGTGGGAAAAGTTTTAGAAAAGTATGACGGTTTAGGTCGTTTACAA
AGACAACTTCTTTCCAATATTCTTGGGAAGGATGTCGAAAAGATATATAATGTTAATGAAGGGTCCGTCAAGATTCAAGA
AGCTATCAGCTGCAAAAGAGTTCTTCTTGTTCTTGATGATATAGACAACATAGATCAGCTAAATGCGGTACTCGGTATGA
GGGATTGGTTTTCTCCAGGTAGCAAAATTATCATAACAACGAGAAATGGTCATTTATTAAGTTCTACTGAAGCATGTAGA
TGTAGGATGTATAAGCTAAAGACTTTGGATGCCAAAGAATCACTTCAGTTGTTCAGTTGGTATGCATTTGGTGAAGAAAG
CCCCCCGTTAGAATATATGGATCTTACGATAGATGTTGTACATCATTGTAAAGGAATTCCGTTAGCTCTTAAAGTTTTGG
GTTCGTCTCTTGGTGACTTAAGTATAGAGATTTGGGGAAGTGCATTAAGGAAATTGAAAGATATTCCAGACAGTAAAATC
CTTGAAAAACTAAGGATAAGTTATGAATGTCTACCAGATGATAATGTTCAAAACCTATTCCTCGATATTGTCTGTTTCTT
TGCTGGTAAGGACAAAGATTATGCAGTAAGAATACTTGATGGATGTGGTTTCTTTTCGGTCATTGGCATTCAGATTCTTG
TTGACCGATGCCTATTGGAAATTGACCATAACAAACTGATGGTGCATCAATTACTTCAAGACATGGGAAGAGAAATTATT
CGGGAAGAATCCCCTTGGGAGCCTAGTAGTCAAAGCAGGATTTGGAAACACAAAGATGCCTTTAACATATTGCAGGGGAA
GACAGTAACAAATCTGACTCTGAGATTTTTAACGTGCAATCATCCATATCTATGTGCCTTAATGTATGATTTTTCGTTTT
CCTGTAGGGTACTGAAAGGATCCAAGGTCTAGTTCTTGACATCCGGATGCTGAAGAAAGTAGAATATGTTGGTCAAAAAT
TGAACGGAAATGATGTTGGGCACCGGCAACTTGATGTGAGATCACTGAGAATGACTGATGCTAACTCACAAGGGAGACAG
AGTTTAACTGTTCTTGAGCTGTTCAGAAATGTCTTTTCAGAAACTTCAAATGTTGTACAGTTGGAAATCGATGCATTTTC
AAGAATGAAGAAGCTGAGAATTCTACGGCTAACAGAAGCAAAATTCACTGGTAGCTACCAATGGTTTCCGAAGAGATTAA
AATTGCTTCATTGGCGTGGATTCCTTTTGAAGTCCATTCCAAAGGATTTGCCTTTGGAGAGCCTGGTTGCTCTGGATATG
AGGAGGAGCAGATTGCAACAAGCCTGGGAGGGAACTAGGGTAAAGTTTTTATCGTCAGTTTTGGCATTGACAGTAGGGAA
GTTGATAGTAAGTTAATAGACCTGAATCCTGATATACTTGTTATTGGCTATTGCAGATGCTCAAGTTATTAAAAATTCTC
AATTTCAGTCATTCTCATTTCCTAAGAAGAACTCCTGATTTTTCCGGGCTTCCTAATCTGGAAAAACTCATTTTGAAGGA
TTGTGTAAGATTGTTCCATATTCATGAATCGATTGGAGATCTAGAGGAACTTGTTCTCTTGAACCTGAGAGACTGCAAGA
GTCTATCGAATCTTCCAAGAAGCTTTTGTAAGCTCAAGTCCTTGGAAACACTCATCATTTCTGGCTGTTATGGACTTGCC
CTATCAACAATCGATCTACGAAATCTGGAATCTTTGAGAACCCTTCATGCAGATGAAATTAATTACGGTCACGAGAAATC
ATGGGTTGCACTCTGGCAATCTTGGTCATCCAAATTAACAAAATCCCCAGATTATGACAACTTCTCTTTATATTCTTTAT
CAAGTTCCCTGGTTAGCTTAAGTCTGGCAAGATGCAAGCTAACAGATGATGCTCTATCACTTGGTGTTAACAACCTCTTC
TCCTTACGCCATTTGAATCTAAGTGGAAACCTGATCTCTAACCTACCACAGAGTATAACAAATCTATGTATGCTTCAGGA
CCTTTGGCTAGACGCGTGCCCAAACCTCCAATCACTCCCCAATCTTCCTTCAACGCTCATCAAGCTGAAGGCTACAGAAT
GCACATTACTAGAAAGAGTTACAACTATGCCAAGCTTATTGGAGACTCATAGATTATTCTTGGATGTTAGAGGCAGCGAG
AAACTAACTGAGATTCCTGGATTGTTCAAGCTGGAGCCAGTAAGAAATTTTGAAGAGGAAATGGTGAACACTCTGAACCA
TCTAAACCTGGATGATATACAAAACGCAGAAGTGGAACTATTTAATAGGCTTACCAACACAAAAAAGAAAAATTCAGTGC
AGGTAACTTTTGTCTGTCAAATGAGTTTCATCTGTCTTGTAAGCTTCTTTCCTACTAAAACCACCTCGACAATTAACAAA
ACATGTTTCATAAGAAGGAACGAGTGAAATCTGCTAAATATTTCTTTTTTCCCATAGGGACTCTATGAGTTTGGCATCTT
CAGCACTTACTTTCCTGGAAGCGAGATCCCAAGTTGGTTCAGCATGAAGGGCGAAGAAAACTTACTGACTCTGAAAGTGA
ATTCTCTTACTAATACAAAGATAATAGGACTTAATATCTGCATTGTATATTCACGTTCCGATCATCAGAAATCCCGATGC
TGGGAAGAAAACCAACTTGCGAACTGGTATTCCTTCTTCATCAAACTGAATAATTTGTCCAAGGGTGTCAAATGGATTTA
TGAGCCTACATTCATAGGCATTCCAGGACCAAATGAGAACTTGACATTTTTATGCCACTGGAAATTGGGAAAGTACCTTG
AAGCTAATGACGAGGTTAACGTCTCAATAATAGGGTGGAGTAATACTTTTCAGATGAAAGATTTCGGAGTTAGCCTTGAG
TGTGACACAGTAGAAGCAGATCTATCCGTACCATCAAACGAGCTTGCAATAAAAAGTAGTGATCCCAGTGCTTATCTATC
TGGACAGTGTGTCATGGAAAGATATATGCCCGTGTATCAGCTAG
>RDC0002NLR0011 CC-NB-LRR
ATGGCAGCTTATAGTGCTGTAACTTGTCTTCTTCAAACTCTTGAGCAACGAAATCCACAACTCTTTGATGCTCACACTAC
TCATGATGATGATGATCAAATTCTTGAATTATCGAGGGATTCCTTAATTGGCGCTTCTCCTAAATATTAGGAAGATGATA
TTGTGCACGGACTTGATGATGACTTGGAATTATAATTGAAAGATTATTGACAGGACAATCACGGGATCTTGAAATTGTCA
CGATAACAGGAATGGGTGGCATTGGCAAAAACAACACTCGCTACAAAAGCTTATGATCATCTTGCAATCAGGTATCATCA
TTTTGACATTCTTTTTCGGGTTACAATATCTCAAGAATTTCGATGTAGAAATGTATTGGTAGAAGTTTTACGTTGCATTT
CATAGAAAACGGTTAGTTTCAATCCAAAAGATTATGATAACAAGGATGACTCTGACTTAGCAGGCCTAGTGAAGAAAGAG
TTAAATGGTCAAAGATACCTTGTTGTTGATGATGATATTTGGAGTAAGGATGTTTGAGATAGCATAAGACGAATATTTCC
TGATTGCAACAATAGGAGTCGAGTCTTATTGACTAGTAGGGAGACTGAGGTAGCGATTTATGCAATTACTAGTAGCCCTC
ATAAGATGAACCTCTTGGATTTAGATAACAGTTGGAAGTTACTTCGTGATCAGGTTTTTGGACTAGAACACGATCATCCT
CTTGAATTGGGAGAAATTGGAAAGGAAATAGCAGAAAAATGCCAAGGACTACCCTAACAATTTCAGTGATTGCAGCACAT
CTCTCTAAAGTGGACAGAACATTAGAAAGTTGGAAGGATGTTGCCCGAACCTTAAGTGAAGTCCTGCTAGTCATCCAGAT
AAATGCTTACCACCACTTGCCTATTCATCTCAAACCTTGTTTTCTTTCTATGGCTTGTTTACCGGAAGATTTTCAAGTTG
ATACTAGGAGATTGATCCAATTATTATGGATCGCAGAAGGTTTCATAAGGATGTCTGCTAGAAGTCGTAAAAGCTTGGAG
GAAGTGGCGGAATATTATTTCAGGATCTTATTAGCCGGAACTTGATAATGGCAAGAAAAAGGAGATTCAATGGTAAGATA
AAAGAATGTGCAATGCATGATCTACTGCGTGAATTCTGTTTGATAGAAGCTAAAATGACAAAGTTTATTTATGTTGAGAG
AACTGACCAAGAAGTTTTTCAGTACTCTTCCAACACAAAAGCATAATGGTGGTCGCTGCAGTTTTCAATCCCCATTTTGT
TCAGCTGAAGATTTTATCTATTTTTACCAGATCTATCTACATATTTTGTTCAACACGCTTTGTTCATTTCAGCCATTTCA
ACGTTCTTAGGGTATTGGTCTTCCCCCATTCTTGTTTTGCATTTCCGTTCGACTTAACTAATTTATTTCATTTGAGATAT
CTTGAAGTTGAAAGGTTTGATTGTCTTCCTGAATCAATCTCTAAGCTTCAGAATTCGCAAACTCTAATTCAGCACGAACA
ATGTGGGAGCTATATAATCTTACCAGGGATGATTTGGCTGATGAAGAACTTGAGGCATGAGTATATGGGGTCACCGAGTT
ATTTACCCAGTCTAGTTTATCAGAACTTGAGATAG
>RDC0002NLR0012 NB-LRR
TCAAATTTCCAGCTTCTCAAGGTTACTCAATGATATCAACTCTTCAGGGAGCCTACTCAACGAGTAGCATTTGAAGATTT
GCAGGTATTTGAGTCCTGCCATTGCACCTTTCCCTAGCTTCATCTCTTGTATAGACATTAGTTGATCCATCCTGAAAAAC
CTGAGTCCACGAAACCCATTCTCTGATATTGTTATACTGTCATCTTGCTGATCATATCGGTCAAAAGCTTTAACTAGTTT
TAGAACTGACAAGTTGGTTAACTTCTCCAACACTTGAATTGACTCTGGATGGAGATTGGTGTTCACCAAAGTTAGCTGAC
AAAGCTTAGGTGGAAATACGCAAAAATTAACTGGTATTGATGCTAAGCCTCCCTTCAACTTAAGCTTGACAACATGACTC
AACTTAGATAAACCAGCAACCAAATATATTTTCCTGCTACCCTCTACTTCCAAACACAAGGATTGAAGGCTCTTAAGCTC
TGCAAGTGAATTACATAATTGATTCATGTCTAGGTTATCAGCACTTCCAATGAGAAAACCAACTTTTTGGAGCTGAGTCA
TTCTAGTCAGGTTTTTATGGTGCATCCAGTGATGAACAGGTATGCTGCCTAGAGTTTGGAGATTGTTAGGTAGGTCAATC
TTCAATAGGCTGGGGGAATTTATGTAACCAAGTATATGCCGTAAGTTCTCTAACTTCCATAAGACATTAGGAACTTTCAC
AGAATAAAACCTAGACATGGGCATATCTATTGTTTCCAAGTTTTGCAGACGACTTATCGAATGGGGAAACTTCTTAATAC
ATGTCTTCCATCCTATGCCTAAGTACTTCAAGGAACATAGTTTCCCAATACTATCTGAGATCACATTTAAACCAGGAGAG
TCTATGTATAGCACTTTGAGAAGTTTGAAACTACTTGTACAAATACACTTTAGGTTAACTAGTTTAGCAGATGAATCAAA
GCATAGAAGGGATCTTATATACGATTTTGAATTTCCCAAATATTCGTACCTCTCGAGTGGAGTATAAAGGACACGGTGCC
AAGATTCAGAGAGGGATATAGATGGATTATCTACCTCGAGAAACATTTCTTCCTTGGCCTGCATTATATAAAAGTCTCGT
AGGAGATCATGGAGCCGGCAACTTTTGACTCTGTCATCTGCTCTAACTTGGATTACTTATAACATATTTCTGCCAATGAG
ATCATCTAGATAATCCTCCACGATGTCCTCTAACTTTTGTTCTCCATTTTGATGAATAAGACCATGGGCAATCCATATGT
GCACGAGTTGCCTCACAGGGATGTCTTTGCCTTTTTGGAGAAGGCCTAAGTAAAGAAAGCAAGATTTTAAATGGGGAGGT
AAGTCTTTATAACTCAATGCCAAAATTGCTGATACACCATAACTTTGACTTCCAACGAGGTGTAAATCGAGGTTTCGTTG
TACTCTCTTACCAGCCAAGAGGCCTCCAATGACAGTGATTGCCAGTGGCAAACCGTCACATTTTTCCAGAATCTCTTTCC
CCACGCCCACCAAGTCATGTGGAAACTCTCTATCCTCGGCATTTTCTATCTTGAGAAAGAGTTCCCAGCTCTCCTCTTTA
CTCAAATACTTTATGTTCGTAAAGTGTAGTATGAGCATCTGCATGCAAGGCAACCTCCTTACTGCGGCTGGTAAGTAGCA
ATCTACTTGACTTATTGTTGTCAGGAAATGATCTAACAATGAGATCCCATGCTTCTGTGTCCAGATGTCATCAAGAACAA
TGAGATAGCATGTATCTTTCAAACGCCTCTGGAGCATTTCCTCCAAACCAGCCTGTGACAATTTGTCCATCGTATCGACT
ATCTTCACTTTATCTTCTTCTGGACTTGCCAGTTGTAAAATGAGTTCCTTGATGATCTTCATGGGCTTATAATCTTGGGA
TACATAAAGCCATGCCCGAATGTCAAACTTTTCTCTGATTTGAGTTTGGTTATAAACTTCCTTCGCGAGAGTCGTCTTGC
CGACGCCCCCCATACCAACAATTGAAGCAACACGAAGCCGTTTGTCCTCCTTCAGAAGATTGACACGACAGAATTCACAT
GCTTCTCTAGACCAACAGTATCTTTATCGGCAATCAAGGGCGAGGAGAGTCTTCGTTCACGCATCTTCTCACGTGTTGTG
CTTGAACCTTCCCCATCTCTGAGACCTTGAATATGCCTGATGCCATATCTTTCAAGACTGTTGGATATTTCAAGTATTCT
GGTCTGAATTGATTCAATCTCTTTCCCTACTTTGTAAAGACCGTATAGTTTCTTAGGATAGAAGATACACTTGATGAAGA
AACTTTGACGTTTTTGGGACTCAACTTGTTGGATGAATATTTCAATGACATCCTCAGCATGGTAGGCAACTGCTCTGATT
TCAGATACCCAATAGCGGATTGTTGCGGCTTCATCTTCCTCTTGCTTAATATATCTGCATCTTTCAGGAAACACTTCATG
CGCACAAGCTCGTTTCACACTCCTTCAATTCCTTGTTGGACGTTTTTCAGGAAAACAATTTTTCTCTGGAAAGATCTAGA
AGCCGCTCTGCAACATAGGAAACTGC
>RDC0002NLR0013 CC-NB-LRR
TGATATCAACTCTCCTGGGAGCCTCGTCAACGAGTAGCATTTGAAGATCTGCAGGCATTCGAGTCCTGCCATTGCACCTT
TTCCTAGAAGCATCGCTTTCATAAACACTAGTTGATCCATCCTGAGAAACTTGAGTCCACGAAACCCATTCTCCGATATT
CTTATCCTATACTCTTGATACCTATCATAATGATAAAAGGCTTTGACTAGTTTTAGAACTGACAAGTTGGCTAACTTCTC
CAATACTTGGATTGAATCTGGATGGAGATTTGAGTTCACCAAAGTCAGCTGACAAAGCTTAGGTGGAAATACGCAAGAAT
TAACTGGCATTGATACTAAGCCTCCCTTCAACTTAAGCTTGACAACGTGACTCAACTTAGATAAACCAGAAACCAAAAAT
ATTCTCCTTCTACCCTCTACTTCCAAACACAAGGATTGAAGGCTCTTAAGCTCTGCAAGTGAATTACATAATTGATTCAT
GTCTAGGTTATCAGCACTTCCAATGAGTAAACCAACTTTTTGGAGATGAGTCATTCTAGTCAGGTTTTGATGGTGCATCC
AGTGATGAACAGGTATGCTGCCTAGAGTTTGGAGATTGTTAGGTAGGTCAATCTTCAATAGGCTGGGGGAATTTATGTAA
CCAAGTATATGCCGTAAATTCTCTAACTTCCATAAGACATTAGGAACTTTCACAGAATAAAACCTAGACATGGGCATATC
TATCGTTTCCAAGTTTTGCAGACGACTTATTGAATGGGGAAACTTCTTAATACATGTCTTCCATCCTATGCCTAAGTACT
TCAAGGAACATAGTTTCCCAATACTATCTGAGATCACCTTTAAACCAGGAGAGTCTATGTATAGCACTCTGAGAAGTTTG
AAACTACCCGTACAAATACAATCAAGGTTAACTAGTTTAGAAGATGAATCAAAGGATAGAAGAGACCTTATATACGATTT
TGAATTTCCAAAATATTCGTACCTCTTTACTGGAGAGTAAAGGACACGGTGCCGAGATGCAGAGAGGGATATAGATGGAT
TATCTACCTCCAGAAACATTTCTTCCCTGGCCTTCATTATACAAAAGTCTCGTAGGAGATCATGGAGCCGGCAACTCTTA
ACTCTGTCATCTGCTCTAACTAGGATTACTTGAAGCATATTTCTGCCAATTAGCTCATCAAGATAATCCTCCACAATGTC
CTCTAATGTTTGTTCTCCCTTTTGATGAATAAGACCATGGGCAATCCATATGTGCATGAGTTGCTTCACAAGGATATCTT
TGCCTTTTTGGAGAAGGCCTAAGTAGAGAAAGCAAGATTTTATGGGGAGGTAAGTCCTGATAACTCAACGCCAAAATTGT
TGATACGCCATAAGTTTGAGTTTTGACAAGGTATGAACCGAGGCCTCGGTGTACTCTCTGCCACTCACTTCTTTGCTTCT
TCTTCCCAGCCAAGAGACCTCCTATGACAGTTATTGCCAGTGGCAACCCATCACATTTTTCCAGAATCTCTTTTCCCACG
TCCACCAAGTCCTGTGGACACTCTCTATCCTCAGCAAATACTTTCTTGAGAAAGAGTTCCCAGCTCTCCTCTTTGCTCAA
TACATCAAGTTTGTAGGGTGTGGCATGGGGATCTGCATGCAAAACAACCTCCTTCTGGCGGCTGGTAAGTAGCAATCTAC
TTGACTTATCGTTGTCAGGAAATGACCTAACAATGAGATCACATGCTTCTGTCGTCCAGATGTCATCAAGAACAATGAGA
TAGCATGTATCTTTCAAACGCCTCTGGAGCATTCCATCCAAACCGTCCGCTGACAATTTGTCCATCGTTTCCACTATCTT
CACTTTATCTTCTTCTGGATTTGCCAGTTGTAAAATGAGTTCCTTGACGATCTTCTTGGGCTTATAATCTTGGGACACAT
AAAGCCATGCCCGAGTGTCAAACTTGTCTCTGATTTGAGTTCGGTTATAAACTTCCTTGGCAAGAGTCGTCTTGCCGACG
CCCCCCATACCAACAATTGAAGCAACACAAAACCGTTTGTCCTCCTTCAGAAGGATTGACACGACAGAGTTCACATGCTT
CTCTAGACCAACAACATCCTTGTTGGCAACCAAGGGAGAGGAGCGTCTTAGTTCACGCAGCTTCTTATGTGTTGTGCTTG
ACCCTTCCCCATCTCCGAGACCTTGAATATGCCTGATGCCGTATCTTTCACGACGGTTGGATATTTCAAGAATTCTGGTC
TGAATCGATTCAATCTCCTTCCCTACTTTGTAAAGACAGTATATTTCTTAGGATATAAGACACACTTGATGAAGAAACAC
TGTAGTGTTTGGGACTCAGCTTGTGGATGAATATTTCAATGACATCCTCAGCATGGTAGGCAACTGCTCTGATTTCAGAT
ACCCAATTGCGGATTGTTGCGGCCTCATCTTCCTCTTGCTACATATCTGCATCTTTCAGGAAACACTTCATACTGACAAG
CTCATTTTGCATTCCTTCAACTCCTTGTTGGACGTTTTTCAAGAAAACAATTTTTTTCTGGAGAAGATCTATAAGCCGCT
CTGCAACATAGGAAACTGCTGCTTCAGCCAT
>RDC0002NLR0014 CC-NB-LRR
ATGGATGAGGATTTTCGAGCTGGTTTTGCATCATATACGTTCTCCATTCTATTTGCGAATTTTACAGAGTTTGCTATCGA
TGAAGTAAGCAAAATTTTAAATGTTAGTACTGAGCTACGGAAACTAGACAGGATGTTCCTTAAACTTCAAGGAATGGTTT
ATAGAATGGAGTGTAGTCGTGCATATTTATGGGACAGCACACACTATAAGTCATCGATTGCATGGGTAGAAGAAGCCAAT
GGACTGATCTATCATATCAGTGATATCCTTGAGGATATTTCATTGAACTTAGGTCTCCGGGAAGGAGAAAAACTGGTAAA
TGGAAACCTGTTGATAGATAAGTTCTTGTTACTAATACCACGTAAAATTAGTGGTATTGTAGAAGACTTAGAAGATCTGA
TAAAGGAAATGGGAACAGATTTTCTTGTTGACTTGGTGAAACAAGTTCCTAAAGTGGTTGCTAGGAAGCAATGTTGCGGA
TTTGCTGGTTTATCAAATCCAACTCACACGATTGGGAGAGAATCACAAATTGAGAAAGTTGTCGAAATATTGACCCAAAA
CGATGTACCTCTTTGTATCACTGGAATGGCTGGCATAGGTAAGACAGTTTTTACCCACTGTCTTTGCGAAAACAAGGAAG
TGAAAAAGGCATTCCCATTGCTTTTATGGGTTTCTGTTTCTGCAGAGTTTGAATTGGTCAGAATTTTGAGAGCAGCCATT
GAGTCTGTCTCGAAAGAAAGCTGTTATTTGACGGATCTGAATGTATTAAGGTCCACTTTACAAGAATTATTACTCTCGGG
AGATAACTTTTTAGTGGTACTAGATGATTTGTGCGTTGAAGATCTGGAAGATTGGAACTTACTGTATGCAGCTTTTAAGG
TTGAATCAAAATCAAGTAGATTGGTATTTACTACCCGAAATTCAAAAGTGGCATCTTTTATTGGTCCCAAGATGTTTTGT
CTTCAACCTCTCTCAGATGAGGACTGTTGGAAGATCATCAAACAAAGGCCTTTCATTAACAATAAAATGCACAATTTAGA
AGTAATAGGACTTGAAATAGCCAAAAAATGTAAAGGTGTACCTTTGGTGGCAAAAACAATCGGAGACATACTTCACTGTT
TACCTGTTAATGAATGGGATTCTTTGGTTAAGGGTAACCTGTGGGACTTGCCCCAGATTGAGAATCATGTATTCCCTATT
TTTCTGCTTAGCTATTGCTGTCTGCCACAACACATAAAGAAGTGTTTCTCTTATTGTTGTTTATTCCCACCAGAATATGT
CTATAAAATGAAGGATATTGTTCTGCTGTGGATGGCCGAAGGCCTGATTCATCCGATAGACGGAAGAAGAATCGAGGATA
TTGGTCGAGAATATTTTGAAGAACTTGTATGGGGGTCTCTTTTCAACTCTGGAAATGAATATTTTCATGACTTTGATGGA
TCTTATACCATGCATGAGTTCAATCATCATGTAGCTGCTTCTGTCTCTTCGAGTATATGTCAGCGTATAAAAGACAACCA
GTCTTCTTACTCTCTTGATAGGGTTCGACACTTGTCAATTTGTCATGGCAATACTCAGTCCAATGGCCTACATAGTTTCT
CCAAATGTCACAATTTGCGGACATTCACATTGTTATGTGCAACTAACATAGGTCCAAATGTCCCTACACTCTTTAAGAAC
TTCAAAGTTATGAGGGTTTTGAACTTAAAGTGCGGGGGCATCACAGAAATACCAGAAATTGTTGGCAATCTTAAGCACTT
GCGGTACTTGGACCTTTCCAGTAATAACATCAATACTTTACCATCATCACTATGTGAGCTTTCGTTATTACAAGTGCTTA
TTTTGGAGAATTGCACATCATTGATGTGTTTGCCGGACAAGTTTAGTAGGCTAACGAATCTTCGGCATCTTTTCTTTGAT
GTAAAACATCAAATTCATCAAATGCCAGTAAATTTCAGATTCTTGAAGGAATTACAAACATTGAATGCTTTCGTTGTGGA
AGCGGAGAATGGTCATACCATTGAAGAATTAGAGGATTTGAATTCTCTGACGGGATCATTTTCTTTAATTGGATTAGAAA
ACATTCTAAATGGACAATTAGCTGCAACTGCAAACTTAAACGAAAAGCAAGGTATTATAGAGCTTGAGCTGCAATGGAGG
AGTCATCACGAGAGAAATATCGAATATGAGATTTTGACGGGTCTTCAACCTCATAAAAACTTAGAAAGGTTGGTCATCAG
TGATTACCGTGGTACCACGTTTCCATCATGGCTCTGGTATGGACCTCACTGCATGCTTAGATCTATATACTTGCGTAACT
GTGAATGCTGCAAAGGTCTCCCACCTTTGGGAAAACTTCAATTCCTTGAAAGCCTTACTATTGAGAATATGACGTTATTG
GTATCAGCCTTCCCTTCTTTAGTTGATCTTGGCGTGTTTCCGTCACTCAAGTCATTAGTTTTTTCTACAATGCCTCAATT
GATTGGTTGGGGATCTGGTGAATATGACATGCCTCAACTTACTGATCTGAAGTTCTACACTTGCCCGAAACTAAAGTGTT
TGCCCGAACTTTCCCGGCTCAGTTCTCTCAAATGCCTAGAAATTGAAAAATGCGAAGGACTTGATTGGTTGCCATCTAGT
TCAGCTTCTATGGAAAGTTTCATCATCCGGGATAGTCCAGCCCTCAGTGACAGTTGCCAGGTAGGTGGCGAAAACTGGAG
TACATTGAAAACAATACCATTTGTACAGATTGATCAATTGGTAATGCCCACGACGCCACAACAAATCTGA
>Solyc02g014230 LRR
TCAACCTTTAACCCCTTCCTCGGGATGACTCTCTAGTGCGTCACAATAGTAAATTGTCAAACTCTGCAAAGCATTGAGAC
TAGCCAGGATGGTTGGAAGCTCTTTGAGATTCTTGTAGTAAGAGATGGTCAAGTATTTGAGATTTGCAAGGCTTTTGAAT
ATCTCTTCTGGGAGTGATCTCGCTTGGCTGTTAGCACCAACACGGAGGGAAGTAAGACTGCTAAAATTAGATATAGTGCT
CAAACCTGTTGCATGTGTGCCGCCATGAACTTCTGATTTTTTGACAGACGAAAGAGTTGGAAAAACAAACATAGGGCAAT
ATAGAATCTCCATCTCTTCAAGCAT
>Solyc02g027080 NB-LRR
ATGGCTTATGCAAGTTTGATTTCTCTTAAGACGACGATAAAATCCCTTTTGATGACATCCAATTTGCCAATGCAATCTCT
AATATGTGATCACAAAGAAGAACTGTGGGCTCTTCATGAAAAAGTTAGTTCCCTGGGACTATTTGTCAACAACTTTGAGA
AAAACAATGTTTCCGGGGAAATGACAGATTTGGAAGTACAGGTAAAAGAAGTTGCAAGTGCTGTTGAATACACAATTCAA
TTGAGACTAACAGAAATTGAAATGGCAAATACTAAAAACAATGTTTCTGGAGAAATTGAAGGTCTACACTTTCATCACAG
CCTGCAACAAGTAGCAGTTGACATCGATCGTGTTAGGAAAGAGTCAACAAAGATTCGAGATAAAGGGAAACAAGCATCAG
AAGAATCATCTGTTCGAGATTTTTCAAGTTCAGCAAATGATATTCTGAATGTTAAGAACATTATGGTTGGACGTGGTGAT
CAAAGGGAACGATTGTTAGAAGATCTGACTAGAGGATACTCTGGTGAACCCAAAGTCATCCCAATCATTGGGATGGGAGG
CATTGGTAAAACAACCTTAGCAATAGAAGTTTACAATGATGCACACGTTCGTTCTCATTTTGATGTTTGTGCCTGGGCTA
CTCTTTCTCAACAGCACAATGTAAAGGAAATCTTGTTGAACCTTCTGCGTTCTACAAAGGGTGGCGCATTTGACATGCTC
GATGAGGCAGAGTTAGCAGACATGCTGCGTAAAAGTTTATATGGAAAGAGGTACTTAATTGTCATGGATGACATCTGGAG
TATTAAAGCGTGGGATGACGTGAGACGATTCTTTCCAAGTCAGAACAAGGGGAGCCGAATACTGTTGACTACCCGTAACA
ATGAAGTGGCTTGCTATGCTAATACAGAAAATCTTTCGTTGCAGATGAGCTTCATGGATCAAGATGAGAGTTGGAACCTT
TTTAAAAGTGTAGCATTTGCAAATGAAGCATTACCATTACCATCTGAATTTGAGAATATTGGGAAGAAAATTGCAGAGAA
AAGCCATGGGTTACCACTAACTATTGTCGTGGTTGCGGGGCTTCTAAAGTCCAAAAAGACAATAGAAGATTGGGAAACTG
TTGCTAAAGATGTCAAGTCATTTGTCAATAATGATCCCGATGAACAATGTTCCCATGTTCTTGGGTTGAGTTACAATCAC
TTGACTAGTGATCTAAAAACATGTCTTCTGTATTTCGGAATTTTTCCAGAAGACTCTGAGATTCCAGTGAACCATTTGAA
GAGATTATGGATGGCTGAGGGGTTCCTGAATTTTGAAAATGACTTAGAAGGAGAAGCTGACAAGTGTTTACAAGATCTTA
TCAACAGATGTCTAGTTCATGTCAGCAACAAAAGTCGAGATGAAACAAAAATTATATCATGTAAGGTTCATGATCTAATA
TACGACTTGTGCTTGAGACAAATTCAAAGAGGAAACCTTTTCATTATAAAAGACATTCTGTTTGAAAAATCCGATGTAAA
GAAAGCTCAAATCAATGATTGTGATCCAAATCATGTTCCTTCTGTATGCCAACCTCTCAGTAGGCATAATATGCAGCCGT
TTAAGCGCTGGACTGGTGACGAAATTCATGGATCTCCGTATGGTCTATATAGGGCCCTTCTTACCCCTGGACATCATGAG
TGGAGAGATGATGATGACAACAATCTTTTGAAACGAACTTGCTCTATTTTCTCATTGGGTGGCTTTTTTTCAACTTTTGT
TCTCCAATCAGAGCTTATTCATTTCAAATTACTGAAAATCTTGGACTTGACACACATCAGGATTTATAGTTTCCCTCTAC
AGATACTAAGCCTCATCTGGTTGAGGTACCTAGCATTATTCTGCTCTGAGATTTTCGACGTAACTCCAGAAATTTGCAGG
TTATGGAATCTGCAGACATTCATTGTTGAAGGGTATCCTCCATCATATTTAACTTTTCCGGAGCAAATTTGGGGACTAAG
GCGATTAAGGTATCTGAAACTGCACAAATTACATTTACCAAATCAACCAAGTGTATCTGTTGACAAAGCAAGACACATGA
GTTTTTCAAATATACAATCTATTTCTTACCTGTCTCCACTTTGTTGCACGAAGGAAGTTCTTTCGGGGATTCAAAATGTT
AAGAAAATAGGAATCAAAGGAAATCAAAATATCAGTGAAAGTGGAATTTTCAACAATCTTGTCATTCTGCAGCAACTAGA
AACATTGACTGTAAGAAAATTTTATAATTGGAGTGCGGTGACCATTCCAACAACGCTCAAGAAGTTAAAATTGTACAAAA
CTTTTCTACGTTGGTCGTACTTGGACATCATAGCGGAGTTGCCTAACCTTGAGGTGCTGAAGCTGGTGCTTAATGCTTGT
CACGGCGAAGAGTGGAATCCAAATGTTAGAGTATTTACTCAATTGAAGGTTTTGCTAATTCAAGCAAATTATCTCGAGTC
CTGGAAAGCTACAAATGACAATTTTCCTGTCCTTGAACGCCTCGTGCTTGGTTCTTGCTCTTACTTGAAAGAGATACCCA
TTGAGTTTGCAGATATCAACACATCACAACTGATTGAGCTTGATAGTTGTCCTCCCATACTTGCGGAATCTGCTGCACGA
ATTCAACAAGAACAAGAAGATCTCGGAAATGACCCCATAGATGTCCATATTATACCAATCAGGTGAGGAAATAGTATAAC
TAATCTCAATATTACTAAAACACCTGATTTGCTGAGATTTTGATGAGGTTGTCTGATATGAATTGAATTGGATCTAGAGC
TTGGGTCCTTCGGAATTTAAATTTTGAAATTCAAGGGATTTGGCTTAAATTAACCGAATTACCTAACAAAATAGTTCCAC
AAATTATCACAATTAGAAATAATTATTTTATAAAAGCATAACTAATCCTATTTAAAATCGTTATCATTTGGTATAAAAAT
TTACTTGTCTTTATTTTCATTACTCCCATAACTTTTGATAACTATAACTCATAAGTCTTCATGTTCATGATATTATTTGG
TATTCAATATTATGTCCTATAAATAAAGGCATTGGAAAATTTTGTTACCAAAGAAAATGATCAAATTTATATGGCCGGCT
CATCGTTTGGCCAACAATTACAATTTTTTTTCTTAAAAAATATTATAAAACAGTATTTTATTGCTTAAATATTTCTTTTA
GATTTTTATACTTAAACGAGATTTTATTATTTTATCGCAGGCACACTTTGGGCGAACCGAAAAAAAAGATTATTTTCTCC
AGGCATTCATCTTTAGATAAATGGGTCAAATGTCAATCTAGCAATTAA
>Solyc02g030270 LRR
CTATTGCAAATTTGGAAAGGAGGTTAAATTAACACAGTTTTCTATGCTCAAAGATTTCAGAGACATGCATGACAGTAGCA
TTTCATTTGGCAGAGAAGCCAACTCGTCACAGTAGCTGATTCTCAGTTCTTCCAGGGTCGTTAGGCCTTCCAAGCTTAGG
ATTGACGTAATTTTTGGACATCTAGATATCCACAGCATTGCAAGAGACTGAAGAGTTTGTAAATCATCAGGTAATGTGCT
GAGATTTGTGCACTCTTTGATATCCAATACACGAAGAAAGGGACCAAAACCCCTCCCACGTGGAACATCATGCACCAAAT
TAGGACATTTATATATAGCCAGATATACCGGATTCTTAATATTGTTTAGAAGATTATCCGGAAGGCAAGCAAGCTCCAGC
AAGCCATCAGTATGTAGAAATGTAAGACCTGATGAGTTATCTCTACTGCATATATTTTCCAATGGCTGGTAACTGCTAAC
ATTTGAAATCCTCAATTCCTCCAGGCCGGGAAAAGAACATGGAGTGGTAGTTAATTGCGAACAGTTGTGTATCTCTATTT
CCTCCAAGTGAGGGAACAACTTCTCTGTTGTCACCTCTTCTGGTTCAGTCCACTCAACTAAGTTGGGCAT
>Solyc02g032230 LRR
CTACTCTAACATGAAATTCATTTCAAAATTTGTTTCTCCTTGTACAATAGGATGTTCTGGCATTCTCATAGATAATAAGT
TCAAACCCTGAATATCATGATTAGGCACATCAAATCTGATTGAGGAAGATCCCGTAGAATTGTAGCTTAGCCAGTATGGA
AGCTCACTTCCATGAAAAGAAGTGCTGAATATACCAAATTCAGAGAGGCCCTGCATATTAAACGCAAATATGGAGACGAA
ATGAGATTATGTTTTATCCAACTACATCTTGGTATCTTACTTCATATATAAGTGTGACAGAAGCAAGAAACTCGTATTTC
TTTACCAGACATGAAATATAAATGGGACTTGTAAGAGATGGAGCAAACCTGTATAGAACCTTTCCATCTTGTTAGAGTCA
GACTGTTGTAGAGATCCACTTTCATGTCACTCAAGTTCTGTAATCCCAGAACACTGATTAAATCAGCATGAAATGAAGAA
ATACATATTAACTGGGACATTTCCTGAACCTCAATAAGTTTGCTGCAAGATAATCCAAGAAAATTCATTGTTGTCAATAA
GTTTGGTAAATTGTGCATCCGTTGGAGTGACCTGCATTGCCAAGTACTCAAGATTTTCACACTAGCTGGGATCTCTGGAA
GATATTCAAGTTGTTCGCAATTTTCTAAATCAAGTTTCCTGAGATTGGTAAGCCTCTTGATGCTTTCTGGTAGACTGTGA
ATTGGATTCTCACTTAAAAACAAGTTCCGCAGCATGGAGAAATCACCAAGCTCCTCTGGAATCAAATCACTAGATAGACC
ACATCCAGTAAGGCTCAAGGTTACTAATGTATGAGATACCGTAGTTAACAGGATTCCAGGAGATTTTCTTGGGCTTAAGA
CTGAAGAGCACAT
>Solyc02g032240 NB
TTAACAGCAGGCAATATCAGGGAATAAGCTTTTGTCATGATCATCTTGTATAAAGGCAAACCTAATCTGAAATTTCTTGG
ATACTTGACTATTAGGAATTAACCCTAGTTTCCTCAGTGTACTTTCCCATACATCTAGACTTTTACCAGAGAGAGAAGAA
CCAAAAACTTGTAAAGCTAGAGGACATCCAATACAGTATTCTATAATCATTGTGAAGAACTTGGTGTAATGCTCGACTGG
ATGGCCTTGTCCGAATGCATGCCAACTAAATAGTTCAACATATTCATCTTTGTTCAGTTTTTGAACATCATCAATCAATT
CAATTTCACAAGCCCTCAGCAACTCTATGTGCCTAGTTGTCACTATAATTTTACTACCTGAGCAAAAGCAATCTCGCATT
ACAACGATAGCAGATAACTGGTCCACTTCATCAATATCATCCAGCACAACAAGAACCCTCTTACCATAAACAACACTTTT
TATCTGATTCGTTCCATCTTCAACACTGTGAATGTCAATTTCCTCCCATCGGTAGACTCGGAAAAATCTCTAACATTGTA
GAGGAAGCTGCTTCTTTCAAACTTTCAAAGTTAGAGTTAAATGCATATTTGGCGATTGTTGTCTTTCCTATACCACCCAT
TCCACAAATTCCCCAAATACCAACATCGTCTGTTTTATGTTGCAACCACAAGCAAATATCGTTAAGCAAAAAATGTATAC
CAATTAGGTAAGGAGAAACACTGAGGATTGAACGGTTTACTTTATTTTCAGTAACTTTGACAAGTTTCTCTATAAATCTC
AACTCATCAGTCCTATAATAAAGATCAAAGTGGAACAAACAAAAACATAAATGTTGGTTAGTCATATGTGTTACGATTGA
CAAACAGAGTAACTATGCTTGATATTTATGAACTTCTACGCCTGATATTGATTTGGCTACTCTGACAATGAGTATTTACT
CAAGCTTAGGTTTTGTATGTCTGTTTTCACTTAAGTGAGTAATGTTTTCAGTTATTGCACTATTTTGTTAAAGCAAGCAT
TGTGTTTTCATTGTTTGATGTTAGGCATGGCAAGCCTAATAATGGAAGTTCAATCGAAAGCCATCTACAAGGAAAAGTCA
GCCATCTAAAGTTTTAACAAGAGATCATAGTTTTATTCAAAAGCAAAAGTCAAAGTCTCACTCCCGGTAAACTTCAACTT
TTTGTTTGTTTCATCCAGAAGACGTATCCATACTTTCTATATGCTCGAATCTTATATGTTGTTCGTTTTTTGGCATCAAC
ATGAACTAGGTAGATGAGAAAAATAGAAAAAATAAAGAGACGATAAAGGAATTTACTCTTGAGCTGAATTCTGTAAAACT
ATGTCACTACTACGTTGATCAGCCAT
>Solyc02g032250 TIR
CTAAACATTGCATAATTTTTTTGACAAGACGAAAATTGAACTCTTTGAGCTATGAATTGCTTTGTTCAGTTCAGATTTAA
TATCTTCCCCTCTTTCAATTTCATTATCATCTCTGAATGTTTGATAACCCTCATCCATTAAAGCTTTGTAAAGCTGATCT
GTGAAAGTCTTACGAGTATCCTCACCTCTAAAACTCATAAACACATCGTAATACAT
>Solyc02g032640 TIR
ATGAAAGGTTTGAGAGTTGAGGAAGCCTCAAATGTCAAGTCGCGTTGTATGTACGATGTGTTCATGAGTTTTAGAGGTGA
GGATACTCGTAAGACTTTTACTGATGAGCTTTACAAAGCTTTGGTGGATGAGGGTTATCGAACATTCAGAGATGATAATG
AAATTGAAAGAGGGGAAGATATTAAATCTGAATTGGATAAAGCAATTCATAGCTCAAAGAGTTCAATTATCATCTTATCA
AAAAATTATGCAACATCTAGTTGGTGCCTTGATGAACTTGTCATGATTCTTGAAAACAAGAGGAAAAGAGGACATGCTAT
ATTGCCAGTTTTCTACTATGTGGATCCTCTCGATGTTGGAAAGCAAATGGGGAGCTTTGCTACTGCATTTGCTACGCATG
AACAACGAATAATGGAACAATCTGATGATGAAGGTAAAGAGGAGAAGATCAAACGTTGGAGGGCAGCACTCAGGGAAGTC
GCTGATCAAAGCGGGAGTGGCATGGTTCTACAGAGTTCATCTAAAGAGTAA
>Solyc02g032650 NB-LRR
ATGTTTCAGAAGAGAAAGTATAATAATTCATATAACTTTTAACTTGAGATCACCCAGCTAACCAATTCTGTTTTTTTTTG
TTCCACTTTGATCTTTATTGTAGGACTGAGTTGAGATTTATAGAGAAACTTGTGAAAGTTACTGAAAATAAAGTAAACCG
TTCAATCCTGAGTGTTGCTCCTTACCTAATTGGTATGCATTTTCGGGTTAACAATATTTGCTTGTGGTTGCAACATAAAA
CACATGATGTTGGTATTTGGGGCATTTGTGGTATGGGTGGTATAGGGAAGACAACAATCGCCAAATATGCATTTAACTCT
AACTTTGAAAGTTTTGAAAGAAGCAGCTTCCTCTACAATGTTAGAGATTTTTCAGAGTCTACGGATGGACTAATTTATCT
GCAGAAACAATTTCTTTGTGATATTCTTGACGGGAGGAAGATTGACATTCAGAGTGTTGAAGATGGAATGAATCAGATCA
AAAGTGCTGTTTATGGTAAGAGGGTTCTCATTGTGCTGGATGATGTTGATGAAGTGGAACAATTAGCTGCTATCGTTGGA
ATGCGAGATTGGTTTTATTCAGGCAGTAAAATTATAGTGACAACAAGGCACATAGAGTTACTAAGGGCTTGTGAAATTGA
ATTGATTGATCATGTTCAGAAACTGAGCCTAGGCGAATCTGTTGAACTATTTAGTTGGCATGCATTCGGACAAGACCATC
CAGTCGAGAATTACACCAAGTTCTTGACAAGGATTATAGAATATTGTATTGGATGTCCTCTAGCTTTACAAGTTTTGGGT
TCTTCTCTCTCTGGTAAAAGTCTGGATGTATGGGAAAGTACACTGAAGAAACTAGAGGCAATTCCTAATAGTAAAGTATC
GAAGAAACTGCAAATTAGTTTTGAGTTTATACAAGATGATCATGACAAAAGCCTATTCCTTGACATTGCTTCCTTCTTTC
TTGGAAAGAATGTAGACCATGTTGTCACTATACTTAATGCATGTGGATATTATACAATGGTTGGGCTTCAGAATCTCCGA
GATAGATTCTTGTTGATAATTGATGAATATGGAAAACTGAGGATGCATCCATTAGTTAGAGATATGGGACGAGAAATTAT
ACGCCAAGAATCACCTAAGCATCCCGAAAGACGGAGTAGATTGTGGCATTTCAAGGACTCATTTAATGTTCTGAGAGAAA
AAATTGTACGATCCTTTATTTTTCCAGTTACATTTACCTTCACAAATCTGCTTTTTATGTTATATATATCAGTAATCTTT
TCATCAGGGTACAGATATGATCCGAGGCCTGAATGTTAGGTCTTGTGCACACAAAGATAAGCCACCGAGATTCTTTTATC
ATCCAACAGCACATGAGTACTTGCAGGAATGTGCCTACCTAATGGGGAAAAAGAAGCTGTCAAGCCAAAGTAATCCATCA
AGGCAACCACAACCTCGTAAAGTTCTTACTAATGGTTCACTTGGCAAATCAAAGAAGGTGGACAGTGTCAACACTGATGC
ATTTTCGGGTATGCACAAATTAAAACTGCTGCAACTTGACAATTTAGCACTTAAAGGAAGTTATAAGGAGTTCCCAAGGT
CATTGAGGTGGTTGTGTTGGCACAAATTTCCATATAAATGTTTACCTGATGGCTTACCTTTGGAGAAACTGGTCGTCCTG
GAAATGCGCTACAGTAGGTTGCATCATCTTTTTGAAAGAAACAAGGTACTACACAATGTATATTCCCTCTTCCTTGAAAA
CTTGTTCCTTGCACAAGTCTTTTATATAATATCCCCTTGTTTTTAAGATTTTAAGATTCATTTTTTTTTGTTTTTGTTTA
CAGGTTCTAAGTGCATTAAAGATTCTGAATTTGAGTCATTCAGAAGGTTTGTCCTATACCCCTGACTTCTCAAAGCTCCC
AAATCTTGAGAGGATAATTCTCAAGTACTGCACTAGGTTGACTCTGATTGATAAATCGATTGGAGGACTAAAGAGACTCC
TCATTTTGAACCTGAAATGCTGCCAAAGTCTACGGAAACTTCCCAGATGTATTACTAATGTCCATTCCCTCGAGAAGCTT
ATTCTGTACGGTTGCTCAAAATTTGAATGGTCTTCATTAGAGTTGAATAAGATGCAGTCATTGCTAGAGCTTGATGCCGG
TGGAACTGCTATACATCAAGATTCCACTTGTGTACGTAAGAAGCATTTACTGAGTTTAGCTCTGTGCACTTTAGTCTCAA
GCCCAAGAAAATCTCCTGGAATCGTTAACCTGTTAACTACAGTATCTCAGACATTAGTAACCTTAAGTCTTATTGGATGT
GGTCTATCAAGTGATTTGATTCCAGTGGAGCTTGGTGATTTCTCCACACTGCAGAACTTGTATTTAAGTAAGAATCCAAT
TGACAGCTTACCAGATAGCATCAAGAAGCTTACCAATCTCCAGGTACTTGAGTTAGAGAAGTGCCAAGAACTTAAGTATC
TTTCAGAGATTCCAGCCAGTGTCACAACGTTGAGCATCTACGGATGCAGGTCAATCGAGCGGTTATCAAATTTACCAAAC
ATATTGACAACATTGGAATTTCTTGTGTTAAGTTGCAACAAACTAATTGAGGTTCAGGAAATGTTCCAGCTAAAATGTAT
TTCTTTATTTGATGCTGATTTAATCAGCGTTCTGGGATTACCCAACTTGAGTGACATGAAAGTGGATCTCTACAACAACC
TGACTCTTACAAGATGGAAATGTCCTATACAGGTTTGTCTTATGCTGATTTATTTGCTCGTATCACACGAATATTAATGA
TGTATATTTGTGATTAATATGCAGGGCCTCTATGAATTTGGCATATTCAGTACTTCTTTTCACGGAAGTGAGCTTCCAGA
CTGGTTAAGCTACAAATCTACGGGGTCGTCCTCAATCAGTTTTGATGTGCCTAATCATGACATTCAGGGTTTAAACTTAT
ATGTTATCTATGGAAAGGCCAATATATCTTACTGTACAAAGAGAAATAAATTTTGGAATGAGTTTCATGTTAGAGTGGTA
AATAAGACCAAGGATTTGAGATGGACATATAGTCCAATAATTCATGGTATTCCAGATAATTATGAAGATATCACATGGCT
ATGCAATTGGGAAATAGGAGATCACTTGGATCCTGGAGATTCTATGAGCATTTCAATGACTCTATATTCTGGTGTTCGAT
TGAAGCAACTTGGCGTCCACATTGTGTATAAGAACAATTTGAGATGTAACACATCACCATCTCCTCATCCACACAATCTC
ATTAATGGGGTGGACAACTCTGCATATCAGGTTCAAGGCTCCTACTTGCTCTGTCATCATGACTTTGATATTCAACAAAA
CTATTTCACTTATGGCTGGAACTCAACGGGCTGGTATGATTTCTTCTTTGGTGATAATTCTGAAGATTTTCCCGAGGAAA
TGGTTCCCCGTCACAATGCAGATATGACTGGAGAGAATGTCTATGGACTTCTATCTGGAGTGTAGGATAATAAAACATGA
CTGTTGCCATGATGCCGGATTGCTGGTGTGGAGAGCTAAGGTTTTCTAAATCATATATGTTGGAATTCTGATCCCAAATT
TGCCTAAAGAA
>Solyc02g037540 CC-NB-LRR
ATGGCTGACATGCTAGCAAATCTAGCTAAAGAAAGATTATGGGAACCTTATAGAGGACTCGAAAAGAAGATAGTGAATCT
AAAGGGAAAGATGGAGTTGCTCGGTAGCCGAAAGGTTGATATAGTGGCTACAATAGAAGATGCTGAATTTCGTTCATCCA
AGAAAAGGAAAACAGAAGTTCAAACATGGTTATGCAATGTCAATGACAAACTAGAAGATTTCCAGAGCCTTGAGAAAGAA
GTTCAAGAGTGTGGCCGATTTGATCGTATAAAATTGGCAAATTTTGCTGATACAATGATTGAGGAAGCTGAGGAACTCAT
AAAGCAAGGTAAATTTCCTCAAGGGGTTTTACATAATATATATGAAGAAAAAGGGGAGCCTTTGGTGACAACAAATTTAA
AAGGCCAAGTATTCAGACAAAATTTGGAAAATATATCTGAAATACTAAGGAACGATGAGGTATCGATCATTGGCATTTAT
GGCATGGGTGGGGTGGGTAAAACCACTATGGCTATGAATATCCACAACGAGTTATTACAAGAAAGTAGATTCTCGGGTCA
CATTTATTGGGTCACTGTATCTCAAGATTCGAGTATTCAAAAGTTACAAAGTGGCATAGCCGAGAATGTTGGCTTAGATC
TTTCTTGTGTTAATGATGAGATAAAAAAGGCTGCTAAGCTATTCCAAGCATTGAAGAGAATGAATACTTTTGTCCTAATA
CTCGATGATGTTTGGAATAACTTTGACGTGAAAAAAGTGGGGATTCCACTTGGAAATGATGGAGGCAAAATGATCATAAC
AAGCCGATCACTTGAAGTATGCCGTAGAGTTGGTTGCCAAAAGAATGTCAAAGTCAATCCTCTTTCTAATGTAGAAGCTT
GGGATTTATTTACTGAGAAACTTGGACATGGCAATAATAATGACGTACAAGTAATCCCGATTGAAATAGAAAAAATAGCA
ATGAAAGTGGCAGAGAGATGTGCTGGCTTACCACTTGGAATCATAACAATGGCTGGTTGTATGAAGGGAGTAAATGACAT
TTTTGAATGGAAGGACGTGTTGCAAGAGTTGGAAGAATCTTCCATGATGCAAGATGATATGAAGAGTGAGGTGTTCCCTA
TTCTCCATTGTAGTTATACTCGCTTGAGGGATCCCCGGTTACAAAAGTGTTTCTTGTATTGTTGCCTATATCCAGAGGAC
TTTGAAATTCCAAGAGTTGAGTTAGTAAACAAGTTCATCATGGAGGGATATATAAATGCAAGGAATAGTAGGCAAGCACA
AATAGACCAAGGTCATGCCATACTAAATAAGCTAGAAAATGTATGTTTGCTAGAAAGCACTGAGGATGTAGATGAAAATA
AATGTGTTAAGATGCATGACTTGATACGAGAAATGGCTATAAAAATCACCAGCCATCCTCATCATCATGATCGCTTCATG
GTAAAAGCTGGAATGCAATTGAGAAAGATGCCAGAGCTTCGTGAATGGTCAGAAGATCTCGACAAGGTATCCTTGATGCG
TAATTGTATAAATCAGATTTCTCCTTGTGAACTATACAAATGTTTAAAACTGACAACCCTATTGTTACAAAAGAATGGCT
TGTTGCGAGAAATTCCATACTCATTTTTCATGTTCAAGCCTTCTCTACGAGTTCTGGATCTAAGCTATACCAACATTGAA
AATTTGCCTGACTCTCTATCAACCTTGGAAAATTTGAATGCCTTAATGCTTAAAGGTTGTGGAGAACTTAGCTTTGTACC
ATCACTGAGCAACCTTAAGGTACTTAGCGAACTTGAGCTTACTGGAACAGGGATTAAGCAAGTTCCCGTAGGCATACCTA
ACTTGGTTAAGTTAAAATATCTAACCATGAGTGGGTTGAAGAAGCTACGTAGTGAACCACCCATAGATATGTTTGCAAGC
CTATCCCATCTCCAGCGTCTCATGACTCCGTTTTCTATACGAGCAATGGATCTAAAAAGGATGAAACAACTTGAAGAATT
TGGAGGTAAGATGTTCAGTCTGTCTGATTTCAACAGTTTTGTAGCAAATCGAGAATGTTATGGGCAGCCAATCTTCTTTA
GAGTCACTCTAAATGGTTTGACCAGTGATTGTGTTGGAGATTTGTATGAATACCCTGTGATATTTTCCAGCAAAGAAGTC
ATTTTGAAGGATTACTGCCTGAAGGGTGGAAATGTAGTACAACCCTTGAGGGAACAGTCAGAAGCGGTAATCAATATTCC
AAGGGACCTGCAAAGACTTGAAGTTTCATGGTGCGACTTCGTAAGTTCGGATAATAGCTTCTTAAGTGCCATGCCATCCT
TGATCAATTTGACAGATTTGAAGATAGTCAAAATTGTTTCTTGTGACGGTATAGAGTGCATACTCCGATTACCCTCCAAT
TGCCAAGAATTGATTGTGCCAGAAGGACTTGGGTCGTTACTCAAAAGCTTGGAGAATTTGGAACTGCACAATTTGAAGGA
TATTGTTAACCTTATTGACATCCAACCTAATACTGAAGCATCTTTTACGGCTCTTTCACATGGATCTTTTTCAAACTTGA
AGAAGTTAAGGATTGAACATTGTTGCCAAATCAAGGTGCTGTTTCCTCCATGGTTATGGAAAAATCTCCACCACCTTGAA
CATGTTGTGGTGTCATATTGTGAGGGGATAGAAGAAATTATTAGCGAGAATGAGGAAGAGGAATTGGATCAAGAGGCGAG
CAGTCAATACCTGAGTAGTCCTTCATCATTGTTTGCCTCTACCGATGTCATCCTCCCTAAACTAAGAGTAGTTCATTTGA
CTGAGCTACCGGCACTCAAAAGCATATATAAGGGAAGAATGACTTGTGTATCCCTTGAGGAAATAGGTCTCTGTGGCTGT
CCAAAGCTTGAAAGACTGCCATTTTTTCATCCTCTTCGTGATGGAGAACCACTGCTTATTCCGCATGCTCTCAGATCTAT
ATATGTAAGTCGAGAACTTTGGGAATCACTAGAGTGGGACTATCCTCAAGCTAAGAGTATGCTTCGACAGAATTTCATAC
ATGATCAACTACCTCAAACTTGTGCCACCAGCTGA
>Solyc02g070370 NB-LRR
CAATGTGTTCACTCTTGGCAAGGGTAGTAAGCCATGGGTGTCTCTACCTAAGGGTAAAGGTATCAAGTTATCTATCATTG
AAGAGGCTCGCAAGAGGATGGCTGCTCAGTCAGCTACAGCTGCTTAAAATGTCTAGGTTGGACTTATGATGAATTTAACA
GGTTGGGCCATGATTCTCACTGTTTAGAGATACCAATCTCATTTTGTATGTTGAATTTTAGCAATTTTGTATTTGGTACC
GTTTAACTTTGTTTTGTTGGGAAAATAGGTTTGACTGAGTTTAAGATCATTCATTTGCTTTTTATGTGATAGTGTTTTTT
TGGTCGCTTAGTTTAATTGCCTTGGCCATGAGATCATTCATTTATGTCTCATGAATTTTATATATAGTGCTCTCATAAAT
TTTATTAAAGCACAACTGCATTTATAATCACTTCCACATCAACAATGTGCAAGCTTTCCTACGTAAAAATTGTTTGTCTG
TGGTGATAAAGCTTCAATGCAAATGGTCACCTAAAAATTCATGAGAACTTTATTTAGCTCGAATACATAGTTATTTTCTT
TCTGCTACTGTGAGTACATAGTTATTTTCTTTCTGCTACTGTGAGTGTCCAAATACATTTTATTTTGAAGGTGATTTCAT
ATGATATACCTATTGTTGAAAATGATGATATGATAAGTTTCACAGTCTTTATGTTTTCTTTTGTTACAAAAAAAAGAACT
GTAACAATCAACCAATATGCAAAACGTTGTAGTAAGATTTATTTAGACACAATCCAGCACTTAGTAGACATAAACATGCA
TAACTAGGTAGGCCTTCGTAGAAATAAACATGGTGTTAAACGAAAGAATGAACAAAACATAACACGGGAATTGAAACAAG
CAATGTAAACTCTCTTGTCAATTTCAACATTATAGTATATTGTTGCCTGAATAGCACAATAGAATGTTATAGAAACAAAA
CATGTCAGTACCCATTTGAATACTCTAGTTAACAAGAGGAGTGTTGAGTTTTTTCTTGACAATTTGGCCGTTGACTTCTG
AAATGATTGAAACTTCCTTGATATGAGTTACTTTCCATTTATCTCTGCTCTGCAATTTATGCGCGAAAAAGAAAGACATG
CCCATAAGGGTGAGATCATCAAGGCTAGTAAGGTGACAATTCACTATCAGAAGAAACTGAATTTCTGGCATAGAACCCTT
CTTAATAGGCCAATTTTCCATGCCAAGAATCCTCAGTAGTTTAAGCTTAGGAAATCCTCCTGGAGGGATGTTAACGATGC
TGTTTACGTAAGCTGAAGATGCTAATGTCAGAATAGCTAGGCTTGGAAGCTTTCCAAGTATAGGAAATGGATCTTCTGTT
AAGAAGTTTTTGAAATGGTACAATGAGTGAAGGCAACTAAGAGAATCGAACCGTCCTGGCAGTTTTTTCATATGGACTTG
GAGTTTGAGTTTCTCCAAGTGCTTAGTGGACTTTGTGAGAGATTCCATTTGTATGTTTTGCTCAAATGGCACTGTTAAGG
ACCTCAACTTGTTCATCCTTTCTAATGATTGGCAAAAATCTCCGCTGTTGGCTTGTGTCATTCTCCCTATGTAGACTTTC
CTCAAGCTTCTTAGACTTCCAACTTGTTTTACTAAGTCTTCATCTGATTCAATTCCAGATAGTGTTTGTAGCTTCACGAA
GTCTTGTCCCCCACTAGCCATCTTCACAAATCCATTCTCCCTGTCGCGGAAACTTGACAGGAGAAGATGTCTTAGGTGTT
GCAGTTCATTGATTCCAGCAGGCAAATGTTTAACTTCCAAGTTTCTCACATCCAATGTCTGTAGATTCCTCAAATTCTTC
GCTGATTTTGGAAGTTCGTTTATCAAAGTCCCTCTTAAATCTAAGTACCGGAGATGAATCAAATTACCAATCTCATTTGG
TAGTTTTTCTAGAGGAGCATATTGTAAATCTAGAACTCTTACCAATCTGAGCTGCCTTAGCAGTTTTTGTAGAGCAGAAA
ATGACAATTCATTTACTCTAAAAAAAAGAAGGGATCTCAGATTCAACTTACTGATGTCTGAGGGGATACTATCTGCATCT
TCATAGATTGCAAGTCTCCTTTGTCTCTCTTGAATGTTCTTGTCGACTTCTTTTATCATGGATCCAAATTTCTCTTCCTG
TAGCATTTGATTGGCCACATCACACACTAGATCATGCAGCTTGCACGCTTTCACTACATCTCGAGCATGTATAGTGACTG
CTTGAATTATACTCCTGTCAGTAAGCTGCACAAAGTAATAGTTCGCGACCTCTTCTTCTGTTCTCTGAGCAGTTCCTTCA
ACAAACCCCTCGGCCACCCACATTCGGATCAGCTTTTTCCTCCCAATCTCATAGTCCTCAGGGAACAAACCGAGATAAAG
GAAACAATACTTAAGGTAAAATGGAAGGTGATTATAGCTGAACAACAAGGCCTTGTTCAGACGCCCAATGTCTCGGTTAT
GATCCCAATCTAAGGTATCGAGAACAGATTGCCACACACGAGTATTTCTTCCCTTACACGACAATAAGCCTCCGATGGCT
ACAATTGCAAGAGGCAAACCTCCACATTTTCTCACTATAGCCTCTGTGAATTCCTTCAACTCATCAGGACAAGTCCCCTG
AGATGATCGAAACGCCTTCTTGCAAACGATTTTCCAAGCTAATTCATAAGGGAGGGGTTGGAGTTAATAGGTGTGGAAAT
TATCCTCAAGAGGAGATGCTATAACCGCGAAGTCTTGTTGTAATTATGATACGCCCTTTTTCGCGGAAATGCATGTTTAA
GCTCTTCCCATAGGTTATCATCCCATATATCATAACTAGCAAGTACTTCTTGTCTTGCAAGTAGTCATTGATCCTCTCCA
GTAACCATCCTTCATCCATGGCACCCATTACATCCAGAGCTGGCTCTCCTCTTTTAGCTATGAATCCAAAGAGGATGTGT
TTCAAGACATCCTTTAAATTACAAGATTATGACACAACAACTCTTTTGACTTCTTGAGAACTTCTTTCACAAGAGTAGTT
TTGGCCAAACTCCCCCCACCCCATACCAAACACTGAAATCGCGAGGAAATTCTTCACATTCCCTTCTAATATGAGTTTCA
TTAGCTGTTCAACATCATGTTCAATTCCCACAATATCGTCTTCTCGAACAAAAGGGGATGCTGCACCAGGCCCTCTAGAG
GACATCCCACCAGTGCCTCTATAGCTACTAACAGCTAATGCATCTTCACACAT
>Solyc02g070410 NB-LRR
ATGTTACCTATCACAATTGAGTTGTTATCAAAATCAATGGTGATCTTCGACGAAGATGAACAATTGCTGATGGAGAATAT
TCTTGGTGGAACAGATCAACTAGGCGTTATCGCGATTGTTGGCATGCCAGGGCATGGTAAGACAACTCTTGCCAAAAAGT
TATATCGCCACGAAAACATAGTCAATCGATTTGATGTTCGTTCATGGTGTACTTGTGTCTCTAAAGTATATGACAAGAGA
AAAATATTGCTTGAACTATTAGGCTATGAGTATGAACACCGCGTTCAAGTTGAGAAGAGTGTGGATGAATTAATCCAACA
AGTACGAATGTGTTACGAGAAAAGGAGATATTTCATAGTTATAGATGATGTATGGAGCACTGTTGTGTATGATGAGTTAG
TTAGTTTGTTCCCAAATAACAACAGCAGGAGTAGAATTGTCATAACTACCAGGCTTGATGAACTGGTTGATTCATCTGTA
AATTACTCGTTTTGCTATACTCATCGTCTTTCATTTATCGCGGAAGAGAAAAGTTGGTTGCTACTAAGGAACATAGTTTT
TAAGCAAGAAAATAACTGTTGTTTTCGAGAATTTGAGGAGATAGGGAAGCAAATAGCGAAAAGTTGTGCAGGGCTACCTC
TAGCAGTTGTATTAATAGGGGGTCTTCTTGCAAGATTGGATAAGAAAAAAGGCATTTGGACTAAAGTGGCTCAATGGTTA
AGTGCAAGTGCAAAAGTTGCTGGTGAGGCAGAGTGGTACATGGACATAATAGAGTTGAGTTACAAGCATTTGCCAAGTTA
TTTGAAGCCGTGTTTTCGTTACTTTGGTATGTTTCTTGAGGATGAGGAAGTTTCAGTTAACAAGTTGATGAGAATGTGGG
CTGCAGAAGGTTTTGTACAGAGTGATGAGGTGAGGAGTGCAGAGATTGTCGCGAAGGACTATTTGATTGATCTAATTACA
AGCAATCTTGTCTTGGTTGCGGAGAGATTTCCACTTGGTGATATCAAATCAGTTTGTCTTCATGATTTGGTGCAAGATTT
TTGCTTGAAGAAAGCTAAAGAAGAGAACTTTTTGCTGAAAGTTGATAGGTATAAGAAGTGTTCTTTCATTTATTCGTCGT
TGTAGAACTTTTGTAATGCTCAAATTTTGTGAGGAATTGTGACGCAGTTCCATCACAAATAGTGTTTTTTTTCTTGTAGT
GATATGTATATATTATGTCTAGTATCTCACTGTTATTCGTTTTCTTTCAGATCTCATGCTTTGGATCCTGCTACTTCTAA
TTCAGCTAGTGATGTACAACGGTTCCTGGTTTGCTCGAAAATGCAGCACTTCATCAAGTGGCTGCATCCGACCCAACGTG
TCCATACTTTGAGGTTACATGCCCACAACATTAATGAATTTTACAATATAACTGACGGTGAAACGAACAAATTCATCCTA
CCAAGTGGAGTATTCAGTTCAGACTTGTTCAAATTATCACTTACAGTACTGGACTTAAGGAACATTATGATCGATGCTTC
AGCTCTGGAGGACATAACATCCTTGATTCACTTGAGGTACCTGTCAATTTTCGGTAATTTTAGTGAAATTCCACGGGCCA
TATCGAACCTTACAAATCTGGAAACGTTTGTTGCAAGACCAAAAAGTGGTACCTTAACTCTTCCAAGGTCTATCTGGAAC
ATGATAAACTTAAAGCACGTGTATATAACCGAAGCAATGATACATTTCAACAGTACTGTTGAGGCTGGAAAAGAGGGTGT
TTTCGAGTTAGAGAAATTAGAAAGCTTTTCGAAAGTAGTCATAGTGAATGGAGATGATATATGTGAAATGTGCAGCAAAG
CACCAAACTTAGTCCAACTTGAACTTATTGTGGAGCAATGGGACAACTTGTTTAGCTCTCTCAACTGTTTGATATATCTC
GAAACACTTAGTATCTATCATCGTGGCGATTTTCCAATGAGTGGGATTAACATGATGTTCCCTCAATGCCTAAAAGAGTT
AACTCTGTCTAGTTGTGGCTTCTCATGGGATGAAATTTCAACAATTGCCACATTACACAACTTGGAAGTGCTTAATATAC
TTCTTTCTGCCTTCACTGGGAAAAAATGGACAGTTGGTGTTGGTGGTTTCCTTAACCTTAGACTATTGAAGTTAGAACAT
AGTTCTATCAAACATTGGAACATGTTTGTTGATTCATTCCCCTGTCTCGAGCAACTGGTGTTGCGTTGGTGTGGTAAACT
TGAGGAGATCCCCGCGAGTTTTGGGAGCATGCCTTCGTTGCAGAAGATTGAGGCGCGCGCTTGTTGTCCCTCAGCCAGAA
AATCTGCTGTGAAAATCAGGAACATGCAGAGGGATGACATGAAAAATTTAGACTTCAAAGTCATCATGTATTTAGATTAG
>Solyc02g078680 TIR
ATGCAACGTTCAATATCTTCTTCCAAAAATGTATGCAACCAAATTCTCCGGCTCGGTAAACGACTCGAGCCGGGGATGAA
TAAATATCGCACACCTTGCGATATTTTTATAAATCATAGGGGAATCGATACGAAGCAAAATGTCGCGGGGTTGTTATACG
AACATATTAAAAATAATCTCGGGCTTCGTCCGTTCTTGGATAGCAAGAACATGAAGCCCGGCGATAAATTGTTCGATAAA
ATTGACCCCGCGATTCGCCATTGTAAAATTGGGGTGGCTATATTTTCACCTCAATATTGTGATTCGTATTTTTGTTTACA
TGAACTGTCTCTAATGATGGAATCAAAAAAGAAGATCATACCTGTTTTTTGTGATGTTAAGCCTTCTGAGCTTGCTGTGA
AGGATTTGAATCTTAATTTTCCTAATAAAGATTTGGAGAAATTTAACTTGGCTCTTGAGGAGGCAAAATACACCGTTGGA
CTCACATTTGATACCTTAAAAGGGTGAGTATGTACAATTTTTTCGTCTCAATTTACGTGTTATTCTTTTTTTTAAAATTT
TTTTACAAGAAAAATGCCAACGTACTTCCTTATTTCCTACAATTTTTTGTCTTGATTTATGTGTTATACATTTCTTTATG
ATTTGTTACAAGAAAGAACGTCATACTTCTTATTTAAAAACAAATTTACGTTAAATTTTTTATTTTACAAATAATGAGAT
GATTTAAAGCTAAACAAATATTTTTATGACTTATTAAAAATCTCAAATTTCAAAGAGTTTTTTTTTCGTTCTTCCATAAA
TTTTGTGTCCAAGCAAACACAATCGTATAAATTCAGACAAAACGGCTAAGTTTCCTTTTGCACAATTTAAACAATGGTGA
CACACCTAAACTATCAAATTATCTGCTATCTTTCACAACTGATGTTTAAACAATTTTTTAAAAAAGAAAACTAAATTACT
AATTTTAATTTATTTTTTCCAAAAAATAATAATCTTTTGTTGAGATTTGAACTCTGATCTTTCATGATTTTCTTTGCACT
TTATTGACCAAAATAGGCTACATTATAAAGTGCAAGTATTGACTCGATACCATTATCGTATTGAAAATATGAACTTATAA
AATGATGTTTATTGAAATACGTGTGACATAGCTTATTATGACTTTGTTATTATAGAAAAATAGAATATATTAGATAACCA
AATTATACGGAACATTAAAACTTTATTATACTTCAATGATATAATTATTGTAATCTAATATACTTATACAATGTTGTTTT
TTGAAGGGATTGGTCAGAATTTTTGGTTAAAGCTTCAGATGCAATAATGAAGAACTTGTACGAGGTAGAAAGAGAGAAGT
TTATCAACAGAAAAAAATATATTCGTAGACAACAACTTTTGCATAACTATTGA
>Solyc02g082050 TIR-NB-LRR
ATGGACATAGAACACAATGCGTCTTCTTCTTCTTCTCATCCACATTGGTCGTATGACGTTTTCTTGAGTTTTAGAGGTGA
GGATACTCGAAAGAGCTTTGTTGATCACCTCTATACTACTTTACACGACAAAGGAATACACGCATTTCGTGATGATAAAG
AGTTGAGTAGAGGAAAATCAATTTCCCCTGAACTCGTTAAAGCTATAGAAAAATCGAGGTTTGCAGTTGTTATCTTTTCG
AAAAATTATGCAGATTCATCGTGGTGTTTGGAAGAGCTGACGAAGATCGTTGAATGCAACAAGCAGAGGGGACAAACGCT
GATTCCAGTGTTTTATAGTGTGGATCCTTCTGTTGTGAGAAAACAGAAGGGGAGTTATGGAGACGCTTTTGCTAAACATG
AAGAGAATTTGAAGGGATCAGATGAGAGCTATAAGATTCAAAGATGGAGGGATGCTTTAAAGGATGCTGCCAACATCTCT
GGGTTTGACGTCCAACACATGGAAGATGGGTAAGTCATCAAAAATAAACTCACTTTCTATCTTTATACTCTAATATATAA
GTAAGAAAAAAATATATTCATAGAATAACTAGTATTCAAAATTGCTCCCAATTCAATTAATGGATATTTTAAGGAGAAAA
TTTTTAGAATCGTACCAATATAGTTCCATAAGATAAAGATAGAAACATATCCAATATAGTTTTGTCTGTGAGATCTGAGA
AGGATAAGATGTATAAAATTTTTGTCTCTATCTTTATATGATAGATACTGTTAATCTCATTTACGCTCTCCCTTGTCTTA
CATACTCCCTATATCCTATAATAATTGTTCACTTTATAAAATTAATAAATAACTTTACACTTAATTTTTAATTTATCATT
ATCATTAATAGTAATTTTTAAGACATTGCATGTATTTATATACAAAGGTTAAAATAGTATTCTTCCATTTAACTTGTTTG
TAATCCTATCTTTCTAATTTGCGGATACAACCATTTGAGTTCTCATGTCTAAAAATAATTATTTTTTTTAAAAAAAAAAG
TTATAGATTTCATTTTATAAATACACAAGTAAAATCAATTTTCCGGTATAAAAAGTATATCACTTGTGTCTTAGTATATG
TTAAACTTTTTATTTTTTTATAATTTAAATTATAGAAATTTTGTTTGATATTTTAATTAATTTAATTTAATTTTAAAAAT
TAATTAGAAATTTGAAATCTATCTAACATTAACAATCCCTCGATTTGTGCTATGGAGAAAATTCACAAAAAGAAAAAAAC
AAACAGCCCCTTTCTTCAATTCACCTCCACCGTATAACCTCCCGCAACAGCAAAATACACAATCAAGATCTTTCTGTTAC
AATGGAGGAATTGATGAAGCTCCAAAACTCGACCACCATGGAAACTAAACCAGGCCTTTCGCCTCTGGAATCATCACATT
TCCACTTCAATATGACTTGTGGAGGTGGTAGTAGAATTGGGGGTGTAGATGTTTGTCTTTGGTGGCGTCGGACGATATAG
GATGAATAAAACTACTCTTTTAGTTCCTGAGAAATATTGTAGGTCTTTTTTTGGGATTAGAACGCCAAAATTGGATTCAA
TTTTGTTTGTTCTGTGTAAATGACTTTCAATACTCCTGGTCCTCTTCCATTCACCGCTACATACGAAGACTTAAATTGTT
GTGCATATGCACATCCTTCCAATCGGAAAATGTTAAATCTTTCTGAATTTCTATAATCAAAAAGCCAAATGTGGTGGTGG
TGATGGCAGAGAAGAAAAAGACATTGTACTCTGCAATGCCAGTAGTGTGCATCCAATAGGTATATCTTCGTGTTCGATAG
GTCAAATTCAAAAACAACCCGAGTGTCTAAATGAAATTTACCGAGTTGATTATAAAAGAAAACGTTATTTGAATTCAAAG
GAAATCGAAATGCAGCATGCACCGGTTAACATTTTGGACTGCAAATCTGATACTATTTCTTTTATCAGGCATGAATCAAG
GTGCATTAGACAGATTGCTTTGACAATTTTAAAAAGATTGGGGAGTGTACGAACTAAAGTTGCAGATCATTTAGTGGGCA
TAGAGCCCCATGTCCAAAATATTATATCTATGATGAATTTGCATTCTGAAGCTGATGTTCGCATAATTGGGATATGGGGT
ATGGGAGGCATTGGCAAATCAACTATTGCGCGAGCTGTTTTTGATCAGCTTCAGGAAGAGTTCGAAGGTAGTTGCTTTCT
TGATAATGTTAGAGAAGTTTCAACAAAATCCGGACTTCAGCCTTTGTCAGAAAAAATGATTTCTGATACATTGAAAGAGA
GTAAAGACAATCTTTACACCAGCACCAGTTTTCTGATGAACAGGTTGAGCTATAAAAGAGTGATGATTGTTCTTGACGAT
GTGGATAATGATGAGCAGATAGATTATTTGGCTGGAAAGCATGAATGGTTTGGAGCTGGGAGCAGAATCATCATCACCAC
TAGAAACAGGCAATTGTTATCGTCTCATGGGGTGGATCATGTGTATGAAGTTAGTCCTTTAGGGATTAATGAGGCTTTTA
TGCTCTTCAACAAGTTTGCATTCAAGGGAGGTGAACCGGAAGGTGATTTTTCTGAACTGGCGCTGCAAGTCGTGCAATGT
GCTTGGGGCCTGCCACTGGCTCTCAAAGTAATGGGTTCGTTTCTACATAAAAGAACAAAAGCGGAATGGAAGAGCACGTT
GGTGAGGCTGAAAGAAATTCCCCTTGATGATGTGATAGGGAAACTTAAATTGAGCATTGATGCATTGAGTGATCTAGACA
AGCAAATATTGCTTGACATTGCTTGTTTCTTCAAGGAGAAACGAAGAGAACCTGTCACCAGAAAACTCCTTGCTTTCGGT
TTCAAACCTGAAATTGGAATACCAGTACTTATTCAAAGATCACTTCTATCCATATCTGATGATGACAGACTCCAGATGCA
TGATTTAGTTCAAGAAACCGCTTGGTACATGGTTCGCCATGGACATCCTAGAGAGAAATTCAGCAGGTTGTGGGTTCCTG
ACGACATATGTGATGTTATGTCAAAGAAATCAGTAAGTTTACACTACATGGTTGATATATTGAACAACAACTAGAGAGTC
GTTAAGGTAAAAATAAAAATTACTAGTAACTTCTCTTATTAAATGTGTAGGGTACAGGAGCAATTGAGGGAATAATATTG
GCGTACTCTGAAAAGCAGAAGATGAACTTAGGATCACAAGCATTAAAGGGTATGGAAAATCTACGTCTTCTGAAAATCCA
GAATGCTTACTTCCGTAAAGGTCCGAGTTATCTTCCAAATGAGTTACAATGGCTCAGTTGGCACTATTTCCCTTCAACCT
CACTTCCACAAGACTTTGAGGGAGAAAAGCTAGTTGGACTTAAACTAATTCATGGCCAAATTTCACAACTTTGGCCAGAA
GATAAGGTACCATTGCCCTCATTAATATTGTTCCTACATATTTTTTCTTTGTTAGAGTGACCACTACTGTAAAATAATTT
TCAAACAGATATCTACCTTACCTTGAGTGTTCATTTTTCTCTTGCAATTAGGCAAAACAAGTCACTTATATATTATATGT
TTCATGATTTAAACAGTATCTTGACAAGCTGAAGTATTTGAACCTCAGCTACTCCAAAGGGTTAATTAGCACTCCCGACT
TTAGCCAAATGCCATATCTTGAAAAGTTGAACCTGAGCAACTGTACGAACTTGGTAGGAGTTCACAGGTCACTTGGAGAT
CTTACAAGGCTTCGGTACTTGAATTTGTCTCACTGCTCAAAGCTAAAGAGTATTTCGAATAATATCCATCTCGAGTCTTT
GGAAAAGCTTCTTCTGTGGGACTGCACAAAACTCGAAAGTTTCCCTCAAATCATAGGATTAATGCCAAAGCTTTCAGAAC
TTCACTTGGAAGGGACTGCTATCAAAGAGCTACCCGAGTCCATCATAAATCTCGGTGGGATTGTGTCCATAAACCTCAGG
AATTGCAAGGATCTGGAATGTGTAACTTATAGCATTTGTGGTTTGAGATGTCTCAGGACTCTAAATCTCTCTGGCTGTTC
AAAACTTGAGGCATTGCCAGAAACCCTTGGACAATTGGAAACATTAGAAGAGCTACTTGTAGATGGAACTGCAATCAGCA
AGCTACCATCAACAGTCTCGGAGATGGAAAATTTGAAAATCCTTTCTTTCAGTGGATGCAAGAAAAAGAAAAAGGATAAG
GCATTCTGGAAAAACAGTTTTAGCTTTCGCTTGAATCTAAAGTTAACTTCACTGCCAAATGTCAGGCGCATCACGAGACG
ATCAAATACTGGAAGAAAAAAGAAGACAGAAGTATCAGGACCATCATTATCTGGTTTGCTTGCCTTAAAGAAACTAGATC
TTAGTGACTCTGATTTGGTAGATGAAATCGCTGGTGATATTTGGCAGCTGTCCTCATTGGAAGAGTTAAATTTGAGCCGA
AATAATTTTACTGAATTTCCATCAAGAATATATGGGTTACAGCAATTCAAGGTCCTGAAAGTGGACGAATGCAAAAAACT
TGTAGCCTTGCCTGATCTTCCCTGGAGTATTGTAATGATAGAGGCAAATGAGTGCCTTTGCTTGCAGAGTCTTGGAAATC
TTTCACCGCAACATGCATTCTTGAAAAAGGTCTCGTTTTTCAATTGTTTAAAATTGTACCAACAAAGCCAAAAAACCGGC
ATTGGCGCTGCGGATTTGTTGCTGCAATTGCTTCTCCAGGTAATGTCTCTATTTCATGAATTTATAAAATTATTATGTTT
CCAAAATAAATTATCAAGATATAGAATTTGTTAATTGTACAACAGGGTCACTCCACCTTTTATAGTCAATTTAGCATACT
GATTGGTGGAGGAAAAATCCCTGATTGGTTTGGTTATCAAAAAATGGGTCGATCAATCTCAGTCCAGCTACCTACAGATT
GGCAAGACAACATTGCAGGGGTTGCATTCTCATTTGTTTTCGAGTGCCTTGTTCCAAAATCAAAACTAGGTGTTACTTTC
AAGCTGATAAGTCCAAACCACCGGGAATACTCATTTGAAAGTGCTCCAGCGTCTGCTGCTTCAAAGATGGGGGAGGAGGG
CAAATACGATCACTTGTGGATAGCTTATATCTCTTTCCATCTTTTTCGTCTCCTCTTCCCCGAATTCACAATTGAAGATT
GGACTAAGGTTTGTTGTTGCCTTTCAATTAGCCTAAGACAAGAGCCATGGACCAAAGCGAGGAGGTGTGGAATTCATCTA
GTGTACAAAAAAGACTTGACAACATCATTGGCAGCTGGGAGCAAAGAATTGACGGTGTATGACGAGGGAGGAGATTCAAA
GAGGAAAGAAGAGGTGAAAGAGGATATCGTGGCACTATTGGCCGGGGTTAACAATTTAAATTGGGACGTTGACTCCATTG
AGCAAGATAACACCCAGCTTGCGAATTTGAGGAAATCTCTTGCCTATAAGATTCAGAAGACTCTTTCTTTTGATTGCTAG
ACTAGTGTTCTCTAGCTACTATATAGTACTAATGTTTGCTTATATCTTCAATTGAATAGTTGCTTGATGTTTCTGCTTGT
CGATGGCACGTTTGTTGGTTTGTTTGTGCTTTACTTCCATGCATTGGATTGAGTAGTACTCTACTACTTGCTACCAATGG
ACATTAGAAATAATAGTTGGCTTTGATTTTGTTGAATTGTTTGGTTTCTTGTGCCCTGTGCAACGAACCGTGTAATGGTT
GTTTTTCTTTTGTTAAGAATAATGTATGTTCTCTTCT
>Solyc02g084450 NB-LRR
ATGGATGAGGATTTTCGAGCTGGTTTTGCATCATATACGTTCTCCCTTCTATTTGCGAATTTTACAGAGTTTGCTATCGA
TGAAGTAAGCAAAATTTTAAATGTTAGTACTGAGCTACGGAAACTAGACAGGATGTTCCTTAAACTTCAAGGAATGGTTT
ATAGAATGGAGTGTAGTCGTGCATATTTATGGGACAGCACACACTATAAGTCATCGATTGCATGGGTAGAAGAAGCCAAT
GGACTGATCTATCATATCAGTGATATCCTTGAGGATATTTCATTGAACTTAGGTCTCCGGGAAGGAGAAAAGCTGGTAAA
TGGAAACCTGTTGATAGATAAGTTCTTGTTACTAATACCACGTAAAATTAGTGGTATTGTAGAAGACTTAGAAGATCTGA
TAAAGGAAATGGGAACAGATTTTCTTGTTGACTTGGTGAAACAAGTTCCTAAAGTGGTTGCTACGAAGCAATGTTGCGGA
TTTGCTGGTTTATCAAATCCAACTCACACGATTGGGAGAGAATCACAAATTGAGAAAGTTGTCGAAATATTGACCCAAAA
CGATGTACCTCTTTGTATCACTGGAATGGCTGGCATAGGTAAGACAGTTTTTACCCACTGTCTTTGCGAAAACAAGGAAG
TGAAAAAGGCATTCCCATTGCTTTTATGGGTTTCTGTTTCTGCAGAGTTTGAATTGGTCAGAATTTTGAGAGCAGCCATT
GAGTCTGTCTCGAAAGAAAGCTGTTATTTGACGGATCTGAATGTATTAAGGTACACTTTACAAGAATTATTACTCTCGGG
AGATAACTTTTTAGTGGTACTAGATGATTTGTGCGTTGAAGATCTGGAAGATTGGAACTTACTGTATGCAGCTTTTAAGG
TTGAATCAAAATCAAGTAGATTGGTATTTACTACCCGAAATTCAAAAGTGGCATCTTTTATTGGTGCCAAGATGTTTTGT
CTTCAACCTCTCTCAGACGAGGACTGTTGGAAGATCATCAAACAAAGGCCTTTCATTAACAATAAAATGCACAATTTAGA
TGTAATAGGACTTGAAATAGCCAAAAAATGTAAAGGTGTACCTTTGGTGGCAAAAACAATCGGAGACATACTTCACTGTT
TACCTGTTAATGAATGGGATTCTTTGGTTAAGGGTAACCTGTGGGACTTGCCCCAGATTGAGAACCATGTATTCCCTATT
TTTCTGCTTAGCTATTGCTGTCTGCCACAACACATAAAGAAGTGTTTCTCTTATTGCTGTTTATTCCCACCAGAATACGT
CTATAAAATGAAGGATATTGTTCTGCTGTGGATGGCCGAAGGCCTGATTCATCCGATAGACGGAAGAAGAATCGAGGATA
TTGGTCAAGAATATTTTGAAGAACTTGTATGGGGGTCTCTTTTCAACTCTGGAAATGAATATTTTCATGACTTTGATGGA
TCTTATACCATGCATGAGTTCAATCATCATGTAGCTGCTTCTGTCTCTTCGAGTATATGTCAGCGTATAAAAGACAACCA
GTCTTCTTACTCTTTTGATAGGGTTCGACACTTGTCAATTTGTCATGGCAATACTCAGTCCAATGGCCTACATAGTTTCT
CCAAATGTCACAATTTGCGGACGTTCACGTTGTTATGTGCAACTAACATAGGTCCAAATGTCCCTACATTCTTTAAGAAC
TTCAAAGTTATAAGGGTTTTGAACTTAAAGTGCGGGGGCATCACAGAAATACCAGAAATTGTTGGCAATCTTAAGCACTT
GCGGTACTTGGACCTTTCCAGTAATAACATCAGTACTTTACCATCATCACTGTGTGAGCTTTCGTTATTACAAGTGCTAA
TTTTGGAGAATTGCACATCATTGATGTGTTTGCCGGACAAGTTTAGTAGGCTAACGAATCTTCGGCATCTTTTCTTTGAT
GTAAAACATCAAATTCATCAAATGCCAGTAAATTTCAGATTCTTGAAGGAATTACAAACATTGAATGCTTTCGTTGTGGA
AGCGGAGAATGGTCATACCATTGAAGAATTAGAGGATTTGAATTCTCTGACGGGATCATTTTCTTTAATTGGATTAGAAA
ACATTCTAAATGGACAATCAGCTGCAACTGCAAACTTAAACAAAAAGCAAGGTATTATAGAGCTTGAGCTGCAATGGAGG
AGTCATCACGAGAGAAATATCGAATATGAGATTTCGACGGGTCTTCAACCTCATAAAAACTTAGAAAGGTTGGTCATCAG
TGATTACCGTGGTACCACGTTTCCATCATGGCTCTGCTATAGACCTCACTACATGCTTAGATCTATTTACTTGCGTAACT
GTGAATGTTGCAAAGTTCTCCCACCTCTGGGAAAACTTCAATTCCTTGAAAGCCTTACTATTGAAAATATGACGTTATTG
GTAGTAGTCTTCCCTTCTTTAGTTGATCTTGGCGTGTTTCCGTCACTCAAGTCATTAGTTTTTTCTACAATGCCTCAATT
GATTGGTTGGGGTTCTGGTGAATATGACATGCCTCAACTTACTGATCTGAAGTTCTACACTTGCCCGAAACTAAAGGTTT
TGCCCAAACTTTCCCGGCTCAGTTCTCTCAAATGCCTAGAAATTGAAAAATGCGAAGGACTTGATCGGTTGCCATCTAGT
TCAGCTTCTATGGAAAGTTTCATCATCCGGGATAGTCCAGCCCTCAGTGACAGTTGCCAGGTAGGTGGCAAAAACTGGAG
TACATTGAAAACAATACCATTTGTA
>Solyc02g084890 CC-NB-LRR
TCAACACCTATGGCTATATTCTTCCTTCTTCCATAAGCCCCCTCTGAATCCTGCATCTTCAATTGGAAATGCCTCCACCT
CGGGGCACCAGCTAGCCTTGAGTATTCTTAACGAAGGCATCACTCGATTTACTGCTGACCACTCCAATCTCAAATCAGTT
AAAGCTTCCAACATTAACCCCTCAATTTTCCAAACAGTAGTGTGATCACCCCAGAAGTTGTCGTGCATTTCTTTCATATC
ACCTGAATTGATTGACATATATCGCAACATGGGGAGAGATGTGGGGTTAAGCCATTCAGGACTTATTTTACCTGGATAGA
ATTTAAGAATCAGCTCGTGGAGTTGTCGAGGAGGATAAAGTTTACCAAGTTTTGTGACTAGTCCATCATCTTGACTGTCA
AAGCAACTTATTGTCAAAAGTTGAAGTTCTTGGAGACCTATCAGTGCATTCCCCTCATCATCGCCAATCTCCTCATCCTG
AGTTAGTCTTAAACTGAGCCTTCTCAGTCGAGTAAGGCTTCTGAGTTCAGAAATACGACAACCTCCACGCTGGCTTAATT
TTGCAGGCTTAAATCCAAGCAGTACTTGAAGATTGGAAAGCTTACTCAATCCTTTTGGCAGGTACTCAAGTGACCCACAG
TGGTTCAAATCTAAAATTGCTAGTTCCACAAATGTTAAAACACAAGAGGGGAGCATTTTCATATTCTGGCAATAGCTGAA
GTCCAAAATCTGTAATTTTTCAAGATTGGATATGGAATCTGGAACACCAATCAACGGGTGTGTATTGCTTAAACTGAGAT
AAGCAAGCTGTCTGGCAGATCCAATGCCTTCCAGCAAACTTGAAAGAGGCACATCGAAAATTGATTTGGACAGATCCAGT
ACCTGGAGGTGTCGACTATTGCAGAACTTCCTAGCAATATCAGAAGGGATTTTGTTTACTTCACCACTCTTGGTGGTTGT
CAGCAGTGCTCGTAATTTTCGATTGCTCAGTAGTTGCTTCCCATTCATCGCACTATTAATACCCAAATGCCGACAATTTG
CATCAGATGGGGTGGAAAATGAATCATCATCTGCAATTTTGATCACCAAATCACGAACCATATCATGCATTTTGCAAGTA
TGGATCACACCATTGTAAGCCTTATCAACAACTTCAATCAAACATCGATTGGATAGTTGCGAGAAACAATCTTCTCCAAC
TTCAGTTGATAACCTACCACTTCTCAGAGGGATGAAACTTTCTCCGATCCACCAACGGATCAGCTTGTCTTTAAGTATGA
CACAATCCTCAGGAAAGAGTGAAAAACAAAGGAAGCAGGATTTTAAGTATGGAGGTAGTTCATCATAGCTCAACTGTAAT
GAAGCCATCACTGAGTTATCATTTTCTTTCAATTCATCGCGGAAATGATCTGCAATACGCCTCCATTCGTGATAGTAAGG
TGGTTTACAAAGCATCACTCCTCCTACTGCTTTGATTGCTAATGGAAGACCCTTACATTTTTCCACGATCTCCTTTCCCA
TATCCTCCAATTCAGGAAAATTGCATTCACCTGCAGTTGCTGCAAATGCAATCTTCCGGAACAGTAACCAACTGTAGTGC
TCATTCAGGAATTTTGGCCAGTGTGTCCTTGCTTCTGTGACTCCCATCTTGCGAGCAACTAACTCATTTCTTGTAGTTAC
AATAACACTGCTCCCATTACCTTTGGGTAGTCCAGAATAGATTTTCTGCCACCAAGCATTGTCCAAGCTCCAAACGTCAT
CCATAACAATCAAAAACCTCTTTCCTAAAAGGTACTGGTTAATTTTTCTTAACAATTCACCCTGGTCGTCACCAATGCAT
GCATCTCCCAAACTCTTCAATATGCTTCTCATGACTTGTTCGTCAGTAAATGTTTGAGAAACAGATACCCAAATTCTCCT
CTCAAAGTGATTCTCCATGCTTCTCTCATTGAAGACTTTCTGAGCAAGAGTGGTTTTACCGAGCCCTCCCATACCCACAA
ATGCAACGGCAAGTAAACCATCACTTGCTTCAAATAGCCAATCCTTTATCTTCTCTGTGTCACCTTCCAAACCAACTACC
TGAGTGTGGTTGTAAAGGGAAGAAGTCCATCTTGTCATTAGATTATCGTGTGCCTCTATACTTCCTTCTTTCATAAGTGG
CACTCCAAGGTATGTCGAAATGTTTTGCTTTATTTCCGTGATCTTGTCATTGATTTCAGAAAGTCGCTTCCCAGTTTGAT
GGCGATGAGATAACCTTTTGGGATGTAAGCGCGTAGAGAATCTAGTAGACCCATCACTATCTGCTGACTGATTCTGGCAG
TCCTCCAGTATCTCTTCAGCTTCAAAGATTAAGTCTCTCAAAGAGGCCATGACCGTTTTAAGAGTGGTGTGTTTCCTCTT
GAGCCTCTCTACATCCTTGAGAAAGCTTTGCATGAATAATAATTCATTCTTTAACTTTTCAAACTGTTGTCTGTGTTGAC
TTAGAAATCTGCTTTCCTCAGTGAGAACATTTAGAAGTTTCTCTAAGAATACAGTTACCACTGCGTCCACCAT
>Solyc02g090380 CC-NB-LRR
CAATTGCCATCTCTTTTCCAAAATCATTCTCACCAATGAATGCTTTAAAATCTACAAGACGACCTACTGCTATACTTCAC
TCGACTTCCCCCAAAATAATTCGTCTTGCAGTGTTACGTAGCAATGGCAGCAGCTCTCTTCGGAGGAGCTGCTTTGGGTC
CAGTCTTCGACCAACTTCTCAAAGCAGTTATTGATTTTGGCGTAAACATTGCCACTTTCCGGTCCAAATTCCTCAGCTTG
AAGCAGACATTGACCGACATCAAACCAGTATTCCATGACATTGAGAGGCTAAACGAGGCCCTAGACGGCCGTGATGAAGA
AATAGACATGTTTAAGAAGCAGTTGATGAAAGGTGAAGAGCTAGTCCGCAAGTGTTCCAAGATTAAACGCTGCGACCCTT
TGAAGAAGTGGAGTTACTCCAGGAAACTAACGAAGTTGGATAATTCACTAGTGAAGTTCTGCCAGATACACGGTTTAATT
CAGGTGGTTAGGGATAGTAAACAGATTCTGGTTAAGGTTAATGAAAATGGCAAGAAATTGGAGGAGATCCACTCGATGAT
GAGAGATGTTTCATTGACGAGATCCGGGAGTAGTATTGGATTTACAAATTCTAGTGCTTCTTCAGGGTGGATGAATGGTT
CTAGTTTTGGGTTTTCAGGATCGTCTGATGTGCCTCAAGTTTCTGATTCTATGGTTGGATTTGATGTCCCACTTCATGAA
CTGAAACAGAAATTGAAGGTGCTTCAGGAGAAAGATCAAGTGCTGGTTCTTTCTGCTCCTCCTGGCTGTGGAAAAACTAC
TTTGGCAGCAAGGCTTTGTCAAGAGGATGATATCAAAGGTATTGTTTATTTATTGTTTGCCATATTAAATGTTAGTATCT
TACACTGATATTGCTGTTAAGTTAGTTTGTAAGATGCATGCCTTTGTAACTTCAGTTAGCTAATTCTCTTGTTTGTCTTC
GAATAACATGAATTTAAATGCTGCCTGGATTAACTTCCTTTTAACTTAATTGATTCTTACTATGTCGGTTTATCAGTTGA
ATTTTGATGAATGTGTTTTGGTTTTATGATTGCATAGGATGATAGGAACCAAAAACACTTCACACGAACATAAGGTTGTG
TTTTCTTATTATGCAACAAAAACATAAATTGTGTTCTGGGTTGCGAATTAATGTATCTATAATACAGTTGTATAGCTTTT
CCTTTTTCTCTGGTGTCACAATATGCTTTTGATGTGTGTGGAAGAAAGCCCTTCATACCTAAAAACTAGCTTGCTGACCC
CATAAAAGGAGAAATATAGTAGATTCTTTTTTTGTGATTCCACTTATAGGCTATGCAGATAAATGAAATCACGGCAAGAC
TAGTTGTTATTAATGTTGTATCATGTTTTTATGTCATATTAAGCTTATTGCCGATTTTTAGCATATTTGATCTAATTGTC
TCTTAACAGCCATATACAGGGACAACATCTTTTTTGTCACTGTTACCAAAACACCGAACATCAAACGCATTGTTGGGGAA
ATCTTTGAGAAGAAAGGCTTCAGGGTTCCAGAGTTTGCTAATGAGCATGATGCAATCTGCAAACTCAACAGCCTCCTTGG
GGGAATCACTCCTCAACCAATATTACTGGTGCTGGATGATGTTTGGTCTGAATCAGAGTTCATCATCGATCATCTTAAAT
TACAGATATCTGATTTTAAGATTTTGGTCACTTCGAGATATGTATTCCCGAAATTTGATACATATAAATTAAAGCTTTTG
AGCGAGGAGGACGCAAAGGATCTCTTCTGCATTTCAGCTTTTAAAGATGGCAGCCCTGATGTGCGGCTTAATCTTGTTCA
TAAGGTAAAAGGCTATCTTCGTTTACAAAGGTCTTTTGACTAATTCTTTAGTTATGAATACATGTGAAATCTATATGTAA
AACACTATTGTGCATGTGCTAGAAATGTTAGAGAGTGAAAATGTATCTCTTCTAAATAATACAGTTCCCTAATTCATATA
ACTTTATAAATTTCTCTGCTTTGTGGATCTAAATGATGGCATACAATGGCAGGTGGTGAGAAGTTGTGGCGGTTTTCCAC
TGGCTCTTAGAGTTGTAGGTCGTTCATTGTGTGGCCAGTCTGAGGTGATATGGTTTAACAGAGTAATGATGCAGTCTAAA
AGGCAAATTCTCTTCCCTACTGAGAATGATCTGCTTCGTTCTTTGCAAGCCAGCATTGATGCCTTGGATGAAAAAGTTCT
TTACAGCAGAGAAACAACTACATTAAGAGACTGCTACCTGGATTTAGGATCATTTCCTGAAGATCAAAGAATTCATCCTG
CTGCTCTTTTGGATATGTGGGTGGAACGATACAATCTAGATGAAGATGGCATCACTGCAATGGCCATCTTCCTTGAACTT
TCTTCACAAAACCTGGTTAATCTCGCCCTTGCAAGGTATAGCTGGCTTCAATTTTGTCTTGAAACTGTGTTATTTTTGCT
ACTTCATATCTAATGTGCTGAAGCTATGAGAATTATATTCCACCTTCAAAATTATTTTGGAGAAAATTATTACAGTAAAT
TTCATGAGATCGAATAATAGTAACTCATAGAGTTCCGCCAGTATAACATTACAGTGGCTGGCTTCGTTTTATCCTGGTTC
CACCTTTTTGGAGTATACTCAACTTCTTCTGTGCCTTGGATTGTTGAACTTATCAAGTTAGCTGATATCCTTTAATAGGT
TCCTACTTGTGTATCTGATTTGAACTTCATTCATGCTGATTCACAGACAGGATGCACGAGCAGTTCTTGGCTTACATAAC
TTGCATTACATACAGCAGCATGATATGCTGAGAGAACTGGTCATACACCAGTGTGATGAGAAGCCGGTAGAAGAGAGAAT
GAGAATATATATCAACATCAAGGGGAATGAATTTCCTAGGTGGTGGTTTGAACAAAGACTTCAACCACTTCAAGCGGAGG
TTTTGTCTATTGTCACAGGTTTGTTATCCATCCCTTCTCTTCCTTTTCAGTCAAAATTTGAGATGTCTTCTACAAATTTG
CTTCAGCTTTTCTCTGTTATTTAATTACCACATCCTGAATCCGAATTTCAGATGAAGATTTCTCCTGTAACTGGCATGGC
GTGCAGTTTCCTAAAGTTGAAGTACTTGTGTTGAACTTTGAAACAAGGACCTACAAATTACCCCCTTTTATAGAGCAGAT
GAGCCAATTGAAGACACTGGTTCTGACAAACAATGGTTTCTTCCCAGCCAAGTTGAATAATTTTCAGCTTTGTTCTCTGC
TCAATCTTAAGAGAATCAACCTGGAACGCATCTCTGTTACATCCATTATGTCAGCCAATCTGCAGCTACCAAATTTGCGC
AAAATCTCCCTGAACATGTGTGAAATCAGGGAGGCATTTGAGAACTCTGCTGCCAAGATGTCTTATATGTGGCCAAAACT
CGTTGAGATTAATATCGAGTACTGCAGCGATTTAACAAAAGTACCAGCTGAAATATGTGATCTTGTTGATCTTAAAAGGC
TCAGCATCTGTTATTGTCACGAACTGGTTTCCCTTCCGGAAGAGCTTGGGAAGTTGACAAATTTGGAAGTATTAAGGCTT
CATTCTTGCACAAATTTGGCTGAGTTGCCGAAGTCTATAGTAAAACTTATTAAATTGAAATTTCTTGACGTATACGATTG
TGTGGAGATGGATGACTTGCCATTGGAAATGGATCAACTCTGTTCTTTACAGACTCTTTGCATGGGAAGTTCCCTGGGTG
TTGATAAGCTGCCCGATTCTCTGCAAAAACTAGTAAAGTTGGAAGACATTGTATGTGATGAAGAAACAGCCTATTTATGG
GAACCTGTTAAGGAACATCTGAAGAATCTGAGAATCACTGTGATGGAGGAACATATCAATTTGAATTTGCTGCATAGATC
ATAATTTCTCTGATTATAAGTGAGATGCTTCTGAAACACTCACTTTGGTGGAACTTGAAATTGGGTGGATAGTGCAAAGG
AAACACTGGGATAACTTGATCAACAGTGACAAGTGATAGGATGTTTCTTGAGGAGACTTCTGGACTAGAACAAAACGAGC
TGAAAGTGCCGAAGGTGAGGTTATAATAATTTCATCCACCATTGTTTTCAGTGAATTTGTAAATATGCTG
>RDC0002NLR0015 NB-LRR
ATGATTTGGTGCGAGGCAGTGTTATTTCCAGCTCTGAAGGTTCTTTTTGACAAATTAGCTTCAGGGGATATCTTAAACAT
ACTTAAAGTATGGAATGTTAATGAAATGTTACTTGACAAACTTAAGATTTCTTACTTTATCAATACAGCTGTTCTTGATG
ATGCAGAAGAGAAACAGTACCTCAATCCAGCGGTCGAGACTTGGATCGATATGCTCAGAGATGCTGTCTTTGAAGCTGAG
GATATTCTTGATGAACTAGCTACTGAAGCCTTGAGATGCAAACTAGAGCCAGATTCTCAAAAATTTTCTCAGCAGGTGTG
TAATAGTTGGAACTTTATCGGTATGAAATCAAGAATAGAAGAGCTTATAACTAGACTAGAATATATTGCAAAACAAAAAG
ATGTTCTTGGTTTATAAAGTAACAAAAAGTTTTGTTATGGAAAGATGTGCAGGGGTACTCCAAGTACTCCTTTGTTACTT
AGATCACATGTTTATGGAAGGTATACTGAAAAAGAGGAACTAATCGAGTTATTGGTTTCGGATTTGTGATGATACAAATA
GAGTTGCTCCATTTTGTGTTATTCCTCTTATTGGTATGGGAGGGATTGGGAAGACAACTCTTGCTCAGATTGTCTATAAT
GACAAGAGAATTTGTGAGGAGTTTGACGTAAAAGTGTGGGCTTGGGTGTCTGATGATTTCAGTGTAGCAAGTATAACCAA
GTCATTGCTTGAATCTGCTACTGCAAAACCCTTCGACACGAATAGTTTGGAAATTATTCAGAATGGTCTGAAGAATCTGT
TCAGCAGTAAGAGATTTTTGATTGTTTTGGATGATGTATGGTGTGAGAGCTGTGATGACTGGAATGAACTTTTAATCCCT
TTCTTCGAGGGAGATAAAAGAAGTAAAATAATCGCGACAACACGAAATGAAGGAGTTGCATCAATCACTGGAATGCTTGC
ACCTTACCATTTGCAGGAAATGTCACATGATCATGCTTTTGGTGTTCGAGGCATGGAGATGAATCCGAGATTGAAACAAA
TTGGAGAAGAGATTGTTAAGAGGTGTAAAGGCTTGCCTTTAGCTATCAAGACTCTAGGAGGTATGTTGTCTTCGAAATTG
GACATTACTTATTGGACTGAAGTCCTGAATAGCAATTTATGGTATTTGCCTTCCAAGAAATGTTCTGTTCTACCATCTTT
AAGATTGAGCCACCATCATCTTCCGCCAAATTTAAGAAGATGCTTTGCATACTGTTCAATATTCTCGAAAGGGTATGAGT
TCAACTAGAAAGATTTGATCTTGCTCTGGATGCAGAAGGGTTCTTGCAGCCAATGGCGCAGATAACTATGGAGGAAGTGG
GAAATGGAAATTTTACTGAACTGCAATCGCGGTGCTTTTTCCAAGAATCCACGCAAAATAGATCTCTCTTTGTGATGCAT
GATCTAGTACATGATTTGGCACTTAGTGTTTCCAGGAGAACATGTATTCAGCTGGAGAATCCATTGGATTTTTGAAACAT
CTTCGCTTCCTCAATTTTTCCTACACAGAAATCAAATACCTTCCTCAGTCAATCAGTTATCTTTACAATCTACAAAGTTG
CTACTACGCAACTGTTATTATCTCATTGAGTTGCCTGCTGACATGGGGAAACTGCTCAATCTTCGTTACCTTGATGTTAG
TGGAACTGTTTTACAAAAGATCTTGCTTGGTCTGGACAAATTGGTGTGCCTCAGGACATTACCAGAGTTTGTTGTGGGTT
GTAATGTTTCTAGTAATAGGACATTAACAGAGTTCACAGTAGATACTAATAATGGTGGTACATTCAATCAAGAAAGTAAA
GGTTCTGGTATAGGTGTTTTGAGTAACTTGTTTCACCTTGAGGGTTCACTTTCAATACTGAATTTGGAAAATGTGGATAA
CATTTGGGATCCGCACGGAGCTAGTTTGATCACTAAGAAGCACCTTCGCGAGTTATTGCTTCAACGGAGTGATAGTTTTG
AGGACTCAGAGAAGGCTAGAATGGAAACTGATGTTCTTGAGCTGTTAAGACCCCATCATAATATAGAGAATGTTACGATC
AAGGGTTACAGTGGTACACAACTCCCTACTTGGACGGCGAGTCCTTCATTCCACAAGCTGGTTTCGTTGAGTTTAATCAA
CTGCAAAGGCTGTCGATTCCTACCTGTCACTAGGTCAGCTTCCTTCACTCAAAAATCTCATGGTTAAAGGACTAAGTGAG
GTAAAAAGCATCGGTGATGAGTTTTTCGGCTATACTTCAACCATATTGACCCCTTTTGCATCTTTAGAGACTCTATCCTT
TACGGATATGTTGGTTGGAAAGATCAGTTACTCGGTTATGATGGGGACAGAGAAGCATTCTGTAATCTCTTGGACCTTCA
CTTGGAGGAGTGTCCTAAACTGCGGGGAGAATTACCTGACGTCCTTCCTTATCTAGTAAAGCTTGTGATTTGCGAGTGTC
AACAACTGGATTCTTCTCTTCCCCGACTTGCACAACTAAATGAATTGGACTTAAGGAGTTGTCATGTTAGGTTGATTAGC
AGCCCGCGTGTGGTAACAAAACTCACTTCATTACAACTGTCTAATCTTTCAAATGAATATCTACCTGAATGTTTCCTAGC
ATCGCTTCGGCATCTGGTGATTAGGCATTATGACTTAGTAGTGTCCCTTTCCGAGGAAGGGCAGAATCTGCCTCGCAGAT
TGGAGTATGTAGAACTGGAGAACTGTCATAATCTGCAGAAGTTACCGTAGTTACTTCACACTTTGACATCCCTTGAAGTA
GTAATAATCACAAATTGTCCAAGGCTGGAATGTTTTGCAGGAAAGATATTTCCTTCAAACTTAAAAGACCTTGCCATTCA
AGGATGCAGTGTTGAGTCTTTACCTGAAGTTATGATGAACAGTATCTCATCTCTCGAGTATTTGTCCATCCACGGGTGTT
TAATGCTAGCTTCTTTTCAAAGAGATAGTGAGTTGCTTCCAACCACATTTCAGCATCTGACAATCGAGAAATGCCCGAAT
CTGGAGTTTCTGCCTGAAGGGATGATGCACATCAACGATACATCTCTCAAAGTATTGGAGATTTTCGATTGTTCTTCTAT
ATCATCATTCCCTGGAGGCCAACTGCCAGACACTTTGAAAACACTCACAGTTTGGAACTGCTTCAATCTCGAGGCATTAC
CTGATATCAGAACCGAAACAATGCTTCTTGAATCTTTACGAGTTGGGAACTGTACAAGTCTGAAACACTTACCTCATGGC
TTGAACAAGCTGCTGAATCTAAGTTATTTTGAAGTTGACGGTTGCCATTGTATCGAATGCTTTCCTCTAGATATCCTTCC
ACAAAACCTTACAAAAGTACTAATCATCGACTGTGAGAATCTGATGTTCCTTCCAAAGTGGATGCAGAATCTTACATCTC
TTCAAGAACTTCAGCTATCGAACTGTCCATTAATCACATCTTTCACGGAGGGCGTTTTTCCTACTACCCTTGTGTCTTTG
GATGTCAAAGATTGCAAGAATCTTATGCCAATGTCTGAATGGGGATTGCATAGGCTTGCCTCTCTTAGAAGGCTGACAAT
TCATGGGATCAGTTCAAATCTTTCTCATTTTCCTCAATGGTTGCTTCCATCAACTCTACAAACACTCAATATAGTTCAGT
TATCAAATCTTCAATCTCTTTCTCCCTGGCTGCAAAAAATCTCACTTCACTCGAAAATCTCAAGGTCAAAGATTGTCGAA
AGCTTCTTTCGTTGCCAAAGGAAGACATGCCACCAATGCTTTCTTATCTTGAGATAAGTGAATGTCCCTTGAGTGAACAG
AAATGTGACTTGTCCAAGATTGATCATATCCCTTGCACTGTGATGTAG
>RDC0002NLR0016 NB-LRR
TCACACCTTTCTACTGAAAACTTCTCGTGCCATTGTGCCAAAGAATGATTGCTCCTCAATCTGTGCTTTAAGAAGATTTG
ATGCGCTACCCAGTCCACGTTTAACAGTGTCAGCCATTTTAGGACACTCCAGAAGAACAAATTCTTCTAACGATGGTAGA
TCCATACAGAAAGCCTCTGTACAAAGCCGTTCCATGTTTCCAGAATTTGTAATTCTCAGGACTTTCAACTCTGGCAGCAC
GATTATTTTATCGTTTTCCTCTCTCCTTTCACTTTCTTCATTGCTTATGAGTTCTACCAGATTTGGCATGTCATTTACCT
TTAACTCTTCTAATTTGCCAAGACTTCGAGCGGTCGTAACCGAAAATAGATTTCTCAGGTTTCTGCAGCTTCCTATGTGA
ACAGCTCTGAGGTTGGCAAATAAAACATGTCCATTTTGAACATTTGCTGGCATACCTTCTGGTGCTTCTCCTGTGATTCT
TGTCAATCTGTGACACCCCACAATTTGGAGATTATCCAGTTGACAAAGATTTTGAGCAGCTACAAATGGGAATACATATT
TCAAGCTATCACAATACTTAATCGCCACATCAGTTAGGTTATTGAAGCATTGTTTATTTTGAAGGGTTGCATTCAGGAGT
AACTGCTTAGGTACTCCCCAGATTTCGAAAAGCATAGGCAATCTATCTAACCCGATCATTTTGAGCGTTGAGAGGAGTTT
CTGTTCTTCATCAAAAGCTGCCCCGTTAAGTTGAAATAGTTTGAATAACTTGTTACATGAATACACATGAACTTCTTCAA
TACTTGATAGCCTCTGGAGCAAGGAAGGTTGAAGTAGAAAAAATAAATCATGACAAAATTCAACCTTTAGAATCCGCAAA
TTCTGGAAGGAACCCGGTTTAATTGAGTGGACAGAAAGTGAATATAGCTTCTTGAACGTCCGAAGATGTAATTTCTCCAA
AGATCCTAAAACTAAAGGTGCATCGCTATGAAGAACCTCATCAATGAAATAGGTAATGTCATCATTGGCAGTTATTTCAA
GAGTTTTCAAGTGATTTAAGCCCCCTTCGACATCAAAGATACTTTTCAGTATTACCTTGGATGCACAGAACATTGTCAAT
TCATTTGAGAATTGAAGCATATGATTCATCCCATTTGGTATACCAGTCTTTAATTCTCTAAGATAGAACCTCCTAGAGTT
TGGATAACATATAGCTGAGTGGTAACCTACTGTTATCTCAAACTTGTGTAAGCTAGGAAGATCAAAGTTCTCAGGGAAAG
CTAGAAGGGTGGAGACTTCCACACACAAAATGTTTAATTGGGGCAGTGACATTAGCTCAGACAAGCTTACTTGGCCACTC
CCTTCAGCGGATCCATCAGCTAGCTGCCACAATCGAAAACTCCAACCCATATAAAGTTCTTCTAATCGAACAAGACGTGA
TATCAAGTTCTCCGGGATTTTCTGAAGGTACCCACAGAATGACAAATCTAATAACCTCAAATTAACCAAGTCCCCAAATT
CATTTGGAAGTTGTGTGATAGAGGACCCGTATAAACTTAAAATTTCCAGGCCCTTTAATTTTCCAAGAATAGATACATCA
GCTAACCTGCAGTGGTCTAAACGTAAAGTTCTCAGGTTTGTGAGAACTTCAACAGATGATGGAAAACTGAGGGGAAATGT
ATTTTTTTTTGTGGCATTCGGGACCAACTGATAGTGAGGATTTAGTGAATGGACACCAACCCTTTCACTTAAATCCAAAA
CCTGGAGTGTTTTCATATGCATGAAAAAGTCGACTGGTATCTGTTCAAGACCTTCATTTTCTCCAAGATGTAAAATTTGA
AGATTGGGGCAATGTACATCAGTTGGAAGCACATGGATATTGTTGTGCATGAAGGAAATAGCTGTTTTTTGGCTGAATGA
CTCCCTTTGTGGCCACTTATTCAGATTGTGACCAGCTCTTACCATGAACCCATGCTTCTCCTCAGATGCTTTATATATAG
CAAAGTCACGAATAACATCATGCATTTTAACGAAACCCTCCTTCCCAATATCAAGCAACAGGCAAGAGGATTTAAGTTGG
CCAACTCTTAAGAACACTCTGGCTCTAGCTTCTTCAATAGTGTCCACATTTGAGAACAACCCTTTTCCTGTCCAGTTTCT
AGTCAAGTCTTCAATACTTATTTCATGATCTTCTGGGTAAAAACAACACATCAGAAAGCACAACCTGATTTCCTCACTTT
CCAAAAAATTGTAGCTCAACTCCAGGCAGGAGAAAATGGTCTTGCTTGCATAAGTGGGGGTAAAGGGTTGGGACTTCTTA
AGGAGCTGTAGCGCTGCTTCCCACTCCACTTGTTCTTTTCCTCGTAATGCACTTCCAACAGTCACAAGTGCCAATGGAAG
GCCTTGACATTCTTCAACAAACTTTATGACCATGCTATCCAACTCCGGACAAAGGTCTGAAGTGCTCGTGCAAGCATATT
TCCTCAGTAAATGTGACGATTCTTCTTTTGATAAAAGTCTCAATGGTACTCCTTTGGTCCCCATAGCTGTGCATAGATCT
TTTTGTCGCGTGGTAAGCATAATCCTACAGGCCTTGTGCTCATCACCATGAGGGATCCCTATCTCTGCTAAGTCAATGTA
TGACCAAACATCGTCCAGTATGAGAAGTACGCTCTCCATGGACAGTTGCATATAAAGTCTACCTGCTCTTCCTAATGTGC
TTTCCTCCTCAAATCTGTAACATAACATATCCGCAATTAGACCCTGGATCTTTCTTATATTTGGTGTTTGGGAAACACCC
ACCATTATAACTCTCTTAACAATTCCACAGTCTCTAGCCAATTTCCCTACTTCTACGGCAAGAGTGGTCTTACCAATGCC
CCCCATGCCATAGATTCCTATCACCTTATAGTGGTCATCCTGTAGTTCCTCAATGATCTGATCTACTGCTTCTCTTTGCT
GGTAAATAATGTTTGCCACATTTTTTCTTAGCTGATAACCAATAATTGAATCCATGGTTAGTCTTTGCTCAATAGAAACA
TCATCTTTACTTTGCAAAGCACCATTTGTTATACTGACGTTTTGACTAACAATGGATGAACTACTTGCCACCATCTCAGT
AACTTGGTCCTTTTCGGGTTTTTCTTGGTCAGAAATGAATGGTATATTCAAAGGAGGGCCCTGCGGTATGGATACATCTT
CCGTGAGAGTTCTACCAAGAAGTTCTTGGATGGTCATGATTTTTTTAGTTGCCATCTTGCTCTGCTTATACCGTGAGACC
AGATGACGGAGGCACATTTTGCTCAAGTTTTGAGTTTTATCATCCCATGATTTGATCTCAGCAGTGATTTCATCTACCTC
TTCTAACCAATTTTTAACTGTGCTTTTAATTTCTCTGTCATTTCTTTTGGCGTAGTTCACCAATGCTTGGATATCATCAG
TCTTCTCCTGCAACCTTTCAGCTTGCTTTCTCAGATTTTCGGCATTTTTGTTATACTGATAAAGATATCTTAGTTGATTC
CCGAGAGGGGCCACTGTATAGTCAACAACTTTTGCCACCAATGAAGCACCTAATGTCAT
>RDC0002NLR0017 NB
TCAGTATGAATGGTTAGACGATTGTGTAGGAAATCCGAAGCATGAAATCATGCACCTGAATTGTTGGACTTGAAAAACCC
TTCCTTTTGGCTTCTCTTGAACAAAATCATGCACATCATCTTGGACATAGTAAACTTTGGAGGGAAATGATCAACCATTT
TCAGGCTACTAGAAATTAAAGCATCTAGGTAACTTTAAGTTGCTTCCTCTATACTACTTTTGGATTGGATATAATAATCC
ACCAACCCTTTGGCCATCCACAACTGCATCAACTTATAGATGGATCTCATTTTCTCTTTCGTTATTTTACAAAGTAAGAC
ACAACGACTTCATGTGGAATGGTAAATGGTCATAACTTAATTGCATAACCTTCGTCATCTGCAAATTGTTGTTTACAGAA
ATAATGGAATCTAGATTATGTTGAATCTTAAGCTGAAAATTCCTTCCTTTTTTCTTTCCTGACCATCCTCTATCAATTAA
AATAAGAGCCAAAGGAAGCCCTCGAGATTTCTCAACTATATGGTATCCAACTTCTAACAT
>Solyc03g005650 NB-LRR
TCAAAGTACTATGAAAGAAGGTGGACGCTTGTGGTTGTGATCATATCTCTCAGTAACCTTTTGAGTAAATGACTCAGGCA
TCTTTATCATCTTGAATTCTTGAAGAGAATCTAGAAATTCTGAACCATCTGGGAGCGTTACTAGTTCATTGCAGTATTCA
ATTTTGAGATGAGAAAGCATTGGCATGGCTGAAATTTCTACCCTCCATTTCTCGAATGAGAATAATCTTGAGAGTTCCAA
GTGTTTGAGCTCTTGAAAACCCGAAGCAGAACATACCATCTGATTCACTTTGAAAGCATCATCTTCGAGCACCAGAAGCC
GTAGGTTGTTGAGTTTTTCTAGTGTTGGCATTGGATCTTCCTCCAGTTGAGTGCTACGTAGGACAATCTCCGTGAAATTT
TGAGAGATATCAAAGTATGGTGGTAGCGTTTTAATATAACCCTCAAAAGACACTATTGGTGGAACCCCGGAATTTAATAT
CTCACGAAAGGCAGAGTGTTTTGTATCTGAATAACAATCAAAGTTTTTAACTTCAAGGGAGCAACGACGAAGCCCCTTAT
CACTCCTACTTTTCATAAAGTCAGTTATTAAATTAAGATCCTCAACACATACTTCAACCTTTGCATCTAGGTTCCGGAGT
TTTTTCAATTTGAAGAGATGGCGTATCTCACACAACTTGGAGTTTAAGTTCTTTAGTGTTTGAAGCTCTGCCAATCCATC
AAGTCGGAGTTTTTTCCCATTTTGCAGTTGGAATACTAGTGGAAGATACAAATGTTGCAACCTTGCCATTTTCTGAAACA
CATTATATGGTATGATAGTGTTGTTGCCATTTTCTTTGTATTGAGTTCTCAAATCAAGGACTTGTAAGTATGACAGGTTG
CTGATAGACGAATGCAGCTTCGCCAGGAAACATCCTTCGAAACTCAGATACCTCAAGAATTGTAGATCAGAAATGCCTTT
TGGTAGTTCCCCTCTTGGAAAGTCTACCCTCCCGAAATCAAGAATCCTTAACGACTTGAATTCCTTTATATTTGACATTA
GTGTGGATGGCCATGCAAACTCCCCTACAACTGATCTGATGATTCGAAGACTCCAAATGTTTGAAGCTAACTCTGGTTTG
ATTTCAGCATCATACTTCCCTAGATAAATCACGACCCTACGCGTCCTGCCAAAAGAAAAGGAAGCTAGCTGATTAGATAA
ATCCATGACCTTGAGAAAATCTGTTTCTTCCGCTTTTGAGAGACACATATCTCCCATTAATCCTACAAGGTGGCAAGACT
TGATCACGTCTATTATCCGTCTCACATCTATCATTCCCTTCTGTGCTAGAACCTTCAATCGTTCTTGTGTTATGTCCAAT
AATGTCATCCCGCTTTCATGACCCTTTGATGATGATGATATCAAACCCTCAATTTCCCATAAATGAGACAACTTCTCTGG
TTCTATCTGTGAATCTTCTCTGAATTGCCCCAAGTATAGAAAATATAGTTTTTGATCATCCAGCAACTCAGCATAACTTG
GAGCCATAACTTGGGAAACATCTCGTCGTGCATTTTTCTGCTCTGTGATCTCCCACTCACTTGCATTCTTTCCTGCTAAC
TGTTTCGCAAGTGCAATAATCGCCCCAGGTATACCTTCACACAGTTTTACCATTCTCTCCAATATTGCCGATTGGATTTC
AGCTCCTCCTGGTCATAAAGAAACAACATATATACCATTTTGAACCAAAACAACATAGTACTAAAGATAGCATTCCGATT
AAAAATATACATACCTGGCCAAACCATCTCCTTAAATAACTTCCAGCTGTTTTCTTCAGTTAAAGGCCTCTTTTCATGAA
TATGAATTGCTTGAGTTATACTTTCTGCTACTTGTCTTGCTCGAGTCGTAATCAGTATGATGCAACCTTTAGCTCCCAGG
ACAGAACGCAACATCCGCCAATCATCAATTGAGCCTACTCCTTGTAGAACAATCAACGTCCTTGACATTTCAAGATGTTG
TCTGACACAATCTTCCAAACTAGTTGTGGACATGTCAACATACTTGTCATCTATACGACTTCCTTCAAACAACTCGAAAA
CATGTTGAAGTGCGTCATGGGCATTGATGTTTTCAGATAGACGAATATTGACAAGATGAGGATGTCCAAACTCTTTAACA
ATGCGAGGGTCGTTGTATATTTCATTAACAAGTGTAGCCTTTCCCATGCCACTACGTCCCCATATGGGAACTGCTTGGAA
ATCGACTTCTGATGATACTTGTGAATTAAGTAACAAAACTTGTATTATCTCCTCTTTTTCGTCCTCCATTCCAACAACAA
CTGCACCGTCTTCATGGTTGTAAACGAACTTGTTGTTTTGCCTCATCAATTGTTGGTTGTTGTTGGACTTTTGCAATAGA
GCAATTCCTTTCATCACCCGACACAAACTCGTGATATCAGTCATGGCCTTTTTCTGGGCAGCACCATGTCTGTTTAAAAA
TAAATTGGATTTTGATCTAACGCCATAAGTTTGGATCGCATTCTCCACCCTATAGACGTGCTCTTCGATTTCATTTACTT
GCTCCCTATCTGTTGTTTCCAAATTCTTGATACAATGAACTGTTTCCATGATTTCTTCGTATGCCTTTGATCCAATTAGT
TGTGTTTCTTTAGCCAAAGCCAATTGTTCAAGCTTCATCGTTGCAGCTAATTTCTCCAT
>Solyc03g005660 CC-NB-LRR
AAAATAATGGAGTTGGGAGTCAAGTTGTGAAAAAATTGGTTTATTCCCTTTCTCTTACACAACACAACACAGAGAGAATA
AAAATGGCGGAAACAACATTGGAGTTTGCGTTAAGCAGCTTAACGCAACAATTGGTAGATAACATGGGTGTAATTGGTGT
GATAAAGGATGAGGTGAGTTGTCTGTTAAGTGAACTTCATCATTTGAGAGCTTTTCTTATCGATTCCAATAGAAATCGGA
GGGGAAGTAAAATTCTGAAACATTTTGTGGAAGAGTTGAACAGAGCAATCAATAAAGCTGAGAATTCGATCGATAAATTC
ATGATTGAGGTCACCTTACACAAGAAAAGGGGGATTTATAGGATTTTCGATTTGTGTTATTTGGTAAAAGCCAAGCGCTG
TTGCTCTGATATCAGATCTATTATGGAGAAATTGAAGGAAATTCGCAGAGATACTGCTTATGCCCTTTCTCTGTCTCTTC
AACTCGATGATTCAAAACAAACTGCTCATCAACTCAAAAGGGTACGCATCTCTTTCTTCTTCTTTTTTTTTTCTCGAATT
TTATCCGAAACAATCTCTCTATTTGTACGTTTGTTTATGTATTTTAGAGATGATCAACTTCAAGACATTAGAAAGTTTTA
CCATAAATAAATATTTGAAGATGAATCTAAATGCTAGCTAAAAATTAGTAGTACTAAATTATCTAATATATATATATATA
ATAATCATAAAAAATTCTCAATAGAAATAAGTATTGGTTTTAAAAAGTTCACCTCATTTTTTACCTCTCCAAACCCAACA
TAAATAAAAAAACGCTACATTAAAAAAGATCTTTAGCGGCAATTAATTAACAACAATAGTTTAGTTCAGGCAGAGTCACC
TTGGTACAAGGGGGTTCCGACGGAAAATTATACTATTTATACATGGTTAAAATAATAGTTTATGAATATATAGTAGATGT
GGAATTCCCTTTAACTACTCTGTGTGTCTATTTCTACGAATTTTGAACCCTCTAATTGAAAATTTTGACTTCCCCACTGA
TTTAACTGCAGTTAAATATATATTTTTAGCATTAATTAACACTCTTTATAAATCATATAATCAAAAATCTTATGGCACTA
AAATAATGTTATTTAATGTTTTATAAAATCTTGTGACACTAAACTAACATTGTTAAATATTTTAGCACTCTTTCTTAGTG
ATATGCTTATTGTCGATATATATATATTTTTTTGTTGTAGTGAAAAAACTCAACCCCTCTTTTATTCAGTCATAAATGAG
TTGGATCACGTCTAAATTAAAAAAAAAAGAAAGATTGGATTTTCTTAGCTGGATCGTTTGGAAGGGTGAAAAAAAAGCGT
GAGATGATTTTTTAATGTCACGTGACGTATATATACACCGTTTGTTAGATGACAAGGATATATATGCACCATTTGTTGGA
CATTTAGGGTATATATGTACCCATTTTTTTAATAGAGAATATATTTGCTTTAAAATCACAAAAGGTGAAGGTATATTTGC
CCTTTTTTTTACAAAAGTTACTTAAACTTAACTATGTTTTGTAACACCAAAATCACAAAACTTTGAGTATGCAAAAATTA
AAATGTTAGAAAAATAAAAACACATATTAAAGAAATTAAAACCACCCTTCCCCAAAACTATCAAAAAAAATAAATCAATA
TGATCCATTTTCATGAGTGGAAATAATATAAAAATATTAGTTCACTTCAGTTCATTTACTTGAAACAACTTATTTTCAAT
CTTTACGACATTTTTACATTAAATTAAATCTTAAGGAGTAATAATTACTACTACTTGTATGAAAGTAATAATCTTTTGAT
AATTTTTTTTCTTTTACTCCTCTCACTGAAACCAACAATCGTAGGGTTGTAGTTTGAGGGAGCTTATCAGTCGAGCAACA
ACTCTTGTTTTGTGTCATGTTTTTCATTTTCATCCACCCTATTAAATTGGATTTGTGTTTATTAGATTAATTTTTTAAAA
AAAGAGTAAAAAAGTAATATCTATTAAAACTTTGTGTTAATAGGCTCAAAGTTCTGTTATTTTTGATTTAGAAAACAAAG
TCAAAGTGATTTTGGTGAAAAAAAAGTTATGTTGCTCACGTATGGGATCCTCCAAAAAAGTAGTGGATTTTTGGAGGATC
TGCGAGCAAAGTGATTTAATATGTGATCATCTATGAAATTTACCTGTAAAAATCGTATTAGAAGTTTGGTTGAGCAATGA
TATATATATATGTTGCTCTGCCTGAATTTTTTCATTTTTCATTTTTCATCTCAGGCTCCCGTAGTAGAGGAAGATGAGGT
TGTAGGCTTTGATGAGGAGGCGGATGAAATTATCAACCGTCTTCTTGGAGGATCAGATGATGTAGAGTTTATCTCGATCG
TCGGAATGCCTGGTCTTGGCAAAACAACTCTCGCAAATAAGGTTTTCAAGAGTGTTGGATATGAGTTCTACAATCGTATT
TGGGTATATGTCTCTCAGTCGTACACCCGAAGAGACCTATTTCTTAAAATCATCAACCAATTCACCAGAAACACTGAACA
ATATCGATATGTAACTGAGGAGGCTCTAGCTGAAGTAATACGCAAACATTTGTTGTTCGGAAAGTATCTGATTGTATTGG
ATGATGTGTGGACACAGGAACCTTTGGATGATGTCAAAATTGCTTTACCAAACAAGATGAGAGGTAAAGTCTTGTTTACC
ACTCGAGATGACGAGGTGGGAAAATTTTGTTGCAATGAACCTCATCATATAAAATTCCTAACCGACCACGAATGTTGGGA
GCTACTACAGAAGAAGGTTTTCCACAAGGATAAATGTCCCCTGGACTTGGAAGTACTCGGGAAGCGCATAGCTAAGAAAT
GTATGGGTCTTCCTCTTGCAGCTTTGGTGATTGCGGGAGCCCTAACCGGGAGAGGCAAGACTAAAAGTGAGTGGGAAATA
GTGCATCAATTTGTGAGTGAACACATTATTAGTAGTGATATTAGGATGACCAAGAAATTGGTGCAGATGAGTTGTGATAG
TTTGCCTGTCAACTTGAAAGCTTGCTTCTTATATTGTGGTGCTTTTCCTAAAGGTTCCGAGATCCCTGCTTGGAAGATAG
TCCGGTTGTGGATCGCGGAAGGGTTCATTCGAGAAACAACGGGATCAAAAATTGAAAGTGTAGCAGAGGGTTACTTGAAT
GAACTTGTCAGCAAGAGCTTACTGATGGTAACACAAAGGACATCCAATGGCCAAATAAAAACATTCCGCGTGCATGACAT
GTTACATGAGTTCTGTACGCTCGAAGCAAGTGAGGAAAATTTTTTCAAAGAAATAAAACTAGGTGTCGAGCAATCTTTCC
CCAGAAACCAGGAATTATCCACATTTCGCCGCCTCAGCATTGATTCTTCTGTTCAAGAATTCATTTCTACCAACCCGTAT
GGTGATGGCATTCGTTCATTCCTCTGTTTCTCCTCTCGGAACATTGCGATGTCCCCATATGAGTTAGAGACAATCCCGAA
ATCCTTTCCACTACTGAGGGTTCTTGACATTGAGTCCATATTATTTGAGTTAGAGACAATCCGAAAATCCCCATTCCGGA
AGCAGTTCTTTCAGCTATATCATTTGAGATACCTTGCTATATCAAGTGACTCGTTAAAGATACTTCCTAAATTCATGGAG
GACCTGTGGAATCTACAAACCCTCATAATTTCGACTCAACAAGAGACATTGAACATAGAAGCAGACATATGTAACATGCC
ACACCTTAGGCATGTTCACACAAATGCCTCTGGTAAATTATGTCCCTCTGTCCTAAAAACAAGAAATCATCGTAGTGCTT
TACAAACGCTTTCTATAATAGAAGCTGAAACCTTGACAGAGGATGTGTTTGCAAGGTGTCAAAATCTGAAAAAGTTGGGT
ATTCGTGGGGATATGACCAAGTTGGTTGGTCTATTGAAGTTAGAATACCTCGAGAAATTGAAGCTAATGAATTTAGCAAG
TGGGAAGTTGCAGCTTGATTCAGAAAATTATGGATTCCCTCGGAGGTTAAAGCAGTTAACTTTATCAGGTACGTGGTTGG
ATTGGGAGGAGATACACAGAGCAGTTGGCCATTTGGAGCTTCTTGAAGTGTTGAAGGTGAAAGAGAATGCATTTAGGGGG
GATTCTTGGGAGTTGAAGAAGGATTACGTGTTTCCTTGTCTTAAGGTATTATGGATTGAAAGGTCAGAACTAGTTTGTTG
GAAGGGTTGTGATGAGAATTTTCCGAGCTTAGAGAGGCTTGTCCTTCGTAATTTAAATAAGCTTGAGGAAATCCCTATAA
ACTTTGCCAACATAAGCAACCTGAAAATGATGGAACTGGTGAATACAACCAAATCAACGGTTAAATCTGCCCAGAAAATA
GAATCCCAAAGTGTATGTACTGGATTCAAGCTAACCATTTTCCCGCCCGATACATAACTCTCATTGCAACTAATCAAATC
TCTTCAGAGGTCAGCCAGTTACTACTTTCTTTTGTCAACTGAATGTCGTCGTGTTTATGTCCTCCTTGCACCCCTTCTTT
TGGCTCTCAACTTTCTATATCTGCAACTGAATTGGTGTGCCTAT
>Solyc03g005670 CC-NB-LRR
TGAAGGTTATAAAAATGAAATAATTGCAGCAACAAGATTTAGATGATGAATTAAGCAAGCGTTGACCAGAATGTCGGAGA
TAGTACTCCGGTCCGCCGGTGAAAGGCTTCAGAATTTATTATCAGAAGAAACTGCAGGATTGGATAGCTCTGTTAGGGAA
GATTTAAATTCCATACTCAAAAAGCTACAGTCGAGTTATATTTTATTGAAAGAAAAAAAGAGGGAAAATGAAATTGAAAA
CAAAGTGAGGATAATTGAAAAACTCAATTATCAAATCGAAGACGAAATCGAATCTTCAAAAACGTGGAGATTTCTTAGTT
TCAGAATCCCGAAGATCAAATCAAAGATGGAGACTATCCTCAAACAAATCGACAATATTGTTATCAATGGAGTAAGCACC
TCCCTCCTTCCTCTTCGAGACCAAATCACCAACATAGTTGGTCTCGAAGAAGATATTGGGCGAGTGTGCAGATCAATGTT
ATCTGATTATTCATCTTTTCCGTCCTCATCATCCTCCCATATTGGAGTACCAGTTGTTATTCCAATATACGGAGTTGTTG
GTTCAGGCAAAACTACACTTGCTAGATCAGTACATGAGAATTCAGCCATTGTTGAAAGGTTTGAGAATCGGATATGGATT
GATGTTCCTCGTGAAGACTTTGATGTCGGATACATACTTGAGAACATAATGGAGTCAGTAAATCATGGATGGATGCGGTG
CAGCAGCTCCAAAAAACAATTGCAGGAACGTGTTGGGAGAATATTTAATTCTAAGAGGAGCTTATTTGTGTTTGATGATG
TGCGATACATACAAGCTTGGGAAACTCTTTACGGAGCACTACCAGAATTATACTCGGGTAGTTACGTACTTGTAACTACC
CGAGTTGAATATGTAGCGAAATACATATCAAAAAAACACAGTCAGCCTGTACATAACATGAATTCCTTGAACGAGGATGA
TAGTTGGAGATTGTTCGACATGGTGTTATCTCACAGTCACAGGGCATCATCATCAGGTCAGTTAATTTAATTCTACTCTG
CTTTTGTTTTAAAAGTGCCACTAAGTGATACTTATTTGAAAAATAATAATAGTAGATCCTCTCATATGATATGTCTAATA
CAGTATCTAACTCTGTGCAGATAGGGAAATGGTTAGATGTTGTTATGGGTTACCAGGGCTCATCAAGCATCTTGCATCGT
ATAAAACAAGTGATCAATCATTTATCTCTGAATACTATTGTCTACTTTATAAACAAGAGTTACCAAAGGAATTGCAACCA
TGCTTTATTTACTTAGGTCATTTCCTAGAAAATCAATTGATAGATCCAGAAAAGTTGTCCCATTTATGGATGATCGAAGG
GTTATTATCAACAAGACAAAGTGTTGTTAAAGGGCATCAGAGCATGACTGAGAGATATCTGAAAGAACTAGAACGTATGG
GCGTGGTAGAGCTGCAACCAGAGGAAGTTCCAACGACCAACAAATTATTCAAGGCTTATCGCTTTGTTCAAGGTATGGAA
AAATTTTGTGTCTCAAATTGTGAAGAAAAATGTTTTCTCAAAATCATTGATTTAAGACGAGAAAACTGTTCACTCTCATC
GAGTGACAGACCACGTCGACTTGTGATATATCTAGGTAATCGCACAGTTGAGATTCCTCCTAAAGTTTCTAAAACTATTC
TTAGTCTTAGAGTGGTTCTTCTTGGAAACCAGCACACCCCTACTGAAATGCTAAACCTCAAGGAGTTTAAAGGGCTCAGA
GTTCTTGATTTTGATGGGATTGATTTTAAAACACTGAAACTACTGACGGGTATTTCCAATCTCGAGTTGTTGAGGTATCT
GAGCTTAAAAGGGTGTATCCTCGATGCGTTGCCATCATCTATTAGCAAGTTATCTTACTTGCGAGTATTTGATCTGAGAG
TAGAAAAAGGAGCATCCGCTATAAAAATCCCAAACGTTCTATGGGAGTTGAGGAGGCTGAAACATTTATACCTTCCGCTA
GAATTTGCAACTCAAAATGGTGAAAAACTCCGACTCAATAGCTTGACACAACTTGAAACCTTGGTGAACTTCAACACGAG
CTTGTGCAGAGCTAATGATGTCTCAACACTTTGTAAACTCCATTACCTGGAGGCAAAGGTTGAAAATAATTTCCCCGACT
TTGAATCAATCACCAGTTACCTGACTTCAAACAAATGTCCACTACATTGCTCCATTGACATCATAGATTTGAATTGCTCT
GCACCCGAACGTAGTACTGTACTAGAAGAATTCTTAGGTTGTGAAGTACTCCAAACCTTGAAATTCAAAGGATTTATTGG
ACCCCTATTACCATCTCCTAAAATCTCCCCGAATCTCACTCAGTTACGTCTTCATAAGTCTTGTCTTAAACAAGACCCCA
TGCCAATCTTGGAGAAGCTTCCTAGTTTAGGGATTCTAGGCCTCAATGATGATGCCTATATGGGGAAGGATATGGTCTGT
TCAGCTTCAGGTTTCCCTCAGCTCAAATGCTTACAACTCCTCAATTTGTCCGAGCTGCAGAGAATCCATGTGGAAAATAC
AGCCATGCCTATACTTTCCAACATAGAAATCGACAACTGCCAGAAACTTGATATCAACAGCATTCAACAGTTCCACGCAG
TATTGCTTGAAAAAAAACAAACAAGAATCTGATACCTCAAACAATTTTTATCTAGTCCTATTGTAACTTGTTGTAATGTT
GCTTCTTTTTTCATATGAATGTTTATGTTGCTTGAGACAAAATCAAGTTTTTAACATTTAACTAGACATTTCTTATCA
>Solyc03g053070 NB
ATGAGAAGTAAGATCTTTGGAACTACACGTAAGGAGAGTGTTACTTAGACGATGTGTCCTGATCATTGCACAATAAGTGT
GGGGAATCTGTATAGTGTACTCTTGGGATTTATTCAAACAACATTAACTAGAAAATAGGGATCATCCGGAACTTGAAGAG
GTTGGGAGAAAAATTGCAGACAAATGCAAAGGGTTGCCTTTATCTCTAAAGACAGATGTTGGTACTTTACGCTGCAAATC
AGAGATAAAAGAGTGGAGAAACATTTTAAGAAGTGAAATATGGAACCAGCGTTTTCTGAATGATATATTACCAGCATTGA
TGTTGACCTACAATGATCAACCTGCACATTTGAAGCGATGTTTTGCTTTTTGTGCGATATATACCAAAGATCATGAATTC
TGA
>Solyc03g078300 CC-NB-LRR
ATGGATATCGGTTTAACAGTTGGAGGTGCGTTCCTCTCTTCAACTCTGCAAGTTCTGTTTGATCGACTCACCCCACAGTG
TGATTTCCTTAATCTGTTCCGAGGACGGAGGCAAGATCAGCGTCTCTTAAAAAAGCTTCATACTAATTTACTTGCTCTTC
GTGCTGTTGTCCATCACATCGAGATCCAGCAAATTTGTGACGAAGATATTCGGACTTGGCTGAACCAACTTCAGGATGCT
GTGGACACTGCAGATAACTTATTAGATGAGATCAGTTATGAAGTTTTGAGAGTATCTGGTGAGGAAACAAGTCGTTTTTG
CTACTTAGACTCCATGATGCCCAAATTGGAAGAGACCATTGAAACGTTGCAAGACTTGGAAACACAAATTAATTGCCTCA
CGATCACCCTGAAAGCTCAACTGGTGACGGGTAAAAAGGATTCACCTAAACGTCTCCCATCGACTTCTTTGGTTGATGAA
TCAGGGGTATTTGGTAGACATCAGGAAGTTGAGGAAATAATCAGCAAATTGTTATCATCTGATGATGATGCACATGGATC
TGGTGATGTGGTTCCGATAGTGGGATTGGGTGGAGTGGGCAAGACAACACTTGCTCGAGCTGTTTACAATGATAAGAGGA
TAAAACAACATTTCAATATTACAGCATGGGTTTGTGTTTCAGAAGAATATGACGCTTTCAGAATTACAACAACATTGCTT
GGAGAGATAATTGGGTCATTGGATTCAAAAGTTAGTGCCAGCAATCTTAATCAGCTCCAAATTAAGCTAAGTCATAGGCT
TAAAGGGAAAAGGTTTCTTTTTGTTCTAGATGATGTATGGAATGAAAATTACACTGATTGGGATGAGTTAAGGTGTCCTT
TTGTTCATGGACGAAAGGGAAGCAGGATCATTTTAACAACAAGAAAACAAAGCGTTGCCATGATGATGGCAAGTGAGATG
ATTCAGTTGAAATCTCTTTCTGATGAAGATTGCTGGTCTTTGTTTAAAACACATTCATTTGAAAATAGAGATCCCAACAA
ATATCCAGAGCTTGAAGTGGTTGGCAGGCAAATTGTGGGGAAGTGCAAGGGGTTACCTTTAGCTGTGAAGACGTTGGCAG
GTCTATTGCGCTCTAAATCAACTATTGAAGAGTGGGAACGTCTTCTGCAAAGTGAAATATGGGAGCTACCAAGTGACATA
TTACCAGTGCTCAAACTAAGCTATAATGACCTTTCTCAGGTGCTAAAGCGTTGCTTTGCTTATTGTGCACTATTTCCTAA
AGATCACCCCTTTGGTCGTGACGAGGTTGTTCAACTATGGATCGCTAATGGCCTTATAACACAGGGAGAAAGTGATGAAA
CAATTGAAGATACAGGGAATCAATACTTTTTGGAGCTAAGATCAAGATCCTTGATACAAAAGGCATCTGATCTCAATTTG
TTGAAATGGGAAGCAAGGGATGTGTTCTTGATGCATGACCTTGTCAATGATTTGGCTCAAGTTGTGTCTGCAAAACTCTG
TCTCAGGCTTGAAGATTATCCAAGGACTCACATATTGAAAAGAGTTCGACATTTGTCATATCTTAGAGATTGCTATGGTG
AGTTTGACAAGTTCAAATCTCTTTCTGGCCTTGAGTATTTGAGGACATTGATTCCCGTAAGGATTAATTTTTATTCATTT
CTGAGCAAAAAAGTTGTGTATGACATACTGCCAACCCTCACCTCCTTGAGGGCATTATCCTTATCTGGATATCAAAACAA
TGAGTTTCCTGATGCCTTGTTCATCAATATGAAGCACCTACGCTATTTGGACTTTTCTCGTACAAAAATTACAAAAATAC
CAGATTCAGTTTGTACTTTGTATAATCTACAAACATTGTTGCTGTTGAATTGTTGGGGTCTTGTTGAGTTGCCGCCAGAG
ATGGGGAGATTAATCAACTTGCGTCACCTTGATATTCGAGGAACTGGTATTTCATGGAACATTCCTCTACAGAAAAGCAA
GTTACAGATTCTCCTACTTTCTTATTCAACAAGATTTGTCGTGGGTGCATTTAGTGATTCAAGAATTGAAGAGTTGGGTG
AACTTCAAAATCTCCATGGATCCTTATCAATTTCAGAATTGCAAAATGTTGTTAATGGCAGGGAAGCTATTAAGGGAAAC
ATGAAGGATAAAAAGCACCTTGAAGAGCTATCTTTGTCATGGAGTGGCATTAATGCCGATGATTCGCAAATTGAAAGGGA
GATTCTGGATAAGTTGAAGCCAGATAAAAACATTAAGAAGCTGGAGATCAATGGGTATCGAGGGACAAAGTTTCCAGATT
GGCTTGGAGATCATTCATTTAGTAAGCTCGTCTCATTGAATCTCCGGAAATGTAGGGATTGCGATTCCTTACCAGCACTT
GGACAACTGCCATCTCTCAAACATCTTTCAGTCAGTGGAATGCATCGGATACTGCAATTGACTCAAGAATTTTATGGGAG
TGTGTCTTCAGTTCCACCATTTAGAGCTCTCACAAACCTTGTGTTTAAGCAAATGCCAGAATTGATAGAATGGCACGTGT
TAGAGAATGGAAGCTTTCCTCAACTCAAGCATCTTGACTTAATTAATTGTCCTAAACTGATAGGGGAGCTACCAAAAAGT
CTTCCATTTTTAGCTACATTAAGGATTTCTGGCTGCCCAAAGCTTGGAGTTCTTCCTGATGGTCAAGTGGCTATGTTTGG
AATCCATTTGAGTTTGATCCATCAAAACTTCACGTCTCTTCAAAAATTGAGAATTTCAGACATGCCAAACTTGGTGGAGT
TGCCATCAGAAATATGTGGACTAACAAATCTTGGAGAATTGAGGATATCTAATTGTGCAAGCTTAAGAATAATCAGAATT
CAGGAAATGCAACAGCTCATTGAATTGGTCATTCGAAATTGTCCAGATCTTATGTCCTTAACAATTCTGAGTCTACCAGT
AACACTGGAAAAATTGCATATTTCACGATGCGGAAAATTGGAGTTGGAGTTTCCAGAAGATAGCATGACTGGAAGCTGCT
GTAACATGTTCTTTGAAGAATTAAGACTTGAAAATTGTGAGTCTCTACGCCATCTCCCCTTTGGCTTTTCCCTTAGAGTA
CATACTCTCATAGTCTACAGTTGTAGGCATCTTCAAACGCTATCATTTCCACATGGAATTGACACCCTTGAAGTAGAAAG
ATGTGGGAATCTTAAAGCACTTACAGTACCAAAGGGAATTCATCTGAAATTTCTGCATTCGATGAAAATCTCAGGCTGTG
ATAATCTGACTTCTTTTCCACAAAAACTTGTTGCTCCGAACTTGAAGTATCTTTGGGTTTATGACTGCCAGAAACTGAAA
GCACTGCCAGACTGTATGCATGAACTCCTTCCATCTCTTAAAAATCTTTGGATTTCGAACTGTCCTGAACTTGAGTCCTT
CCCTGATGGAGGATTGCCTTTCAATATAGAAATCCTAGACATCTCTAGTTGTCAAAATCTGATAACTGGCAGAGAGGAGT
GGGGTCTACAGAGACTCCCTTATCTTAGATGTTTCAGAATTTATGGTTCTGATGAAACTTCAATTCTAGACGTAAGTTGG
AAGCTGCCGCAGAGCATCCAAACAATTACCATAGAGGGTCTTCCTCGTCTGAAAACACTAAGTGGGAAAGCTCTTGAGGG
ATTCAAGTATCTTCAAGTTTTGGAAATTAAGCACTGCCCTCAGCTTCAATCACTATCAGCGGAAGGTCTTCAAGGCCTCA
CCTCTCTTGCAACATTAGAGATTGAAGACTGTTGTCAGCTGAAATCACTTCCAGAAGTAGGGTTGCCTTCCTCACTTTCT
GTTCTGAAGATCTCTTCCTGCCCACAGTTTCTATCACTACCAAAAAAGGGTCTCCCCTCCTCTGTGTGTCGATTAGAGAT
CAATGACTGTCCATTGCTCACTCCTCGTTTACATAACAAGAAAGCGGAGGACTGGCTAAAGATTGCTGGAATCCACACTC
TACTTATAGACTATGAATTGGTCTAG
>Solyc03g094100 NB
ATGGAAGTTTTGAAAGATGAAGGGGTCACTATGATTGGAATATGTGGTCTGGGTGATGTTGGTAAAACAATACTCGCTGA
GAAAATCAGACTAAAGGTGAAACAACAAGGGTTGTTCAAAGATGTTGTCATGGTAACTATCAGTCAACAACCAGACTTGA
AAAAACTTCAGGGTGAGATCGCAGAAGAATTCAAGCTGAAATTACAAGGGGATAATTTGTGGAGTCGTGGAGATCGGCTG
CGTACAAGATTAATGGATCAGAAAAGCCCCAACCTTATAATATTGGATGATGTTTGGGAGGATCTTCATGATCTAGACAA
ATTTGGAATTTCCAGTGATGGAAACCACAACCATCGGTGCAAAGTGAAATTGACGACGCGTTTCAGAAATGTTTGTGAAG
GAATGGAAACTAACAAGATCATGGAAGTTGGAATATTATCCGAAGAGGAAGCATGGAGCCGTTTCAAAGAGAAAGTCGGT
GATTTTGGCAACGATACTTCTCCAATTGACATATCAAAAGAGGTTACCAAAGAATGCAAGGGGTTGCCGCTTGCAATAAT
TATAGGTGTAGGAGCACTTAAGCGTAAAACCAAGCCCTCGTGGGAGAATGCCCTTAGACAATTACGTCGTGCAAAAGTAA
GAAATATCCCCGGAGTGCACGAAAAGGTGTATGAATCTCTGAAGCTAAGCTATGATCACTTGGGAGAAAATGAAGCAAAG
TGCCTCTTTTTGGTTTGTTTTTTGTTCCAGGAAGACAACAACATTTGGATTGAAGAATTGCTTAAGTATGGAATGGGGCT
TCGCATCTTTTCGGGAATTGAAAATATAGAAGATGCAAAAAATAGGTATGTCTTCTGTTAGAAATATTGAAAGATGGTTT
CCTATTATCCCAAGGTTTAGACAATAATCACGTGACAATGCATGATGTGGTCTGTGATGTGGCTATAAGTATTGCATCTG
AGGGAGATCATAACTTTATGGTAAGTCACGATGTTAACTCGGAAGAGCTTCCAAGTAGAACTTCTTATGAGCATTTCAGT
CACATGTCAATTGTCGCAAATAAATTTGATGAGCACCCTAGACCAATAATTTACCCAAAACTGAAGCTTTTAATGTTGAA
ACTCCATTCAAACTACGGGATGATTTTTTTGGTGAAATGA
>RDC0002NLR0018 NB-LRR
CTATACATAATCTTCGGCTCGACAACGTTTAAGTTTGAGCTCTTCAAGATTTGGCAACATGATAAAAGTTGATGATATCT
CTTCCCAAATAAAGTTTCAACAGCTAGTTAAAGACAATCTTCTAAGTGATTCTGGAAAAACAAATATTTGTGATATGCTA
TCCCAAACATCCCTACTCCAAATATCATCAACAACAACAAGGTATCTTGGACCCTTTAGGTTCTTTTGCACCAGGTCAGC
TAACTCGTTGTCTTCCATCTTATCATAATCTTTTGTGTTCACAATAACTCTTTGCTTTGAAATGCAATGTAAAGCTTCTC
ACAATACATTTCTATATCGAAATTCTTGAGATATTGTAACCCAAACAAAAATGTCAAAGTGATACCTGATTGGAAGATGG
TCATAAACTTTTTCAGCGAGTGTTGTTTTGCCCTGATATGGTGACAATGTCTAGATCCGACGTTGGTCCTCTCAATCATT
TATCTATTATCTTCAAGTCACCATCAAGTCCCTGCACGATATCATCTTTCAACTGATCTGACAGCATTGGATCACTCATA
GAAGAAGCGCCAATCAAGAAATCTCCTGTTAATTCAAGAATTTGATCAGCATCATCATGAGAAAGAATCTCCATCACTTG
TTTCTTTGTATTATCCATTTTTTCAACAACTGGTAGCATATCCTGGTGTTGTAAAATTCCAAATGTCCAGCTGTCGCCTT
TGATGATTTCTGAAATATTTGTTTCAACAACATACTCCGCCTCACTAGCAACAACTATAATTTTTTCCTCCAAAGATTTG
ATTTTTTCAATGTCAATCCCACTCTTATAGCTAGATTTTTCAAGAACATTCAGAAAATACTCAGATGTGGCACGAAGAAT
CGAGCGTATCAGCAGTGTGACCATGAAAGAGTTCTGAAATATTTGGTTGATCAAGGGTTTGAAGTAGAGAAATTACAGCA
GTATAAGCTGCCATCAAGTCAATACAGAGAGGAATTGGAACAAAAATAATTTTTGAACAAGTAGAGAGGATGTGATTCAA
GAATCAAGATATCAAATGTTGTACTACTCTTTTGTATTTATAAAAATCTTATTGTATAACATCCTTTAATTTCAACCACC
ATCAGTAAATTATTTTGACTTACTAAGTCATTGTTTATTTAAAATGATTAGTGAGTTGGTATATAATAATGATGGCCTCT
AGTTAATTTAAAAAGCACAAATTATTGTTTATTTGTTCTGATTAGATAAAATTACAACCACCTTTACAGTGTTCTAAAAG
GTATTTTTCTTGACTCACCTACTACGGGCTTCAATCACGCCTAATGCTCAACGCTCGAGCTATTGATAACTTGATGAACA
TTTCTGATATCACGATGATGTTCTTATCCTTCTTCGCACATTGTATACCCCAAGGTCTGAATCTCCCCTCAAAAACGTGT
AGAACATATATTTACAGTGTTAGGATTGACCATGGACCGGATGTCTAAGTAAAATCCAAAGCTGACTTAGATTGCTTGTT
TTCAATTCCGCAATGTCCTGCTGTCCAATATAATATGCAGCTCATCTAGCACATTCTTAAGCATATCACAGTGGAGAAGA
AAAAAGTTCCTGAGATTTGCAAAGTGAAATTTTGAAGCCTCTTAACACTCGAGGTCAGTCATTTCAATCCTGAGATAGAG
ATATATGTCAAATGAAATAGATGGTTTAAGTGCTTGGAGAAGGAAAATTTGAGGGATTCAATTTCCAAGACCTTGATCAG
TGGAAATTCTTTCAGGATACGTTTTGACGTCAAGAGCAGACAACTCGCCTTGTTCCTCTTGTGTGAAAAAACATAAAAAA
GGATCCAACATGTTCTGCATATGACTTTATGGAGAAAAGTTCAAACAGAGCAGACAATTCAATAAACAATCAACAAGAGG
TATCTAGATACTATAACTTGATTACCATAAATAATCGACTGCTTCTAGGATACCGTTCCTTCTTGAACTTGTATTGACCT
ATTTTCAAGAGGTATTGAAAAAAGCATGTCAACGACGATCAGTTAAATGGGAAACTAGCCAACAGCATCTTAGCTTGAAT
GTAATAAAGACAAAAAAGATCACAGCTCATCTCGTCTCAACTACAAACAGTTACCAACTTGCGGGATGATTTAGGCACTG
ATGAGCCGCCTAACAAGCGAGCCACTAAGGTCTTCTTATTCAATCAGTGCAATTAATATAGTATGTTCTTGTTCAATTTC
ATTTCATCAAAGTTAACTAATCATGATCTTAGTTTGTTATGGAAACAAATTAACTTGTCCGTGATATCTTTCACTCTGGA
GATGCTTAGCTTTACACCAGTTCGTACGTTTCTAGATATCTGCTTCGATGGAGGTTGAGAAAGAATTCATAACCAACGAC
AAACTTGGTTGAAAGCGCATGATATTTCTTAACATCAATTGTACACTATTAAAAAGAAGTCGAATTTCATAAAAAGTAAA
AGAAATTCATTCATTGTCTACTTCTACCCTCTGACGTTCATTCAAATCAGAAGCTAGATTACTTACTGTTACTGCCATTC
TTGAGAAAGACAATTGATATCCAGTATCTCAATTCACATAAAGCACCACCCATGAATGAAAACATGTTATAAATGAACAG
AGAAAATAGATCCAAAATGTGAAACCAGTGGTTCTTGTATTGCATAGATATTACAGTACATCAATAGTTTCCATTTACAA
AATACAAAAACACAATTGGCTGAAACATGTATTAACGTATTTATTATTCCTAAAACATGAATTTAACAAACAATCAGAAT
ATAAAAACAAAATATGAACAGCAAGGTTCTGAATTCGGAAGATAGCGTTAGATGATCCCTCAAAAGAAGCTTCTATTCCC
TGCATATGCAATATAAAAATTACTAGTCATCATCTTAATTTCAAAGAGGTAAGATTTAATAAAAATGAGGTGAAGAATCG
AAGAACATTTCAGAGAGAATTATAACTTACTGTGGCTGTTATGAATGTAGACCTTAAGGATATTATTTTCCATGTCCTCT
TGTTCTTGTTCGATATTTCTAGCAGAAACCTCAGAAGTAGCACTGCAATCATGTAACTCAATCGATTCCAAAGTACAAAT
TTCCCCAAAATCTGTTGGTATTTCTTGCAGGTCCGGACATTTCTTCAGAACAAGGCGTTTTAGATTAGGGAAGTTATCAC
TGCTAGCTTCCCAACGCTTAAGATTTAGATGGCTCAGTAACAACAACTTCAAGCTTTTGAATATGTCTTTATCGCTCATT
ATCCATGCATCATCATCGGCTCCACAATATTTAAGTTTGAGCTTTTCAAGATTTGGCAACATGATAAAAGTTGATGATAT
CTCTTCCCAAATGAACTTACTACAAAAAGTTAAAGTCAACCTCCTAAGTGATGTTGGAAAAACAAATGTCTTGATGGGGT
TTTCCCAATTCTTGTCCCAGAAAAGCTTGAATGCCTCAAGTTTTATCAAGCTCGACATATCCAAGAAACGATAGGGAATA
ATTTCTTCTTTAAATGTCAAAGGTACATGAATGGTCAATATCTTTAGATTGGGAATGCTAGAAAAGACTTCATTTGTACA
ACTTGAGTAACAAAGACCGAAAAATTTCTCTAGATTTGGCATCACTGTCACAAGATTCTTATTTATTCTAGGACTTGGTA
AGTAAGTGTTTCTCCCTAAAGATATGTACTTCAAGTTCTTCATCAACCATATCTTCTTAGGTAATGTCATTCTGAATAAA
GGACTGCAGCTAGAAATAAGAGTTTGCAAATTCAGAAGCTCTGAGATTGATTCAGGAATATTCATGCTTAAACGTTCAAC
ATGGAGATATCTCAAATGAAATAACTTTGTAATCACAAGTGGAAATGAGTCGAACCGTAGCAT
>RDC0002NLR0019 CC-NB-LRR
NNATTCCAATATTCTACTTTGGATATCCTCTTTCTCTTCAAAGAAAGAACATACGTTAATTTTCACATGTAACAGCTTTG
ACAGTGAGAATATTCTGCTTTGGATATCCTCTTTCTCTTCAAAGAAAGAACATACGTTAATTTTCACATGTTTCAGCTTT
GACAGTGAGAATATTCTGGGCAGTAAAACCATGGGGGAAGAATTTCTATTGATGAACAGAGTTTCCAGATTCTGTAGGTT
CAACCACGACACCGGGATAGCTATTACATCAGCAGTCTGAATGCTTAAGAACCTCAAATGAAATAAGGACCCTATTTCTT
CAATTAAAGAATCTTCCAGAATGATGTCATCCAGTTGCAACACTCTAACAAGTCCAAAGTGTCTTGTGTGACAGATATAC
CTGAACTCATCTAGTGGACCACTCACTTTCAAAGATATGACATGCTTATTAACAGCTAAGCACTTATTAGAATTGAATAA
AACACATTTTTTGTGCAGTTGGCTGTTGTCAGTATGAATGGTTAGACGACGGTGTAGGAAATTAGAAGCATGAAATGGAT
CACCTGAATTGATTAACTTGAAAAACTTCTCCTTTTTTGCTTTCACTGAACAAAAATCGTGCACAACATCATGAACATAG
CAAGCTCTGATCATTGCAGAAGTCCACCAAAGACTCTCGGAGGGGATATGATCCACCATTATCAGGCTACTAGAAATTAA
AGCATTCAAGTAACTTTGAGTTGTTTCCACTGAACTATCATGATCCACAAGCCCTTCGGCCATCCACAACTGCATCAATG
TAGAGACTGGAGTCCGTTTGCTCTTTTGAGACCTTGCAAAGTAAAGCAGCAACGGCTTCAGGTGGTATGGTAAATGGTCA
TAACTTAATTGCATAACCTTCATCATCTGCAAATTGTTGTTTGAAGAAATAAAGGAATCCAGATTATGTTCAATCTGAAG
CCACAAATCCTTTTTCTTTTTCTTTCCTCTAACAATTACTCCAGCAATCAAAACAATAGACAAGGGAAGTCCTTTACATT
TCTCAACTATTTGGTGTCCAATGTCTGACAGTTCAGCAGGGCAGCTTCCTTCATCCTCAAATACCTTTTTTACGAATAAA
TCCCAACTTTTTTCAGGTGTTAAAAGTTGAAGGTGGAGAGTATCACTATGGCATTTAACTTTCAAACCTACCTCACTACT
TCGGCTAGTTAAAATAACTCTATTTCCTCTCTCAACCTTTTTTGGAAAACATGCTATTAACATCTCCCCTGTTGCAATAT
CCCACACATCATCCAAGACGATGAGGTACCTTTTATCGAGTAGTGCTACTCGTAGCTTTCCAGCAAGGTCATCCTCACTT
TCTTTTGTCTCCGAGGCAGTAACTTGCTGAAGAATCTCCCGCAACACCTTTGACTTGTTAAAGTTTTGGGAAACAGTGCA
CTTAGCACGAATCTTGAAATGACTAGCAACTAATGTATTGTTATACACTTTATTGGCAAGAGTAGTTTTACCGACTCCTG
GCATTCCAACAATGGAAATGACATCAAGCTCGGATTCATGTTCATCAAGGAGCTGGCCAATGATCCGGGCTTCATCTTCC
TCATGACCTACTGTTACCTCAACAAATGATGATGAGGTTAACTTAATTGGCTCATTGGAAGACTTTGCATCAAGGGGGCC
ATCCCCATTCTTATCCTCCAGCTGTAAACCGGTGACTTGTGCCACAATAAGCTTGATCTTATCAGTGACATTCGGAAGTG
AGAAGATTAAATGCGAGAGAGCTTTATCTCTGACAAGAATGGAATTAATGACATGTTCTGCCTCATATGCCACATCCAAA
GCACGCATCCAACAATCTTTAACAACTCCACTAGTGCTCTCATCCAATGTTTGCCTGAAAGATGCTGTTAGGAATTCAAG
GCTTTGTTTCACCATCTCAATTTCTTTTTTTATCAGAGAAACTGAATAAGAATTGGAAGTGAGTAAATCATTTAAATGTC
TGAGTAGAAGATTCATGAAGAGGAAACCATCATCCATAGGAAAGCAAAGTTGGGATGACTCTGGCGCTTTCAAAATAATC
TGTTTGATATCTCCCTTCATTCGTTCGATTTCTTGCAACAAGTATGGAGCTGAAAAGTCTGCTTCATTCATATTAGAGCT
CTCCTCCATGAGAATAGACATCTTCCTTGTAAGTAGTCCGACATGTGCCAACATAGAGTTCAATTTGCCACGATGGATAA
AGCGCTTTGGTATATCAGTGAGAAAGATCAATAGGAACTCCATCATGACATTAATGCTTTGAGTTGCAGAGTAACTGACG
GCTACCATGCGTCCTTGGAGATGAATGAGATAATTCTGAAGAATCCTTGGAGATGCTTTTAGGATTTGCTTAACCAATCC
TTCTAGTTCTTTTGACCTTGATTCTTTGATGAGGTTAGAAGTAGAAATGTATAGAACCTCCAGCTCGAGAGGGATTATGT
CGATGAGTAGAGAAGTGATCTTGGAAGAGCATTCAAAGACTAAATACTCATAACCATCATCAGTATATTCTTTATACTCT
CCAGTCCAAAGATCAAAACAGAATTGTGTTACTCTATCAACTGTCATTTGGTACCGAGCATAGAGAAATTCTGTTGTTGT
AATTTTGTTGCATTCCAATTCATAGAAATCTCTGAGATGTGTACATACTTGCCGCAGAATCTTGTATTCACTCATGAGGG
GTAGAAGCAAATCAGAACAATACTTTGGTAGATCATGGAGGTTTCTGATGAGGTATTCAAACAATTTTATCTCTGTAGTT
GTGGCTACATAATCATTCTTCAAACTCAAATAATTTCTTATCTCTTCAAGCAGCAGAGGGGCAAGACATTCCATGTTGTA
TCTCTCTAGGATTATTTTATCTACGTACTCCATAGATTGATCGAATTTGCTTATATTCATTGACATCCTCTCATAAAAGT
CATCCAAATTCATCGAATTTCCAAACAGGACAAATGTTCTTAGGAATCTCAGTTCCATTCTTAGATTTTCAAAGGCATCC
AATTTTGAAGCAATGAATTCATTCTTTATTTGCTTCAAGCGATTCAAGAAATCATCAATAAGATTCGTGATTCTTGTTTT
TTGTTCCTCAAATAATAGCTGCTAAATCAAAAACATATTCATCAGCAAAATTCAGTTGAAAATTTTGGCTCTTAACACTT
GAAACTACAGTATTGGTAGACAATAGACATACCAATGATTTTTCTCCTTTTTCCAT
>RDC0002NLR0020 NB
TCAGTAGGGAATAGTGAGCTTGAATTTGCCACTTTCTGGATGATCAGCTTGCTTCTTCTTTTTCTCGCATTCTATTTCTC
TTGCAGATTTGCTTGCTTTGCTTGTGTTTTCCAACGTCATCTCTTGAAGGTTATCCAAATGGGCAAGATCGAGTGGCACA
GCCTCAAGATTAAGACAGGAGATCAGGAAAAGGCTCCTAAGTCTTGGGAAAGGACAGTTTGATGCCTCCCACGACACGAA
ATCTGCCATTTCAATCCACAAGACCTGAAGTTTCTTGAAACCTCCTGGCTCCATCCTCCAGGACGGCCCCATGAATGCAT
TTTCTTTCATTTTTAGGACCTGGAGATTTTTCACCTGCCCCAATCTATATGCCTGATTCCAGTCAAACCTTGTTTTTGAT
AGAGTTAACTTCTTCAAATTTGGTAAACATTCGGAGAATGCTGACGGAAGGTGAAGAGATTTGTTACTCTTATCATCATT
TAGCAGTGTTAAACTTTCCAGGAGCTTTAGCACTTGAAAATTGCTGAAAAATTCACCCTTGCTAGTTTCAAGAAAAGGCG
TCAAATTACCTTTAACACTCATTTTTTTGACATTACGAGCTTTTGAAAGAACATTTCCCTTGCAGCTTTCTGGTGTAACC
AGAGATAGAGTTTGCAAAAAACAAGAATTTGTACTACTACTACTACTACTACTTGTAGGGGGTGGTAAGATTGCAGGTTT
GTTGGTGCGCAGATGACGCAAACGTGGCATGTTCCATATGTCAGCTTTTATATCAAGGGTGGGCTTGGAAGTATTTAGAA
TGAGAGTTTGTGCATTACAGAAAGAAGTAAAGAGTTTAGGAAGTTGCTCGAAATCACCTGAGATAGCGATATACCTCAAG
TGCAATAGCTGGTAAAATTCCCTGGTAATACTAAACTTGACGGATTCAATGTCTAAGACTCTCATAAGTGGAAATGCGGT
AGGGATGAGCTTGACGTCGATATTAGAAAAGTCAACTTGTTTTTGTTTTGAGGAAAAACATAACAATGACCTAACATGTT
CTTCAACTGTCTTTTTTGAGATGAAGTTTTGAGGAACAGATGATTGAATAGAGACACGACGACAAGTAATTGAGTTCTGT
ATGTCTTGATCAGATGTGAGACATACTTGTTTGAAAAGAGTCAATCTAGTAGCCTCTTCAACGCAAAACTCATGTAACAT
GTCGTGAACACGACATGTTTTTATTCGATCATTAGATTTCTTTTTCATCACCATCACTAAGTTCCTGTTGGCAAAGTCAT
TAAGATAATACTCTGCTATCTCTTCAATTTCGTTGCCTGACAACTTGGACATTATGAGTCCCTCAGCAATCCAGAGTCGA
ATCAATTTCCAAGCGGGGATATCAAATCCTTGAGGAAAGGCACCAAAATACAAGAAGCAAGATTTTTTTTCTTGAGGCAA
ATGATTGTAACTCAATCTCACAACATTCACACATCTCTGAAGTTTGTCTTCTTGTATAAGATGCTTCCCCACATTTTCCC
TAACTACTTTCCAATCAATTTCACTCGTACGACCTCTTAAAGCTCCTGCAATTACCACAATTGTAAGTGGTACTCCACTA
CATTTTGCTACAATGGCTTCTCCATGTTCTACTAACTCAACAGGACAACGGCTAACGCCAAAAGCTCTCTTTTCTAGCAG
CTGGAAACTTTCATCTCCATCCAGAAATTTCAGATTGTGGGGATATTTATTGACAGATCTAGCAATGTCTTCGTGTCGAG
TGGTCATCATGATCCTGTGGGCTTTTTTGTTATCAGGGAAAACTGTCTTGACAATATCTACAACATTTGGATCCCACACA
TCATCCAAGACAATGAGACATTTACCTCCATTAGCCACACGCTTACGTATTTCATCAGTTATGCTTGCCTCATTTCTGTT
TTTGAATTCATCAAATGAATTTGTGAACCCTTTCAGAATATTAAAAAGGATATCCCTTTTTACACACGTTGATTGTCCGA
TGAAAACCCAAATGTAGCTGAAAAATTCTCGCGAAATCTTAGGATCATTAAAGATTTTTCTTGCCAGTGTGGTTTTACCA
AGTCCCGGCATTCCTACAACCGGGATAACATCTAGACACTCTGCTCCTTCAACCAGACGATTGATCACTTTCGTTGCTTC
TTCATCAAATCCAACCACTTCGTGATTTTCCAATGACGAACCCTGTAAGATGGACAAATTAAACAAGTTATTAAGGCTAC
TTGTCTTGATTGTATCATCATAACAAGAAATTATTCCATCAGGTACCAAATGAGTTATGATCATGTGAAAGTTATTAATT
TTCAATGTCCCATTCAACTATGGAAAATATGTCCCCTTATCCTATGCATGTCTATTTTATTCTTCATATTTTCAATCCCC
ATCATTCACTACAAGAAAAATCGGTGGTGGTAATGACTAATGATAGTGATTGTGTGTATCGATTTTAGATAGTGTTGACA
GATGATAGTGGTTGTGGACGGGCTTAGTGATTAATTGTGGTTGTTGTTGGTGACCATTTGATAATTAATAGTGGAATGAT
ACCGACAGTTAATGATAGATAGAGGTAAGCGATATATAATGTTGACCAATGGTGGCAATTATCGACAGTGATTTGTGCAT
GTAATAATGGTTGGTGGTGACCTTTAATTGTCTGAATTTCAGAGACACACCTTAACTAAAGTAAAATTCTACGGAATTTG
AGTCATAATCTAGAAAGGTACTTCTTCCCTTTGCCTTACTTATGCCTTGTCCTAGATCTGAATAATTTAGATTAAACTTT
AACTAAGTTCAAACAAATAATGCATATTAAAACAGAGGAAGTACTATTTCTCCAACTCTTATACAGTTTTACTAAACGAG
CAAATCATAGTTCATTTCATATTTCAATAAATCACATTAAAATCGAGATTTCGTGTAAACGTACCTGTTCCTCCTGGACA
ACTTTTTCAGGCTGATGATGATCAATCGTCGGGTTTGCCTCAAACAGATGTTGATTTTCCTCAAGGATTTTCCTCACCTC
TACAAGTATCTCATTGATTTCCTCAGTAAAATTCCTGTTTTTGTAAGTTTTGTGAAACATCTTTTTAGCTATATTACTCT
CTTGGTCTAACTTGCCCTGAATCAATAATTTATCAACAACATCCTCTGCTTTATATACTGTACGTCGAATTTTATCGACT
AGTACATCCCATTGCGTACTATTACTTCTCTGATTCGCGTTATCGACTAAAAATGCATTTAATCGCTTCACTTCATCATA
CAAATCTTCGCATGATTTCTTCAATCCTGTATACAACTTCCAATTATAACTTATAAGATGCGACAAGTTCTCCACCAGAA
GGCTCACCGTGGCTGTCACCGCAGTGGTTAATGCAGCGGCCGTAAACGGATCCAT
>RDC0002NLR0021 CC-NB-LRR
ATGGAAAAAGGAAAGGTATGTCTACCATTAGAGGAAGAAAGAAGAAGAATTAGTGATCTAATTGATGATTTCTTGAATGG
GTTGAAGAAAATACAGAATGAAGAACAAAAATTCATCGCTTCAAAATTGGATTTGATTGAAAAGCTAAGATTGGAACTGA
GATTCCTAAGAACATTTGTCCTGTTTGGGAATTCGACGAATTTGGATGACTTTTATAGGAGGATGTCACTGAATATAAGC
AAATTGGATACACTTATTTGGTCACTTTTCTATGAAGAAGAAGATAAATTAATCCTAGCGAAATACAACATGGATAGACT
TGCGCCTTACCTGATCAAAGAAACAGCAAGTATTGTTTTGAGATTGAAGAATGTAGCCATCATCATGACTGAGGAGAATA
TGTTTGAATATAGAAAGAGCATCCTCAAGCACCTTCATGATCTACCAAAGTATTGTTCTGATTTGCTTCAACCCCTCATG
AGTGAATACAACATTCTTCGGCAAGTATGCACACATCTCAGAGATTTCTATCAGTTGGAATGCAACAAAACAACAAAAAC
AGAATTTCTCTATACTCGGTATCAAGTGACAGTTGATAGAGTATCACAATTCTGTTTTGATCTTTGGACAGAAAAGTATA
AAGACTTTGACAATGAGTATGACTTCTCTGAATGCTCTTCCAAGATCACTTCTCTACTCATCGACATAATCCCTCTCGAG
CTGGAGGTTCTATACATTTCTACTTCTAAGCTCATCAAAGAATCAACATCAACTCAACTAAAACGGTTTGTTAAGCAAAT
CCTAAAAGCATCTCCAAGGATTCTTCATAATTATCTCATTCATCTCCAACGACGAATGGAAGTTGCAGTAGCTGTAAATT
ACGCTCCAACTCAAAGCATTAATGTTATGATGGAGTTCCTATTGATCTTTCTCACTGATATACCAAAACGGTTTATCCAT
CGTAAAAAATTGAACGATATGTTGGCACATGCTGGAGTGCTCACAAGAAAAATATCTGTTCTGGTGAGCAAGCTGTTGGA
GGAGATCTCTGAGAATAATATCAATGAAGCGGACTTTTCAGCTCCAGACTTTTTTCAAGAAATTGAACAAATGAAGGGAG
ATATCAGACAGATTTTTTTAAAAGCTCCCGAGTCATCTCAACTTCGTTTTCCTATGGATGATGGTTTCCTCTTCATGAAT
CTTCTACTCAGACATTTAAAGGATTTGCTCATTTCCAATGCTTATTCAGTTTCTCTCATAAAGAGAGAAATTGGGATGGT
GAAACAAAGCCTCGAATTCCTAACATCATCTTTCAGGCAAACATTGGATGAGAGTACTAGTGGAGTAGTTAAAGATTGTT
GGTTGCACGCTTTAGGTGTGGCATATGAGGCAGAGCATGTCATTAATTCCATTCTTGTCAGAGATAAAGCTCTCTCGCAT
TTAATCTTCTCACTTCCGAATGTCACTGATAAGATCAAGCTTATTGTGGCACAAGTCACCGGTTTACAGCTGGAGGATAA
GAATGGGGATGAAACCCTTGATGCAAAATCTTCCAACGAGCCAATTAAGCAAGCCTCATCATCTTTTGTAGAGGTTGTAG
TAGGTCATGAGGAAGACGAAGCCTGGATCATAGGCCAGCTCCTTGATGAACATGAATCCAAGCTTGATGTCATTTCCATT
GTTGGAATGCCAGGAGTCGGTAAAACTACTCTTGCCAATAAAGTGTATAACAATACATTAGTTGCAAGTCATTTCCATGT
TCGTGCTAAGTGCACTGTTTCCCAAAACTTTAACAAGTCAAAGGTGTTGCGGGAGATTCTTCAGCAAGTTACTGCCTCGG
AGACAAACGGAAGTGAGGATGACCTTGCTGAAAAGCTACGAGTAGCACTACTCGATAAAAGGTACCTCATCGTCTTGGAC
NNNNNNNNNNNNNNNNNNNNNNNNNNNNNNNNNNNNNNNNNNNNNNNNNNNNNNNNNNNNNNNNNNNNNNNNNNNNNNNN
NNNNNNNNNNNNNNNNNNNNNNNNNNNNNNNNNNNNNNNNNNNNNNNNNNNNNNNNNNNNNNNNNNNNNNNNNNNNNNNN
NNNNNNNNNNNNNNNNNNNNNNNNNNNNNNNNNNNNNNNNNNNNNNNNNNNNNNNNNNNNNNNNNNNNNNNNNNNNNNNN
NNNNNNNNNNNNNNNNNNNNNNNNNNNNNNNNNNNNNNNNNNNNNNNNNNNNNNNNNNNNNNNNNNNNNNNNNNNNNNNN
NNNNNNNNNNNNNNNNNNNNNNNNNNNNNNNNNNNNNNNNNNNNNNNNNNNNNNNNNNNNNNNNNNNNNNNNNNNNNNNN
NNNNNNNNNNNNNNNNNNNNNNNNNNNNNNNNNNNNNNNNNNNNNNNNNNNNNNNNNNNNNNNNNNNNNNNNNNNNNNNN
NNNNNNNNNNNNNNNNNNNNNNNNNNNNNNNNNNNNNNNNNNNNNNNNNNNNNNNNNNNNNNNNNNNNNNNNNNNNNNNN
NNNNNNNNNNNNNNNNNNNNNNNNNNNNNNNNNNNNNNNNNNNNNNNNNNNNNNNNNNNNNNNNNNNNNNNNNNNNNNNN
NNNNNNNNNNNNNNNNNNNNNNNNNNNNNNNNNNNNNNNNNNNNNNNNNNNNNNNNNNNNNNNNNNNNNNNNNNNNNNNN
NNNNNNNNNNNNNNNNNNNNNNNNNNNNNNNNNNNNNNNNNNNNNNNNNNNNNNNNNNNNNNNNNNNNNNNNNNNNNNNN
NNNNNNNNNNNNNNNNNNNNNNNNNNNNNNNNNNNNNNNNNNNNNNNNNNNNNNNNNNNNNNNNNNNNNNNNNNNNNNNN
NNNNNNNNNNNNNNNNNNNNNNNNNNNNNNNNNNNNNNNNNNNNNNNNNNNNNNNNNNNNNNNNNNNNNNNNNNNNNNNN
NNNNNNNNNNNNNNNNNNNNNNNNNNNNNNNNNNNNNNNNNNNNNNNNNNNNNNNNNNNNNNNNNNNNNNNNNNNNNNNN
NNNNNNNNNNNNNNNNNNNNNNNNNNNNNNNNNNNNNNNNNNNNNNNNNNNNNNNNNNNNNNNNNNNNNNNNNNNNNNNN
NNNNNNNNNNNNNNNNNNNNNNNNNNNNNNNNNNNNNNNNNNNNNNNNNNNNNNNNNNNNNNNNNNNNNNNNNNNNNNNN
NNNNNNNNNNNNNNNNNNNNNNNNNNNNNNNNNNNNNNNNNNNNNNNNNNNNNNNNNNNNNNNNNNNNNNNNNNNNNNNN
NNNNNNNNNNNNNNNNNNNNNNNNNNNNNNNNNNNNNNNNNNNNNNNNNNNNNNNNNNNNNNNNNNNNNNNNNNNNNNNN
NNNNNNNNNNNNNNNNNNNNNNNNNNNNNNNNNNNNNNNNNNNNNNNNNNNNNNNNNNNNNNNNNNNNNNNNNNNNNNNN
NNNNNNNNNNNNNNNNNNNNNNNNNNNNNNNNNNNNNNNNNNNNNNNNNNNNNNNNNNNNNNNNNNNNNNNNNNNNNNNN
NNNNNNNNNNNNNNNNNNNNNNNNNNNNNNNNNNNNNNNNNNNNNNNNNNNNNNNNNNNNNNNNNNNNNNNNNNNNNNNN
NNNNNNNNNNNNNNNNNNNNNNNNNNNNNNNNNNNNNNNNNNNNNNNNNNNNNNNNNNNNNNNNNNNNNNNNNNNNNNNN
NNNNNNNNNNNNNNNNNNNNNNNNNNNNNNNNNNNNNNNNNNNNNNNNNNNNNNNNNNNNNNNNNNNNNNNNNNNNNNNN
NNNNNNNNNNNNNNNNNNNNNNNNNNNNNNNNNNNNNNNNNNNNNNNNNNNNNNNNNNNNNNNNNNNNNNNNNNNNNNNN
NNNNNNNNNNNNNNNNNNNNNNNNNNNNNNNNNNNNNNNNNNNNNNNNNNNNNNNNNNNNNNNNNNNNNNNNNNNNNNNN
NNNNNNNNNNNNNNNNNNNNNNNNNNNNNNNNNNNNNNNNNNNNNNNNNNNNNNNNNNNNNNNNNNNNNNNNNNNNNNNN
NNNNNNNNNNNNNNNNNNNNNNNNNNNNNNNNNNNNNNNNNNNNNNNNNNNNNNNNNNNNNNNNNNNNNNNNNNNNNNNN
NNNNNNNNNNNNNNNNNNNNNNNNNNNNNNNNNNNNNNNNNNNNNNNNNNNNNNNNNNNNNNNNNNNNNNNNNNNNNNNN
NNNNNNNNNNNNNNNNNNNNNNNNNNNNNNNNNNNNNNNNNNNNNNNNNNNNNNNNNNNNNNNNNNNNNNNNNNNNNNNN
NNNNNNNNNNNNNNNNNNNNNNNNNNNNNNNNNNNNNNNNNNNNNNNNNNNNNNNNNNNNNNNNNNNNNNNNNNNNNNNN
NNNNNNNNNNNNNNNNNNNNNNNNNNNNNNNNNNNNNNNNNNNNNNNNNNNNNNNNNNNNNNNNNNNNNNNNNNNNNNNN
NNNNNNNNNNNNNNNNNNNNNNNNNNNNNNNNNNNNNNNNNNNNNNNNNNNNNNNNNNNNNNNNNNNNNNNNNNNNNNNN
NNNNNNNNNNNNNNNNNNNNNNNNNNNNNNNNNNNNNNNNNNNNNNNNNNNNNNNNNNNNNNNNNNNNNNNNNNNNNNNN
NNNNNNNNNNNNNNNNNNNNNNNNNNNNNNNNNNNNNNNNNNNNNNNNNNNNNNNNNNNNNNNNNNNNNNNNNNNNNNNN
NNNNNNNNNNNNNNNNNNNNNNNNNNNNNNNNNNNNNNNNNNNNNNNNNNNNNNNNNNNNNNNNNNNNNNNNNNNNNNNN
NNNNNNNNNNNNNNNNNNNNNNNNNNNNNNNNNNNNNNNNNNNNNNNNNNNNNNNNNNNNNNNNNNNNNNNNNNNNNNNN
NNNNNNNNNNNNNNNNNNNNNNNNNNNNNNNNNNNNNNNNNNNNNNNNNNNNNNNNNNNNNNNNNNNNNNNNNNNNNNNN
NNNNNNNNNNNNNNNNNNNNNNNNNNNNNNNNNNNNNNNNNNNNNNNNNNNNNNNNNNNNNNNNNNNNNNNNNNNNNNNN
NNNNNNNNNNNNNNNNNNNNNNNNNNNNNNNNNNNNNNNNNNNNNNNNNNNNNNNNNNNNNNNNNNNNNNNNNNNNNNNN
NNNNNNNNNNNNNNNNNNNNNNNNNNNNNNNNNNNNNNNNNNNNNNNNNNNNNNNNNNNNNNNNNNNNNNNNNNNNNNNN
NNNNNNNNNNNNNNNNNNNNNNNNNNNNNNNNNNNNNNNNNNNNNNNNNNNNNNNNNNNNNNNNNNNNNNNNNNNNNNNN
NNNNNNNNNNNNNNNNNNNNNNNNNNNNNNNNNNNNNNNNNNNNNNNNNNNNNNNNNNNNNNNNNNNNNNNNNNNNNNNN
NNNNNNNNNNNNNNNNNNNNNNNNNNNNNNNNNNNNNNNNNNNNNNNNNNNNNNNNNNNNNNNNNNNNNNNNNNNNNNNN
NNNNNNNNNNNNNNNNNNNNNNNNNNNNNNNNNNNNNNNNNNNNNNNNNNNNNNNNNNNNNNNNNNNNNNNNNNNNNNNN
NNNNNNNNNNNNNNNNNNNNNNNNNNNNNNNNNNNNNNNNNNNNNNNNNNNNNNNNNNNNNNNNNNNNNNNNNNNNNNNN
NNNNNNNNNNNNNNNNNNNNNNNNNNNNNNNNNNNNNNNNNNNNNNNNNNNNNNNNNNNNNNNNNNNNNNNNNNNNNNNN
NNNNNNNNNNNNNNNNNNNNNNNNNNNNNNNNNNNNNNNNNNNNNNNNNNNNNNNNNNNNNNNNNNNNNNNNNNNNNNNN
NNNNNNNNNNNNNNNNNNNNNNNNNNNNNNNNNNNNNNNNNNNNNNNNNNNNNNNNNNNNNNNNNNNNNNNNNNNNNNNN
NNNNNNNNNNNNNNNNNNNNNNNNNNNNNNNNNNNNNNNNNNNNNNNNNNNNNNNNNNNNNNNNNNNNNNNNNNNNNNNN
NNNNNNNNNNNNNNNNNNNNNNNNNNNNNNNNNNNNNNNNNNNNNNNNNNNNNNNNNNNNNNNNNNNNNNNNNNNNNNNN
NNNNNNNNNNNNNNNNNNNNNNNNNNNNNNNNNNNNNNNNNNNNNNNNNNNNNNNNNNNNNNNNNNNNNNNNNNNNNNNN
NNNNNNNNNNNNNNNNNNNNNNNNNNNNNNNNNNNNNNNNNNNNNNNNNNNNNNNNNNNNNNNNNNNNNNNNNNNNNNNN
NNNNNNNNNNNNNNNNNNNNNNNNNNNNNNNNNNNNNNNNNNNNNNNNNNNNNNNNNNNNNNNNNNNNNNNNNNNNNNNN
NNNNNNNNNNNNNNNNNNNNNNNNNNNNNNNNNNNNNNNNNNNNNNNNNNNNNNNNNNNNNNNNNNNNNNNNNNNNNNNN
NNNNNNNNNNNNNNNNNNNNNNNNNNNNNNNNNNNNNNNNNNNNNNNNNNNNNNNNNNNNNNNNNNNNNNNNNNNNNNNN
NNNNNNNNNNNNNNNNNNNNNNNNNNNNNNNNNNNNNNNNNNNNNNNNNNNNNNNNNNNNNNNNNNNNNNNNNNNNNNNN
NNNNNNNNNNNNNNNNNNNNNNNNNNNNNNNNNNNNNNNNNNNNNNNNNNNNNNNNNNNNNNNNNNNNNNNNNNNNNNNN
NNNNNNNNNNNNNNNNNNNNNNNNNNNNNNNNNNNNNNNNNNNNNNNNNNNNNNNNNNNNNNNNNNNNNNNNNNNNNNNN
NNNNNNNNNNNNNNNNNNNNNNNNNNNNNNNNNNNNNNNNNNNNNNNNNNNNNNNNNNNNNNNNNNNNNNNNNNNNNNNN
NNNNNNNNNNNNNNNNNNNNNNNNNNNNNNNNNNNNNNNNNNNNNNNNNNNNNNNNNNNNNNNNNNNNNNNNNNNNNNNN
NNNNNNNNNNNNNNNNNNNNNNNNNNNNNNNNNNNNNNNNNNNNNNNNNNNNNNNNNNNNNNNNNNNNNNNNNNNNNNNN
NNNNNNNNNNNNNNNNNNNNNNNNNNNNNNNNNNNNNNNNNNNNNNNNNNNNNNNNNNNNNNNNNNNNNNNNNNNNNNNN
NNNNNNNNNNNNNNNNNNNNNNNNNNNNNNNNNNNNNNNNNNNNNNNNNNNNNNNNNNNNNNNNNNNNNNNNNNNNNNNN
NNNNNNNNNNNNNNNNNNNNNNNNNNNNNNNNNNNNNNNNNNNNNNNNNNNNNNNNNNNNNNNNNNNNNNNNNNNNNNNN
NNNNNNNNNNNNNNNNNNNNNNNNNNNNNNNNNNNNNNNNNNNNNNNNNNNNNNNNNNNNNNNNNNNNNNNNNNNNNNNN
NNNNNNNNNNNNNNNNNNNNNNNNNNNNNNNNNNNNNNNNNNNNNNNNNNNNNNNNNNNNNNNNNNNNNNNNNNNNNNNN
NNNNNNNNNNNNNNNNNNNNNNNNNNNNNNNNNNNNNNNNNNNNNNNNNNNNNNNNNNNNNNNNNNNNNNNNNNNNNNNN
NNNNNNNNNNNNNNNNNNNNNNNNNNNNNNNNNNNNNNNNNNNNNNNNNNNNNNNNNNNNNNNNNNNNNNNNNNNNNNNN
NNNNNNNNNNNNNNNNNNNNNNNNNNNNNNNNNNNNNNNNNNNNNNNNNNNNNNNNNNNNNNNNNNNNNNNNNNNNNNNN
NNNNNNNNNNNNNNNNNNNNNNNNNNNNNNNNNNNNNNNNNNNNNNNNNNNNNNNNNNNNNNNNNNNNNNNNNNNNNNNN
NNNNNNNNNNNNNNNNNNNNNNNNNNNNNNNNNNNNNNNNNNNNNNNNNNNNNNNNNNNNNNNNNNNNNNNNNNNNNNNN
NNNNNNNNNNNNNNNNNNNNNNNNNNNNNNNNNNNNNNNNNNNNNNNNNNNNNNNNNNNNNNNNNNNNNNNNNNNNNNNN
NNNNNNNNNNNNNNNNNNNNNNNNNNNNNNNNNNNNNNNNNNNNNNNNNNNNNNNNNNNNNNNNNNNNNNNNNNNNNNNN
NNNNNNNNNNNNNNNNNNNNNNNNNNNNNNNNNNNNNNNNNNNNNNNNNNNNNNNNNNNNNNNNNNNNNNNNNNNNNNNN
NNNNNNNNNNNNNNNNNNNNNNNNNNNNNNNNNNNNNNNNNNNNNNNNNNNNNNNNNNNNNNNNNNNNNNNNNNNNNNNN
NNNNNNNNNNNNNNNNNNNNNNNNNNNNNNNNNNNNNNNNNNNNNNNNNNNNNNNNNNNNNNNNNNNNNNNNNNNNNNNN
NNNNNNNNNNNNNNNNNNNNNNNNNNNNNNNNNNNNNNNNNNNNNNNNNNNNNNNNNNNNNNNNNNNNNNNNNNNNNNNN
NNNNNNNNNNNNNNNNNNNNNNNNNNNNNNNNNNNNNNNNNNNNNNNNNNNNNNNNNNNNNNNNNNNNNNNNNNNNNNNN
NNNNNNNNNNNNNNNNNNNNNNNNNNNNNNNNNNNNNNNNNNNNNNNNNNNNNNNNNNNNNNNNNNNNNNNNNNNNNNNN
NNNNNNNNNNNNNNNNNNNNNNNNNNNNNNNNNNNNNNNNNNNNNNNNNNNNNNNNNNNNNNNNNNNNNNNNNNNNNNNN
NNNNNNNNNNNNNNNNNNNNNNNNNNNNNNNNNNNNNNNNNNNNNNNNNNNNNNNNNNNNNNNNNNNNNNNNNNNNNNNN
NNNNNNNNNNNNNNNNNNNNNNNNNNNNNNNNNNNNNNNNNNNNNNNNNNNNNNNNNNNNNNNNNNNNNNNNNNNNNNNN
NNNNNNNNNNNNNNNNNNNNNNNNNNNNNNNNNNNNNNNNNNNNNNNNNNNNNNNNNNNNNNNNNNNNNNNNNNNNNNNN
NNNNNNNNNNNNNNNNNNNNNNNNNNNNNNNNNNNNNNNNNNNNNNNNNNNNNNNNNNNNNNNNNNNNNNNNNNNNNNNN
NNNNNNNNNNNNNNNNNNNNNNNNNNNNNNNNNNNNNNNNNNNNNNNNNNNNNNNNNNNNNNNNNNNNNNNNNNNNNNNN
NNNNNNNNNNNNNNNNNNNNNNNNNNNNNNNNNNNNNNNNNNNNNNNNNNNNNNNNNNNNNNNNNNNNNNNNNNNNNNNN
NNNNNNNNNNNNNNNNNNNNNNNNNNNNNNNNNNNNNNNNNNNNNNNNNNNNNNNNNNNNNNNNNNNNNNNNNNNNNNNN
NNNNNNNNNNNNNNNNNNNNNNNNNNNNNNNNNNNNNNNNNNNNNNNNNNNNNNNNNNNNNNNNNNNNNNNNNNNNNNNN
NNNNNNNNNNNNNNNNNNNNNNNNNNNNNNNNNNNNNNNNNNNNNNNNNNNNNNNNNNNNNNNNNNNNNNNNNNNNNNNN
NNNNNNNNNNNNNNNNNNNNNNNNNNNNNNNNNNNNNNNNNNNNNNNNNNNNNNNNNNNNNNNNNNNNNNNNNNNNNNNN
NNNNNNNNNNNNNNNNNNNNNNNNNNNNNNNNNNNNNNNNNNNNNNNNNNNNNNNNNNNNNNNNNNNNNNNNNNNNNNNN
NNNNNNNNNNNNNNNNNNNNNNNNNNNNNNNNNNNNNNNNNNNNNNNNNNNNNNNNNNNNNNNNNNNNNNNNNNNNNNNN
NNNNNNNNNNNNNNNNNNNNNNNNNNNNNNNNNNNNNNNNNNNNNNNNNNNNNNNNNNNNNNNNNNNNNNNNNNNNNNNN
NNNNNNNNNNNNNNNNNNNNNNNNNNNNNNNNNNNNNNNNNNNNNNNNNNNNNNNNNNNNNNNNNNNNNNNNNNNNNNNN
NNNNNNNNNNNNNNNNNNNNNNNNNNNNNNNNNNNNNNNNNNNNNNNNNNNNNNNNNNNNNNNNNNNNNNNNNNNNNNNN
NNNNNNNNNNNNNNNNNNNNNNNNNNNNNNNNNNNNNNNNNNNNNNNNNNNNNNNNNNNNNNNNNNNNNNNNNNNNNNNN
NNNNNNNNNNNNNNNNNNNNNNNNNNNNNNNNNNNNNNNNNNNNNNNNNNNNNNNNNNNNNNNNNNNNNNNNNNNNNNNN
NNNNNNNNNNNNNNNNNNNNNNNNNNNNNNNNNNNNNNNNNNNNNNNNNNNNNNNNNNNNNNNNNNNNNNNNNNNNNNNN
NNNNNNNNNNNNNNNNNNNNNNNNNNNNNNNNNNNNNNNNNNNNNNNNNNNNNNNNNNNNNNNNNNNNNNNNNNNNNNNN
NNNNNNNNNNNTACATAATCTGGATTCCTTTATTTCTACCAACATCAATTTGGTTATGCAGTTAAGTTATGACCATTTAC
CATGCCACCTGAAGCCGTTGCTGCTTTACTTTGCAACAACTCAAAAGAGCCAACGAACTCCAGTCTCTACATTGATGCAG
ATGTGGATGGCCGAAGGGTTAGTGGATCATGATAGTTTAGAGGAAACAACTCAAAGTTACTTGGATGCTTTGATTTCCAG
TAGCCTGATAATGGTGGATCATATCCCCTCCTGGAGTAAATGGTGGGCGTCTGTAATGATCAAGGTTTGCTATATGCATG
ATGTTGTGCACGATTTTTGCTCACTCAAAGCGAAAAAGGAAAGGTTTTTCAAGTTAATCAATTCAGGTGATCCATTTCAT
GCTTCTGATTTGCTACACCGTCGTTTAACGGTTTATACTGACGATGACAGGCAACTCCAGAAAAAATTTGTTTTGTTCAA
TTCTAATAAGTGTTTAGGTGGTTGTAAGCATCTTATATCTTTGAAAGTGAGTGGTTCTCTTGATAACTACAAGTACACAA
GACACTTGAGACTTGTTAGAGTGTTGCAACTGGATGGCATTGTTCTGGAAGACTCTTTAATGGACGACATAGGCTTCCTA
TTTCATTTGAGGTTCTTAAGCATTCGTTCTAATATGGAAGCCATCCCAGAGTCGTGGGTGAACCTCCAGAATCTGGAAAC
CCTGTTGATCAATACAGAAAATACCATTGTTTTACTGCCAAGATTATTCAAACTGTCAAAGCTGAAACATGTGAGCATTG
ACAAGAGTTCTTTCTTTGATGAAGAGGAAGAGGACAATATTAGACTATTGGAAGGTGAGAATTCAAAGCTAAAAACTTTA
TCCAAAGTTGATATCTCATATTCCCAAGGCACGAATGATGCTCTAGAGAAGTTCCCAAATCTTGAGCACCTTGATTGCAC
CATCATGGTACCCGAGTGTCCTCCTACACACGGCGATTGGTTTCCCAAGTTTGATATCCTTAATAAACTTCAATCGCTCA
TTGCAGAATACATCATCGAATGGAATTATCATGTTTATCCCATTGAATATCACTTCCCTACAAGCTTGAAAGAGTTGCGG
TTGTTTGATATTCCCATGAGACCTGCTTTGTTGTCAGCAATTGTGGCATTGCCTCAACTTGAAATTCTGGAGATTAACTA
CTGTGAGTTCGTGGATTATAAGTGGGATGCAAGTGAGGACATCTATCAAAGTCTTAAGACTTTGCGTTTGGCATGTCCCG
AATTATTAGAATGGGAAGTTTATAGGGAAACTTTTCCCAAGCTTGAGGAATTAATACTAGAGAACTGTTTCATGCTTACG
GAGATCCCTTATGCATTTGGCGATATAGACACTTTAAAATCCATTCACGTGGTTCAAAGTGAGCTTGAGCTTGGAGATTC
AGCCATGAAGATAAAGAAAGATGTAATAGATTTCACAGGAGAGGACAGACTTCATGTCCATATATCATAG
>RDC0002NLR0022 CC-NB-LRR
ATGGTATGCCTAACATTAGAGGAAGAAAGAAGAAGAATAAGTGATCTTATTGATGATTTATTGAATGGTTTGAAGAAAAT
AAAGAAAGAATTCATTGCTTCAAAATGGGATGACATTGAAAAGCTAAGAATGGAATTGAGATTTCTAAGAACATTTGTCC
TGTTTCGGAATTGGAATTTGGATGACTTTTATGATAAGATGTTACTGAATATAGAAAAGCTCAAAGATCTAATAGATACA
ATTTTCAATGAAGATGAATTTATCGTAGCCAAATACAACATGGACAGTCTTCCGTCTTACCTGCGGAAAGAAATCAATAG
TTATTTGAGATTGAAGAATGTAGCCAATATCATAACTGAGGAGAATATGTTTGAATATACAGACAGCCTCCTCAAGAACC
TCCATGATCTACCAAAGTATTGTTCTGATTTGCTTCAACCCCTCATGAGTGAATACAACATTCTTCGGCAAGTATGCACA
CATCTCAGAGATTTCTATCAGTTGAAATGCAACAAAACAACAAAAGAATTTCTCTATGCTTGGTACCGAATGACGGTTGA
TAGAGTAACACAATTCTGTTTTGATCTTTGGACTGGAAAGTACAAAAACTATGGATATGAGTATGCCTTCTCTGAATGCT
CTTCCAAGATCACTTCTCTACTCATCGACATAATCCCTCTTGAGTTGGAGGTTCTACACATTTCTACTTCTAAGCTCATT
AAAGAGTCAACATCAAAAGAACTAGAAGGATTGGTTAAGCAAATCTTAAAAGCATCTCCAAGGATTCTTCAAAATAATCT
CATTCATCTCCAACGACGCATGGAAGTTGCAGTAGATGTAAATTACGCTCCAACTCGAAGCATTAGTGTCATGATGGAGT
TCCTATTGATCTTTCTAACTGATATGCCAAAGCGGTTTATCCATCGTGAAAAATTGAACGATATGTTGGCACATGCTGGA
ATGCTTACCAGAAAAATATCTTTTCTGGTGATCAAGCTGTTGGAGGAGATCTCTGAGGATAATATCAATGAAGCGGACTT
TTCAGCTCCAGACTTTTTGCAAGAAATCGAACAAATGAAGGGAGACATCAGACACATTTTTTTAAAAGCTCCCGAGTCAT
CTCAACTTCGTTTTCCAATGGATGATGGTTTCCTCTTCATGAATCTTCTACTCAGACATTTAAATGATTTGCTCATTGCC
AATGTCTCTTCAGTTACTCTGATAAAGAAAGAAATTAGGATGGTGAAAGAAAGCCTTGAATTCCTAACATCATCTTTCGG
AAAAGTCAGGAAAACGTTGGATGGCACTAGTGGAGTAGTTAAAGATTGTTGGTTGCATGCTTTGGATGTGGCATATGAGG
CAGAGCATGTCATTAATTCCATTCTTGTCAGAGATAAAACTCTCTTGCATTTAGTCTTCTCACTTCCGAATGTCACTGAT
AAGATCAAGCTTATCGTGGCACAAGTCACCAGTTTACAGCTGGAGGATAAGAATGGGGATGAACCCCTTGATGCAAAGTC
TTCCCATGAGTCAATTGTGTTAACCTCATCACCTTTTGTTGAGGTAACAGTAGGTCATGAGGAAGAAGAAGCCTGGATCA
TTGGCCAGCTCCTTGATGAACATGAATCCGAGCTTGATGTCATTTCCATTGTTGGAATGCCAGGAGTCGGTAAAACTACT
CTTGCCAATAAAGTGTATAACAATACATTAGTTGCAAGTCATTTCCATGTTCGTGCTAAGTGCACTGTTTCCCAAAAGTA
TTATNNNNNNNNNNNNNNNNNNNNNNNNNNNNNNNNNNNNNNNNNNNNNNNNNNNNNNNNNNNNNNNNNNNNNNNNNNNN
NNNNNNNNNNNNNNNNNNNNNNNNNNNNNNNNNNNNNNNNNNNNNNNNNNNNNNNNNNNNNNNNNNNNNNNNNNNNNNNN
NNNNNNNNNNNNNNNNNNNNNNNNNNNNNNNNNNNNNNNNNNNNNNNNNNNNNNNNNNNNNNNNNNNNNNNNNNNNNNNN
NNNNNNNNNNNNNNNNNNNNNNNNNNNNNNNNNNNNNNNNNNNNNNNNNNNNNNNNNNNNNNNNNNNNNNNNNNNNNNNN
NNNNNNNNNNNNNNNNNNNNNNNNNNNNNNNNNNNNNNNNNNNNNNNNNNNNNNNNNNNNNNNNNNNNNNNNNNNNNNNN
NNNNNNNNNNNNNNNNNNNNNNNNNNNNNNNNNNNNNNNNNNNNNNNNNNNNNNNNNNNNNNNNNNNNNNNNNNNNNNNN
NNNNNNNNNNNNNNNNNNNNNNNNNNNNNNNNNNNNNNNNNNNNNNNNNNNNNNNNNNNNNNNNNNNNNNNNNNNNNNNN
NNNNNNNNNNNNNNNNNNNNNNNNNNNNNNNNNNNNNNNNNNNNNNNNNNNNNNNNNNNNNNNNNNNNNNNNNNNNNNNN
NNNNNNNNNNNNNNNNNNNNNNNNNNNNNNNNNNNNNNNNNNNNNNNNNNNNNNNNNNNNNNNNNNNNNNNNNNNNNNNN
NNNNNNNNNNNNNNNNNNNNNNNNNNNNNNNNNNNNNNNNNNNNNNNNNNNNNNNNNNNNNNNNNNNNNNNNNNNNNNNN
NNNNNNNNNNNNNNNNNNNNNNNNNNNNNNNNNNNNNNNNNNNNNNNNNNNNNNNNNNNNNNNNNNNNNNNNNNNNNNNN
NNNNNNNNNNNNNNNNNNNNNNNNNNNNNNNNNNNNNNNNNNNNNNNNNNNNNNNNNNNNNNNNNNNNNNNNNNNNNNNN
NNNNNNNNNNNNNNNNNNNNNNNNNNNNNNNNNNNNNNNNNNNNNNNNNNNNNNNNNNNNNNNNNNNNNNNNNNNNNNNN
NNNNNNNNNNNNNNNNNNNNNNNNNNNNNNNNNNNNNNNNNNNNNNNNNNNNNNNNNNNNNNNNNNNNNNNNNNNNNNNN
NNNNNNCTGCATAATCTGGATTCCTTTATTTCTACCAACATCAGTTTGGTTATGCAGTTAAGTTATGACCATTTACCATG
CCACCTGAAGCCGTTGCTGCTTTACTTTGCGACAACTCAAAAGAGCCAACGAACTCCAGTCTCTACATTGATGCAGTTGT
GGATGGCCGAAGGGTTTGTGGATCATGATAGTTTAGAGGAAGTAACTCAAAGTTACTTGGATGCTTTAATTTCCAGTAAC
CTGATAATGGTGGATCATATCCCCTCCGAGAGTATTTGGTGGACGTCTACAATGATCAAGGTTTGCTATATGCATGATGT
TGTGCATGATTTTGTCTCAGTAAAAGCGGAAAATGAAAAGTTTTTCAAGTTAATCAATTCAGGTGATCATGCTTCGGATT
TGCTACACCATCGTCTAACCATTTATACTGATTACGAGGGCGAGCTCTGCAATAAATGTGTTTTGTGCAAGTTTATTAAG
TGTTCAGCTGTTAGTAAGTATCTCTTATCTTTGAGAGTGAGGAGTTCTGTCTATAAATACAGGTATATCCATCACACTAG
ACAGTTGAGACTTCTTAAAGTGTTACAACTGGATGACTTTATTGTCTTTGAAGATTCTTTAATGAAAGAAATAGGGTCCC
TATTTCATTTGAGGTTCTTAAGCATTAAGACTGATATGAAAGCCATCCCAGAGTCGTGGGTGAACCTCCAGAATCTGGAA
ACGCTGTTGATTAATCCAGGATTCTCCCCCTTTGTATTACTGCCCAGAATATTAAAACTGTCAAAGCTGAAATATGCAAG
CGTTTGCCTGAGTTCTTTCTTTGATGAAGAGGAAGAGGACAATATTAGACTATTGGAAGGTGAGAATTCAAAGCTGAAAA
CTTTATCCAAAGTTGATATCTCATATTCCCAAGGAACTAATGATGCTCTAGAGAAGTTCCCAAATCTTGAGCACCTTGAT
TGCACCATCATTGTACCCAAGTGTCCTCCTAAACACGGCGATTGGTTTCCCAGGTTTGATGTCCTTAATAAACTTCAGTC
GCTCTCTTTAAACTACCACAAACCACGGTATTATTTTTGTAATCCCATTGAATATCACTTCCCTACCGGCTTGAAAGAGT
TGCGGTTGTTTGATATTCCCATGAGACCTGCTTTATTGTCAGCAATTGTGGCATTGCCTCAACTTGAAATTCTGGAGATT
AACTACTGTAATTTCGTGATGGATAAGTGGGATGCAAGTGAGGACATCTATCAAAGTCTTAAGACTTTGCGTTTGGCATG
TCCCGAATTATCAGAATGGGAAGTTGATAGGGAAACTTTTCCCAAGCTTGAGGAATTAATAGTAGAGAACTGTTTCATGC
TTATGGAGATCCCTTATGCATTTGGCTATATAGACACTTTAAAATCCATTCGGTTGGTTCAAAATGAGCTTGAGCTTAGA
GACTCAGCCATGAAGATAAAGAAAGATGTAATAGATTTCACAGGAGAGGACAGACTTCATGTCCATATATCATCTATGTA
TCTTCCCTGAGCTGACGAAGAAGAGGTAATCAATTTCTACTAATTAGTTAGTATAAGCAACTTCTGTTGGATAGCAATAA
AAGGCTGAAATACTGAAACAGAAAAACCTTACAAGAAAGGCACAAGTAGACAAACACGCTTTATACCTGGCATCATTTGT
GGAATTTTGCATCCTACATGTGTGTGTATTTGTTCAATTTTATATGCAAGTTTAAGTGTCTACAGGACATAGATGCAACT
TATAGTCAAGTTTTATGCCTTAGAAGAAATAAGTTTCTCAGAGTCTCAATGCATTTGTAGTCTCAGTTCATCTGATTACT
AGTTTTTTTCCCGGAGTTGTTTTAAATTAATGTTTTGAGTGTTTTCTTTCGTGTTAATTAACTGTGTATTGCTTCTCCAT
TGTTTTGTTTGCAGTTAAGCCTGGAAATTTAGGCATTATAGATGGCTTGTAG
>RDC0002NLR0023 NB-LRR
ATGGAAGAAGGAGGGAAACCATTGGTACGTCTATTGTCTATCAGCACTGTAATTTTTAAGTGTTGCAGCCAAAATTTTGC
TGATGAATATGTTTTTGATTTAGCAGCTACTATTTGAGGAACATAAAACAAGAATCACGAATCTTATTGATGATTTCTTG
ATTCGGACGAAGCAAAAAAAGAAGAAATTCATTGCTTCAAAATTGGATGTGATTCGAAAGCTAAGAATGGAACTGAGATT
CCTAAGAGCAATTGCCCTGTTAGGGAATTCGACGAATTTGGATGACTTTTATTACAGGATGTATATTCATATAAAGAAAT
TCGATCTACTTGCTGAGTTCCTTTTCTGTGAAGATGATTTAATCCTAAAGAAATACCACATGGAATGTCTTGCCCCTCTG
CCGCTAGAAGAGATAAGAAATTATTTTAGTTTGAAGAATGAATATGTAGCCACGGCGATAGAGATGAAGAAGTTTGAATA
CCTCATCAGAAATCTCCATGATCTACCAAAGTATTGTTATGATTTGCTTCAACCCCTCATGAGTGAATACAACATTCTTC
GGCAAGTATGCACACATCTCAGAGATTTCTATCAGTTGGAATGCAACAAAACAACAAAAACAGAATTTCTCCATACTCGG
TATGAAGTGGCAGTTGATAGAGTAACACAATTCTGTTCTGATCTTTTGACTGGAAGGTACAAAAGCTATAGATATGAGTA
TGCCATCTCTGAATGCTCTTCCAAGATCACTTCTCTACTCATCGACATAATCCCTCTTGAGCTGGAGGTTCTCCACATTT
CTACTTCTAACCTCATCAAAGAATCAAGGTCAAAAGAACAAGAAGGATTTGTTAAGCAAATCCTAAAAGCATCTCCAAGG
ATTCTTCAAAATTATCTCATTCATCTCCAACCACACATGGAAGTTGCGGTAGATGTAAATTACGCTCCAACTCAAAGCAT
TAATGTCATGATGGAGTTCCTATTGATCTTTCTCACTGATATACCAAAACGGTTTATCCATCATAAAAAATTGAACGATA
TGTTGGCACATGCTGGAGTGCTTACAAGAACAATATCTGTTCTGGTGAGCAAGCAGTTGGAGGAGATATCTGAGAATAAT
ATCAATGAAGCGAACTTTTCAGCTCCAGACTTTTTTCAAGAAATTGAACAAATGAAGGGAGATATCAGACACATTTTTTT
AAAAGCTCCCGAGTCATCTCAACTTCATTTTCCTATGGATGATGGTTTCCTCTTCATGAATCTTCTACTCAGACATTTAA
AGGATTTGCTCATTTCCAATGCTTATTCAGTTTCTCTCATAAAGAAAGAAATTGGGATGGTGAAACAAAGCCTCGAATTC
CTAACATCATCTTTCGGGAAAGTCAGGAAAACGTTGGATGGCACTAGTGGAGTAGTTAAAGATTGTTGGTTGCATGCTTT
GGATGTGGCATATGAGGCAGAGCATGTCATTAATTCCATTCTTGTCAGAGATAAACCTCTCTCGCATTTAATCTTCTCAC
TTCCGAATGTCACTGATAAGATCAAGCTTATTGTGGCACAAGTCACCGGTTTACAGCTGGAGGATATGAATGGGGATGAA
CCCCTTGATGCAAAGTCTTCCCATGAGTCAATTGTGTTAACCTCATCACCTTTTGTTGAGGTAACAGTAGGTCATGAGGA
AGAAGAAGCCTGGATCATTGGCCAGCTCCTTGATGAACATGAATCCGAGCTTGATGTCATTTCCATTGTTGGAATGCCAG
GAGTCGGTAAAACTACTCTTGCCAATAAAGTGTATAACAATACATTAGTTGCAAGTCATTTCAATGTTCGTGCTAAGTGC
ACTGTTTCCCAAAACTTTAACAAGTCAAAGGTGTTGCGGGAGATTCTTCAGCAAGTTACTGGCTCGGGAGGAAATGAAAG
TGAATATGACCTTGCTGAAAAGCTACGAGTTGCACTGTACGATAAAAGGTACCTCATCGTCTTGGATNNNNNNNNNNNNN
NNNNNNNNNNNNNNNNNNNNNNNNNNNNNNNNNNNNNNNNNNNNNNNNNNNNNNNNNNNNNNNNNNNNNNNNNNNNNNNN
NNNNNNNNNNNNNNNNNNNNNNNNNNNNNNNNNNNNNNNNNNNNNNNNNNNNNNNNNNNNNNNNNNNNNNNNNNNNNNNN
NNNNNNNNNNNNNNNNNNNNNNNNNNNNNNNNNNNNNNNNNNNNNNNNNNNNNNNNNNNNNNNNNNNNNNNNNNNNNNNN
NNNNNNNNNNNNNNNNNNNNNNNNNNNNNNNNNNNNNNNNNNNNNNNNNNNNNNNNNNNNNNNNNNNNNNNNNNNNNNNN
NNNNNNNNNNNNNNNNNNNNNNNNNNNNNNNNNNNNNNNNNNNNNNNNNNNNNNNNNNNNNNNNNNNNNNNNNNNNNNNN
NNNNNNNNNNNNNNNNNNNNNNNNNNNNNNNNNNNNNNNNNNNNNNNNNNNNNNNNNNNNNNNNNNNNNNNNNNNNNNNN
NNNNNNNNNNNNNNNNNNNNNNNNNNNNNNNNNNNNNNNNNNNNNNNNNNNNNNNNNNNNNNNNNNNNNNNNNNNNNNNN
NNNNNNNNNNNNNNNNNNNNNNNNNNNNNNNNNNNNNNNNNNNNNNNNNNNNNNNNNNNNNNNNNNNNNNNNNNNNNNNN
NNNNNNNNNNNNNNNNNNNNNNNNNNNNNNNNNNNNNNNNNNNNNNNNNNNNNNNNNNNNNNNNNNNNNNNNNNNNNNNN
NNNNNNNNNNNNNNNNNNNNNNNNNNNNNNNNNNNNNNNNNNNNNNNNNNNATTGATGCAGTTGTGGATGGCTGAAGGAT
TGGTGGATCATGATATTCCATCCAAGTGTAGTTTAGAGGAAGTAACTGAAAGTTACTTGGATGCTTTAATTTCCAGTGGT
CTGATAATGGTGGATCATATCCCCTCTGGGAGTTATTGGACGTCTGTAATGATCAGAGCTTGCTATGTGCATGATGTTGT
GCATGATTTTTGTTCAGTAAAAGCGGGAAAGGAAAAGTTTTTCAAGTTAATCAATTCAGGTGATCCATTTCATGCTTCTG
ATTTCTTGCACCGTCGACTAACCATTCATACTGACGACAAAAAATGTGTCTTGTTTAATTCTAATAAGTGTTCTGCTGGT
AGTAAGCATCTCATATCTTTGAAAGAGAGCAGTTCTGCTGGTAGTAAGCATCTCATATCTTTGAAAGTGAGCAGTTCGCT
GGATAACTCCAGGTATATGTTTCACACAAGACACATGAGACTTGTTAGAGTGTTGCAACTGGATGACATTCTTCTGCAAC
ATCATTTAGTGGAAGAAATAGGGTCCCTATTTCATTTGAGGTTCTTAAAAATTTGGACTCGTGATGTAAAAGCTATCCCA
TTGTCGTGGTTGAACCTCCAGAATCTGGAAACTTTGCTGATCAATGCGGAATTTTCCACCATTGTTTTACTGCCAATATT
ATTCAAACTGTCAAAGCTGAAACACGTGAGCATTGACCGTAGTTCTTTCTTTGATAAAGAGGACATGGACAATATCCAAA
GTAGACTATTGGAAGGTGAGAATTCAAAGCTTACAACTTTATCCAAAGTTGATATCTCATATTCCCAAGGAACTAATGAT
GCTCTAGAGAAGTTCCCAAATCTTGAGCACCTTGATTGCACCATCATGGTACCCAAGTGTCCTCCTACACACGACGATTG
GTTTCCCAAGTTAGATGTCCTTAATAAACTTCAATCGCTCATTGCAGTATACAACAACCAATGGAATTATTATGGTTATC
CCATTATTGAATATCACTTCCCTACCAGCTTGAAAGAGTTGCGGTTGCATTTTTTTACCGTCACACCTACTTTGTTGTCA
GCAATCGCGGCATTGCCTCAGCTTGAAATTCTGGCGATTATTTACGCTAATTTCATGGAGGATAAGTGGGATGCAAGTGA
GGACATGTATCAATGTCTCAAGACTTTGAGTTTGTCATTTAACAAATTATCAGAATGGGAAGTTGATAGGGAAACTTTTC
CCAAGCTTGAGGAATTAATACTAGCACATTGTGAGGAGCTTACGGAGATCCCTTGTGCATTTGGGGATATAGACACTTTA
AAGACCATTCATTTAACTTATATTAAGCGTCAGCTTGCAGATTCAGCCGATGAGATTAAGAAACAGATAGTAGATTTCAC
AGGAGAGGACAGACTTCATGTCCATATATCAGCGGTAATCAATTTCTTACATCGTCACCCATCCCTAGTTCAGTTTTTAC
TAATTAATTAGTATAAGCACTTTCTGTTGGATAGCAATAAAAGGCTGAAATACTGAAATAGAAAAACGTTACAAGAAAGG
CACAAGTAGACAAACACGCTTTATACCTGGCATCATTTGTGGAATTTTGCATCCTATATGTGTGTATATTTGATCAATTT
TATATGCAAGTTTAAGTGTCTACAGGACATAGATGCGACCTATAGTCAAGTTTTATGCCTTAAGAAGAAATAAGTTTCTG
AGAGTATCAATGCATTTGTAGTCTCAGTTCATCTGATTACTAGTTTTTTTCCCAGAGATGTTTTAAATTAATGTCTTGAG
TGTTTTCTTTCTCGTTAATTAACTGTGTATTGCTTCTCCTTTGTTTTATTTGCAGTTAAGCCAGGAAATTTAGGCATTGC
AGATGGCTTGTAGGACAGGGAGACGGTACACAAGGTGAGGTGATTTGAACTTGGTTTAGAGATTTCAACATCATGTTTAT
GGAAAGGCCACGAGAGAGTGGAGTGGCCTTGCTTGGTGGAGTTAGTTAAGAAATAAAGTTACGTATTTGCTATCTGCAGC
TATAACTCTTCTTTCTCATTTGCTTTTTTATTTTGTCTACAATGTTATAGTTGATGTTGGGATAACTCTCTGTTTTTTGA
TTGTTAAAACAGTTTACTTAATATGCAATATCATACAAAATTATAGTGCT
>RDC0002NLR0024 NB
ATTTGCAGTTCAAAAACTGGGGATTTCCTCATACAGGAAGCTTCCCTGCATACAAGTCTCAGACAGGATGTGCGGTGGCT
GCGAAATGAGCTGTTCTTCATGCAGTCTTTCCTTAAAGATGCATAACAAAAGCAAGTTGTAGATCAAAGAGTTCAACAAT
GGGTGTTTGAGATCAACTTTGTTGCTAATGACGCTGTTGCCATACTCGAGACTTATAGATTCGAGGCTAGTAAAGGTGAA
GACGCTAGATTTGCTAGTCGTCTGAAGGCTTACACTTGCATCTGCAGGAAGGAGAAAAAGTTCTACAATGCCAGCAAAGA
GATCAAATCACTAAAGCATCGAATCATGGATATCTCTCGCGAACGAGATACTTATGGTATTAGAGATATCAATAATGCAG
GAGAAGGGTCAAGTAATCTCCCAAACAATCAGCATGACTTGGTTAGAACATTGAGGAGAACTACCTCATATGTAGATGAG
GATCACATTTTTGTTGGCTTTCAGGATGTTGTACAAACATTGCTAGCTGTACTTCTCAAACCAGAGCCTCACAGAAGTGT
CATCTCCATTTATGGTATGGGCGGATCAGGCACGACAACTCTTGCGAGAAACCTATACATCAGTTCTACTATAATCTCTA
GCTTCCCTACACGTGCTTGGATATGTGTTTCTCAAGAGTACAACACCATGGATCTCCTTAGGAATATCATAAAATCCATC
CAAGGTTGCACCAAGGAAACTCTAGATTTGTTGGAAAAGATGACAGAGATCGATCTAGAAATTTACCTTCGTGATCTTTT
AAAAGAACCCAAATACCTTGTGGTGGTCGATGATTTATGGCATAGAGAAGCATGGGAAAGTTTGAAACGGGCATTTCCAG
ATAGCAAGAAGGCAGCAGAGTTATTATTACTACACGCAAAGAGGATGTCGCTGAAAGAGCAGATAACAAAGGTTTTGTCT
ATAGACTTCGCTTCCTGAGCCAAGAAGAAAGTTGGGATCTCTTTTGTAGGAAACTACTTGATGTTCGGGCAATGGTCTCA
GCAATGGAAAGGCTAGCAAAGGAAATGGTGGACAAGTGTGGAGGTTTACCTCTTGCAGTTGTTGTATTAAGAGGACTAAT
TTCACATAAAAGGGGGCTAGAAGAATGGGAAAAGGTGAAGTACCACCTTTGGCAAAACATTGAAGACGACTCTATTGAAG
TCTCCTGCATACTATCATTGAGCTACAACGATTTGCCAACTGTGCTCAAGCAGTGTTTCCTGTACTTGATATTTTTCCAG
AAGATCATGTGGTCCATGTTGATCACATATTATGGTTGTGGATGGCTGAAGGGTTTGTATCAATAGGAAAAGAAATGATG
GAGGATGTTGCTGAAGGCTTCTTGAATGAGTTGATAAGATGAAGCTTGATACAAGTGGTACACACATTTTGCGAAAAAGT
TGGTAAATGTAGGATTCATGATCTGCTTCGCGATCTTGCTGTGCAAAAGCATTGGAGGTAAAACTTTTTTGACATTTATG
ATCCAATAAAGCACTCCATATCCTCCTAGTGTCTTAGACATGCCATTCATAGTCAAGGAAAAAGGTATCTCACACTTGAT
CTTTCTAACTTGAAGTTGAGCTCACTTATGTTCCTTGATCCGGATTTTTTAAATATGGCTCCTATAAAGTTCTGTTATGT
GTTCCAACATCTATATGTGTTGTACTTGGAGATGCATGTTGACAATATGTCTATAGTACCTAAAGCCATAGGAAGTTTGT
ACCACCTCAAGTTCTTAAAATTGAGAGGTATCCATGATCTTCCCTCTTCCATTGGCAACCTCAAGAATTTACAGACACTT
CTTGTCAATGACTATGGATACTTTTGCCAACTACCCCGCGAGACAACTGACCTGATAAATCTAAGACATTTAGTTGCTTC
GTATTCAAAACCTCTGAAACGTATAAACAAACTCACTAGTCTTCAAGTTCTTAAAGGCATCCATTGTGATCAGTGGAAAG
ATGTTGACGCTGTTGATTTAG
>RDC0002NLR0025 NB-LRR
CACAAACAAGACTGTGAAACAAGCAGATGGGAAGAAGAAGTAAAAAACTGGAAAATACATGGAAAAATAAAACATGATAT
AACCAACCAAGGTATGAAAGAAGCGAAACTCAAGATCAGTCAGTTGATTTTAGCCTCAGAAATATGAGATGTCCTGCCTT
GGCATTCTGAACTCACGATCAGTCAATTGTCGATCTTAAGTACCTTCAGGTTCGTGAGGCAACTCATTCCCTCGGGCAAT
GAAAATGATTTACGGCACTTGGAAATTTCAAGTTTTTCAAGTGCAGTAAGATTTGCCAGCCAGTTTGGCAATGCTGCAAA
ATTCAGGCACCTTTCCACCCTCAGGTATTGTAGAGTAGCACTAGCACCTTCAAGCCATCGCGGCGAAGTAACTACCTCTG
GTAAACCAGCAAGTACCAACATCTGAAGGCTCCCGAGGCAGTGAACATCTTTTGACTCCAATTCAGGTAAGCCTCCGATA
ACCAATGACCGAAGCATCCTAAGTCCTTCAATATCTTGCCACTCCAACAATGTGAGCTCTTTACAGTCAACAATCAACAG
ATTTTCTAAAGCAGTAAGGTGCTTCATAGCAATTGGGAAAAAGGTCAGTCTTGGGCAACCGATGATTGCCAAAGTGCGAA
GGTTAGTCAGATGTTGCAGACCTTCAGACAAAGATACGAGATTGTTGCAGTTATGAATGCACAAAGAACGAAGAGATGAT
AAGCAGACAATTGCTTTATCAGGTAAACATGCTTGCTTGGTGGTTATATACAGGTGTCTTAGGCTGATCAAATTTCCAAT
ATCTTTAGGCAGCCCTTCAAGTTGTGGACAATGAGAAATTCGGAGTGTCTGTAAGCTCAGCAACTTGTTAATCGAATCAG
GTAATTCTTTAATGCTTCCGTTGGAACTTACATCAAGATTCTTAAATACATCAATTCGCCAACAGAGCTAGGCAGCTCAT
CGAAACATGAATCACTGATATCTAGCACCTTAAGTTGCATAATCTTGCTATGCAATTCTCAACGAACATCGTACTCATCG
CCCCTACTCCATCAAAGGAGAAGGATATGGTCCTTAATGCCTGGTTTCTGAGAAGGGATGCTGGCAGTTCCTTGCCTGAC
AAATCATATTCAGAAAACACCACATGTCTGACCTCATCAGAAATGTTTTGTATGTGAGAATTTACTGCACAGAATTCAAC
CCCTGCTGCTGACAGTGCAAGATCATGTACAAGGTCATGCATTGTACAGATTGAAGTATAAACGGAACGATATTCTTCAA
CGTCTTGAAAGAAGGATCTCGACAATAACTCTCGGAAATGTTGAATGGCAACGTGCTCAAGATCTTCTGATTCATTAGAC
TTACTAATGAGACCTTCTGCTACTAGCTGTATCAATTTATCTATTTCAATCACACAGCCCTTGGGAAATATTGAGCAGTA
AGCAAGACAAACTTTGAGATAAGATGACAATTGTTCATAGCTCACTCTTACTGCAGATGAAATTTCTTCGTTCTGATTTG
AGTTCCACCCGCTGTGACTGTTAACTATATTCCACTCCCGTCTCTCAGTTTTCTTCTGCAATGAAGATCCTACAATTATT
AAGAATAAGGGATTTCCCTCACATTTACGCACTATCATTGGCGCAATCCAAACGAGATTTGGATGGAGCACTTCCTGACC
TTGTTCAAATGCCTTAAGAACAAAGTCAGACTATCTTCATGTGACAAACCGTTCAAACAGTATGCAGGAGCCGTCCCCAT
TATCGAAGCTACTTCCGTTTTCCGAGTAGTTACAAGAATCTTACTTCCACAAGCACCCACCATCAACAACTTCTGCAGTT
CATCCCACTACACTGTGTCCTCATTCCACACATCATCTAACACAATCAAATAATTCTTTCCATACAAAGTCTCATGAACT
AGATTCTTCAGTTCATTCATATCAAGTTTCTCACATAAATTTTCTCTAACTGAATTCACAATTTGTTCTAATACTTCCTT
TACTTTAAACACACGAGACGCACGAGACCCATATACGCAGCTGAAACTGACTAACTATCCTTGGATCATTATACACCAAT
TTGGCAAGAGTAGTTTTTCCTGTGCCTCCAACTCCAACTATGGGATATACAAAAAGGGTTGCTTCATTTCCTGATTTTAA
AAGTGCTTCGATCAAGGTATCTCTATCAACGTCCCTTCCCACAACACCAGAGTAATGTACAGATACACAAGTAGGTGTAC
ATTGTAAAATTGCAATACTGCAGTATGGAGTAGTGAGGTCCCACTCAACAAGTTCAATCTTTTCTTCAAAATCCCCTATC
TTGTCTAAATCAGCTGCAATACTATCTAATCTCTCCCTTATTTCTTTCAACTTATAACCCATTCTATATCTAAAAAGTAG
AAATTTAAAGGGTGAGAATAAAAAACAAACCTTTGACTCTGCTGTACATGAGTCTGAATTTCATCAAGAAAATCATCAAC
ATCATAAAGAACATCTTTGAGTTCTTTTAGCCAATTGGTTAACTCATGATTCTTGGATTCTTGATCCTCAGCATCCAACT
GTACATCTCTAATGGTGATTAAGGTTTTGTTGAGTTTTTTGAGCTCATTTTTAACACCCCAAATCAAGTAAAACTCTTAA
ACAGCATGACATCCTAATTTACCTAAGATGGAGTTTGCAATGCTGAAGAGAAAAGATGTTGCTGCCAT
>RDC0002NLR0026 CC-NB
ATGGTCACTATCTTCAAAGAATATAATGAGAGACAAATGCTTCTTGAAGTTGTCTCTACCATTACAAGAAGCAATCAAGA
AATGAGAGATGATCAACTAACGAAGATCGTTTAAAGAGGTCTGGAGGGTGAGAGATTTGTAATTGTAAAAGATGATATAT
GAAGTACTGAGTCATGGGACCAAATTCAAAGAATATTTCCAAATAATTACAATAGAAGACAATTTATGTTAAACATTGGG
CTCTTGTATGGTGCTAATTATGTTAGTTGTCTTGATTTTTTACCTCATGGAAAGCCTTTATAAGTCTTGATGGTAGTTTG
AACTTCACCAAAAAAAATTATCAAAAAAGATTTGTTTCCTCCTCTACGTGTACAACAAGGAAAGCATATTGTACTACAAC
GTCAAGGATTACCTCTTTCGATTATTGTTGTTGCAAGACTTCTTGGTCAAATGGACCCAACACATGCTAATTGGATGAAT
GTTGAGGAAACTGAACTGATTCTTGGTATTGTATCTGAATAG
>RDC0002NLR0027 TIR-NB-LRR
ATGGTCACTATCTTCGAAGAATATAATGAGAGACAAATGCTTCTTGAAGTTGTCTCTACAATTACAGAAAGCAATCAAGA
AATGATAGATGATCAAATAATAAAGATTGTGTAAAACGGTATGAAGGGTGGGAGATTTCTAATTGTAAAAGATGATATAT
GGAGTACTGAGTCATGGGACCAAATACAAAGAATATTTCCAAATAATGACAATAGAAGACGAATTCTATAGAACACTGGC
CTCTTGTGTGGTGCCGATTATGTCAGTTGTCTTGATTGTTTACCTCATAGAAAGCCTTTTATAAGTCTTCATGATAGTTT
GAACTTCACCAAAAAATATTCAAAAAAGATTTGTTTCCTCCTCCACTTGTAG
>RDC0002NLR0028 NB
ATGAATATGATGAGAGACAAATGATTCTTGAAGTTTTAGTCTACAATTACAGGAAGCAATCAAGAGATTAGCGATGATCA
ACTAATAAAGATTGCTTAAAGCGGTCTAAAGGTTGAGATATTTATAATTGTCAAAGATGACATATGGTGAATGAGGCATG
AAACCAAATGCAAAATATTTCAAAATGATGACAACGGAAGACGAATTCTACTAACCATCGGCTCTTGTATGTTTCTTATT
GTGGCAGTTGTCCTAATTTTCCACCTCATAGAAAGTCTTTTATAAGTCTTCATGAAAGTTTGAACTTCACCAAAAAATTG
TTCAATAAATGATTTGTTTCCACCTCTAGTTGTAAAAATAAGGAAGAATATTGTACTATAATGTCAAGGATTACCTCTCT
CAGTTGTTGTCGTTGCTAGAATTCTTGGTCAAATGGACCCAACATATAATAATTCGATGAATGTTGAGAAAAATCTGAAC
TAA
>RDC0002NLR0029 TIR-NB-LRR
TCATTGTTGTATATCAATTTCAAGTGCACAAAGAGTTCTTAGACCTGGCATAACTACAAAGTCAACAGTCAGTGCTTTTA
CAGATGAGCAGACACTAAAGACCAACCATCCAAGTGATTTTAGTTGACATATACTACTCGGAGGATCCATAAACTTTTTG
CAACCACGCAAATTCAGAAGTCTTAGTCTGCACAAATTTCCTATTGATGGATGGATCTTTCTCAGACTTGAGCAACCATT
TAGCAACAAAAACTCAAGACTTTGTAAACCATTGATGTTCGGAGTTATTTTGAGACTCTTGCAATCAGAAAGATCCAGCC
TCTTCAAACTTTTACAACACTAGCAGCAAACCAAATATAGATTCAAGTAAGATTTCATTTCACTTAGTTGCAATAATAGT
ACACATGATTTTGTAGAATAGAGTAACAAACCTGCTGATCCAAACCAAAATCGTGGATATCACACTTCCGCATATCTATA
ACGACAAGATTCTTAGCTGGAAAATTTGATGGTATAAATTTTAAAGGACAATTTTTCCAAGGTAACCATTGGAGCTCCTT
GGACAATAGCTCAAAATCTCCACTAATATGTAACTTATCAATTATTAGCACCCTATGATTTTTCATTTTCTTAAATCCCT
TCGTCATCAAGTTCACTCCCTTTAATGTCCATCGATCTACCTTCAGCACTTGTACTTTTTCGGAGCCCCGTACTTCAATA
AAAGGAATCATAAGACCATGTTAAGTCGTACAAATTAAGAGGAAAAAAATGTTTTATAAAAATTGGTGGAGAATTACTGA
CTTTATTTCCTCGTAAAACATACAGACTTCTAGAGGGATGACCAATCTACTCCATTTTCCTGGATTTCAGGGTGATTCCA
TGCGAACAATTTCTCTTCCCATGTCCCGCACTAGATCATGCATTACTAAGCGATGCAAAGCCCTATGGAGCAAGTGTTTT
TGGACTAAAGTTGCAATTGCACTTTTAGAATGAAAACCACAAACATTTACTGTTTTGGTAACTTCATCCTCAAAGAAGCC
ATGGAAGGCGCATGCAATATCATGGAAAACACTTTGAGTATCATAATCAAGTCCGTCAAAGATTATCTTGAGTATCTTTT
GAATATCACGATGAGGAATTGCTTTTCATTTAACGAGTTCATGTCTCCATTCTTCTACTGATCTTCCTCGCAAATGTGAC
CCCAATGTCACAAGAGCTGATGGTACACCTCCTGAATATTTGATTATTTCTTGTCACAACTCAACATATTCATGTGGTGG
AAAAAACTTCTTAAAAGGCACGACAACTAAAGAGTTGCATAGCTTCATTGTTATTTAAGAGTTTGGCCTTGAATTTTTCT
TTTTCTGTAAGCCCACATAGCAAATGATTGTCTCGGGTTGCGGCAATTATTAAATTACCCGAACCAAACTGACTCCTTTC
TCTTATTAAGGATTCTACATGGCTTATATTGTCCACATTATCAAGAACAATCAGAACCTTCATTGACCCTAGTCTTGCTT
TGATTAAATTAACGCTTCAGCAACACTACTAACTTTGAAATCCTTAGTTTTTAGGATTTGATCAAGAAGTTTTTCTTGTA
ACTTGACTAGACTATAAAATGTGCCAGCTTCTGATCTAACATTTGAAAGGAATAACTACTACCAAAGTATCGAAATATTT
GGTTGTAGAAAGCTTAGCAAGAGTAGTTTTTCCAATTCCACCAATGCCATATATACCAATCATGCAAACTTCATCTTGAC
ATAAACTTGGAATAACAATTCCATTAGATCTTTGATACTAGAATCAATTCCAACCGGTAACAAGCCACAACTAGAGGTGT
CTGACTTACCTCTTGTAAGACTCGCTTTATAATACTTTCAATTAAATCTGATTCATGCCTACAAAGAGTTAGCAAAAATA
AAAATAAATGAATTTAAATCACATGGTATAAACAAAGGTCAAATAAAAGATAAAATTAAATAGTTGAATCAACAATAGTA
CCTATAAACAACATTTCGGAAATCCCATCCAGATAAATGTCCAGCTTTAGTAAGTGCAGTTTTCTAATTCTGCGTTCTTT
GTGCCCCAAATCGTCTAGTCAAAGATTCATTAAAATATCCAACAGGGTTGCGTACTTGAGAAGGATCAACACCATAGAAT
ATAGGCAAAACAAGCTTCTTCAACATCTCTGTGCATTCATGAATCTTAACAAGTTCTTTAAGACACCAACTAGATGAAGC
ATATTTTTTCGAGAAAACAACAATGGAAACTCTAGATAGTTCAATTGCTTTTTCAAGTTTTGTTGAAATGACCTCGCCCT
TCCCCACTTCCTCGTCATCTAAAAAGGTACTAATTCCAACTTGGCACAATCGCAATTTAAGATGACTGGTGAAGCTTTTT
CGAGTATCTTCACCACTGAAACTTAGAAATACATCGTACCTCCATTGGAAAGAATTCGATGATTCTCCTTCAACAAATAG
AGTATGCAT
>RDC0002NLR0030 CC-NB-LRR
ATGGCTGATGTGTTTGTGTCATTTGCAGTACAAAAATTGAGTGATTTCCTCATACAAGAAGTTTCCCTGATATCAAATTT
GAGAGATGAGGTTACATGGCTGAGAAATGAGCTACTTTCATACAGTCTTTCCTCATTCCTCAGAGATGCAGAACTAAAGC
AACATGGAGATCAAAGAGTTGTTGCTATTCTCGAGACTTACAACTTCGAGGCTGGTACGTGCTAGTCGTCTAAGGCTTGC
GCTTGCATATGTAGGAAGGAGAAGAAATTCTACAATGTTGCCGAGGAGATTAAATCACTCAAGAAACGAATCATGGATAT
CTCTTGCAAACGAGAGATTTATGGTATTACAAATATCAATAGTACTAATTCAGGAGAAGGGCAAACTAATCAGGTTACAA
CATTAAGAAGAACTACCTCATATGTGGATGACCAGGATTACATTTTTGTTGGCTTTCAAGATGTTGTACAAACATTAAAA
GATGAACTTCTCAAAGTAGAGCCTTGTCGAAGTGTTGTCTCCATTTATGGCATGGGCGGATTAGGCAAGACCACTCTTGG
TAGAAACCTTTACAACAGTTCTAATATACTCAATAGTTTCCCTACATGCCCTTGGATATGTGTCTCTCAAGAGTACAACA
CAATGGATCTTCTTAGAATACCATAAAATCCATCCAAGGTCACATCAAGGAAATCAAGATTTGTTGGAAAGGATGACAGA
AGGAGATCTAGAAATTTATCTTCGTGCTCTATTAAAAGAACGCAAATACCCTGTGGTGGTTGATGATGTATGGAAGACAG
AAGCATGGGAGAGTTTGAAGAGAGAATTCACGGTTAGAAAGAATGGCAGCAGATTCATTATTGCCACATGCAAAGAGGAT
GTCGCTGAAAGAGCAGACGACAGAGGTTTTGTTCATAAACTTCATTTCCTAAGTCAAGAAGAAAGTTGGGATCTCTTTTG
TAGGAAATTACTTGATGTTTGAGCGATGGTTTCAGAAATGGAAAGTCTAGCTAAGGATATGGTGGAAAACTGTAGAGATT
TACCTCTTGCAATCATTGTATTGAGCGGACTACTTTCGCATAAAAAGGGCTAAACGAATGGCAACAGGTGAAAGACCACC
TTTGGAAGAACATTAAAGAAGATAAATCTATTGAAATCTAACATAATATCCTTAAGATACAATGATTTGTCAAATGCGCT
CAAGCAGTGTTTTCTCTACTTTGGTATTTTTCCAGAAGATCAAGTGGTAAATGTTGATAACATAATACGGTTGTGGATGG
ACGAGGGTTTCATACCCAGAGGAGAAGAAAGAATGGATGATGTCGCTGAAGGTTTCTTGAATGAATCGATAAGACGAAGC
TTGTTACAAGTGGCCAATACATTTTAGGAAAGAGTTACTGAATGTAGGGTTCATGATTTACTCCATGATCTTACGATACA
GAAGGCATCAAAGATAAACTTCTTTGACATTTATGGTCCAAGAAGCCACTCCATATCATCTTTATGTATCAGACATATGA
TTCACAACCAAGGAGAAATGTACCTCTCACTTGATCTTTCAAACTTAAAGTTGAGGTCAATTATGTTCTTCGATCGAGAC
TTTTGTAAGACAAGTCTTATAAACATCAGGAGGGTGTTCCAACACCTATGTGTTGCACTTGGATATGAATGTTGGGAATA
TGTCTATAGACGTACCTGATGCCATTGGAAGTTTGTACCACCTCAAGTTCTTAAGCTGAAGAGGTATCCGTGATCTTCCC
TCTTCCATTAGCAACCTCAACAATCTACAGACACTTGTTGTCGATGTGGGAGGATACACTTTCCAACTACCCCGCGAGAC
AACTTACCTGATAAATTTAAGACATTTAGTTTCTCGGTATTCAAAAAACTAACTAGTCTTTGAGTTCTTGAAGGTGTTGG
TGTGACCAATCGAAAGATGTTGACCCTGTTAATTTAGTAGATCTTGGAGAATTAAGCATGTTTGATATTAGCAAATCTTA
CTCCTTAAACAACATTAGTAGCTTAGCACTCTCACATTGCCGGGTCGGTATGGTAACTCATCTCCATTTCCAGACCTTGA
ATTTGTTAATTGTTGTGAAAAGCTCCAGAAATTGAGGTTTGAAGGGGTGATAGAGAAACTGCCTCATCTCTTTCCAAATT
CTATCACAATGATGCTTATTTGGAAGTCAAGACTGACAGAAGATCTGATGCTTATTTTGGGAATGTTGTCAAACCTAAAG
AATCTCGATTTGATTAGTTCTTATGCAGGAAAAGAAATAATGTGCAATGATAATAGTTTCAGTCAACTAGAGTTCCTTCA
ACTTGAGGATCCTCGAAACCTAGAAAGATGGTATTTAGGCACAAGTGTCATGTCTCTGATTAA
>RDC0002NLR0031 NB-LRR
CAACTACTTCTAATTAGTATTAAAGAGAAAAATGTGACATGTTACTCAATTGTTTGCAATATATAAGCAAGGGAATGAAT
AAAGATACTTGAATAAATCATTTTTTTAATAATGTTGGACAAATCTTGCACCTGTGTCATTACCATCATCCACCTAGCAA
TGGACAGTCGATTATATGGACGTTGGCATTGTGGTTGTAGATTCCTTGAGGTATCGATGCCAAAACAGGACAATCCTCTA
TATACAGTCTCTGAAGTGAGGAGCAATTCGGCAGCCACTCTGGAAGCTCCACCAGGTAGGGACAATCGGCGATTCTAAAG
TACTTCAATGTTGTAGGAGCGGTATCTTTGAGTTCCAATGGTAGAGTCACCAACTTAGGAAGCCCCATTAGAAGCAAGGA
TTGAAGACTTGTTAGGCCTGACATTCCTTCTCTATCAATCAAATCAAGTTCTTCACAGTTCCAGATCCATAGCTTTTCAA
GTGAAGTAAGATATCTAATACTTCTTGGAAGAGAACATAAACTTGGCATTCGTAGATACGCAACAACCGAAGTTCAGTAA
AATGCTGCACCAGTTCTGGCTGCAATTTTGGGAAACAACATTCGAAAAGAAGCAAAAATTGAAGAGAAGTGAAAGAATGT
TGATTCTTGATCCCTGCTAATATCTGATGTGTGGTCAAATACAAGGTCTTCAGGCTGATTAACTTTCTAAAGTCTCTTGG
CAACTCCTTAAGCTGTTCACAGTTAATGAGGTTAAGGGTGTGCAAATTTACTAATTTGCTCATAGACCTTGGAATAAACT
TGATATTACCACTGTCACTAAGGTTAAGGTATCTTAATTCATTCAAGTTACCTATCGAAGTTGGCAACTCCTCAAGATCT
AGATTGTTCAAGACTAACATCCGAAGGCATTTGAAATTTGACAACATTGTCTTGACAAAAAACTTGTTTACAGGTCCAAT
ATTAAACGAATAAAAAAAAAGACCTCACCTTATGCAAAGGAAGCAAAAATCTGGGGAAGTATTTCCTAGACATATCTTCT
GCATGGAAGAATAAGTGGCGAACTCTCTCAGAAACCACGAAAGCATTGGGTTTCACATTTAAGCACTCTGCACCTGATAC
TGACTGTGCAAGATCATGCACAAGATTGTGTATCTTACAAGCCAATATTTCTCCATCAAAAGCTGCTTGTATCACATCTA
GGAAGCAAAACCTTGATAGCAACTCATCAAAGTACTGATTACCGATATCTTCCAACTTCCTGTTTCTGTTTGAACTCTGG
ATAAATCCTTGAGCCCAGCGATTGATAAAATCCTCCCACGGAATTTCTTGACCTTTGGGTAACATGGGGCAATAGGCAAA
GCACTGTCTTAGATGTGATGGCATCTGTTCATAGCTCAACCTCAATATTGGTAAGATGTCAGATTTATTCTGTTCGATTT
CCCATATCTCATCGTCTCTTATCTGCAACCATTCGTTCTTGTCTGTTTTCATGTACAACAACCTTCCCAAGGTTTTCACA
GCCAAAGGCACTCCTCCACACTTTTTCACAATTTCTTTTCCTATTTCTACTAGATTAGGAAACAAATTGTCCTGCCCTCC
AAATGCACATTTCAAAAATAAGATAAGCAGTCATCATTACCAAGGCCTCTCAAATAATAAGGCGGAACTGTTCCAGTAAT
CAAAGCAACCATCTTACTACGTGTAGTGACAACAATTTTACTACCTCTGGAACAATTCATCGGCAACTCCCTCATATCTA
TCCACTTGTGTTGATCTTCATTCCACACATCATCCAGCACAAGTAAATACCTTTTCTGTTGCAAAACCTCTCCCAAACAA
CCTTGTAATTGGTCCATATCTAGGTGGTCAAAACTCTCTCCTGTTCCGGACCTCACAATTTTCTCAATTACCTTGCTCAG
ACTAAAATCTTCAGAAATACTAACCCACAATCTAAGGTTGAAATTCTGAACAACCCTATTATTGTTATAAACCAACTTAA
CAAGTGTGGTTTTTCCAAGCCCTCTAAGTCCAACAATAGGAATCACAAAAATATTTTCCTCATCATGAGAATCTATCAGC
TGTTATACAATGTTTTCTTGATCATCATCTCTACCAATGATATCTGATGCCCTCACAAAGGAGTGTGTTTGTTCTCTACT
CGTATTCTCAGCTGGAGTTACATAAGTATGTTCCGTGAAGTGGAAATTTCTCCAATCATCTGCAATCTCATTCAGCAGCT
CCTTGATTTCTTTTACTTTTCTGCCAATCTTGAATCGATATATAATTGGATTTGAACCTGAAAAGAACTTCCTTACCTTC
TTCCTAAAGCTTTACTCGAAATGCATTCGCAGCAACAGTTGTGTTGATAAATCATCCATCAAATCATCGACATCATAAAC
AACATCTCTGAGCTTTTCCAGCCAATCTCTCACTTCATGGTTCTTCGCCTGCTGCTCGTTTGCATCTAGAAGTACAACTT
TGATGGTGGATAGAGTACTTTGGAGTTTCCTTAGCTCTGTCTTAACATTCCAAGCTAGACTGATCTCATATATAGCAATT
GAAGAAACTTTAGCCAAAACACGTTCAATGATATTGAACAAGAAAGATTTCGCCAAAACACGTTCAAGGATCTACAT
>RDC0002NLR0032 NB-LRR
TTATTGGACAAATGTCTTCATTTCAGGGCATTCATCAATCCACATTTCCCTAAGAAATGGAATTTCTAGAGCACACTTAG
TCAGAAAGAAATGCCCTAGCATAGGCAGTATGAGAAGGTACAACTCTTCCAACAAGGGAAAGGTCAGTATTCCTTCTCCT
TGTTGTGCCTCTTGTGTGATCACTTCTTCCATTGACACACAGTCTCTTATACCTAGTATTCGGAGATTAAAAGGACCTCC
GACCACTGATGGAGACATCATGTTTCTCAATTTTCCACAATTCCGTACTATTAACTTTTCAAGTTTGCTAAAGTAAGTAG
TTGGAAGTTGGTGAGAGCATAGAGCACTCATGCTTAAGTTCCCAGATAGTTAGCTCTTCCAGGTTTGGACAAGAAACCTG
CAAAAGTTGAAGTTTTGAAACTCAGGTAACGCACAAGTAAAAAAATTGTTCTAAAAGTAGTAAGAGTAGAAAAATTATAT
CTTTAATGCTCAAGTAAAAGGTAAAATTCCTCCAAAAAAAGTAAGCTCATTTCATATTTAAAGAAGCAAACCTTTTCATC
AAAAAGTGGATTTGAGTCGGTGATGGAGTTGTTGGCTGTATACCAAAATTTTTGGAACTCAGGTAACTCACTAAAGCGCA
TTTTCCGTAACTGAAGGAACTCTATGCCCTCAACGTTGTCACTGCAAAAGTGAGTGAAGCATTCCAGCAATTCAAGATCC
AACTCATATAAATTGGAGAACTTGATTACTTCATGTGTCCTCCGTGAGATGCTCAATAAATGTGTCACTAAATCACAACT
AGAGAGGCTGAGACATTTCACGTTCTGAAGTTTATTCAGCTGCAACTCAGGCAACATATTATTTGAGCCCTTTCCGATTG
AATGTACGAGTTCACTTCTTCAACTGGTGGCGAATCCAATCACCCAATGGGGCAGTCTCTGTAACCTCTAAAACAATCTT
CTTGTCATAATTACCTGTGATTGAAGTAGTTACGTAAGCTTTTCTACGTACTATAAGAGCGTACCGTGTCAACTTGGAGG
AAAGGCCCAAGTTATTGTAGATCACATCAATGGAACATGCACTTAATGTAAGTGAACCTCGATAATGATTCCAATTCACT
CAAGGTTAAAGTAACTACATAGGTTTACTCCCAGCATATGTAGTTCCTCCAATTGAACTAGTCTTGATAAAACCCCTGCT
GAAATCCTTTTAAGTGTTTTATACCTATTCCGAAACTCTAACATAATTAGATTGGTCAAATTTCCTATCTCAACTGGAAG
CTCCTCTATGTCAGAATGTCTTATGCTGAGAATTTCTAAAGTGACAAGTTTCACAATAATGGATATGTCATCTAACCTTA
AATGAGTCGAGACATAACGTCTTCTGACTTGACAACCTCTCAATGGATGTTGGAAAAGGCAGAATGGATCCATATCCTCT
CAAACTTAAGAAATTGAGTACAACCATTTCATCAAAAAAATCATCCCGTAATTTGAATGGATTTTTAAAATCGAGAGTCA
ACATTGGAAGCTTCAGTTTTTTGCAAAATATTGGGTTAGGAAGCTCCTCAAATTTATTTGCAACAATTGAAATGTGACTG
TATTGCTTGTAAGAAGTTCTTCTTAGGAGCTCTGCAAGTTCACATGGTGACTTACCATAAAGCTATACTCTCCCATAGAC
GCAATACTTATAGCCACATCAAGGACCACATCATGTATTTTGACATAATTTTCCGTTGAACCTAACAACAACAAGAAACA
ATCTTTCAATGTTTCTAAGAGATGATACACACGCTTCCTTGATTCTTCTATGTTTTTAATCTCTGAAAAGATGTCAACGC
CCATTCCATATCTAAATAATTGTTCAGTCCAGATATTACTATCTTCCTCGAACAAGGATCAAAGCAAAAACAGGACCTGA
CTTCATTACTTTCCAAGTAATCATAGTTAAGTTTGAGAGATTGATACACATTTTTTATTATTCCTGGAATATTTATTGGT
GTTAATATTTGTAATTGTACAAGGTAATCCTCCCATGAAGGCTTGGTTTTACACTAAAGTGCTCTTGCAACTGTAATAAT
TGCAAGCGGCAACCCCTTGCATTCTTTGGCAACAACTTTTGCTATGTCAATTACAGAAGGATCATCGTCGATTGATTTAC
CAACTTTCTCCCTGAAAAGGATCCATGCTTCCTCTTCAGTTAAAGTTCCAACTTCCATGAGCTTTTGAGCTTCCATAGCT
TCACAAACATCTCAGAAACGCGTTGTCAATGTCACTTTAAAACGTTGGTTGTGGTTGCTGCATCTGGGAATACCAAGTTC
TCTAGTTCATGAAAAGCCTCCCAAACATCATCCAAGATTAGTAGAACACGACTGTTCCGAACCATTAACCTTGAGCGCAC
CTGATATCCATGATTCCAGAAAGTATCCCTCTGCGACTTCAGACCAACACCTCTTCCTATCTCACCTTGAATTCTTTTCA
AGTACGGTTGTTGACTGACAGTTACCATGACAACCTCATTATTCAAACTTCCTTGTTTCTTTTTTTGCCTGATTTTCTCA
GCCAGTATTGTCTTAACAACACCACCCATACCACATATCCCAATCATAGTGACCCCATCATCTCTCAAAGCTGCCAT
>RDC0002NLR0033 NB
TTAGTGTGAAAAAGTTTGAAGCCTCAACTCTTGCAACAAGGGAAATAAGGGCTCATTAGTCATGATTTCTTCTCCTTGTT
GTTCCTCTTCTGTGATCACTTCTTCCATTGATTGACAACCATCTATCTTTAGTATTCGGAGATTAAAAACACCTCTAGAC
ACTGATGGAGACATAATGTTTCTCAATTTTTCACAATTTGATACATACAATGATTCAAGCTTGCTGAAGTAGGCTATTGG
AAGTTGGTGAGATTATAAAGCACTTATGCTATTAGCTCCATCGATAGATAGCTCTTCCAGACTGAGACAAGAAACCTGCA
AATTTATAAATTAGTTATCATTTTTTGTTGTTGAAATGATAGATCACATAGAGCAGTAGAACAATATATTTTCATCAAAA
AGAGGATTTGAGTGAGTGATGGAGTTGTTGGTTGTAGGCAAGAAATTTTGAAACTCTGGCAACTCAAAGAAATTCATTTC
CCGTAACGGAGGGAACTCAATGCCCTCAACACTGTCACTGCAAAAGTGAGTGAGGCATTCAAGAGAATGAAGGTCCAACT
CATATAAATTAGGGAACTTGATTACTTCACAAGTCCTCCGTGAGATCTCCTCTTCCTCATCATTAGGGGAAACTACAATC
CAACTCCCTCCAGCCAAGGACACGCAAAAAGCATATTGTAGACCACGGCAACGGCTTACCTCCAGTCTTTTGAGTTCAGG
GAATGGAATATTATTCTGACATTGGATCTTTAATAAATGTGTCAATGAATCACAATCATCCAGGCAGAGATATTTCACAA
TCTGAAATTCAACCAGCTGCAACTCTGTCAGCACATTCTTGGAGCCCTTTCCAGTTGAATATACATTTTTGCTCTTCCTA
AGCTTGTGGCAGATCCGATCACCCAACTTAGTGACCTCTAAAGAAATATTCTTATCGTAATCATCTATGGTTGAAGTCGT
TCTGTAAACTCTACCCAATGTAAGAGCGTAACGTGTCAACTTGGAGGAAAGGCCCAAGTTACTGTAGATCACATCTCTGG
AACATTTACTTAATGTCGGTGCAGTCAATCTCGATAAAGATTCCAGCTCACTTAAGGTGGAGTAACTAAAATGTGCTACT
CTCACCATATGTAGTTCCTCCAATCGTACTAGTCTTGATAAGACACGTGGTGAAATCCTTTCAAGTTCTACTTGCTTATA
ATTCCACAGCTCTAACAAAATTAGATTTGTTAATTTTCCTATCTCCACTGGCAACTCCTTTGACTGAGAATCCTTGATGA
CGAGAATTTTTAAAGTGACAAGTTCCCCTATAACGATATGTCATCCAACCTTAATTTACTTAGACACAACGTCCTCAGAC
TTGAAAACCTCTAAATGGATCCTGGAAGAGTCCAAATTGACTCCTTATATCAGTCTCCCCTCATGCTTAAACATTGAGTT
TACTCATGCCATAAAAAATCGTTCTGTAATTTGAATGGCTTTTCAAAACAGAGTTTTAACATTAGAAGCTTCAGTTTTGG
GCAAAAGATTGGTTTAGGAAGCTCATCAAATTTATTTGCAACAATTGAAATGTGACTGAAATGCTCATAAGAAATTCTTC
TTGTGAGCTCTTCCGAGTTCACATTATGACTTACCATAAAGATTTGCTCTCCTTCAGGCGCAATATATATGGCCACATCA
CGGACCACATCATGTATTTTGACATAATCTTTTTCTGAACCTTGGGATAACAAGAAACAACCTTTCAGTGTTTCTAATAA
AAGGCACACTCTATTTCTTGCATTTCAAAATTTTCTATTTCTGAAAATATGCCAAGTCTCATTACATATCTAAGTAATTC
TTCAGTCCAAATATCACTATCTTCCTTGAACAAAGAACAAAGCAAAAAGAGGTATCCGGCTTCTTCACTTTCCAAGTGAT
CAGAGCTTAGCCTCACCTTTATGTGCACTTCAAGAATATTTCTTGTTTTTTGCATCACGTAATTGTTTAAGGGCATCCTC
CCAAGAATATCTTACTCTGAATTCTTTTGAAGTCTTGTTGTTGACTGACAGTTACCATGACAACATCATTGAACCACCTA
TCTTGTTTCTTCCTTGCTCTTATTTTCTCAGTCAGTGTTGTCTTACCAACACCACCCACTCAACATATCCCAACCAT
>Solyc04g005540 CC-NB-LRR
CCTCTGTTAAACATCCTTTTTTTTCATTGAATTGAAGAAGAACTTGTGATTTTCATCTGATCCTGCCTTTGCTTCCTTGT
AAATTTAGTCAATAGCTATGGAATTCTTATCTATTTTTGTGGAAAAACTAACTGATTGCTTGATCCAGCCAGTTGCGCGG
CAGATTGGTTATTTCTACTACTACAAGAGAAACATGAGATGTATGGATAAAGAATGTGAGAAGCTGAAGAATATCAGAAT
GACAATGCAGCGAAAAGCGGAAGATGCCAGGAGAAACTTACAAGACATTTCACCTAATGGCAAGGTTTGGTTAACTAGTG
TTGATACAACTACTGCAGATGTGGAAGGCGTGATGCGAGGTGTAGCTGAGGTTGAAAGGGGTTGCTTCTATGGTGTGTGC
CCGAATTTGAAGTCACGTTACTCGATGAGTAGGAGAGCTAAGAAAATTACACTGGAGTTGATTGAACTTCAAAATGAAAG
CAATAAGCCTGATGTTTTGTCATTTGATCATCCAGTCGAAAGTGAACCTGAGGCTATGTGTAGTAACAATGTTGAGGAGT
TTGAGTCCAGAAAATTGAAGGAGGATGAGGTCATGGCAGCTTTGAGAGATGACGAGGTTGCTATTATTGGGATATGTGGT
ATGGGTGGAGTTGGTAAGACAACACTGACTGAGAAAATCAGACAAATGGCGAAAAAAGAAAGGTTGTTTAAAGATGTTGT
CATGGTAATTGTCAGTCAACAAATAGACTTTAAAAGAATTCAGGATGAGATTGCAGGAGGAGTTGGGCTGACATTAGAAG
GGGATGATTTGTGGAGTCGTGGAGATCTGCTGCGTACAAGGTTAATGGATCAGAACAGTCGCATCCTTATAATCTTGGAT
GATGTTTGGAAGGCTCTTGAACTAGAGAAACTTGGAATTCCTAGTGGTAGCAACCACAAACATCGGTGCAAAGTGACATT
CACAACGCGTTTCCGACATGTTTGTGAAGCAATGGGAGCTCAGAAGATCATGGAAGTTGGAACTTTATCTGAAGAGGAAG
CATGGATCCTTTTCAGACAGAAAGTCGGTAATTCAGTCGACGATCCTTCTCTACTTGATATAGCAAAAGATGTTGCCAAA
GAATGCAAGGGGCTGCCACTTGCAATCATTACAGTTGCAGGAGCACTAAAAAAGCATAAAACCAAGCGTTCGTGGGACTA
TGCCCTTGAAGAATTACGCGGTGCAGAAACAATAAATATCCCTGAAGTGCACACAGAGGTGTATAAACCTCTGAGGCTAA
GCTATGAATACTTGGGAATTAATGAAGCTAAGTACCTCTTTTTGCTTTGTTCCTTGTTTGAGGAAGATAGTAATATCTGT
CCTGAAGAATTACTTAGATATGGAATGGGGCTTCACATCTTTCCAGGAATCAAAAATTTGGAACATGCAAGAAATAAGGT
GTGTTATCTGTTGGAAATATTGAAAGATTGTTTCTTGTTATCCCAAGGTTCAGAAAAAAATTGTGTCAAGATGCATGATG
TGGTCCGTGATGTGGCTATATATATTGCATCTGAGGGAAAGGACATATTTATGGTAAGTCATGATATGAACTCAGAATTG
TTCCCAAGAAAAGACTCTTACGAGCAATATAGCCACATGTCAATTGTTGCAAATAAATTTGATGAGCATCCTAGTCCAAT
ATTTTGCCCAAAACTGAAGCTTCTAATGTTGAAACTTTGTTTTGAAGAAGAACCAATCAAATTACAGGATGATTTTTTTG
ATGGAATGAGTAAACTCGATGTCTTAAGCTGTAGGACATACAGTTATTGTTACACCAGTCTACCTTTTCCAGCATCCATT
CAGAGGTTGTCAAATCTGAGGACGTTGTGTCTGAGTAATTTAAGGTTGGATGATATATCCATTATTGGGGAACTTGTCAC
TTTAGAAATTCTCAGCATAAAAGATTCTAAGTTGGGGGAGTTTCCCGTGGAGATAGGAAAACTGACCAATCTAATTATGT
TGGAGTTGCGGAATGAGGAAAAACCACTTGAAATGATTTCACCAGGGGTCTTATCAAGATTAGTTCGATTGGAAGAACTA
CATGTGGTGGGAGTAGAACATTGTAGTTACTCCAACTTAAGGGAGCTGGAATCGTTATCGAGATTGACTTCACTGACATT
AAGTGAATGTTCCGGGGATGTGATCTACAGTAACTTGGGTCTTTCCTCCAAGTTGATACGGTACACTCTTACAGTGGGTA
GAGCTCTTACAGTGGGTAGAGCTTACAAAGCGACTTCAAGCATGGACAATTACGACAAGAATATTGCTTTAAAGGTCACT
GAGACTGCCCCATTGGGTGATTGGATCCGCCACATGTTGAGGACGAGCGAACATGTAGATTCAACCGGAGAGGGCTCCAA
GAACGTGTTGGCTGAGTTGCAGCTGGATGAATTTCAGAATGTGAAATATCTCGGCCTGAAACACTTTGATTCATTAGTAC
ATATCCACTGTCAAAATAATATTTCATTCCCCAAACTTGAAAGACTGGAGGTAAGAAAGTGTCGTTGTCTACAGTATGTT
TTTTGTGTGTCCTTGGCTGGAGGGAGTTTGAAAGTAGCCTGCCCTGATGATGAGGAAGAGGAGATCTCTCGGAGGACACG
TGAAGTAATCAAGTTCCCCAATTTATATGATTTGAACCTTCAATCTCTGGAATGCCTCACTCACTTTTGCAATGACACTG
TTGAGGGCATTGAGTTCCCTCGGTTGCGGAAAATGCACTTCAGTAGCTTACCAGAGTTCCAAAATTTCTGGCATACAGCC
AACAACTCTATCACTGACTCAAATCCTCTTTTTGATGAAAAGGTTCCCTTCTAATGCTCTACATGTGACCTATCATGAAA
AAAAGAAAAACTTTTATGAATTAAAAGCTACCTTTTACTTGAGCATTAGAGATATTTACTTACACAAAATCAAGTTCATA
ATCAAATAGATATTTATAAATTGTATATTTGCAGGTTTCTTGTCCCAACCTGGAAGATCTGTATATCGATAGGGCTGACA
GCATAACTGCTCTCTGGTCTCACCAACTTCCAACTACCTACTTCAGTAAACTTGTAAAATTCGAAGTAGATGGTTGCGGA
AAATTGACAAACTTGATGTCTCCATCAGTGGCCAGAGGTCTCCTGAATCTCCGGAAACTAAAGATAGAAAATTGTGAGTC
AATGGAAGAAGTGATCACAGAAGAGGAACAACAAGGAGAAGAAATCATGAGTAATGAGCCTTTATTCCCCCTGTTGGAAC
AGCTGAACCTTTACAATCTGCCAAAGCTGGGGCACTTCTTTCTAGCGAAGCGTGGTCTTGAATTTCCATTTCTCAGGGAT
GTGTGCATTCATAACTGCTCTGAAATGAAGGCGTTTGTCCAACAGGGAATATATGTGAGTACACCGAGTCTCGAAAGTGT
AAACAATGATGATGAGGTGAAAGTGGTTGATCTCAATAAAGCGATGTTCAATTCTAAGGTTTGTCTTGTGCCTCTAGTTG
TTTAACTAATTACTGCTTTCTTTCCGCTTTAACTAGTAAATAGTAATAGTTATTTCTGTTTGTCACTTAAAGCAACTTTT
TTTAGTTTTTACTTGTTGTTACTATGATGTAAGATGAGAATATGGTTCAATTTTGGATTTGTACTTTAAGCTATATTGAT
TTTCCATCCCTTATATAAAACACAAGGCCTCAACATTCGCAGGTTTCGTGTCCCAGACTGGAAAAGCTACAACTCTTTTG
TGCTCATAGTATAACTGCTCTATGCTCTCATCAACTTCCAACAGGCTACTTTAGCAAACTTGAAGCGTTGCATGTATCGT
TTTGTGGAAATTTGAGAAACTTGATGTCTTCATCAGTGGCCAGGGGTGTTTTGAATCTCCAAATTCTACATATAGGATAT
TGCGAGTTGATGGAAGAAGTGATCACAAAAGAGGAACAAGGAGAAGAAATTATGACAAATGAGCCCTTATTTCCCCTGTT
GGAAGAGTTGAGGCTTCAAAGCCTGCCAAAGCTGGGGCATTTCTTTCTCGCTATGCACGCTCTTGAATTTCCATTTCTCA
GAGAAGTGTCGATTCATGAATGCCCTGATATAAAGACGTTTGTCCAACAGGGATCTGTGAGTACACCGAGTCTCGGAAGT
TTGAACAATGATGATGAGGTGAAAGTAGTTGATCTCAATAAAGTGATGTTCAATTTTAAGGTTTGTCTTGTGCCTCTAGC
TGTATAACTAATTACGATATATATTTTTGTCATGCACTAATACCTTTTTTCTAAAATCTTGGCTAAACACCTCAACTAGC
TAAAATAAGCACTTTTGGCTTCTCAACTTATCAATTACTGTTTTCTTCGTACGTGTTCGCTTTTGATTGAGATCAACAGA
TGAACATGCTTTAAGTATTCTTAATTGTGCCATTTAGTTGTAGTATGACATTATTCTAAAATACCATCAGTAGTCATTTG
TGTGAAACTGGAAGGAAAATACTTTGTTAGAAGTTGGAGAAAATTTATGCACAAAGTCTTATTTCTGTGAAACTACAAGG
GGAATAGTTTGTTAAAAGTTGGAGAAAAGATATGCATAGAGTCTGATGTTTGAGTGCTTGGTAAGTGTTGCAGAATGAAC
GTAGACAATATAGATAGAGGATTTGTAGGGATATCTTTTATTTCTTTCCTTAGCTAGCACCAATGTACATTTTGGAATGA
AATATCAAGTCATTTTCCATACCTTGTCTATTACATGTTATCGTAGTCAGGTCCATGCTACAGTTGGGCCAGTGCGTGAA
GGTAGGTGTTAGAGTGGGGTAGAATCCCATATTGATTGGGGATGGAATGGTGGTCGGCTTATATGGATTTGGACGATCCT
CATGTCATCAACGTTTGTAGGTTACTTGTCCCAGTCTGGAAGAGCTATGTATCTGGATGGCTCACAACATAACTGCTCTA
TGCTCTCACCAACTTCCAACTGCCTACTTTAGCAAACTTGAAAGTTTGGATGTATCGACTTGTGGAAAATTGAGAAACTT
GATGTCTCCATTACTGGCTAGAGGTGTTTTGAATCTCCGAATACTAAAGATACAAGACTGTCAATCAATGGAAGAAGTCA
TCACAGAAGAGGAACAAGGAGAAAATATGACTAATGGGCCCTTATTTCCCCGGTTAGAACAGCTGGATCTTTACGATCTG
CCAAAGCTGGGGCATTTCTTTCAGACGAAGCATGCTCTTGAATTTCCATTTCTCAGGAAAGTGTTTATTTATAGCTGCCC
TTCAATGAAGACGTTTGGCCTCGGTTCTGTGAGCACACCGAGTCTCGAAAGTGTGAACTATGATGATGAGGTGAAAGTAG
ATGATCTGAATACATGGATACAACAGATGTTCAATTCTAAGGTTTGTCTTGTGCTGCGAGCTGTATAAATTAATTAACTC
TAGTGCTCTCTTTACGTCTTAACTAGTACTCCATTTCATAGTTGCAATAGTAATATTGAGATACTTATAATTTATGTTTG
TTCAAGTATATATTGTACTTTTATATATTGTACTTTCATCTATGTTCTTTTCCAATCTCTACTCTCAGGAAGAAGATGTA
AGTGATGACTGTGAATATGAAAAAGACGTTACTGACGGTAATGAATCTGAAGAAGATTTAAGTGATGGCTGTAAATCTGA
ACAAGATGTAAGTGATGGCAGTGAATCTGAATCTTCAGTCCAGTGAAGGCAGAAGCTAGCATGTTGTCGATGAATCCAAA
GCTATGAAGGTAATAAGTTCTCGATGGAATAGTTTAAGTGTGACAAGTGAAGCTCGAAGACCTATATATGCTCGTTATGG
AAGCAGAGATGTATACCTGTAACTTTATTAGTAATATCTAGTAATTCCTTGACTGTGAACACAAGTATTATTTTTGATAT
CACTGTAGGATTCTATAAACTTTAAATTTTGAATCCGACTATATGTTGTTCATTCTTCTTTCATTTATATTTAACAGCTA
ATATGTTGCTTTATTTTCTCATGTAATCTTGCATTCTGTGTCGTTTTGAAAGATTT
>Solyc04g005550 CC-NB-LRR
ATGGAATTCTTAGCTATTTTTGTCGAAAAACTCACTGATAGCTTGATCCAGCCAGTTGCGCGAGGGATTGGATATTTCTA
TTACTACAAGAGAAACATGACATCTCTGGATGAAGAATCTCAGAAGCTGGAGAATCTCAGGAGTGGCGTGCAGGAAAGAG
CGGAGGCTGCCAGGAAAAACTTACAAGTCATTTCACACACTGTTGAGGATTGGTTAACTAGTGTTGATACTACTACTGCA
GATGCGGCAATTGTAACGCGACGAGGTAGAAATGGGGTTAAAAGTGGCTGCTTCTATGGTTGCTGTCCAAACTTGAAGTC
ACGTTACTTGTTGAGCAGGAGAGCTAAGAAAATTACACTGAAGGCGATTGAACTTAGAAATGAAGCCAACAAGTATGATG
TTTTCAGCTATCCTGTACCACATGTTGAAGCTGAAGCCATGGTTAGTAACAGTGGTGAGGCGTTTGACTCCAGAAAAGTG
AAAGAGGATGAGGTCATCGCAGCTTTGAGAGATGATGCTGTCACCATGATTGGGATATGTGGTATGGGTGGTGTTGGGAA
GACAACATTGGCTGAGAAAATCAGACAAAGGGCAAAACTAGAAAAGTTGTTTGATGATGTTGTCATGGTAACAGTTGGTC
AGCAACCGGACTTTAAAAGAATTCAGGGTGAGATTGCAGAAGGAGTCGGTCTAACATTGGAAGGGGATAATTTATGGAGT
CGTGGAGATCGACTGCGTTTAAGGTTAAAAGGACAGGACAATATCCTTATAATCTTTGATGATGTCTGGGAGGCTCTTCA
TGATCTAGAGAAACTTGGAATTCCTACTGGTAGAAACCACAAACATCGGTGCAAAGTGACATTCACAACGCGTTTCCGAC
ATGTTTGTGAATCAATGGAAGCTCAGAAGATCATGGAAGTTGGAACCTTATCTGAGGAGGAAGCATGGAACCTTTTCAGG
CAGAAAGCCGGTAACTCAGTTGTCGATCCTTCTCTACTTGACATAGCAAAAGATGTTGCAAAAGAATGCAAGGGGTTGCC
GCTTGCAATTGTTACAGTTGCAGGAGCACTAAAGCTTAAAACTAAGCCTTCGTGGGAGGATGCCCTCAAACAATTACGCA
ATGCAGAAACAAGAAATATCCCTGATGTGCACACAAAGGTGTATAGACCTCTGAGGCTAAGCTATGATCACTTGGAAAGT
GATGAAGCCAGGTACATCTTTTTGCTTTGTTCTTTGTTTGAGGAAGATAGTGATATTTCGACTGAAGAATTACTTAGATA
TGGAATGGGGCTTGGCATCTTTTTGGAAATTAAAAATATAGAAGGAGCAAGAAATAGAGTGTGTCATCTGTTAGAAACAC
TGAAAGATCGTTTCTTGTTATCCCAAGGTTCAAACAGAAATTCTGTCAAAATGCATGATGTAGTTCGTGATGTGGCTATA
TATATTGCGTCTGAGGGAAAGCATATATTTATGGTAAGTCATGATGTGAACTCAGAAGAGTTCCCAAGAAAAGATTCTTA
CGAGCAATATAGTCACGTCTCAATTGTTGCAAATAAATTTGATGAGCATCCTAGCCCAATAATTGGCCCAAATTTGAAGC
TTCTAATGTTGAAACTCTATTTTAAAGAGCCAATCAAATTACAAGACGATTTTTTTGATGGGATGAGTAAACTCAATGTC
TTAAGCCTGAGTGGATATGAGTACTCCGTTTGGCCTTTTCCAGTATCCATTCAGAGGTTGTCGAATCTGAGGACGTTGTG
TCTGAGTAATTTAAGGTTGGAGGACATATCCATTATTGGTCAACTTGTCACTTTAGAGATTCTTAGCATAAGAGATTCTC
AGTTAGAGGAGCTGCCCAAGGAGATAGGTAAATTGACTAATCTAATCATGTTAGAGTTGCGGAATGAGAAAAAACCACTG
GAAATGATTTCACCAGGGGTCTTATCAAGACTAGTTCGATTGGAGGAACTACATATAATGAATGTAAGAAATTGTAGTTA
CTCCACCTTGAAGGAACTAGAATCCTTATCGAGATTGACTGCACTGACATTAAGTGAATGTTCCGGAGATGTGATCTACA
GTAACATGGGCCTTACCTCCAAGTTGACACAGTTTGCAATTACAGTGGGTAAAGCTTACAGAGCGACTCCAAGCATGGAT
GATTACGACAAGAATATTTCTTTAGAGGTCACCGAGACTGCCCCATTAGGTGATTGGATCCGCCACCTGTTGAGCAAGAG
CGAACTTGTACATTCAACCGGAGAGGGAACCAAGAACGTGCTGGCCGAGTTGCAGCTGGATGAATTTCAGAATGTGAAAT
ATCTCTGCCTGAAATCTTTTGATTCATTGACACATATCCAATGTCAGAATAATGTTTCATTTCCCAAACTCGAAAAACTG
GAGGTTAGAAAGTGTCGTAGTCTACAATATGTTTTTTTTGTGTCCTTGGCTGGAGAAAGTTCAACAGTAGCGTGCCTTGA
TGATGAAGAAGGCGAGATCTCTCGGAGAACACATGAAGTAATCAAGTTCCCTAACTTATATGATTTGAACCTTGTATCTC
TCAAAGGCTTCTCTCACTTTTGCAATGACACTGTTGATGGCATAGAGTTCCCTCGGTTACGAAACATGAACTTCATGGAC
TTACCTGAGTTCAAAAATTTCTGGCCTACAGCCAACAACTTCATCCTTGGCTCAAATCCTCTTTTTGATGAAAAGGTCTG
CTTCTACTGCTCTAGTGCAGGATCTAATTTATTTTTTTTAATCAATAAAGCTAGTTTCTTTGATATGCGAGTCATTGATC
CACACGATATTAACTCATTCTTTTGCAGGTTTCTTGTCCCAACCTGGAAAAGCTTCAACTCATTAGAGCTAACAACATAA
GTTCTCTATGCTCTCACCTACTTCCAACTGCCTACTTCGGCAAACTTGTAAAACTGAAAGTAGATAGTTGTGGAAAACTG
AGAAACTTGATGTCTCCATCAGTGGCCAGAGGTCTTCTGAATCTCCGGAAACTAAAGATAGAAAATTGTGAGTCGATAAA
AGAAGTGATCACAGAAGAGGAACTACAAGGAGAAGAAATCATGACTAGTGAGCCCTTATTCCCTCTGTTGGAACATCTGA
ACCTTGACAATCTGCCAAAGCTGGAGCATTTCTTTCGGACGAAACATGCTCTTGAATTTCAATCTCTCAGGGAATTGTGG
ATTCATCACTGCCCTGAAATAAAGACATTTGTCCAACAGGGATCTGTGAGTACACCGAGTCTCGAAAGTGTGAACAATGA
TGATGAGGTGAAAGTAGACGATCTCAATAAAGCGATGTTCAATTCTAAGGTTTGTCTTGTGCTGCTAGCTGTATAACTAA
TTACTAATATGGACTTGGGTAATTCTCCCCTCTTGAGTTAGCTTTTGGGGTTGAGTTAGACCCATGTGTCGTATATATCT
TTGCAATTTCCTTACCAGATTCTCCATTTCCGCTACCTGATCTTTCATTTTCATACTGAATTCTACATTGCTGCTCTTTC
AGCTTCCAAAGTTACTGCTTTTCTACCCAATAATTAAACTAAATGGAGTCGACGTTTGCAGGTTTCTTGTCCCAGTCTGG
TGGATCTAGTAGTCGTTGGGGTTAACAGCATAACTGCCCTATGCTCTCACCAACTCTCAACTGCCTACTTTAGCAAAGTT
GAAACGGTGTACATTGAGAATTGTGGAAAATTGAGAAACTTGACGTCTCCATCAGTAGCCAGAGGTCTTCTGAATCTTCA
AGTATTAACTATAGAAGCCTGCCAATCAATAGAAGAAGTGATCACAGAAGAGGAACATCGTCAAGGCGAAGAAATCATGA
CTAATGAGCCTTTATTTCCCCTATTGGAAGAGCTTGTGCTTTGCAAGCTGCCTAAGCTGAGACATTTCTTTCTCGCAAAG
CATGCTCTTGAATTTCCATTTCTCAGAGTAGTATGGATTAATAGTTGCCCTGAAATGGAGACGTTTGTCCGACAGGGAAT
ATTTGTTAGTACACCCCAACTCAAATGGATGAACAATGACGTTGAGATGAAAGTAGATGATCTGAATAAATGGATACAAC
AGACGTTCAATTCTAAGGTTTGTTTTGTGCCGTTAGCTGTATAACTAATTAACTCCAGCGCTCTATTTCCGTATTAACTA
GTACTCCACTCTCTTCTCTGTTCCCAGGAACAAAATGCTAGCCAAGGCACTACCGATGGCTACCAATATGAAGCTGGAGA
TGTCGACAAATCTGAAGCTACTGATGGCGATGAATCTGAAACTAGCTCGAACATCGCATGA
>Solyc04g007030 CC-NB-LRR
GGCATGTCAATAACACTGCATATTTCACGATTCAAACTAGTATTGCAAAAGAAACTTACAATAGATTATTTACACAAATG
AAAACAAAGCAAATACAACCATAACAAAATAGGATAAGATGCAAAACAGTTATTTGTCTGTGGCTTCCACACAAAGGGGG
AACTCGAAATGCAACAGAGTTAGCCTTATTTGAAATACTCTCCGCTAGCTATTTGTGTGATGATCCCTGGCTTGCTTTGA
GAAAGCTCAATCTCAAAGTTCTCTCCTGCAGAAGAAGAGGAAAATTAAGTTTTAGTAACTGGAACAAGGAGAGGAAGATT
GTGGCGGATAAACAAATGAATTCGACTGACCTTTCAACTTCACTGTGATCAGCATCACGAGGGAATATGCTGCACTTGAA
TTTTTCGTCTTTAGATTTCTTACGTTCCAGTATATCTTTTGCAGATTTGACCGCTTTGATTGTGTTCTCCAACTTCATCT
CGCGAAGATTAGGTATATCAGCCAGCTCAACTGGTACAGCGTTGAGCTTATCACAAGAGACAAGAACAAGGTTCCTAAGG
ATGGGGTAGTTAAGATTAGACGCCTCCCAAGTTTCTAATTCTGCCCTCTCGATCCACAATACCCGGAGTTTGCAAAAACC
TCCCAACTCCGGCTTCCAAGTATCACCCACGAATGCATTTTCTTTCAACTTTAGAACCTCAAGGGATTCCAATTGCCCTA
ATTTTTCTGCCTCACTCCATGAAAACCTTGTGTTTCTCAAAGTTAACTTCTTCACAGTACGTACAAGTCTGAAGAATGTT
GCAGGAAGTTGAACTGTTTTATTCATGTAATGAGGAACATCATTCAACAGTTTTAAATGTTCCAGGCGCTTAAGCTCTTC
AAGATTGTTGATACCACCCTTGTAAGCACCAAGAAAAGCCTCCATTTGCCCTCGAATGCTCAATTTTTTCACATTACACG
CCTTTGCTAGCACTTGTTCCTCGCAACTTTCTGGTGCAACCATGGAAAGAGTTTGTAGACAAGAAGGTTTACCTGTCGTG
GTAGTCGGGGATGGCAATTTTGCAGGTATGTTGGTGTGGAGATGCCTCAACTGTAACAAGTTCCATAGGTCTGCTTTTAC
GTCAAGAGTGGGCTCTGAGGTACTTGTATTGATTATAAGAGTTTGTAAATTCCAGAAATTACCAAAGGGCGGAGGAAGGG
CCTTAATGTCACCCGAGATAGCAATATACCTCAAATGAAATAATTGGTTGAAGTATGGGGAGAATTTAAAATTGATAGAT
TCAACATCCACGACTCTAATAAGTGGAAATGCATTGTGAATGAATTTGGTTTCCATAGTAGACAAGTTGATTGGCTTTTG
TTTTGAGGAAAAACAATAGAAAGATCTTACATGTTCTGCAAAAGGTTTTGTGGAGAGAAATTCAGAGATATCAGATGGTT
GAATAGACAATCTACGGCAAGCATCTAAGTCCTGTATAGAACGAAGATAGTTATGATGATCAGGTGTTGGACGTACATGT
TGAAAAAGCCATTTCTTACTAGCTTCGTCTCTGCAAAACTCATGCAATAGGTCGTGAAGACGACATGTTTTTATTTGACC
ATCAGACCTCTTTTGGGACAATATCACTAAATTCCTTTGAACGAGATGGTTCAGATAAAACTCTGCTATCTCCTCAAGAG
TGTATGGCGACTGTTGGGGCTTTATCAACCCTTCCGCTATCCACAAACGAATCAATTTCCAGGCAGGGATATCAAATCCC
TGAGGAAAGACACCACAGTATAAAAAGCACGTCTGCACGTCTTGAGGCAGATGATTGTAACTCATCTCTACAAATACACC
ACGATATTTATCCTCTTCATCATAAAGATGATATAATTGTGACAAATTCTTGTCAACCCTTTCCCAGTATCTTCTGTCTG
TAAGACCTCTTAATATTCCTGCAATCAGCACTATTTGAAGTGGTATTCCGTTGCATTTATGTGCAATGCTTTGTCCAAGT
TCAACAAACTCAACAGGACATGAGTTTCCATTGCCAAAAGCTCTATTTACCAACAATTCAAAACTTTGTTCTGCATGCAA
TGGTTTCATATAATAAGGACCTGGATTAGCATAGGAAGCCAGATTCGCGTGACGCGTTGTCATCATGATCCGATGCCCCT
TATTGTTTCCCGGCAAAACTCTCTTTACAACATCAACAACTTCTGCTTCCCACACATCATCTAAAACAATAAGACATCTC
CCTCCTCTGTCTCGTATCGCATCTCTTATTGCCTTACCTAATGCATCCACATCCCCATTCATGACATCTTCTTCTATGCT
TTTTTCGAAGCATTTCAGAATCCGAACACAAGTATCCTTTATTTTGTATTCGCGACCAACATAAACCCAAACAATGCTGA
AAAATTCATATGAAAACTCAAATTCATTGTAGATTTTTCTTGCTAGTGTGCTTTTTCCAAGTCCGGGCATACCCACCACT
GGGATAATATCCAGACAGTTCGGTCCTTCAACAAGTCGTTTCATCACTTGCTGAGCTTCCTCATCAAAACCCACCACTTC
ATCATCCTCACCCTTTTCCATCAAAAAAAAATTAATACAATAAATATGTAATTTCATTATAGCTTATAAACACCTCTTAT
GGTGATATTAGTTGTCATTTCTATCCACTTATAAAGTTGTTCCTATGATTACTACTTTAATCATAAAAAAGTTACTGTTT
CTATTTTACGAAGAATGATTTAGTTTGACTTGAAAAAATAGAATAACAGTCGGTAATAAACTAAAGAAGTGTAAAAAACA
CACCTAAACTATTCACTTTTTTTTGAGTTTAATACTTAAACTATTGAATGTGTGACTTTAATATCTAAACTATCAACTTT
TTGGTTTGAGAAACATATCTTAGTGGTGTGTGTAGTGCATTTTCTCTTTTATATGAAAAAATTTTGACACGTGGCATTTC
ACATAGATAAAATATTTTATCTAGGTGAAAATTAAATTATTTTCTTATCTCACTCCACTACCTCCTCCACGTATCCCCTC
CCCCGTGACAATCCCATCTTTTTCTAAAAAAATATATATATTTATAAAATATTTTTAAAATTTTTATATTTCATCCTTCC
CCTTCCCCCTCCCGATAAAAATTGATATTATTTTATTTAAAAAAAATCTACCCCATCCTATTTTATTTTTCGCTCCTAAT
TTTTATTTTTTTACGTTTTTCTTATTTTGTGTTAGATATGCATGTACATATATTTTTAGAAAAAAATTCTACTAGTGTAC
CAAATATAACATAAACAATTCTTGTGGCATCAAGTAAAAAATATTATCTATATATATATATACCTAAACACTGGGGAAAA
AATTGAAAGCGGAGAGTTAAGTGGGATGGGTAGAATTATATTTTTAAGAAAATAAAATAATATCTAAATTAGTATTTGAT
GAGGTGGAGGAGATGAAGTAAAAAATGAAATAATTTTATAAAAGAAATTTTAAGAAAATAAAAAACTTTAAAAAATGGTA
TGGGTAAGAAAAATATTTTACATTTTATTTTATAAAGAAAATGTTTTTTTATAATAGTTTTTTTAATTTTTAATTTTAAC
TAATACTAATAATTTATTTATTTTTTGTCAAAGTTGAGTAATTTGTTCATGTGGAGTGTGATGTGGAAATTATTTAAAAT
AAAAGAGAGAGAGTTTATTACATATACCATGATGAGAGATGTGTGTTTCTCAAACTAAAAAGTAATAGTCTAGATATGAA
ACTCAAATTTTCAATAATTTAGATATGAAACTAAAAAAAAAAAGGTATAGTTTAAGTTGTGCTTTTTGACACGTATTTCT
TAACTAAAACTTCAACTTATTTCAAAAAGTGTTAATTTATATATGTATATTTATAAAACTAAAATTTAACTCAATACATA
ATATAATTTTTTAATGAAAGAGAATCGAACGAGAAGGTATGTCTGCTATGGTGGATGAAAATCGTTGAGGCTGTTCAAGA
AAATTATTGTTAGTTAATTGTTTTTTTGCCTTCTTTATTAATTAATATCAAGGTCAATACAGCAAAAAAATGTAATTTTA
TAGGAAAAATAAAAAGGAAAATGTTATCTGGGGCATCTTTATGTTTCCATGGAAAGTGAAGAACATTTTTTTTTTTGCTA
CATCACTATTTTATGCTTAATAATATATATATTTTAAATATTTTAAGTGTTCAATGGGATATTAATACTAATTAAGATAT
CTAAATGAAATATATAAACAATTTTAAAAAATTATATAAGAGTACTAATACACACGGTAGAAATTAAAGAAATACTTCCT
CTGTCTCTATTTTCAAGAAGTTTAAATGAGGATTTATCAAAATGGACAAGTAAATAGAAACAAAGAAAAGAAGTACTTTT
ATATAATATTAAACATAAATGAGTAAATAAATACCTGGGTTATTCGTTGGGTTATTTTAGGAATGTGAACAGTTATGTTA
GTGGTAAAAGCTTGTTTATTATTTTGATGGAATATCTTGAGATCGTCATTGATTTTTCTGATTTGAATTGCAAAATCGCT
AATTATTGTGCTATGAAATCTTTTGGCTATACTCCCTTGTTGGTGTAGCTTTGCTTGAACCAAAAATTTATCAGTTAAAT
CCTCAACTCTGTGTATAATTATTTGAACCTCCTTCACCATTGAAGTATCGTTATCGTTTTGGAATTTACAAGCATCGTCA
ACCAACACTTTGAGGCGTTGAACTTCTTCTAACAGACTGTTGAATTCATCGTCTAATCCATGAATCAGATTTATATGATC
ACTTAACAGCTGCAACAAGTTCTCCAACAGAAAGTTCACCGCTGCATCTGCCATATCTAGAATCAATCA
>Solyc04g007050 CC-NB-LRR
TTTATAGGTATAATAGAAGGTGGTAGTATATTTAGACAGACCAATACAAGGCTACTTGTTCATAAATTATAAAGTTGCTA
ACTATGGCAGATGTAGTAATGAATTTGCTTGTGGAGAGCTTGTTTCAAGTAATAAGTGATAAAATAGAGGCGATTGGAGG
TGCAAAGGATGAGTTGAAGAATCTGTTGCAAGACATTAACACACTGAAAGCATTTCTGAAGGATAATGATGAACAAGCTG
AGAGCAACAGCAATTTGTGGAAGATATTTGTGAAGAATATTCGAACACAAGCGTATAAAGCTGATGATGTTATTGACAAA
TTTGTACTTGAGACCAAACTGGATGAAGAAAAAAGTATATGGGAATGGCTTTTTGATTTCTGTAGCCATATGAAAAGAGT
TGAAAATCTTGCAAACAGTATCAAAGATATACGTGACAGCGTCAGGACGATTCGACAAGAAAATCCACAGATTTTCCAGC
CCAACAGAACCATAAATCTTCCAACAACACTTGCAAGGGAGCCTCAGGTACTAAATTTTATCATATCAAATGAGATTTTT
CCTTTTCACAATATTATACAAACCGCTGTTTGTTAATTATTTGTGAAAGGGGAAACATACTTAGTTTCGTTATTATGAAT
TGATATATCCATCGTTATTATTCAGAAATAAACCTTTTTATTCTAATAGAAGTAATCTTAAATTATTTTTTGTTTAATTT
TCTAATCAAAAGAATAAAAGGTACATTTAATCCTCCACACACGTTTTTTTTACTTTATTAATCCAACTATTAATTTGAAT
TTATTATTTTGATGGTTAATTTTTTTTTTACTTATTTTTCTTGTAGAATTCATTATGGATGCTCCAATTTTTTTTGTATA
TAAACTAAATTACAATACAGTAAAAAAAAAAGCTTAATTATTTTTCTCTTTTTTTCATTCACACTCATTTTTTTTATGTT
TCTTTTTAATGAATGAAAGAAAGAAAAATGAAACAAGAATAAAAAAACTTAAGTAATACATAAATAAAAGAGTCCAAAAA
ATAATTTATATGTGAAAAAAATCAAATACATAATTTTTTAAGAAACAAAAAATAAAAAAAGTAATTTAAAATTTATTTTA
TCATATTTGTAACAGTAAGGGTATATGTGAATCACTTTTGTAACCATAAGAGTTATATGTGAGCTAACTTTGTAACGAAA
GAGGTATATGTGAACCACTTTTGTAACAAATAAATATCAAATCTAAATGACAAAGTTGAGGATATATCAAGGACGACGAA
AGAGGTAATAGTGGTGATGGAGGAAGAAGAAGATGAAGTAGTGGAGGAGGAGGAAGAGAAGAAGGTGGTGGAAGAGTAAG
AGGAAGATGTAGTAGATGTCGAACTCCCTTAGGTTATTTTGTGTGTCTATTTCTTTAGACTTTGGACTCTCTTGTTTAAA
ATTTTGATTCCGCCACTGATGACGACAACAATAGAAGATACGGTCTTTGCGTAAATAGTAAAACTTGAGAGTTTTAAAAT
TAGTGTTATTACCATTACTCTTACTAAAAACTGTTTTTTTTTCTTCGAATTTATAGGCCTAGCCAAAGGGTCTTAAGCCA
GAAAAATAGAAAAACATTTAGTGAAAATGTTTCCTCCCTACCAAACAGACTAATATGGACTAGTGGGAGTAGGTAACGTT
GTTTTTGAACATGATGATAGTTATTGATCTCTTTTGTTATCTTGTTCTTCAAAGTTGAATTACTTGTATGGTGATTTTAG
CTAAAAGCATATGCATAAACATGACTCTTAATTTGATATCAGTTGATAACTATGATCTTTAATTTTGAATGTGCACAAGC
AGACACTTAAACTTGTATAAAATTGCTCAAAGTAGACACATTCATTCTAGATGACAATTTTGTGTATTATGTCATACTCG
TTCAATTCAATACAAATTTAAATATCTACTCGTGCTCATTTTTGTGCAAAAATGAATAGATTTTTGTGACATCATCGAAT
TCTTAATGGAGTGAGTATATATAGGATACATTCTTGGAGGTTAAAAATATGGTTGGGTTGACTGAAGAAGCAAATGAAGT
GATGAAGCGGCTTCAGATTGTTGGAGGAACAGAGGAGGTAGAATGCATAGCTATTGTGGGTATGACTGGACTTGGAAAAA
CCACACTGGCAAGAAAATTATGGAGTGATTCTCAGATTACAGATAAATTTTGCAAGAACATTTGGGTTTCTGTCGGACAG
TCGAACGATCTAAAGAATATGCTTTTTGTGATTCTCAAATCATCTACAGTACCTAATGAAGAATTTCGCTGTAATGGTGA
GAATGAATTAGCTAAATTAATAGCTAAGTTTGTGACTGAACAAGACATGAGGTGTCTCGTTGTGTTGGACAATGTGTGTG
GTAGCGGACTTGTGAATTTTTTCAAAAATGTTCTCCCAGAAAACAACAAAGGACATAGGATCTTGATGACCACTCGCCGC
AGAGATGTGGCAGCTAGTTGTGCAAGTAAGGAACCTTATCATCTCAAGTTTCTCGATGGAGAAGACAGTTTTCGGTTGCT
GGAAAAGATAGTTTTTGACAATGGAATTAGGCATAGGAAGGATGAGTTAGTAGAGGTTGGTAAGAGTATTGCAAGTAAAT
GTGGCGGATTACCACTTGCAATAGAGGTAATTGCTGGAGCTCTAAAAAAAGTTGATCAGAGCGCGTATTATTGGAAAAGG
GTAGAGAACAATTTTTGGCAGTGTGTTGTGAGAGAAAATGACACATCAAGCTGCTGGAAAATTGTGGAAGCCAGTTATGG
AAGTTTGTCCTCCGAAATGAAGGCGTGCTTCTTGTATTGCCTAGCATTTCCGAAAGGCTATGACATCCCTTTTCAGATGT
TGATTAGCTTGTGGATGGCGGAGGGGCTAATAGAGTCAAATCCAATAAATTTCTCTTCCCCTAAGGACAAAGCAGAGGAT
CATTTGATGGAGTTTGAGAATTTGAACCTTGTGACTGTGTCGAGAGAGATTACTGGTTCGATCAAAAAGATCAAATGTAA
TGAAATATTCTATGACTTCTACAGGATGGAGGTGACTAAAGAAAGTGTTTTTCAACAGCTAGGTCAAACACATGATCTTC
CATCCATAAACGATCCAGATATTTCTCGTCGATTGCATATTGAATCCTCTCATCTTTCGGATTTTATCTCCCAAAATCCT
AGTGCAGAACATGTTAGATCTTTCTTATGTTTCCCCTCGGATGATCGTGTTGCTAATGTCGACATTCAACTCATCCCGAA
AGCATTTCCACTTCTCAGGGTTCTGAAAATTGAATCAATCAACATACCCTCCTTGAAGAATCTTGACCAACTATTTCATC
TGAGGTACATTTCTATCTCAGGTAATTTCACGGAACTTCCTGCATTCTTTACTAAGTTTTGGAGTTTACAATCTATTATA
ATTAATACGTCCCACCCCACTCTCGACGTAAAAGCAAACATATGGAACATGTCAAAGTTGACGCATTTGAAGACCAACAA
ACCTTCTAAATTGCCTCTCCCTTCAACCCAAAAGGGAAAACGCTCCTCCTGCCCCCTGCAGACTCTTTCTAAGATTTCAC
CTCAAACTTGCAACAAAGACGTGCTCGGAGAGGCTTCCAACAGCCTCAAAAAATTGAGCATACAAGGGAACATAGAAGAT
ACTCTTAAAACGAACAGCGACAGATTCAGCACGTTTGAAGGGTTTCAAACTTTTGAAAAGTTTGAGTGCCTGGAAAATTT
GAAACTGATAAGTGATGTCCCTTGCCATAGTAACGCTTTTCAGCTTCCAAAAGTATTATTCAGATTTCTACTCAAGCTTA
AGAAGTTAACTTTGTCAAACACAATGTTCGATTGGAAAGAGGCGACTAAACTGGGCCAACTGCGATGCCTGGAGGTCCTA
AAGTTGGAAAAGGAGGCATTCACAGGGAGTATATGGAAGCCGGAGGAAAATGAATTTCGGAAACTGCACATCTTGTCGAT
TCATAGTGATGACCTCCATACTTGGGTGGCTTCAAAATCTCACTTCCCCGAGCTTAGGGTACTTGTTCTTAAGTGTCCTC
AGCTTGAGAGTGTGCCAGCTGAACTATCTCAGCTTCTGCAACAGAGTTAATTACTGGCCCTGAAAACATGCATGCTCTGA
AAAGCATCAATTCTTTGCTCATTTGTGTGAAGCTGATCCCAGGGCCACTCAGTGAAGTTAAAAGGTCAGTTATAAATCTG
CATTTTCCATATTACTTGTCCACTCAGTGCATATATGCGCTGAATTATGAGTCCAAATGATGTATTCACAGAGCGCTAGT
TTCAAAACTTATCTGAAAACACTACTCTCCTTTTGATTGCAGGGAAGTTTGATCAACTGGGAGCCCGGGATCATCGACAT
ATAGCTAAATAATGCTTCTTTAATATACTCATGTCACTGTGTCTCATGCATATTTTCTTGTCATCTTGTAAGATCATTAC
AAATGAAGAGAGCTTCTTGTCTTTTGTTTATTCATGTTAGTTAATAATAATAAGTCTCTTTATGATT
>Solyc04g007060 CC-NB-LRR
CGTTCATATATGCTGCAACTATCTTCTTTCTTTTCTCATTTGTAATCCAATTTACAATGGCGGACGCTGTAGTGAATTTT
CTCGTAGAGAATTTATTGCAGCTGTTACAAGAAAATATAATAGATCTGATAAAAGGCGTAGAGGACGAGTTCAAAAATTT
ACTGGAAGAAGTGCAACGCCTAAAAGGATTCCTTGACGATGCTGCTAAATTTCACAGTGAGAGCAGTTTATGGGATCTAT
TGGTGAAAGATATTCAAAAAATGGTACATAAATCTGAAGATGTCATTGATAAATTTCTGGTTCAAGCTAAGCTTCATCGA
GATAAAAATAAAGTTGGAAGATTCTTCGATATGGGTCATTTGGCAGTAGTTAGGGCTCTTGCAGCTGATATTAAAGACAT
CCATGAGAAAGTGAAGAAACTTCGAGAAGATAACAAAGAATCTTTTCAGCCCAGACCAATTCTTGACATCCCTAAAAAAG
GACATGAAGTTACCCAGGTATGCTAAAATTCTCGAAAAGATTTACTTTTTTTACTTTTCAATTAGTATTCTGTTCCTATT
CCAATTATTATTATAGGTTAATTACAATATTACTTTTTAACTTGAAAGATTATGCAACTTTCGAAATATAATAAATATAT
TTTCTGGTTCCAATTACAACTTAGTGTTACTATAAAATTTTTAGAATTAAATAAAGGCATATTAGAAAAATTATGATTTG
TTAAAACGAACAAGTAAATAGGGACAAATATAAAAAGAAATACTGACAAACAAATAGGGACACTGAGAATATTATATTTA
CCCGTTAATTTAAATTATTTAACAGTTGAACAAATAAACACTTGTGGTTTATAATGTTTGCTTGTGAGATCCACCAATCA
ACTCAGTTTTTCTTCTTTTCGCTCGTTTTTTTTTCTCTCACATTTTTTTTTTTATATTTTAAAACCAATTTTGTTACTTT
CTTACATGGGTGTACATGATCGAATTGGTTTGAGTTTTTCAGATATAAATTTGAATTATTTGTGTTAGATTTTTAAATTT
ATAAACTAAACCAATAAAATTTGGATTGTTCGAGTTTCTTTTTTTTGGATTTTCGGGTTTTTTTTACTAGAATATTCATA
AAAACATATGATTTAATTGTACTTTAAATTTTTTTTCAGTTCTATCATAATATAACTATCTAAGGGTTTTTCTTAAGAAT
ATAAAACGAACAATGATATGATTAATGATACTAAAATATTTAATAATTATAATAATGAAATCGCGTAAAACCAATAATGC
AAATGAGCATGTCATAATTAAAATGATCATAATTTAAAATACTAAATCATGCTAAAATAAGTTTAATAAGTATTAGTTAC
AAGATTAAATATTAAAGAAAATTAACAGATAATGTATTTTAATTGTCTAAACCAATACAAAACCAAAGAACAAATATTCA
ATATTGTTGTCATTTTAGTGTTAAATTGATTTTATTTTTGTATTAGTATTAATTTGATTTGATTTAAGTTTTATCATAAT
TACCTACATCTCTGGACTATAATCCTTATGTAACCATTCAAAATTTAGTTGTTGAAGAGCGAATGATTTTTTCTACCATC
CACATTTTTTACTCCTTCCTCGTACCTTCTAATATTGGTTCACAATAGCTAGCCATCACTCTTAAATGAAATGAGTCCAT
TTAACTCATGACTTGAATCACTTATAATTAATTGGGTAAATGTGAACTTCAAGCTATTTTAAGAGTCTCTACAAATATGA
TCAAAATGGGTAAGATATGGGTATCTATATATTCCTATAATAGATCACTTACTTCTCACTTCTACTCAAAATTCTAAGTT
GTGCTAAAAAAATAAAAACTTTGACATATAACCACTGAAAAAGGTGTACAATATTGTATCTAAAATGAGTTCAGGGAAAT
AGAAATTTAGTTTAGTTAAGGTGTCTCTGGGATTTTGGTGATAGCGTAGCGGATACTTATGCCTTCTCCCTATCATGGCA
TTGCATGAAGTTTAGAATTTTATCGTTACAATTGCAAAAATTAAGAAGAATATTATCCGCTCTGGTTTCTAATGCAATCC
ATTTGATTATTATGTTAAAAAGGGTCCTTCTTTGGATGATGATGAAGTGGTTGGATTTGATGAGGAAGCTAAGAAAGTGA
TCAAGCGGCTTGTTGAAGGACCGGCGGAAAGTCTGGCTATTGTCCCAGTGGTGGGTATGCCGGGACTTGGAAAAACAACA
CTGGCAAGAAAAATCTACAATGACACTACGCTTTCATTTGAATTTTTCAGCACCATTTGGATTTATGCCGGTCCAGAATG
CAAAATAAAGGATCTTTATCATAAGATTCTCAAACATTTCAAAAAGAATATAGACGAGCATCTTGATGAGGATGATCACA
CATTAGCTAAGGTAATAAGTGGTTTTATGAGTAAAGGAGGAAGATGTCTCATTGTTTTAGATGATGTGTGGGAAGCAAAT
GTCATTGATCACGTAAAGAAAGTTTTCCCAGAAAACAAAAAGGGGCATCGAATCATGATGACCACACGTGACGGATTACT
AGCTGCTTATAAAAATGCAGAACCTCATAATCTGAAATTCTTGTTAGCAGACGAATGTTTTGAGTTGTTGGAAAAGAGAG
TTTTTGGCAAGGGAAGTTGTCCTGATGAATTAAAAGATGTTGGAGAAAGAATTGCAGGAAACTGTGGTGGAGTACCACTT
ATTGTAGTTGTCATTGCAGGAGCATTAGCAGGTCGTTCGAATACAACTGATTGGGAAATAGTTGAGAGAGATGTTGCACG
ACATGCTTTTACCGTGAATAAAAATTGTGGTGTATTTGTAGAGATGAGTTACGATCGTCTGTCTCAAGAAATGCAGACGT
GCTTTTTATATTCTGGTATCTTCCCTCGGGGCTTTGATATCCCTGCTTGGAAATTGATTCGCTTGTGGATTGCGGAAGGG
TTAATAAAGCCTCAGCAGTCATCCACTCTTGAGGAGATAGCAGAGCTTCATTTGAATGATCTTGTTCATAGGAATTTAGT
GATACTATTAGAAAAGAGGTCTGATGGTCAAATAAAGACGTGTCGTCTTCACGACATGTTACATCAGTTTTGCAGAACAA
AGGCTGCTGACAAATGGCTTTATCAAGAAATATCTACAACAGCTGATAACGCTGTTCCTTCTATACAGGACCCAGATACT
TGCCGTCGATTGTGTATTCAACCATCTACTCTGAATGACTTTCTCTCCACAAAACCATCTGCAGAACATGTCAGATCTTT
CTATTGTTTTTCCTCAAAACAAAAACAAATTGACTTGTCTCCTAATGACATCAAACTCATTCACAAAGCATTTCCACTTA
TGAGAGTCTTGGATGTTGAATCTCTCAAATTTCTTTTCTCCAAAGACTTTAACAATTTATTTCATTTGAGGTATATTGCT
ATCTCAGGTGACTTTAAGGCCCTCCCTCCGACTTTTAGTAAATTCTGGAATTTACAAACTCTTATACTTACTACAAGTAC
CTCAGAGCCCACTCTTGACGTAAAAGCAGACATATGGAACATGTTACAGTTGAGGCATCTGCACACCAGCATACCTGCAA
AATTGCCATCCCCGACTGTCACGAAAGGTAAATCTTCTTCTCTACAAACTCTTTCTATGGTTGCACCAGAGAGTTGCAAG
AAAGATGTGCTGGCAAAGGCATGCCATCTTAAAAAATTGGGCATTCGAGGGCAAATGGCGTCTTTTCTTGAATCCAGAGG
TGGAATCAGCAACCTTGAAGAGCTAAAGTGCCTGGAACATTTGAAACTGTTGAATGATGTTCTTTACATGAATAAAACAA
TTCAACTTCCTTCAGCATTCTTCAGACTTGTACGTACAGTAAAGAAGTTAACTTTGGCAAACACAAGGTTTGCATGGAGT
GAGGCAGAAAAATTAGCACAATTGGAATCCCTTGAGGTTCTAAAGTTGAAAGAAAACGCATTCATGGGTGACACTTGGAA
GCCGGAGGTAGGAGGTTTTAGCAAACTCCGAGTATTATGGATCGAGAGGGCAGAATTAGAAACTTGGGAGGCGTCTAATC
TTAACTACCCCATCCTTAGGAACCTTGTTCTTGTCTCTTGTGATAAGCTCAACGCTGTACCAGTTGAGCTGGCTGATATA
CCTAATCTTCGCGAGATGAAGTTGGAGAACACAATCAAAGCGGTCAAATCTGCAAAAGATATACTGCTTAAGAAATCTCA
AACTGTAACATTCAAGCTTAGCATATTCCCTCCTGAAGCTGAATCCAATGCAACACAATGAAGTTGAAAGGTTAGTATAC
ACGTCTCATCTTTTATAACAATTTGTAGAGCACTATTTCTTTTCCTTATATTTTGAATGCACTCTGCTCTTCTTTTTATC
TGTAACACTTTTCCTCTCTTTGTTTCCCTCTTTATTCTTAAACTAATTTTCCTCCATTCTGCAGCAGAGCAGCGGGATTT
TGATCTGGATTTCTGTGTATGATGTCGCGGCATTTCATGTTTTCTGTTGTGATTTGTAATACGCTAAATAAATGGAGTAT
GTACTCCCTGGAGTTGTGTCTTTTTCGAGTTTCTGATCATTTTGGAGTGTTTTCTTTTTCAATTGCAAGTCTGTTTGCTT
CTTTCATTATTCTGTTGTATTTGATTTGTTTCAGTGTAAAACAGTTGCTTTTATCTTTCAATAAAGTGTTGTGTGTTTTG
TT
>Solyc04g007070 CC-NB-LRR
CATTACAAAAAATTTGTTGAAAAAAAAAGGAGAATTTTTTTTTTGTAATAATGGCAGATGCAGTGGTGAATTTTCTGGTA
GAGAATTTGTTACAGCTATTAGTTGAAAATGTGAAGCTAATTGGAAGTGCAAAAGGAGAATTGGAAAATCTACTGAAAAT
TTCTCAACAACTGAAAGGATTTTTAGATGATGCTGCAAAGTATGGACACACAAATAGTGAGCAGTGGAAAGTTTTGGTGG
AACAAATACATAAAACAGTGTACAGAGCTGAGGATGCAATTGATAAGTTTCTGGTTCAAGCAAAGTTGCATCAAGATAAA
AATATAGCAGAAAGGACATTTGATTGGCTAGGCAATCAGATTAAAGTTAGAAATTTTGCAGCTGATATCAAAGGAATACA
TGATCAAATCAAAGACATTCGTAACAACAATCAAGCACTTCAGGCAACCCCTGTTCTTGAACTACCTAAAAAAGGGGAAG
TAACTCAGGTATTGTTCGAATTTCTTGTAACAGCTAAGCTAATTAGTGGCCTAAAGTCAAAATTTGGTATCCATAAATTG
ATTTTGGGATGAAGATGGGGTTTGGGGTCGGGGGTGTCAAATTGGGATAAAAAAAAAGAAAATATTTAAAATTATTTCTT
TTTACTTAGTTGATGATCATTATTGAGTTTTTACTTTATTCTTTAATAATGTAAGAAGGAAAAAGGCTTAAATATGTAAT
TGAACTCTCAGCATAAAAGTGTCATTCATGCCATCAGTTAAAAGTTTGGCTCATTTATGTTATTATCATTAAAAAAAAAC
TTATTCATGTCATTATTTTTTTAACGGTGGTTTTGCAAAACCATTTTTGATACGTGGCAAATTATATCAATTTTTTTTAA
TAAAAGAAATCATAATTCTGAAGAAAAAAAATGAATTAAATTTTTTTATTAAATAAAAATTAATGACATGGTCGAATTAT
AATTGACCGCGTCATCAACTTATTTAATACAAAAAATAAAAATTCTGAATTATTTTTCTTTTTGATTTTTTTATTAAAAA
ATTGATGACACGTGTCAAAAATGGTTTTGTAAAATCATTGTTAAAAAATGATGGTATGAATGTGTCTTTACTTTAACAGT
GGCATAAATGAGTCAAACTTTTAACTAATGTCATAAATGAGCCTGAAAGTTTAATGACATATTTGAGTTTTTTCCCAAGT
AAGAATGTTTATTTTTATTATAAGAAATAAGTGTGAATGGAAAAAGAGAAAAAAGTAAGATTTTTTTAAAAAACTAATAT
TTGTTTGTGGCTATATTATAGTTTAAAACTATATTTTGTATTACCAAAAAAAAACTATATTTTGTTGTTATATTTTAATT
TAATTTTGTATTAGTAAAAAAAAAGGGTAGTTATAATAACTTTTATAAGAAAATTAGAAAAATATAAATTTAAATTAGTA
ATTGAATCAAAGAAGTAAAAAAAATCATGTGAGAAAGACCAAATAAATTCATACAATTAAATATAATTTTTTTAAAAAAA
AATCACTTATTTTAGAAGAAAATGGTATAATGATATGAGCTATGAGAAGTATATTAGCCTTTTTTTTCTTTGTAATAATT
AGGTTTAACATACTATATGAATGTATCTTTTAATTTGAACTCAACTTATATTAGTTTTTTTCAATTTTGAATCTACACAA
ATAAATTTTTATTTGTTGACTTTGCTCTTACGGTTAAAATGAAGTTATTTTTACCTTGTTGTTACTATATATATCACCCG
TACTTCTCTATTAGATAGAAAACTCCAAATCAACTTAAAATATTCAATTTTAATTAAAACGACCCAATTTCTTAATTAAT
CCAAACCCAACCCACTAAAACAAATAAATTCATACCAAATTAAAATCTCAAATCTAAACAAATAAATTCATACCAAATTA
AAATCTCAAATCTATTTCTCCATGGAGGAAGGAGAGGAAAAGTATTCGAGAGATGAGTTTAGAGTTTTAATTTTATATGA
ATTCATTTGGTGTAGTGGGTCGAGTTTTGGATTAAAAGAAAAAATTGGGTCATTCTAATCAAAATTGCGTACTTTTAATT
GATTTGGGGTTTCCATCCGAGGGATAGAGGTGACAAGTATAACGCAAGGATTAAAACAACTTCGAAATAAACTAATAAAC
TGAAGTTAAGGGGGTGTTTTTGAACTTTTTCCCTTCTCATAATTATATTTCAATTGACAAAATAGCTAATCAATTTTATG
CTTCCACTGTCTCAATTTATATAGTCATCTTTTTGGTCAGTTCGAAGAAGAATTACACGTTTTTATATTCGGTAATAATT
TATCTTTTAATGTTTACATTAGCCTTGGTAAAATGTGACTTACTTTAGATGTCTAACTTGTGAAGATTAGCCATTCTGTT
TTCTGATGTGATTCATTTACATGTTCAAAAGGGTCCTTCTTTGGAGAATGATGCTGTGGTCGGGTTTGATGACGAAGCTA
ACAAAGTGATCAAGCGACTTGTTGAAGGACCGTTGGATAGTGTCGATATTATCCCCGTGGTGGGGATGCCCGGACTTGGA
AAAACTACACTGGCAAGAAAAATCTATAATGATCCTAAGCTTACATATGAATTTTACAGCATTGTTTGGGTTTACGTAGG
TCAGGAATACAAAGCAAAGGATATTTATCTTAGGATTCTTAAGTTCTTCAAAAAAAACATAGAAGATCATCTCAATGATG
ATGTGGACACATTGGCTAAGGCAATAGGTGGATATATCAAGAAAGGAGGTAGATGTCTCATTGTTTTAGATGATGTGTGG
GAGGACGATGTCATTGATCACGTGATGAAAGTTTTCGCAGAAAACAAAAAGGGTCATCGGATTATGATGACCACACGTGA
CACACGTCTTGGTTTCTTTGCCAATAAAGAACCTCATAAGCTGAAATTCTTGGAGACAGAAGAAAGTTTTGAGTTGTTGG
TAATGAGAGTTTTTGGCAGGGGCGGGTGTCCAAATGAATTAGTGGTAACTGGGACAGAAATTGCAAGAAAATGTGGTGGA
GTACCACTTGTAGTAGTGGTGATTGCAGGAGCATTAAGAGGTCGTTCGGACAAAAAGGATTGGGAAAGAGTTGAAAAAAG
TGTGGTGCAATATCTTGGTGAGCATACCGAAGATAGCTGCCTGAAATATGTGAAGATGAGTTATGATTATTTGCCCCGAG
AAGTGCAGATGTGCTTTTTGTATTGTGGTGTCTTTCCTCGAGGCTTTGATATCCCTTGTTGGAAGTTGATTCGTTTGTGG
ATAGCCGAGGGGTTGATAAAGCCGCAGCCTGAGTCCACTCTACAAGTAGAGGAGATAGCAGAGTTTTATTTGACAGACCT
TCTCAACAGAAATTTAGTAATAATAATGCAAAAGAGGTCTGATGGTCAAATAAAAACATGTCGTCTTCACGACATGTTGT
ATCAGTTCTGCAAAAAGGAGGCTAGTAACAAATGGCTTTTTGAAGAACCTGATCAATCTAAACTGGATCCAGATACTTGC
CGTCGCTTGTGTATTCAACCATCTAATCTGTCTGACTTTCTCTCCACAACACCTTTTGCAGAACATGTCAGATCTTTCTA
TTGTTTTTCCTCAAAACAAAAGCCAATCAACTTGTCTCCTAATGAAACCAAACTCATTCACAAAGCATTTCCACTTATGA
GAGTCATGGATGTCGAATCTCTCAGATTTATTTTCTCCAAAGACTTCAAAAATTTGTTTCATTTGAGGTATATTGCTATC
TCAGGTGACTTTAAGTCCCTCCCTCCTACCTTTGGTAAATTCTGGAATTTACAAACTCTAATACTTAATACAAGTACCTT
AGAGCCCACTCTTGAAGTTAAAGCCGATATATGGAACTTGTTACAGTTGAGGCATCTCCACACCAACATACCTGCAAAAT
TGCCATCCCCGACTACCACGACAGGTAAACCTTCTTGTCTACAAACTCTTTCTATGGTTACACCAGAAAGTTGTGAGAAA
GAAGTGCTAGCAAAGGCGTGTAATGTGAAAAAATTGAGCATTCGAGGGCAAATGGCGGCTTTTCTTGGTGCTTACAAGGG
TGGTATCAACAATCTTAAAGAGCTACAGTGTCTGGAACATTTGAAATTGTTGAATGATGTTCTTTTCATGAATAAAGCAC
TTCACCTTCCATCAACGTTCTCCGAACTGGTACATACGGTGAAGAAGTTAACTCTGACAAACACAAGGTTTACTTGGAGT
GAGGCGGAGAAATTGGGGACGTTGGAATCTCTTGAGGTCCTAAAGTTTAAAGAAAATGCATTCACGGGTGATTTCTGGGA
GCCAAAGAGTGGATTTAGCGCACTCCAAGTCTTGTGGATTGAAAGGTCAGAATTAGAATCTTGGGAGGCTTCGGTTGTTA
ACTTCCCCGCACTTAGGCAACTGGTTCTTATCTCTTGTGATAAGCTTGATGCTGTGCCACTTGAGCTAGCTGATATACCC
AGCCTTGTAGAGATGAGGCTGGATAACACAAGCAAAGCGGTGAAATCCGCAAAAAATGTTCGGGATAGCAAGACATCTAA
AGGCATGAAACTCAAGCTAAGCATATACCCACCTGAAAATTAATCCAAGGTTTCACAGTGATATTGAAAGGTCAGTTGAA
ATTCACTAATAATCCTTACATTATGAATTGCAGTCTGCTCTTACGCGTGTGTATATATATGGCTCGACCATGATTTGGAG
TAGAAAATACCATTTGCTTATTTCTAACATAATTTTCCTTCTTTCTGCAGGGGACGACTTGGACATCGAGCTTGCTGGAA
GCCAGGGGTCATCAGACAAATAGCTAACTGGAGTATTGTCATTTTGAAATAAGCCTAGGTCTGCTGCAACTCGAGTTCCC
CTTTATGTAGATTGTTTTTTCTTTTTTCTCCGTTGTGAAACTGTTTGCATCTTTCCTATTCTATTATCTTTGTAGTTGCG
TAAAACTGTTGTTTGCATCTTTCCTATTCTGTAATCTTTGTATTTGCTTTGGTATGTTCGTGTAAAACTGTTGTTTT
>Solyc04g007080 LRR
TCAAAATAAGCTTCCATTCCCTGCATAAGAAAGATAAAAAGTACAAGTCATCATCTTAATTTCAAGGAGGTAAAGATTTA
ATAAAAATGAGGTGAAGAATCGAAGAACTTTTCAGAGAGAATTATAACTTACTGTTGCTGTTACGGATGTAGACCTTAAG
CATATTATTTCCCATGTCCTCTTGTTCTTGTTCGATATTTCTGGCAGAATCCTCAGAAGTAGCGCTGCAATCATGTAACT
CAATCGATTCCAAAGTACAAATTTCCCCAAAATCTGTTGGAATTTCTTGCAGGTCCTCACATATCTTCAGAACAAGACGT
TTTAGATTAGGGAAGTTATCACTGCTAGCTTCCCAACGCTTAAGATTTAGATCGCTCAGTAACAACAACTTCAAGCTTTT
GAATATGACTTTATCGCTCATTATCCATACATCATCATCGGCTTCACAATATTTAAGTTTGAGCTCTTCAAGATTTGGCA
ACATGATAAAAGTTGATGATATCTCTTCCCAAATGAACTTACTACAAAAAGATAAAGTCAACCTCCTAACTGATGTTGGA
AAAACAAATGTCTTGATGGGGTTTTCCCAACTACTGTTCCAGGAAAGCTTGAATGCCTCAAGTTTTCTCAAGCTCGACAT
ATCCAAGAGACGATAGGAAATAATTTCTTCTTTAAATGTAATAGGTACATGAATGGTCAATATCTTTAGATTGGGAATGC
TAGAAAAGACTTCATTTGTACAACTTGTGTAACAAAGACCGAAAAATTTCTCTAGATTTGGCATCACTGTCACAAGATTC
TTATTTATTCTAGGACTTGGTAAATAAGTGTTTCTTCCTAAAGATATGTACTTCAAGTTCTTCAACAACCATATCTTCTT
AGGTAAAGTCATTCCCGATACAGGACTACAGTTAGAAATAAGAGTTTGCAAATTCAGAAGCTCTGAGATTGATTCAGGAA
TATTCAAGCGTAAATGTTCAACATGGAGATATCTCAAATGAAATAACTTTGTAATCACAAGTGGAAATGAGTCGAACCGT
AGCATTTCATCATGGATGATGACCAATACCCTGAGAAGGTTGAAACAAGGGAGAAATCCCAGTATTATAGGATCATAATC
GATGAAGGGCAATTCACAAGGACTTGCAGTACAGGATTCAAATAGTAGACTAAGTGGATCNNNNNNNNNNNNNNNNNNNN
NNNNNNNNNNNNNNNNNNNNNNNNNNNNNNNNNNNNNNNNNNNNNNNNNNNNNNNNNNNNNNNNNNNNNNNNNNNNNNNN
NNNNNNNNNNNNNNNNNNNNNNNNNNNNNNNNNNNNNN
>Solyc04g007320 TIR-NB-LRR
ATGAATCAACAAAAAAGTAGTACTACTTGTTTGATTCCAATAACTCCCGAAATTATTCGATGGAGTTACGACGTTTTTCT
AAGTTTCAGAGGTAAAGATGTACGTAAAACTTTTGTTGATCATCTCTACGTTGCACTTCAACAAAAAGGGATCAACACAT
TCAAAGATGACGATAAGTTAGAGAAAGGTGATTCTATTTCACCAGGACTTGCGAGAGCAATTGAAGAATCGCGCATAGCT
TTGATTATTTTCTCAAAGAACTATGCTGAATCGTCGTGGTGTTTGGATGAAGTAGTGAAGATCATGGAATGTAAGAAGGT
GAAAAAACAAATTGTTATTCCGATTTTCTACGATGTAGATCCATCAACGGTAAGAAAACAAAAATCGAGCTTTGAAGAAG
CTTTTAACAAGTATGAAGATTGTATCAAGGTGCAAAAATGGAGAGGAGCACTAGAGGAAGCAGCTAATTTATCTGGTTGG
GATTTGCCAAATACTTCCAATGCGTAAGTATTTATCAGATCAATTTGTACGCAATTCAATTATTTCTCTTTTGATAATTG
CTATCTTTTGACGCGTGTAAATATCGAATAATTACTTAATCGAAGAGTGTGTTTGGTAATATATGAAAGGAAAATATTTT
TTTATCAATTTATGCATAATTCAATTATTTCTTGAATACTTGCTAGTTGACACATATTTGAACATCAAATAATTTTCTTT
GAATACTTTCTACTTTCTATGCAAATATGGACCGTTTAGTTATTTTCAGATCCATTCAAAGAATTTTTTTTAAGAAAAAA
TAAAAAACAATGGAACTAATGAGTTGAATCTGAATAATTACGATTCAGATCTAAAAATCAAACGTATTTAATAAGCTGAA
TTTGAGTGATTAAGATTCAGTTTATTAAGTGCAAACAAATGAGGTTTTAGCTCACGAGGAATTTCCCCCCTTTAAATTGG
GATTTGGGGGTAGGAAAACGAGGGGTAATTGCGATATGAGGAATAAAGTTTAGGTATCTAATTAACTGAGCTACTAAAAT
GAGGGTATTTTTATTTTGTTTTTAATAGTTTAGGATGTTTTTCTATTTGAATTATTCTAACCCCTTAACTCTTAAGTCCT
TGACCGTAATTAGCTAGGCTAAAAGTTACCAAATTGCAGGGAAAAAGTAGTCCAAATATATGTTCAAACTTTCACATATT
CCTACCACAATAAAAACACTGTGGCCTAACAGTCAATGAAGCGGATGAGATTTCGGATTCAGAGATAAAAACATTGTTAA
CTGGCTCAGATACCACGGTTATACTAAAATTAGTGACTAAAGCATGCAAAATAAAATCATTGATATTCTTTTTGTGGCAT
GCAGGCATGAAGCTATAGTGATAAAGCAAATTGTGGAAGATATAATGGCTAGATTGTGTGGTCAGAGACACACGAAAAAC
GCTGAAAATCTTGTTGGAATCGAGTCACGTATGCACAAAGTGTATAAAATGCTTGGCATGGGGTCTGGTGGAGTTCGTTT
CGTTGGAATATTTGGAATGAGTGGAGTTGGGAAGACAACTCTAGCTAGAGTCATTTATGAGAATATTCGGAGTCATTTTG
AAGGTTCGTGTTTTCTTCATGAAGTTAGAGATCGTTCTGCAAAACAAGGCGTAGAGCATTTGCAAGCCATACTTCTTTCT
GAGATACTTTTGATGAAAGATGTAAACATCAACAATTTATACGAAGGAGTCAATATGCAGATACAAAGATTACAGCACAA
AAAGGTTCTTCTTGTTCTTGATGATGTTGATCACGTAGATCAGTTAGATGTTTTAGCGAGGAAACGTGAATGGTTTGGTC
ATGGAAGTAGAGTTATCATAACAACTCAAGATAAGCACTTGCTTGTTGAACATGAGGTAGAAAAGATATACAGAATGACA
ACGTTAAATGAATACGAAAGTTTGCAGCTCTTTAAGCTATATGCCTTTAAGAAAAACCGTCTTATGGATGAATTTAGGGA
TGTTTCAGCTCAAATTATAAGGCATTGTGATGGACTCCCGTTGGCTCTGAAAGTCCTCGGAAGTTTCTTGTATGGAAGAG
ATTTGGATGAATGGACGAGTGAAGTGGAACGATTGAAACAAATCCCAGAAGGTGAAATTGTGAAGAAACTCGAATTAAGT
TTCAATGGACTAAACAGAATTGAACAAAAGATATTACTAGATATTGTGTGTTTCTTTATAGGAAAGAAGAAAGAATCAGT
TACAAGAATATTAGAGAGTTTCAACTTTAGTCCTGTTATTGGCATAAAAGTTCTCATGGAGAAATCTCTGATTACTGTTT
CACAAGGTCGAATTCTGGTGCATCAATTGATACAAGAAATGTGTTGGTATATTATCCGTCAAGAAGCTTCCGATGATCCA
ACAAGATATAGTAGGTTGTGGTTACCTGATCATATTTCTAATGTACTTACTGGAGATTTGGTAAGTATTTGCACAAAGCC
ACAAATGATCATTTCTAATTAGTTAGCTTTTGAACATTTTTATATAAATATCCATTTTTTTCGTACAGGGCAGTGAAAAG
ATTGAAGGCATATCACTGAACTTGGCTTTTGCACAAGAAGTGAATGTCAGCAGCGCGGCATTCAGACAAATGAGCAGACT
AAGGTTTCTCAGTATCCAGAACAAAAATGTTCATCGGGGCCCTAATTTCCTTCCTGGTGAGTTGAGGTGGTTCAATTGGC
ACGCGTATCCATCAAGAAGTCTGCCTGTTAGTTTTCAGGGCGAAAAGCTTGTTGGTTTGAAGTTGAAAGATAGTCGAATC
ATACAACTTTGGCAAGGCTCCAAGGTTATGTATTGTTCCTTTTTCTAACATTTCACATAACGATGGAGTATATTCGTCAG
CATTAAAACTAACTTATTGCATTATGAGTTATGACAGATTCTAGGAAAATTGAAATACATCAACCTTAGTGAGTCACGGA
AGCTAGTAAGGACCCCGGATTTTTCAGGTATCCCTAATCTTGAAAGGCTGGTTCTTGAACGATGTGTAAATTTGGTAGAA
ATCAATTTTTCTGTTAGAGATCTCAGAAGGCTAGTCTTGTTGAATCTGAAGAACTGTAGCAATTTAAAGACCCTACCGAA
GATCATTCAATTGGAAAGTCTTAAGGTTTTGATTCTATCAGGCTGCTTAAAACTCAAAAAGTTGTCGGAAATAAAAGAAG
AAATGAATCGTTTGTCACAAGTGTACTTGGAAGGAACTGGTTTGAGAGAACTACCCGAATCAATTGACAACTTTTCAGGA
GTAAAATTGATAAATCTAAGTAACTGCAAGTATCTTGAGAATCTTCCAAGCAGTATTTTTAAATTGAAGTCTCTAAGAAC
ACTGGATCTATCCGGATGTTCAAGACTCGAAAAATTATCAGATGATTTGGGACTTTTAGACGGTTTAGAGGAGCTCCATT
GTGATGACACAGCCATCCGAACAATGCCTTCCACTATCTCTCAGCTAAAGAACCTTAAGCACTTATCTCTCCGGGGATGT
AAAAATGCTTTGGGTTTACAAGTATGGAGTTCACTCTTTTTGTCGCGACTATTTAGGAAAGACCACAACTCTATCGGTCT
GGTTTTTCCTAATTTATCAGGTCTTTGCTCATTGACAAAGCTGGACATAAGTGACTGCAATATTTCAGACGGAGGAATCC
TATCTAATCTTGGGTTCTTGCCATCTTTGGAGGAAGTGAATCTCGGAAAGAATAACTTTGTTGGTATTCCATCTGCAAGC
ATCAATGGTCTAACTCGACTAAAAGTTGTTGAATTGGTTGGTTGTAAGAGGCTCGAGATTTTTCCAGAGCTTCCTTCAAG
TATAGAAGAGGTGTATGCCGATGAATGTACATCACTGAGGAGTATTGGCATTGATCAATTAACCAAATATCCAATGTTGT
CTCGAGTTTCACTTACTCAATGTCACCAATTTGTCAAAAATGAACCTGATGTTGCTATTATTGATTCACTGTGGAATCAC
ATGCTCAAGGTAAGTAAATAGCTCTTTATATATGTACACGTTCGTTAACTCAAGAATCTATAACATATTTTGCATGATAT
AGGGACTATCGATGGTGGATGATGAATTCAGTATATGTATCCCTGGATCTGAAGTTCCTGACTGGTTTATGTACAAGAAC
TTGGGTCCTTCATTATCAGTGAAGCTACCTAAAAATTGGTACACAAACAAATTCATGGGCTTTGCTCTTTGTGTTGTTTT
TGACAGTTTCAAGGAACCTTCCTGTATGAATAATGCTTACCTTCAAAAAATCCCGGGATTTCTGGTCATGTTTAAGCTCG
TAAGGCACGATGGAAAGACTGGGGTGTTTTTTAAAAGTATTGGCTCAGTAGGAAGTGAGGAATGTCCTGATTCAGGGCAC
ACTCTACTGGCCTATGCATCATTTGATAATTTTTGGTCAATGTATGAGAAACATGTTTGCAATCCTAACGACTGGATTCA
AATCGAGGTTTGTGAGACTGATGCAAATGTTGCAATCAAAGGTTGGGGGATGCATCTTCTGTACGAGAACGATATTATAA
ATGATGAGTTGATGATACAAAATGCCACCTCTCAAAATGGAAAGATGGGCTTGTTTCATGTAATATTTGATGGATCAAAG
TATGTGAAAAGGAAACGACACGGACATAAATCATTTTCTAGGCTGCCACCAGATGATGAACCAGCTGGATATGTCAATTC
ATTTGGAGAAACAAGTAATGAAGATTTTGATGAAACATTATTTGGGAGAGGAATTACTGGGATTGTAGAAGCTCAACAAA
CAGTTACTATAAGTATGCCTGAATCAACCTTTAATTGGATGATGAGACCATCAGTACTTTTGAGTATGTAA
>Solyc04g007490 CC-NB-LRR
GTTTAAGATTGTACCTGCAATCAGATTGGAAATGAACTAAAGGTTGCAGCCTTAATCATTCAGTGCTAAGAAAAGATTTT
AACGTCACATTTTTGGCCGTTATCCTCTCTTGTTTCTTTGATAATCCTAGCTGAGTCGGCAACATCTTCACTGCATGATT
TTACCTCAATGTATCGCAAACAATTTAGGTCCTGAAAACCATCAGGGATAGCTTTGAGATGTAAGCATCCATGCAAAACC
AATTTCTCAAGGCGATCGAAGGATTCCTCAGACACTTCCCATTTCGAGAGTTTGAGATTTTCTAGTTCCAAGAGTTTGAG
CTGAGAAAACTCCTGATCTCGTACTTCCCATTCACCCATTTCAAAGGCAACTTGTCGCAGTTTAAGTACCTCAAGGTTGA
CAAGTTTGGCAATGGTTGAAATTTCCTCAGGTGGCAAAGGAAATTTGCATAATGTCAGTTTCTTGAGATTCTCTGGAAAG
TTTAATCTTGAAGGACCAACCTCCGAGATACCAACAAAGACCACTTTTAGCGTTTCAAGTTGAGATAATGAGTCTAATAC
AGGAAACCGATTTTCATTCTTTCCCCAACGCCCTAAATCAGTAAATACACATCTTAACTTCCGAAGATTGGGTGTTCTTC
TTACCATCCTTTCCATATTGTTCACCCTGGAAACATATATTGAGGAAAATGTTTCCAAATTGTCCAGCTTTAAGAAATTT
CCACCACAGGATTCCTGTGCACCACGCGAAGCAAACAACGCCCCATCACTAATGCTAACATATCTCAACTTACTCAGCTT
CCAAAAAGTATCTGGCAACCATACTTGTCCTCCATTTCTTTTGACTATGAACGTTTGAAGATTCCAAAGATTTTCAATAG
ATGATGGAATAGAATTCTTAGTAGTTTGAACAGCAAGGTACCTTAGCTGATTAAGTTCAGTGGGAAAAGAATCTACATCA
ACCACCTCCAAGTCTAACACCCTGAGAAATTTGAAGTTGCCAAAGATGAAAGAAGCATGTCTCATTGATGAACATGCATT
ATCACTAAGCTCCCTGAATAAGATAGAACGAGCATGTGAACATGATGGCCTCCACTCAGAAAGATCATCCCGATTAGAAT
AAAAGGATAAACGGCGGTGCATAGGCCTTTCAGAATAAAAACGCGGAGGATTAGAATCACGATCCCTGGAATCAAGAATA
TAAGTAGGATAAGGAGTAAGAGAAAAAATCCTAATTAATCAAAACTTAGAGAAAAATATAAAGAGGTAATACCTTTTCAG
CCACAAAAGGAAATTATCTTCCTTAGCCTTCTCCTTGCAGAAATCGAGCATTAGATCATGCACGCGACATGCTTTGATCT
TCCCAGTTGATCTCCTCTTCGATACCATAATGAGGTTTCTTCCAATAAGATCACTCAAGTAATCTTCTGCCGTATCCTCC
AAACACTTGTCTTCATTGTTTTTTATGAATTCCTCAGCAATCCATAAGCTTGTTAATTTTGACACTGAAATTTCCCTGTC
CTCTAGAAATGCACCAAAATATAAGAAGCATGATTTCAGTTTGTTAGGTAAATCTTCATAACTTAGTTTTACTAAATCCT
TTGCGCCATCCTGCACTCTTTCCCCAAAACTTAATTCCATCCGCGTCCAGCATCTTTCTGTCTTGTCAATCTTTGCGAGA
AGACCAGCCACTAAAACAATGGAAAGTGGCAGCCCATTACACTTGAACGCAATGTTTTGCCCAACTTCTTTTAGCTCTTC
GGGGCACATTTCTTCCCCAAATACCTTTTTTTGTAATAACAACCAACTTTCTGAATCTTTCATACTACGCAAGTTTATGG
GTTCAGTGACACATTTAGCATACGTAGCAACTTCTTTAAGTCTGGTCGTCAGAATTATTCTGCTACCTTTTTTGGCCTCA
GGAAAGCATAATCTCAAATCGTCCCATGCTTGTACTGCCCACACATCGTCAATGATCAAGAGGTACCTTTTCGGCAATAG
AGTTTTTCTGAGTCTATCAGCTAATATATCAGCACCTCTTTTACTAATATCAGTGAGGCCAGAATTAGCAGAACTCAAAA
TGGAAAACAGCAAGTCCTCACGTGTGTATTCTTGTGAAACACGACACTCTGCAAAGAAATCAAAATGAGAAACAACTATA
TCATCATTGATGAAACTTCGAGCAAGGGTCGTTTTTCCTGATCCAGCCATACCCACAATGGAAACAACATCCAGTTCTTG
TGATCCTCCAACTAGTTGATCTCTTATAGTTTTACAGACATCTGTAAAACCAACCAGTTCTCCGTCGGTAGCATGGGAGG
CACTTGTCATATTTTTTTCCTTGGGTTTAGTCAACTCAGTCTTAATGAGCTCAATCTCCCTTATGATTTCCAAGAGCCAC
ATCCTAAGAAAAGTAAGAGGTACATCACTAATTGCAAAAGAATCAAGTATGTACTCAACCTCATAAGCCTTATCAATGAC
TCTTCCAACAAGATTTTGGAGTTCGTTATGCTTGTTATTGGCTTGTTCTGCTAGACGCATGATGAAAGGCTCGAAAAACT
TAAGCTCCTCATGGACTACTTCGATTTGATCCTTCACAGAAGCAAGTGAAGCAGAATGACCAGACAGGAACTCTTTCAAG
CTAGCAAGAAGGCAATTGGAAAAGCCCAATTTATCATTCTTAGGCAAATGAGATGTTACCCACTCTCGGATCTTGTGGCA
AATCTCTGTTTTGACGGACCGAATCATGCCATAGAGAAGAAGCATTTTTTGGTCCCAATCACCCCCCGAGTAGACAGTAA
GTCCAGCATGAATGACCAGTGTCACTAGTCGCTTGAAGAAATGGATCCTCATCTCATCCTGAATGTCGTTAATCAATGGT
AACTCTTTGAGCAGAGCTCTCAAACAGTTGATCTGTTCAGTAAAAGTATAATTTTGATCTGAAGTCCATGAATCCGCTCC
TAACTGCATGTGTACGTGCAGAAGAAAATCCATGAATTCATCTGCGGCTTTATTGAGGTACAGTTTGACATGAGTGCTGC
CGAATGATAATAACTTTAAAATATATTTCAGGAGCTCGTCATCGCAGACTATCTGGCTGCACATCAAGTTATCCTGCATC
ATATGAGAAAATCTGTCGTAACAAGGCAAGTATAACAAAATTGCTGCACGGGTAGTCACAAGTCTGACATGAAGCCAGAA
AGTTTGCCAGCATTTAATTTGTTCTGTTGAAATGCATATTTCTCCCAGAAAGAAGATAAACTTCTTCAGTGCTCTCAACT
CCTTTACGACTGATTCCACTTGAGACTGTACATCAGGCAGCTTGACAAGGCGAACAATCAGCAGGTCCTTGAAATTCTGT
ACAACATTGTCTATGTATGCCAGCATATGTACGTGGTTCAGAGGCGTAGTAACAGGAACTAGACTTTCTTCTGATTCCCA
ATAATTTATTGGGATGAAGTAATTGAAATGCTCTATCGATCGTAGCACGTAAGAGGGATCAGCATCAAAGTTAGAGCGAT
AAAGATCTTCTGCAAATACCAAGAGACTTCTAATCCGCACTTGAAGGGATTTACTGCACTCCCAATGCCCCAGGAGAAAT
CTACCCAGAAACCATAGCTCTGTCTTAATCAACTTGATTTCCTTCCTTTTGTCGTCCGTCAAGTCCTCATGCTCATTTTC
TATAGTTTGCAGAATGCTTACCGGATCAGG
>Solyc04g008120 CC-NB-LRR
TCAATCACTGCGATTCATAACCACGAGAATCAGTGCAATCACTCCATCAACTATGTATAAGTATTATATTTCAACATGCT
AGCACAAATCAAACATTCAGGATCTAAGTATTATAGTTCTTCACAAGTGCATTCTCCACCCGCAATACAAAACAAATCCA
TTAAATTTTCTCATAATGTTACAACTAGTCAAATCAGTGGATGATTTGTTTATTGCCTCTAAACAAATGTCAATAAAAGT
TATTTTTGTGGTAGTGTGTGCAGGAAGAAGAATGAACTCTACTAACAACTTCAATGAACACACTACAGAAATGCAAATTA
TATAAATTAAACGAACTTAGTTACCTCTCATCTTCATCCTCTGTTTCTTCGTGTTGGTTGCCAGTCAAATGTGATGTGTG
GACATCAAGTCTGTCCTCTCCTGTGAAATCTGCTACATTTTTCTTAATCTCAATGGCTGAATCTCCAAGCTCACGCCCAA
CATAACTTAAATCAATGGACTTTAAAGTGTCTATATCTATAAATGCACAAGGGATCTCGCAAAGTGCACAAAGTTTTAGT
ATTAATTTCTCAAGCTTGGGAAAAGTATCGCTCTCAACTTGCCATTCTGATAATTGGACATCTCGCAAAATCAAAGTCTT
AAGACTTAGATAGATGTCCTCACTTGCGTCCCATTTGTTATCCACGAAATTACAGTGGTTTAACTCAGTAATATCAAGCT
TAGGCAATGCTGCGATTGCTGACAACAAATCAGGTCTCAGGAGAAAACCAGACAACCGTAACTCTTTCAAGCTTGTAGGG
AAGTGATATCCATTGGGTTGTCGGATTAACGAGGGATATTCATTGCGCTTGTGTCTTGCTATGAATGATTCGAGTTTATT
AAGTACATCAAGCTTGGGAAACCAATAGTCGTGTGTAGGAGGATACTGCGATTCCATGATGATGCAATCAAGGTGCTGAA
GAATTGGGAACTTCTCCAGAGCATCATCACTCATGCCTTCAGAATATGAGATAACAACTCCGGATAGAGTTGTCAAGTTT
GAAGAATTCCCAGATTCCAATATTCTACTTTGGATATCCTCTTTCTCTTCAAAGAAAGAACATACGTTAATTTTCACATG
TTTCAGCTTTGACAGTTGCAATATTCTAGGCAGTAATACCATGGTGGAATAATGTATATTGATGAACAGAGTTTCCAGAT
TCTGGAGGTTCAACCACGATACTGGGATAGCTTTTCCCAAAGCATGAATGCTTAAGAACCTCAAATGAAATAAGGACCCT
ATTTCTTCAATTAAAGAACCTTTCAGAACAATGAAATCCAGTTGCAACACTCTAACAAGTCCAAAGGGTCTTGTGTGACA
GATATATCTGAAGTCATCAAGTGGACCACTCACTTTTAAAGATATGAGATGCTTACTAACAGCTAAGCACTTATTAGAAT
TGAATAAAGCACATTTTTTGTGGAGTTTCCTGTTGTCAGTATGAATGGTTAGACGATGGTGTAGGAAATCTGAAGCATGA
AATGTATCACCTGAATTGATTAACTTGAGAAACTTCTGCTTTTTGGCTTTTTCTGAACAAAAATCGTGCACAACATCATG
CACATAGCAAACCTTGATCATTGAAGGCATCCACCAAATACTCTCGGAGGGGATATGATCCACCATTATCAGGCTACTGG
AAATTAGAGCATCCAAGTAACTTTGAGTTACTTCCTCTAAACTATCATGATCCACAAACCCTTCGGCCATCCACAACTGC
ATCAATGTAGAGACTGGAGTTCGTTGGCTCTTTTGAGTTGTTGCAAAGTAAAGCAGCAACGGCTTCAGGTGGCATGGTAA
ATGGTCATAACTTAATTGCATAACCAAATTGATGTTGGTAGAAATAAAGGAATCCAGATTATGTAGTATCTTAAGCCAAA
AATCCTTTTCCTTTTTCTTCCCTCTAACAATTACTCCAGCAATCAAAACAATAGCCAAGGGAAGACCCTTACATTTCTCA
ACTATTTGGTGTCCAACTTTTGACAGTTCAGCAGGGCAGCTTCCTTCATCTCCAAATACCCTTTTTTCGAATAAATCCCA
ACTTTCTTCAGGTGTTAAAAGTTCAAGGTTGAGAGGATCACTACGGCATTTAACTTTCAAACCTACCTCACTACTTCGGC
TAGTTAAAATAACTCTATTTCCTCTCTTAACCTTAGGAAAACAGGCTATTAACATCTCCCCAGTTGCAATATCCCACACA
TCATCCAAGACGATGAGATACCTTTTATCGAGTAGTGCTGTTCGTAGCTTTTCAGCCAGGTCATCCACTTTTTTTTCTTC
TTCAGAGGCAGTAACTTGCTGAAGAATCTCCAGCAACACCTTTGACTTGTTATACTTTTGGGAAACAGTGCACCAAGCAC
GGACATGGAAATGACTAGCAACTAATGTATTTTTATACACTTTGTTGGCCAGAGTAGTTTTACCGAGTCCTGGCATTCCG
ACAATGGAAATGACATCAAGCTCAGATTCATGTTCATCAAGGAGCTGGTCAATGATCTGGGATTCTTCTTTCTCATGACC
TACTGTTACCTCAACAAAAGGTGATGAAGTTGACTGAGTTGGCTGGGAGGAAGACTTTGCATCAAGGGGGCCATCCCCAT
TCTTATCCTCCAGCTGAAACCTGGTGACTTGTTCCACGATAAGTTTGATCTTATCAGTGACACTCGGAAGTGAGAAGAGG
AGATGCGAGAGAGCTTTATCTCTGACAAGAATGGAATTAATGACATGTTCTGCCTCATATGCCACATCCAAAGCACGCAC
CCAACAATCTTTAACTACTCCACTAGTACTCTCATCCAATGTTTTCCTGACTTTCCTGAAAGATGATATTAGGAATTCAA
GGCTTTCTTTCACCATCCCAATTTCTTTTTTTATGAGAAAAACTGAATAAGCATTGGAAATGAGTAAATCATTTAAATGT
CTGAGTAGAAGATTCATGAAGAGGAAACCATCATCCATAGGAAACCGAAGTTGAGATGACTCAGGAGCTTTTAAAAAAAT
GTGTCTGATATCTCCCTTCATTTGTTCAATTTCTTGCAAAAAGTCCGGAGCTGAAAAGTCCGCTTCATTGATATTATCCT
CAGAGATCTCCTCCAACAGCTTGCTCACCAGAAAAGATATTTTTCTGGTAAGCATTCCAGCATGTGCCAACATATCGTTC
AATTTTTCACGATGGATAAACCGCTTTGGCATATCAGTGAGAAAGATCAATAGGAACTCCATCATGACACTAATGCTTCG
AGTTGGAGCATAATTGACGGCTACTACACCGGCCATGCGTCCTTGGAGATGAATGAGATAATGTTGAAGAATCCTTGGAG
ATGTTTTTAGGATTTGCTTAACAAATCCTTCTAGTTCTTTTGACGTTGATTCTTTGATGAGCTTACAAGTAGAAATGTAT
AGAACCTCCAACTCAAGAGGGATTATGTCGATGAGTAGAGAAGTGATCTTGGAAGAGCATTCAGAGACATAATGATGTCC
AGTCCAAAGATCAAAACAGAATTGTGTTACTCTATGAGTAGTAAATTGGAAGCGAGGATATAGATATTCAGTACTTGTTT
TGTTGGCCGCGAGGATAGGATAGAAATCTATCAGATGTCTGCATACTTGCTGAAGAATCTTGTATTCAGTCATCTGGTGG
TGAAGCAATTGAGAACGGTACTTTGGTAGATCATGGAGATGTCTGATGAGGTATTCATAGAATTTTATGTCTATCGCCGT
GGCTACATAATCATTCTTCAAATTCAAACAATTTCCTATCTCTTCAAGCAGCAGAGGGGCAAGACGTTCCATGTGGTATT
TCTCTAGGATTAACTCATCTCTATGGAAAAGGAACTGAGTACGTACATTGAATTTGAATTTATGAGTACTCATCCTGAAA
TAAAAGCCATTCAAATTCGTCGAATTCCCAAACAAGACAAATGTTCTAAGGAATCTTAGATCCATTCTTAGCTTTTCAAT
ACCATCCAATCTTGAAGCAATGAATTCTTCTTCTTTGTTCATTATTTGCTTCAAGCCATTCAAGAAATCATCAATAAGAT
TCGTGATTCTTGTTTTTTGTTCCTCTAATAGTAGCTGCCAAATCAAAAACATATTCATCAGCAAAATTCAGTTGAAAACT
TTGGCTCTTAACACTTGAAACTACAGTATTGGTAGACAATAGACATACCAATGATTTTTCTCCTTTTTCCAT
>Solyc04g008140 NB-LRR
CTAAGTATTCTCCACCTGCAATACAAAACAAATCCATTGAATTTTCTCATAATGTTACAACTAGTCAAATCAGTGGATGA
TTTGTTTATTGCCTCTAAACAAATGTCAATAAAAGTTTGTTTTTGTGGTAGTGTGTGCAGGAAGAAGAATGAACTCTACT
ACTAACAACTTCAACGAACACACTACACAAATGCAAATTATATAAATTAAACGAACTTAGTTACCTCATCTTCATCCTCT
GTTTTTTCTCGTTGGTTGCCAATCAAATATGATGTGTGGACATCAAGTCTGTCCTCTCCTGTGAAATCTGCTACATTTTT
CTTAATCTCAATGGCTGAATCTCCAAGCTCACGCCTAACGCCTCTTAAATCAATGGACTTTAAAGTGTCTATATCTATAA
ATGCACAAGGGATCTCCCAAAGTGTGATACAAAGTTTTAGTATAAATTTCTCAAGCTTGGGAAAAGTTTCCCTCTCAACT
TGCCATTCTGATAATTGGACATCTCGCAAAATCAAAGTCTTAAGACTTAGATAGATGTCCTCACTTGCGTCCCATTTCTT
ATCCACGAATTTACAGCTGGAAAACTCCATAATCTCAAGCTCAGGCAACGCTGCGATTACTGACAACAAATCAGGTCTCA
GGAGAAAACCAGTCAACCGTAACTCTTTCAAGCTTGTAGGGAAGTGATATCCATTGGGTTGTCGGATTAACGAGGGATAT
CCATTGCACTCGTATCTTGCTTTGAGTGATTCGAGTTTATTAAGTACATCAAGCTTGGGAAACCAATAGTCGTGTGTAGG
AGGATACTGCGATTCCATGATGATGCAATCAAGGTGCTGAAGAATTGGGAACTTCTCCAGAGCATCATCACTCATGCCTT
CAGAATATGAGATAACAACTCCCGATAGAGTTGTCAAGTTTGAAGAATTCCCAGCTTCCAATATTCTACTTTGGACATCC
TCTTTCTTTTCAAAGAAAGAACTCATGTCAATTTTCACATGTTTCAGCTTTGACAGTTGCAATATTCTAGGCAGTAATAC
CATGGTGGAATAATGTGTATCGATCAACAGCGTTTCCAGATTCTGGAGGTTCAACCACGACACTGGAATAGCTTTTCCCA
AAGCATGAATGCTTAAGAACCTCAAATGAAATAAGGACCCTATTTCTTCAATTAAAGAACCTTTCAGAACAATGAAATCC
AGTTGCAACACTCTAACAAGTCCAAAGGGTCTTGTGTGACAGATATATCTGAAGTCATCAAGTGGACCACTCACTTTTAA
AGATATGAGATGCTTACTAACAGCTAAGCACTTATTAGAATTGAATAAAACACATTTTTTGTGGAGTTGGTAGTTGTCAG
TATGAATGGTTAGACGATGGTGTAGGAAATCTGAAGCATGAAATGTATCACCTGAATTGATTAACTTGAGAAGCTTCTCC
TTTTTGGCTTTTTCAGAACAAAAATCGTGCACAACATCATGCACATAGCAAACCTTGATCATTAAAGGCGTCCACCAAAT
GCTCTCGGAGGGGATATGATCCACCATTATCAGGCTACTGGAAATTAGAGCATCCAAGTAACTTTGAGTTACTTCCTCTA
AACTATCATGATCCACAAACCCTTCGGCCATCCACAACTGCATCAATGTAGAGACTGGAGTTCGTTGGCTCTTTTGAGTT
GTCGCAAAGTAAAGCAGCAACGGCTTCAGGTGGCATGGTAAATGGTCATAACTTAATTGCATAACCAAATTGATGTTTGT
AGAAATAAAGGAATCCAGATTATGCAGTATCTTAAGCCAAAAATCCTTTTCCTTTTTCTTCCCTCTAACAATTACTCCAG
CAATTAAAACAATAGCCAAGGGAAGACCCTTACATTTCTCAACTATTTGGTGTCCAACTTTTGACAGTTCAGCAGGGCAG
CTTCCTTTATCTCCAAATACCTTTTTTACGAATAAATCCCAACTTTTTTCAGGTGTTAAGAGTTGAAGGCGGAGAGGATC
ACTATGGCATTTGACTTGCAAACCTACCTTACTACTTCGGCTGGTTAAGATAATTCTATTTCCTCTCTTAACCTTTGGAA
AACATGCTATTAACATCTCCCCTGTTTCAATATCCCACACATCATCCAAGACGATGAGGTACCTTTTATCGAGTAGTGCC
CTTCGTAGCTTTTCAGCCAGGTCATCTTCACTTTCTTTTCCTCCCGAGCCAGTAACTTGCTTAAGAATCTCCCGCAACAC
CTTTGACTTGTTATACTATTGGGAAACAGTGCACCAAGCACGGACATGGAAATGACTAGCAACTAATGTATTTTTATACA
CTTTGTTGGCCAGAGTAGTTTTACCGAGTCCTGGCATTCCGACAATGGAAATGACATCAAGCTCAGATTCATGTTCATCA
AGGAGCTGGTCAATGATCCAGGCTTCTTCTTTCTCATGACCTACTGTTACCTCAACAAAAGGTGATGAAGTTGACTGAGT
TGGCTGGGAGGAAGACTTTGCATCAAGGGGGCCATCCCCATTCTTATCCTCCAGCTGTAACCTGGTGACCTGTTCCACGA
TAAGTTTGATCTTATCAGTGACACTCGGAAGTGAGAAGAGGAGATGCGAGAGAGCTTTATCTCTGACAAGAATGGAATTA
ATGACATGTTCTGCCTCATGCCACATCCAAAGCACGCACCCAACAATCTTTAACTACTCCACTAGTGCCATTCAATGTTT
GCCTGACATTCCAAAAAGATGATTTTAGGAATTCAAGGCTTTCTTTCACCATCCCAATTTCTTTTTTTATCAGAGCAACT
GAATAAGCATTGGAAGTGAGTAAATCATTTAAATGTCTGAGTAGAAGATTCATGAAGAGGAAACCATCATCCATAGGAAA
CCGAAGTTGAGATGACTCAGGAGCTTTTAAAAAAATGTGTCTGATATCTCCCTTCATTTGTTCAATTTCTTGCAAAAAGT
CCAGAGCTGAAAAGTCCGGTTCATTGATATTATCCTCAGAGATCTCCTTCAACAGCTTGCGCACCAGAAAAAATATTTTT
CTGGTAAGCATTCCAGCATGTGCCAACATATTGTTCAATTTTTCACGATGGATAAACCGCTTTGGCATATCAGTGAGAAA
GATCAATAGGAACTCCATCATGACACTAATGCTTCGAGTTGGAGCATAATTGACTGCTACTACACCGGCCATGCGTCCTT
GGAGATGAATGAGATAATTTTGAAGAATCCTTGGAGATGTTTTTAGGATTTGCTTAACAAATCCTTCTAGTTCTTTTGAC
CTTGATTCTTTGATGAGCTTAGAAGTAGAAATGTATAGAACCTCCAACTCAAGAGGGATTAGGTTGATGAGTAGAGAAGT
GATCTTGGAAGAGCATTCATAGACATCATGCTGTCCAGTCCAAAGATCAAAACAGAATTGTGTTACTCTATGAGTAGTAA
ATTGAAAGCGAGGATATAGATATTCAGTACTTGTTTTGTTGGCCGCGAGGATAGGATAGAAATCTATCAGATGTCTGCAT
ACTTGCTGAAGAATCTTGTATTCAGTCGTCTGGGGGAGAAGCAAATTAGAATGGTACTTTGGTAGATCATGGAGGTGTCT
GATGAGGTATTCATACAATTTTATCTCTGTCGTCGTGGCTACATAATTATTGTTCAAACTCAAATAATTTCTTATCTCTT
TCAGCAGCAGAGGGGCAAGACATTCCATGTGGTATTTCTCTAGGATTAAATCATCTTTACAGATAAAGATCTGAGTAAGT
CTTTCGAATTTGTTTATATGAATATACATCCTGAAATAAAAGCCATTCAAATTCGTCGAATTCCCAAACAAGACAAATGT
TCTAAGGAATCTTAGATCCATTCTTAGCTTTTCAATACCATCCAATCTTGAAGCAATGAATTCTTCTTCTTTGTTCATTA
TTTGCTTCAAGCCATTCAAGAAATCATCAATAAGATTCGTGATTCTTGTTTTTTGTTCCTCAAATAGTAGCTGCTAAATC
AAAAACATATTCATCAGCAAAATTCAGTTGAAAATTTTGGCTCTTAACACTTGAAACTACTGTATTGGTAGACAATAGAC
ATACCAATGATTTTTCTCCTTTTTCCAT
>Solyc04g009070 NB
ATGGATATCTCTCGCAAACGAGAGACTTATCGTATTACAAATATCAATTCAGGAGATCAAGGGCCAAGTAATCAGGTTAC
AATATTGAGGAGAACTACCTCATATGTGGATGACCGCGGTTACATTTTTGTTGGATTTCAGGATGTTGTACAAACATTGC
TAGTTGAAATTCTCAAACCAGAGCCTTGTCGAAGTGTCCTCTGCATTTATGGCATGGGCGGTGTAGGCAAGACCACTCTT
GCGAGAAACCTCTACAGAAGTCCTAGTATATAG
>Solyc04g009080 NB
ATGGATCTTCTTAAGACTATCATAAAATCCATCCAAGTTTGCACCAACGAAACTCTTGATTTGTTGGAAAGGATGGCAGA
AAGAGATCTAGAAATTTACCTTCGTAAGCTATTAACAAAACACAAATACCTTTTGGTGGTTGATGGTGTGTGGCTAATAG
AAGCATGGAAGAGTTTGAAAAGAGCATTTCCGGATAACAATAATGGCAGCAGAGTTGTTATTACCACACGCAAAGTGGAT
GTCGCTGAAAGAGCAGACGACAGAGGTTTTGTCCATGAACTTCGTTTCCTAAGCCAAGAAGAAAGTTGGGATTCTTTTGT
AGGAAACTACTTGATGTTCGATCAATGGTTACAGCAATGGAAAGTCTAG
>Solyc04g009090 NB-LRR
ATGGGGCTAGACGAATGGCAAAAGGTGAAAGACTGCCTTTGGAAGAACATTGAAGATGACTCTATTGAAATCTCCTATAT
ACTATCATTGAGCTATAATGATTTGTCAATTGTGCTCAAGCAATGTTTTCTGTACTTTGATATTTTTCCAGAAGATCAAG
TGGTCGATGTTGAGAACATAATATGGTTGTGGATGGCCGAGGGTTTCATACCAAATGGAGAAGAAAGAATGGAGGATGTC
GCTGAATGCTACTTGAATGAGCTGATAAGACGAAGCTTGATACAAGTGGTAAATACATCTTGAGAAAAAGTTACTTTATG
CAGGGTTCATGATTTACTTCGTGATCTTGCAATACAAAAGGCATCGGAGATAAACTTCTTTAACATTTATGATCCAAGAA
ATCACTCCATATCCTCTTCATGTATTAGACATGCCATTCATAGTCAAGGAAAAAGGTACCTCTAACCTGATCTTTCTAAT
TTAAAGTTGAGGTCAATTATGTTCTTCGATCCAGATTTTCATAATCTGTTTGAACTTACAGATGTGTTCCGACGTTTATA
TGTGTTGTAAATTGGCAACCTCAAGAATCTACAGACACTTTGTGTTGTAAATGAAACTGGACGCTTATACCAACTACCCC
ACGAGACAGCTGACCTAATAAATCTAAGACATTTAGTTGCTCGGTATTGAGAACCTCTGGTACGTATAAACAAACTCACT
AGTCTTCATGTTCTTAAAGACATCTCTTGTGATCAGTGGGAAGATATTGACCCTGCTTATTTAATCAATCTTCGAGAATT
AACCATGCGTAATATTTGGAATTATTACTCCCTAAACAACATTAGCAGCTTGACAAACCTAAGCACTCTCACATTGTTTT
CTGAAGAAGTAATATCATTCCCATCCCTTCAATTTGTTAATCGTTGTGAAAAGCTCCAGAAATTGTATTTAAATGGGAGA
ATAGAGAAATTGTCTCCGTTTCCAAATTCCATCACAATGATTGTTCTGAGGGACTCAGTACTGACAGAAGATCCGATGCC
TATTTTGGGAATGTTGCCAAACCTAAGGAATCTCGAATTGTGTAGAGCTTATGAAGGAGAAGAAATAACGAGCAATGATA
ACAGCTTCAGTCAACTAAAGTTCATTTATCTTGGTTTTCTTTCAAAGCTAGAAAGATGGAATTTAAGCACAAACGCGATG
CCTCTCATTAAAGCTCTTCATATCGATCATTGTCCGAAGCTCATGGAGATTCCAGAGAGAATGAAAGGCGTGAAGCGTAT
TTGA
>Solyc04g009100 NB
ATGAATCTTCTTAAAACTATCATAAAATCCATCCAAGGTTACAACACAAAAACTCTAGATTTGTCGGAAAAGATGGCAGA
AAGAGATCTAGAAAATCACCTTCGTAAGCTAATAACAAAACACAAATACCTTGTGGTGATTGATGATATGTGGCAGCGAG
AAGCGTGGAAGAGTTTGAAAAGAGCATTCTCGGATAGCAATAATGCCAGCAGAGTTATTATTACCACTCGCAAAGTGGGT
GTCGCTGAAAGAGCAGACAACAGAGGTTTTGTCCATGAACTTTGTTTCCTAAGACAAGAAGAAAGTTGGGAACTCTTTTG
TAGGAAACTAGTTGATGTTCGAGCAATGATTCCAGCGATGGTAAGTCTAGTTAAGGATATGATGGAAACTATAGAGGCCT
ACCTCTTGCAATTGTTGTATTGAGTGGACTACTTTAGCATGAAAGGGGACAAGACGAATGGCAAAAAGTTAAAGACTGCC
TTTGGAAGGACATTGAAGAAGACTCTATTGAAATCTCCTACATACTATCATTAAGCTTCAACGATTTTTGTCAGCTACGC
TCAAGCGGTATTTTCTGTACTTTGGTATTTTTCCAGAAGATCAAGTGGTCGAGGCCAATAACATAATACGGATGTGGATG
GCAGAGGGTTTCACCATACCAAGAGGAGAAGAAAGAATGGAAAATGTCGCTGAAGGCTTGTTGAATGAGCTGATAAGACG
AAGCTTGGTTCAAGTGGCTAAAACATTTTGGAAAAAAGTTACTGAAAATGTAGGGTTCATGATTTACTCCGTGATCTTGC
GATATAAAAGGCATCCGACATAA
>Solyc04g009110 CC-NB-LRR
ATGACTGATGCATTTGTGTCATTTGCAGTTCAAAAATTGGGTGATTTCCTCGTACAACAAGTTTCGCTGCGTAAAAATCT
GAGAAAGGAAGTTGACTCGCTGAGAAATGAGCTACTCTTCATGCAGTCTTTCCTCAGAGAGGCAGAACAAAAGCAAAGTG
GTGATCAAAGAGTTCAACAGTGGGTGTTTGAGATCAACGCTATTGCTAATGACGCTGTTGCTATACTCGAGAGTTTCAGC
TTCGAGGCTGGTAAAGGTGATGATGATAGATTTGTTAGTCGTCTCAAGGCTTGCGCTTGCATATGTAGGAAGGAGAAGAA
ATTATACAATGTAGCTGAGGAGATCCAATCACTCAAGCAACGAATCATGGATATCTCTCGCAAACGAGAGACTTATGGTA
TTACAAATATCAATTCAGGAGAAGGGACAAGTAATCAGGTTAGAACAATGAGGAGAACTACCTCATATGTGGATGAGCAG
GATAACATTTTTGTTGGACTTCAGGATGTCGTAGAAAAATTGCTAGCTCAACTTCTCAAAGCGGAGCCACGTAGAAGTGT
CATCTCCATTCATGGCATGGGCGGATTAGGGAAGACCACTCTTGCAAGAAACCTCTACAACAATCCTAATATAGTGTCAA
GCTTCCCTACACGCGCTTGGATATGTGTTTCTCAAGAGTACAACACAATGGATCTTCTTAAGAATATCATAAAATCCATC
CAAGGTCGCACTAAGGGAACTCTAGATTTCTTGGAAAGGATGACAGAAAGCGATCTAGAAATTTACCTTCGTGATCTATT
GAAAGAAGGCAAATACCTTGTAGTGGTTGATGATGTATGGCAGAGAGAAGCATGGGAGAGTTTGAAAAGAGCATTCCCAG
ATAGCAAGAAGGGCAGCAGAGTTATTATTACCACGCGGAAACATGATGTTGCGGAAAGAGCTGACAACAGAGGTTTTGTC
CATAACCTTCGTTTCCTAAGCCAAAAAGAAAGTTGGGACCTCTTTTGTAGGAAACAACTTGATGTTCGGGCAATGGTTCC
AGAAATGGTAAGGATAGCTAAAGATATGGTGGAAAAGTGTAGAGGCTTACCTCTTGCAATTGTTGTATTGAGCGGACTAC
TTTCACATAAAAGGGGGCTAGACCAATGGCAAAAAGTGAAAGATCACTTTTGGCAGAACATTCAAGATGACTCCATTCAA
ATCTCCTACATACTATCATTGAGCTACAACGATTTGTCAACTACACTCAAGCAGTGTTTTCTGTACTTTGGTGTTTTCCC
AGAAGATCAAGAGGTCGACGCTGAAAAGATAATACTGTTGTGGATGGCCGAGGGTCTCATACCAAATGGAGAAGAAAGAA
TGGAGGATGTCGCTGAAGGATTCTTGAATGAGCTGATAAGACGAAGTTTGATACAAGAGGTACGTTCCTTTTGGGAAAAG
GTTACTGTGTGTAAGGTTCATGATTTACTTCGTGATCTTGCCGTACAAAAGGCATTCGATATAAAATTCTTTGACATTTA
TGATCCAAAAAAGCACTCCATATCCTCCTTATGCATCAGACATGTCATTCATGGTCAAGGAGAAAGGTACCTCTCACTTG
ATCTTTCTCACTTGAAGTTGAGGTCAATTATGTTCTTCGATCCAGATTTTCGTAACATCCATCTTACAAACTTCAGTAGT
GTGTTCCGACATATATACGTGTTGTACTTGGATATTGGAGGTTATGTTATGTCTGATGTCATAGGAAGTTTGTACTACCT
CAAGTTGTTAAGCTTGAGAGGTGTCTGTAATATTCCCTCTTCCATTAGCAACCTCAAGAATTTACAGACACTTCTTGTCG
ATGACCATGGAGGGTTTAGCCGTCTATCCCAAAAGACAGTTGACCTAATAAATCTAAGACATTTAGTTGCTCCATATTCA
GAGCCTCTGAAATGTATAAACAAACTCACGAGTCTTCAAGTTCTTAAAGGCATTCGTTGTGATCAGTGGAAAGATGTTGA
CCCTGTTGATTTAGTCAATCTTCGTGAACTAAGCATGCATGATATTACCGAATCTTACTCCCTATACAACATTAGCAGCT
TGAAAAACCTTAGCACTCTCAGATTATTGTGTTATGCTGATGAATCATTCCCATCTCTTGAATTTGTCAATTCTTGTCAA
AAGCTCCAGAAATTGAGGTTAAGAGGGACAATAAAGAAACTTCCTCTGTTTCCAAATTCCATCACAATGATGGTTCTTTG
GAAGTCAAAACTCAGGGTAGATCCGATGCCTATTTTGGGAATGTTGCCAAACCTAAGGAATCTCGAATTAGAAGAAGCTT
ATGAAGGAAAAGAAATAACGTGCAGTGATAACAGCTTCAGTCAACTTGAGTTCCTCCGTCTTCATCGTCTTGAGATGCTA
GAAACATGGCATTTAGCCACAAGTGCCATGCCTCATATTAAAGGTCTTGACATCAAATACTGTCCACATCTATATCATAT
TCCCAAGAGAATGCAAGATGTGGGGATAACTCATTTTTGGCCTGTTTCGTAA
>Solyc04g009120 CC-NB-LRR
ATGGCTGATGCCTTTGTGTCATTTGCAGTTAAAAAACTGGGTGATTTCCTCATTCAGGAAGTTTCCCTGCTTACAAATCT
CAGAGATGAAGTTAGATGGCTGAGAAATGATCTACTCTTCATGCAGTCTTTCCTCAGAGATGCAGAACTAAAGCAATGTG
GAGATCAAAGAGTTCAACAATGGGTGTTTGAGATCAACTCTATTGCAAATGACGCTGTCGCTATACTAGAGACTTACAGC
TTCAAGGCTGGTAAAGGTGACGATCAATTTGCTAGTTGTCTCAAGGGTTGCGCTTGCATCTGTAAGAAGGACACCAAATT
CTACAAAGTATCCAAAGAGATACAATCACTCAAGCAACGAATTATGGATATCTCTCGCAAGCGAGAGACTTATGGTATTA
CAAATATCAATAGTACTAATTCAGGAGATGGATCAAGTAAGCGGCCAAACAATCCATCTGCCATGGTTACAACATTGAGG
AGAACCACCTCCTATGTGGATGGTCAGGATCACATTTTTGTTGGATTTCAGGATGTTGTAGAAAGATTGCTATCTGAACT
TCTCAAAGAAGAGCCTCGTCGAAGCGTCATCTCCATTTATGGCATGGGTGGTTTAGGCAAGACCACTCTTGCAAGAAATC
TCTACATCAGTCCTGATATAGTCAATAGCTTCCATACACGAGCTTGGATATGTGTTTCTCAAGAGTACAACACTGTGGAT
CTCCTCAGGTATATCATAAAATCCATCCAAGGTTGCACCAAGGAAACTCTAGATTTGTTGGAAAGGATGACAGAGAGAGA
TCTAGAAATTTACCTTCGTAATCTTTTAAAAAAACGCAAATACCTTGTGGTGGTTGATGATATATGGCAGAGAGAAGCAT
GAGAGAGTTTGAAAAGAGCATTTCCGGATAGCAAGAATGGCAGCAGAGTTATTATCACCACGCGCAAGCAAGATGTTGCT
GAAAGAGCATACAACAGAGGTTTCGTCCATAAACTTCGTTTCCTAAACCAAGAAGAAAGTTGGGATCTCTTTTGCAGGAA
ACTACTTGATGTTCGAGCAATGACCTCCACAATGGAGAGGCTAGCTAAGGATATGGTGGATAAGTGTGGAGGCTTACCTC
TTGCAATTGTTGTATTGAGCGGACTACTTTCGCATAAAAGGGGGCCAGGCGAATGGAAAAAGGTGAAAGACCGCCTTTGG
AAGAACATTGAAGAAGACTCTATTGAAATCTCCTACATACTATCATTAAGCTACAATGATTTGTCAACTGAGCTCAAGCA
GTGTTTTCTCTACTTCGGTATTTTTCCAGAAGATCAAGAGCTCGAGGCTGAAAACGTAATACGGCTGTGGATGGCTGAGG
GTTTCATACCAAGAGGACAAGAAAGAATGGAGGATGTAGCTGAAGGCTTCTTGAATGAGCTAATAAGACGAAGCTTGGTT
CAAGTGGCTCGAACATTTTGGGAAAAAGTTTCTGAATGTAAGGTTCATGATTTACTTCGTGATCTTGCCATACAAAAGGC
ATTGGAGGTAAACTTCTTTGACATTTATGATCCAAGAAACCACTCCATATCTTCCTTATGTATCAGGCATGCCATTCATG
ATCAAGGAGAAAAGTACCTCTCACTTGATCTTTCTAACTTAAAGTTGAGGTCAATTATGTTCTTCGATCCAGATTTTCGG
AACATGAATCTTATAAACTTCTGTAGTGTGTTCCAACATATATATGTGTTGTAGTTGGATACTCTTGGTGGAACTGTACC
TCATGCCATAGGAAGTTTATACCATCTCAAATTCTTAAGCTTGGGAGGTATTGGTAATCTTCCCTCCTCCATTGGCAACC
TCAAGAATTTGCAGACACTTTGTGTCAAAAGTGAATTTAGACATTTGTGCCAACTACCCCCCGAGACAGCTGACCTAATA
AATCTAAGGCATTTAGTTGCTCCGTATTCTGAACCTCTGGTACGTATAAGTAAACTCACTAGTCTTCAAATTCTTAAAGA
CATCTCTTGTGATCAGTGGAAAGATGTTGACCCTGTTGATTTTAGTCAATCTTCGAGAATTAAGCATGATTGATATAACC
AAATCTTACTCCCTAAACAACATTAGCAGCTTGAAAAACCTTAGCACTCTCAAATTGTTTTGTAGAGATGGTCAATCATT
CCCAGACCTTGAATTTCTTTATTATTGTGAAAAGCTTCAGAAATTGTGGTTAGATGGGAGAATACAGAAACTGTCTCTGT
TACCAAATTCCATCACAATGATGGTTCTTTTGGACTCAAAACTCATGGAAGATCCGATGCCTATTTTGGGAATGTTGCCA
AACCTAAGAAAACTCGAAGTTCTTAGAGCTTATCAAGGAAAAGAAATATTCTGCAGTGATAATAGCTTCCCTCAACTCGA
GTTCCTTAGTCTTGCTTGTCTTGAGAACCTAGACACATGA
>Solyc04g009130 CC-NB-LRR
TATTCCTAAAGATGACTGATGCATTTGTGTCATTTGCAGTTCAAAAATTGGGTGATTTCCTAATACAGGAAATTAACCTA
CGTTTAAGTCTAAGAGAAGATATACAGTGGCTGCGAAACGAGCTTCTCTTCATGCACTCTTTCCTCAGAGATGCAGAACT
AAAGCAATGTGGAGATCAAAGAGTTCAACAGTGGGTGTTTGAGATCAACTCTATTGCTAATGACGCTGTTGCTATACTCG
AGACTTATAGCTTCAAGGTTGCTAAAGGTAATGACAATGGATTTTCTAGTCGTCTCAAGGCTTGCGCTTGCATCTGTAGG
AGTGAGGCCGGATTCTACAAAGTTTCCACGGAGATTGAATCACTCAAGCAACGAATCATGGATATATCTCGCAAACGAGA
TACTTATGGTATTAGAGATATCAATAATGCAGGAGAAGGTCCAAGTTATCAGTCTGCCATGGTTAGAACATTGAGGAGAA
CTACCTCATATGTGGATGACCAGGATTACATTTTTGTTGGCTTTCAGGATGTTGTACAGACATTGCTAGCTCAACTTCTC
AAAGCTGAGCCTCGTCGAACCGTCCTCTCCATTTATGGCATGGGTGGATTAGGCAAGACCACTCTTGCAAGAAACCTTTA
CATCAATCCTAATATAGCCTCTAGCTTCTCTACACACGCTTGGATATGTGTTTCTCAAGAGTATAACACAATGGATCTTC
TTAAAACTATTATAAAATCCATCCGAGGTCGCACCAAGGAAACTCTGGATTTGTTGGAAAAGATGGATGAAAGAGATCTA
GAAAACCACCTTCGTGATCTATTGAAAGAACGCAAATACCTCGTGGTGGTTGATGATGTCTGGCAGAGAGAAGCATGGGA
GAGTTTGAAAAGAGCATTCCCGGATGGCAAGAATGGCAGCAGAGTCATTGTTACCACGCGCAAAGAGGATGTCGCTGAAA
GAGCAGCCGACAGAGGTTTTGTTCATAAACTTCGTTTCCTAAGTCAAGAAGAAAGTTGGGATCACTTTCTTAGGAAACTA
CTTGATGTTCGAGCAATGGTTCCAGAAATGGAAAGTCTAGCTAAGGATATGGTGGAAAAAGTGTAGAGGCTTACCTCTTG
CAATTGTTGTATTGAGCGGACTACTTTCACATAAAAAGGAGCTAGATGAATGGCAAAAGGTGAAAGACCACCTTTGGAAG
AACATTAAAGATGACTCTACTGAAATCTCCTACATACTATCATTAAGCTACAACGATTTGTCAACTGCACTCAAGCAGTG
TTTTCTCTACTTTGGTATTTTTCCAGAAGATCAAGAGCTCGAGGCTGAAAACATTATACGGTTGTGGGTGGCTGAGGGTT
TCATACCAAGAGGAGAAGAAAGAATAGAGGATGTCGCTGAAGGCTTCTTAAATGAGCTGATAAGACGAAGCTTGGTTCAA
GTGGCTGGAACATTTTGGGAAAGAGTTATTCTATGTAGGGTTCACGATGTAGTTCGTGATCTTTCCATACAAAAGGCATT
GGAGGTAAACTTCTTTGATATTTATGATCCAAGAAACCACTCCATATCCTTCTTATGCATCAGGCATGCCATTCATGATC
AAGGAGAAAAGTACCTCTCACTTGATCTTTCTAACTTAAAGTTGAGGTCAGTTATGTTCTTCGATTTTCTTAACATGAGT
CTTATAAACTTCAGTAGTGTGTTCCAACATATGTATGTGTTATACTTGGATGTTTCTGGTGGAACGATACCTGACTCCAT
AGGACGTTTGTACCACCTCAAGTTCTTAAGATTGACAGGTATCCGTTGTCTTCCCTCCTCCATTTGCAACCTCAAGAATT
TACAGACACTTTGTGTAGTAAATGAAAAAAACGGGTGCTTATGCCAACTACCCAGCGAGACAGCTGACCTGATAGATCTA
AGATATTTAGATGCTCCATATTCAAAACCTCTGAAACGTATAAGCAAACTCAGTAGTCTTCAAGTTCTTAAAAGCCTTGC
TTGTGATCAGTGGAAGGATGTTGACCCTGTTGATTTAGTCAATCTTCGAGAATTAAGCATGCATGATATCAACAAATCTT
ACTCCCTAAACAACATTAGTAGTTTGAATAACCTTAGCACTCTCACATTGTGTTGTGAAGATGATGAATCATTCCCAGCC
CTCGAGTTTCTTGCTTCTTGTCAAAAGCTCCACAAGTTGTGGCTTGAAGGGGAAATTGAGAAACTGCCTCTGTCCAGACG
CATTTCCAAATTCCATCACAATGATGGTTCTTGTGGACTCAAAACTCATAGAAGATCCAATGTCTACTCTAGGGATGCTG
CCAAATCTAAGAAATCTTGATTTGTTTAGAGCTTATGAAGGAAATGAATTAACCTGCAGTGATAACAGTTTCAGTCAACT
AGAGTTCCTTCGTCTCGATGGTCTTGAGAAGCTAGAAAGATGGCATATAGGCACAAGTGTCATGCCTCTCATTAAAGGTC
TTGGTATCTATGATTGTCCAACGCTAAAGGAGATTCCTGAGAGAATGAAAGACGTGGAGAGAACTCCTTATCGATGA
>Solyc04g009150 CC-NB-LRR
ATGGCTGATGCCTTTGTGTCATTGGCAGTTCAAAAATTGGGTGATTTCCTAATACAACAAGTTTCACTGAGAATAAGTCT
GAGAGAAGAAGTTACATGGCTGAGAAATGAGTTACTCTTCATACACTCATTCCTCAAAGATGCCGAAATAAAGCAATGTG
TAGATCATAGAGTTCAGCAATGGGTGTTTGAAATCAACACTATTGCTAATGATGCTGTTGCTATACTTGAGAGTTACACG
TTCCAGGCTGATGGCGACGAATTTCCTAGTCGTCTCAAGGCTTGCGTTTGCATATATAGGAAGGAGAAGAAATTATACAA
TGTGGCAGAGGAGATTCAATCACTCAAACAGCGAATCATAGATATCTCTCGCAAACGAGAGACATATGGTATTACGAATA
TCAATTTAGGAGATCAAGGGCCAAGTAACCAGGTTACAACATTGAGGAGAACTACCTCATATATAGATGATGATCACATT
TTTGTTGGCTTTCAGGATGTTGTACAAACATTGCTAGCTCAACTTCTCAAAGCAGAGCCTCGTCGAACCGTCCTCTCCAT
TTATGGAATGGGAGGATTAGGCAAGACCACTCTTGCAAGAAACCTCTACAAAAATCCTAATATATCCTCTCGCTTCCCTA
CACACGCTTGGATATGTGTTTCTCAAGAGTACAACACAATGGATCTTCTTAAGACTATCATAAAATCCATCCAAGGTCGC
ACCATGGGAACTCTAGGATTGTTGGAAAAGATGGATGAAAGAGATCTAGAAAACCACCTTCGTGATCTATTGAAAGAACG
CAAATACCTTGTGGTGGTTGATGATGTCTGGCAAAGAGAAGCATGGGAGAGTTTGAAAAGAGCATTCCCGGATGACAAGA
ATGGCAGCAGAGTCATTATTACCACGCGCAAAGAGGATATCGCTGAAAGAGCAGCCGACAGAGGTTTTGTTCATAAACTT
CGTTTCCTAAGTCAAGAAGAAAGTTGGGATCTCTTTCTTAGGAAACTACTTGATGTTCGAGCAATGGTTGCAGAAATGGA
AAGTCTAGCTAAGGATATGGTGGAAAAGTGTAGAGGTTTACCTCTTGCAATTGTTGTATTGAGCGGACTACTTTCGCATA
AAAAGGATCTAGATGAATGGCAAAAGGTGAAAGATCACCTTTGGAAGAGCATTAAAGAAGATAAATCTGTTGAAATCTCC
AACATACTATCACTAAGCTACAATGATTTGTCAATTGAGCTCAAGCAGTGTTTTCTCTACTTTGGTATGTTTCCAGAAGA
TCGAGTGGTCAAGGCTGAAAACACAATATGGTTGTGGATGGCCGAGGGTTTCATACCAAGAGGAGAAGAAAGAATGGAGG
ATGTCGCTGAAGGCTTCTTGAATGAGCTGATACGACGAAGCTTGGTTCAAGTGGCTAAAACATTTTGGGGAAAAGTTACT
GAATGTAGGGTTCATGATTTACTCCATGATCTTGTGATACAAAAGGCATTGGAGGTAAACTTTTTTGACATTTATGATCC
AAAACGCCACTCCATATCCTCTTTATCTATCAGACATGTCATTCATAGTCAAGGAGAAAGGTACCCCTCACTTGATCTTT
CTAACTTAAAGTTGAGGTCAATTATGGTCTTCGATCCAGATTTTCGTAAGTTGAGGTCAGTTCTGTTCAAACATCTATAT
GTGTTGCACTTGGATATTCATGTTGGGAATAGGCCTATAGTACCTGATGCCATAGGGAGTTTGTACCACCTCAAGTTCTT
AAGATTGAGAGGTATCCGTCGTCTTCCCTCTTCCATTGGCAACCTCAAGAACTTACAAACACTTTGTGTCAATGAGGGCG
GACAGTTTAACCAACTACCCCTCAAGACAGCTGAACTAATAAATTTAAGACATTTAGTTGCTTCGTATTCAGAACCTCTG
GTACATATAAGCAAACTCACTAGTCTTCAAGTTCTTCAAGGTGTTTGTTGTGATCAGTGGAAAGATGTAGACCCTATTGA
TTTAGTCAATCTTCGGGAGTTAGACATGTATGATATTAAGAAATTTTATTCCCTAAACAACATTAGCAGCTTGAAAAACC
TAAGCACTCTCACATTGCATTGTTCAAATATGGAATCATTACCATCTCTTGAATTTGTCAACTGTTGTGAAAACCTCCAG
AAATTGTGTTTAGATGGGGGAATAGAGAAACTACCTCTGTTTCCAAATTCCATCACAATGATAGCTCTTTGGAACTCAGC
ATTGAGAGAAGATCCGATGCCTATTCTGGGAATGCTGCCAAAACTAAAGAATCTCCAATTGTTTAGAGCTTACGAAGGAA
AGGAAATAATGTGCAGTGATAACAGCTTCATTCGATTAGAGTTCCTTATTCTTGATTATCTTTGGAACCTAGAAAGATGG
GATTTAGCCACAAGTGCAATGCCTCTCATTAAAGATCTTCTTATCCATCGTTGTTCAAAGCTGAAGGAGATTCCAGAGAG
AATGAAAGACGTGAAGCATTTCAAACATATATCTCATATGAAGTCTTATTCTTGA
>Solyc04g009240 CC-NB-LRR
TTATGAAGACCACTTAGAAGTCCTCTTCAAGAGCTCTACGCGTTTCATTCTCTCAGGAATCTCCTTTAAATTTGGACAGT
GATCGATACAAAGACCTTTAATGAGAGGCATAGCATTTGTGCCTAAACGCCATGTTTCTAGGTTTCGAAGATACTCAAGT
TGAAGGAACTGTAGTTGACAGAAGCTGTTATCACTGCATATTATTTCTTTTCCGAAATAAGCTTCTTTTAATTGGAGATT
CCTTAGGTTTGGCAACATTCCCAAAATAAGCATCGGATCTTGTGTCAGTTTTGAGTCAGTCAGAGTCATCATTGTGATGG
AATTTGAAAACAGATTAGGCAGTTTCTCTATGCTCCCATTTAAATACAATTTCTGGAGCTTTTCACAATGAATTACAAAT
TCAAGGGATGGGAATGATTCATCAAATCCACAAAACAATTTGAGTGTGTCAAGGTTTTTCAAGCTGTTAATGTTGTTTAG
AGAGTAAGATTTGTCAATACCACTCATGCTTAATTCTCGAAGATTGACTAAATCAACAGGATCAATATCTTTCCATTGAT
CACATTGGATGCCTTGAAGAACTTGAAGATTAGTGAGTTTGTTTATATGTACCAGGGGTTTTATACACCGAACAACTAAA
TGTCTTAAATTTATCAGGTCAGTTGTCTCGGGGGGTAGTTGGAAAGAGTATGCGCCAGCTACGACAACAAGTGTCTGCAG
ATTCTTCAGGTTGCCAATGGAAGAGGGAAGATAATGGATACATGACAAACTTAACAACTTGAGGTGGTACAAACTTCCTA
TGACATCAGGTATAGTTGCACCAAGAATATCCAAGTACAACACATACAGATATTGGAACACACTCCTGAAGTTTATAAGA
CTCATCTTATGAAAACCTGGATCATAGAACATAATTGACCTTAACTTTAAGTTAGAAAGATCAAGTGAGAGGTACCTTTC
TCCTTGATTATGTATGCCATGTCTGATACATGAAGAAGATATGGAGTGGCTTGTTGGATCATAAATGTCAAAGAAGTTTA
CTTCCAATGCCTTTTGTATCGCAAGATCATGGAGTAAATCATGAACCCTACATTCAGTAACTTTTTCCCAAAATGTATTT
GCCACTTGAACCAAGCTTCTTCTTATCAGCTCATTCAAGAAGCCTTCAGCGACATCCTCCATTCTTTCTACTCCTCTTCT
GGGTATGAAACCCTCCGCCATCCACAACCATATTATGTTATCAACCTTGACCACTTTATCTTCTGGAAAAATACCAAAGT
AGAGAAAACACTGCTTGAGCGCAGTTGACAAATCATTGTAGCTTAATGATAGTATGTTGGAGATTTCAATAAATTTATCT
TCTTTAATGTTCTTCCAAAGGTGATCTTTCACCTTTTTCCATTCGTTTAGCCCCTTTTTATGCGAAAGTAGTCCGCTCAA
TACAACAATCGCAAGAGGTAAGCCTCTACACTTTTCCACCATATCCTCAGCTAGACTTTCCATTTCTGGAACCATTGCTC
GAACATCAAGTAGTTTCCTGCAAAAGAGATCCCAACTTTCTTCTTGGCTTAGGAAACGAAGTTTATGAACAAAACCTCTG
TCGTCTGCTCTTTCAGCAACATCCTCTTTGCGCGTGGTAATAATGACTCTGCTGCCCTTCTCGCCATCCGGGAATGCTCT
TTTCAAACTTTCCCATGCTTCTCTCTGCCATATATCATCAACCACTACAAGGTATTTGCGTTCTTTCAGTAGATCACGAA
GGTGATTTTCTAGATCTCTTTCATCCATCTTTTCCAACAATCCTAGAGTTCCCATGGTGCAACCTTGGATGGATTTTATG
ATAGTCTTAAGAAGATCCATTGTGTTGTACTCTTGAGAAACACATATCCAAGCACGTGTAGGGAAGGTATTGACTATACG
AGGACTTCTGTAGAGGTTTCTTGCAAGAGTGGTCTTGCCTAATCCGCCCATTCCATAAATGGAGAGAACGGTTCGACAAG
GCTCTTCTTTGAGAAGTTGAGCTAGCAATGTTTCTACAACATCCTGAAGACCAACAAAAATGTAATCGTGGTCATCGACA
TATGAGGTAGTTCTCCTCAATGTTGTAACCTGATTACTTGGCCCTTCATCTCCTGAAATGATATTCGTAATACCATAAGT
CTCTCGTTTGCGAGAGATATCCATGATTTTTTTCTTGAGTGATTTGATCTCCTTGGCGACATTGTAGAATTTCTTCTCCT
TGCTACATATGCAGGCGCAAGCCTTGAGACGACTAGGACGACGTTTACCAGCCTCGAAGCTATAAGTTTCGAGTATAGCA
ACAGCATCATTAGCAATGGAGTTGATCTCAAACACCCATTGTTGAACTCTTTGATCTCCACATTGCTTTAGTTCTGCATC
TCTGAGGAAAGACTGCATGAAGAGAAGCTCGTTTCGCAGCCACTGTATATCATCTCTTAGACTTAAACGTAGGTTAATTT
CCTGTATAAGGAAATCACCCAATTTTTGAACTGCAAATGACACAAACGCATCAGCCAT
>Solyc04g009250 CC-NB-LRR
TCAAATACGCTTTACGTCTTTCATTCTCTCAGGAATCTCCTTCAGCTTTGGACAACGATCGAGAACAAGATCTTTAATGA
GAGGCATAGCATTTGTGCCTAAATGCCATGTTTCTAGGTGATAAAGCATATAAAGATGAAGAAATTGTAGTTGACTGAAG
CTGTTATCACTGCACATTATTTCTTTTCCTTCGTAAGCTTCTTCTTCTAATATGAGATTCCTTAGGTTTGGCAACATTCC
CAAGATAGGCATCGGATCTTCTTTCAGTCTTGAGAAATAAAGAGCTACCATTGTGATGGAATTTGGAAACGGAGGCAGTT
TCTCTATTTTCCCTCTTAAAAACAATTTTTGGAGCTTTTCACAACAATTAACAAATTCAAGGGATGGGAATGGAGATTCG
TAAGTTCCACAGCACAATGTGAGAGTGCTAAGGTTTTTCAAGCTGCTAATGTTGTGTAGGGAGTAAGAATTATTAATTTC
AAACATGCTTAATTCTCGAAGATTGACTAAATCAACAGGGTCAACATCTTTCCACTGATCACAACAGATGCCATCAACAA
CTTGAAGACTGGTGAGTTTGCATATACCTACCAAAGGTTCTGGATACCGCACAACTAAATGTCTTAGATCTATTAGCTCA
GTTGTTTCGCTGGGTAACTGGCATAAGCCTTGTGTCTTTAGGACACGAAGTGTTTGTAAATTCTTGAGGTTGCCAATGGA
TGATGGAAGACGACGGATACCTTTCAACCTTAAGAACTTGAGGTGGTACAAACTCCCTATGGCATCAGGTATAACACCAC
CTTCTATAATATCCAAGTACAACACATATATATGTCGGAACCCAACTATATGTCGGGACAAATTACAAAAATCTGGATCG
AAGAACATAATTGACCTCAACTTCAAGTTAGAAAGATTAAGTGAGAGGTACCTTTCTCCTCGACTATGAATGGCATGTCT
GACACATGAAGAGGAAATGGAGTGGCCTTTTGGATCATAAATGTCAAAGAAGTTTACCTCCAATGCCTTTTGTATCGCAA
GATCATGGAGTAAATCATGAACTCTACATGAAGTAACTCTTTCCCAAAATGTATTAGCCACTTGAACCAAGCTTCGTCTT
ATCAACTCATTCAAGAAGCCTTCAGCAACATCCTCCATTCTTCCTTCTCGTCTGGGTATGAAACCCTCAGCCATCCACAA
CCATATCATGTCATCTGCAGTTACCACTTGATCTTCTGGAAAAATACCAAAGTAGAGAAAACACTGCTTGAGCGCAGTTG
ACAAATCATTGAAGCTTAATGATAATATGCAGGAGATTTCAATGGATTTATCTTCTTTAATGTTCTTCCAGAGGTGATCT
TTCACCTTTTGCCATTCGTTTAGCCCCTTTTTATGCGAAAGTAGTCCGCTCAATACAACAACTGCAAGAGGTAAGCCTCT
ACACTTTTCCACCATATCCGTAGCTAGACTTTCCATTTCTGGAATCATTGCTCGAACATCAAGCAGTTTCCTACAAAAGA
GATCCCAACTTTCTTGTTGACTTAGGAAACGAAGTTTATGAACAAAACCTCTTTCATCTGCTCTTTCAGCGACATCCTCT
TTGCGTGTTGTAATAATGACTCTGCTGCCATTCTTGCTATTTGGGAATGCTCTTTTCAAACTCTCCCATGCTTCTTTCTG
CCATACATCATCAACCACCACAAGGAATTTGCGTTCTTTTAATAGATCACGAAGATAAATTTCTAGATCTCCTTCTGTCA
TCCTTTCCAACAAATCTAGAGTTCCCATGGTGCGACCTTGAATGGATTTTATGATAGTCTTAAGAAGATCCATTGTGTTG
TACTCTTGAGAAACACATATCCAAGCGCGTGTAGGGAAGCTAGAGGCTATATTAGGACAGTTGTAAAGTTTTCTGGCAAG
AGTGGTCTTGCCTAAACCCCCCATTCCGTAAATGGAGAGGACGGTTCGACTAGGCTCTGGTTTGAGAAGTTGAGCTAGCA
ATGTTTGTACAACATCCTGAAGTCCAACAAAAATGTAATCGTGGTCATCTACATATGAGGTAGTTCTCCTCAATGTTGTA
ACCTGATCACTTGGCCCTTCATCTCCTGAATTGATATTTGTAATACCATAAGTATCTCGCTTGCGAGAGATATCTATGAT
TCGCTGCTTGAGTGATTGAATCTCCTCTGCCACGTTGTAGAATTTCTTCTCCTTCCTACAGATGCAAGCGCAAGCCTTGA
GACGACTATGAAATCCATCATCATCACCTTTATCAGCCTCAAAGGCGTAAGTCTCGAGTATAGCAACAACATCATTAGCG
ATGCCGTTGATCTCAAACACCCATTGTTGAACTCTATGATCACCACATTGCTTTAGTTCTGCATCTTTGAGGAAAGACTG
TATGAAGAGTAGCTCATTTCTCAACCACTCAATTTCCTTTCTCAGATTTTTACGCAGCGAAACTTGTTGTATGAGAAAAT
CACCCAATTTTTTAAGTGCAAATGACACAAAGGCATCAGCCAT
>Solyc04g009260 CC-NB-LRR
TTATGAAGACCTAGAAGTCCTCTTCAACAGCTCCACGCATTTCATTCTCTCAGGAATCTCCTTTAAATTTGGACAGTGAT
CGATACCAAGACCTTTAATGAGAGGCATAGCGTTTGTGCCTGAATGCCATGTTTCTAGGTGATAAAGCATAGAAAGATTA
AGAAATTGTAGTTGACAGAAGCTGTTATCACTGCATATTATTTCTTTTCCCAAATAAGCTTCTATTAATTGGAGATTCCT
TAGGTTTGGCAACATTCCCAAAATAGGCATCGGATCTTCTGTCAGTTTTGAGTGACTCATAGTCATCATTGTGATGGAAT
TCGAAAACGGATTAGGCAGTTTCTCTATGATCCCATTTAAATACAATTTCTGGAGCTTTTCACAACGAATTACAAATTCA
ATAGATGGGAATGATTCAATAAATTCACTAGACAATTCGAGTGAGTCAAGGTTTTTCAAGCTGCTAATGTTGTTTAGAGA
GTAAGATTTCCTAATACTATCCATTCTTAATTCTCGAAGATTGACTAAATCAACAGGGTCAATATCTTTCCATTGATCAC
ATTGGATGGCTTGAAGAACTTGAAGATTAGTGAGTTTGTTTATATGTAACAGGGGTTCTACACATGGAACAACTAAATGT
CTTAAATTTATCAGGTCAGCTGCCTCGCGGGGTAGTTGGAAAGTGTATGCGCCCTCTACGACAACAAGTGTCTGCAGATT
CTTGAGGTTGCCAATGGAAGAGGGAAGATAACGGATAGATGACAAACTTAACAACTTGAGGTGGTACAAACTTCCTATGG
CATCAGGGATAATTCCACCAAAATTATCCAAGTACAACACATATAGATATTGGAACACACTCCTGAAGTTTATAAGACTC
ATCTTACAAAAATCTAGATCGAAGAACATAATTGACCTCAACTTTAAGTTAGAAAGATCAAGTGAGAGGTACCTTTCTCC
TTGATTATGTATGCCATGTCTGATACATGAAGAAGATATGGAGTGACTTTTCTGATCATAAATGTCAAAGAAGTTTACTT
CCAATGCCTTTTGTATCGCAAGATCATGGAGTAAATCATGAACCCTACATTCAGTAACTCTTTCCCAAAATGTATCCACC
ACTTGAACCAAGCTTCTTCTTATCAGTTCATTCAAGAAGCCTTCAGCGACATCCTCCATTCTTTCTACTCTTCTTCTGGG
TATGAAACCCTCCGCCATCCACAACCATATTATGTTATCAGCCTTGACCACTTTATCTTCTGGAAAAATACCAAAGTAGA
GAAAGCACTGCTTGAGCGCAGTTGACAAATCATTGTAGCTTAATGATAGTATGTTGGAGATTTCAATAGATTTATCTTCT
TTAATGTTCTTCCAAAGGTGATCTTTCACTTTTTTCCATTCGTTTAGCCCCTTTTTATGCGAAAGTAGTCCGCTCAATAC
AACAATTGCAAGAGGTAAGCCTCTACACTTTTCCACCATATCCTTAGCTAGACCTTCCATTTCTGGAACCATTGCTCGAA
CATCAAGTAGTTTCCTGCAAAAGAGATCCCAACTTTCTTCTTGGCTTAGGAAACGAAGTTTATGAACAAAACCTCTGTCG
TCTGCTCTTTCAGCGACATCCTCTTTGCGTGTTGTAATAATGACTCTGTTGCCATTCTTGCTATCTGGGAATGCTCTTTT
CAAACTCTCCCATGCTTCTTTTTGCCATACATCATCAACCACCACAAGGAATTTGCGTTCTTTTAATAGATCACGAAGAT
AAATTTCTATATCTCCTTCCGTCATCCTCTCCAACAAATCTAGAGTTTCCATGGTGCGACCTTGAATGGATTTTATGATA
GTCTTAAGAAGATCCATTGTGTTGTACTCTTGAGAAACACATATCCAAGCACGTGTAGGGAAACTAGAGGCTATATCAGG
ACAGTTGTAAAGTTTTTTCGCAAGAGTGGTCTTGCCTAAACCCCCCATTCCATAAATGGAGAGGACGGTTCGACTAGGCT
CTGGTTTGAGAAGTTGAGCTAGCAATGTTTGTACAACATCCTGAAGTCCAACAAAAATGTAATCGTGGTCATCTACATAT
GAGGTAGTTCTCCTCAATGTTGTAACCTGATTACTTGGCCCTTCATCTCCTGAATTGATATTTGTAATACCATAAGTATC
TCGCTTGCGAGATATATCTATGATTCGCTGCTTGAGTGATTGAATCTCCTCTGCCACGTTGTAGAATTTCTTCTCCTTCC
TACAGATGCAAGCGCAAGCCTTGAGACGACTATGAAATTCATCATCATCATCACCTTTATCAGCCTCAAAGGCGTAAGTC
TCGAGTATAGCAACAGCATCATTAGCGATACCGTTGATCTCAAACACCCATTGTTGAACTCTATGATCACCACATTGCTT
TAGTTCTGCATCTTTGAGGAAAGACTGTATGAAGAGTAGCTCATTTCTCAGCCACTCAAATTCCTTTCTCAGATTTTTAC
GCAGCGAAACTTGTTGTATGAGGAAATCACCCAATTTTTGAACTGCAAATGACAGAAAGGCATCAGCCAT
>Solyc04g009270 CC-NB
TTATGATAGATCTCCTTCTGTCATCCTTTCCAACAAATCTAGAGTTCCCATGGTGCGACCTTGAATGGATTTTATGATAG
TCTTAAGAAGATCCATTGTGTTGTACTCTTGAGAAACACATATCCAAGCGCGTGTAGGGGCTATATTAGGACTGGTGTAA
AGATTTTTCGCAAGAGTGGTCTTGCCTAAACCCCCCATTCCATAATGGAGAGAACGGTGAAGACCAACAAAAATATAATC
GTGGTCATCGACAAATGAGGTAGTTCGCCTCAATGTTGTAACCTGATTACTTGGCCCTTCATCTCCTGAAATGATATTTG
TAATACCATAAGTCTCTCGTTTGCGAGAGATATCCATGATTTGTTTCTTGAGTGATTTGATCTCCTTGGCGACATTGTAG
AATTTTTTCTTTTCCTTGCTACATATGCAGGCGCAAGCCTTGAGACGACTAGGACGACGTTTACCAGCCTCGAAGCTATA
AGTTTCGAGTATAGCAACAGCATCATTAGCAGTAGAGTTGATCTCAAACACCCATTGTTGAACTCTTTGATGCTTTTGTT
CTGAAAGAGTGCATGAAGAGAAGCTCGTTTCTCAGCCACTGTATATCTTCTCTTAGACTTAAACGTAGGTTAATTTCCTG
TATTAGGAAATCACCCAAATTTTTTATATTACTTTTTGCCTGTACTTTTGTCAAATCAATCAAATTACTAATGTATACTT
GACGGGAAAAAAATAAAATCTAGTTATCAATTTGAAAAATATGAATTTAGAACTCTAGTAACTTAAAAAGACTAAAATCG
CCGAGTGTTTAAATACAAGAGAGAAATGCTTTTATTTGTTCTCTTTCGTATGGGATTCTTTTTCCTTTTTGTCCAATCCG
TTTTCAACCCGCTCATGTTCAATCCAACCTGCCCATTTTAAGTCGCCGTACAAGACCTTGACTCAGCTGCCTCTTTTAGT
CGGATACTTATGGAAGTTGCATGGCCTCCTCT
>Solyc04g009290 CC-NB-LRR
TCACAACGTATAGTTCCTCTTCAACAGCTCCACGTTTTTCATTCTCTCAGGAATCTCCTTTAAATTTGGACAGTCATGGA
TACGAAGACCTTTAATCAGAGGCATGGCACTTGTACCTAAATGCCATGTTTCTAGGTTCTCGAGATCATAAAGAATAAGG
AACTCTAGTTGACTGAAGCTGTTATCACTGCACATTATTTCTTTTCCTTCATAAGCTCTAAACAAATCGAGATTCCTTAG
GTTGGGCAACATTCCCAAAATAGGCATCGGATCTTCTTTCAGTACGGAGAACCTCAGAACCATCATTGTGATGGAACTTA
GAAACAGATTAGGCAGTTTCTCTATTCTCCCTTCTAACCACAATTTCTGGAGCTTTTGACAAGAATTAACAAATTCAAGA
GATGGGAATGATTCATCATAATTTTTACACACCAATGTGAGAGTGCTAAGGTTTTTCAAGCTGCTAATGTTGTTTAGGGA
GTAAGATCTCTTAATATAAGCCATGCCTAATTCTCTAACATTGACTAAATCAACAGGGTCAACGTATTTCCATTGATCAC
AACCAACACCTTTAAGAACTTGAAGACTAGTAAGTTTGCTTATATGCACCAGAGGTTCTGAATACTGAGCAACTAAATGT
CTTAAATTTATTAGGTCAGCTGTCTTGCGGGGTAGTTGGAAAGTGTAATCCGCTTCATTGACAACAAGTGTCTGTAGATT
CTTGAGGTTGCCAATGGAAGACGGAAGCTCATCGATACCTCTCAAGCTTAAGAACTTGAGGTGGTACAAACTCCCAATGG
ATCCAGGTACAACACCACCATATTTAATATTCAAGTACAACACATATAGATGTCGAAACATATCTATATGTTGGAACACA
TTACGAAAATGTGGATCGAAGACCATAATTGACCTCAACTTTAAGTTAGAAAGATCAAGTGAGGGGTACCTTTGTCCTTG
ACTATGAATGACATGTCGGATACATACAGAGGATATGGAGTGGCTTGTTGGATCATAAACGTCAAAGAAGTTTACCTCCA
ATGCCTTTTGTATCGCAAGATCATGGAGTAAATCATGAACCCTACATTCAGTAACTTTTTCCCAAAATGTATTAGCCACT
TGAACCAAGCTTCGTCTTATCAGCTCATTCAAGAAGCTTTCAGCGACATCCTCCATTCTTTCTCCTCTGGGTATGAAACC
CTCTGCCATCCACAACCGTATTATGTTATCAGCCTCGACCACTTGATCTTCTGGAAAAATACCAAAGTAGAGAAAACACT
GCTTGAGCGCAGTTGACAAATCATTGTAGCTTAATGATAGTATGTTAGAGATTTCAATAGATTTATCTTCTTTAATGTTC
TTCCAAAGGTGATCTTTCACCTTTTGCCATTCGTTTAGCCCCTTTTTATGCGAAAGTAGTCCGCTCAATACAACAACTGC
AAGAGGTAAGCCTCTACACTTTTCCACCATATCCTTAGCTAGACTTTCCATTTCTGGAACCATTGCTCGAATATCAAGTA
GTTTCCTAAGAAAGAGATCCCAACTTTCTTGTTGACTTAGGAAACGAAGTTTATGAACAAAACCTCTGTCATCTGCTCTT
TCGGCGACATCCTCTTTGCGCGTGGTAATAATAACTCTGCTGCCATTCTTGCCATCCGGGAATGCTCTTTTCAAACTCTC
CCATGCTTCTCTCTGCCATACATCATCAACCACCACAAGGTATTTGCATTCTTTCAATAGATCACGAAGGTGAAATTCTA
GATCTCCTTCTGTCATAGTTCCTAACAATTCTAGAGTTCCCTTGGTGCGACCTTGGATGGATTTTATGATAGTCTTAAGA
AGATCCGTTGTGTTGTACTCTTGAGAAACACATATCCAAGCGCGTTTAGGGAAGCTAGAGACTATATTAGGACTTGTGTA
TAGGTTTCTTGCAAGAGTGGTCTTGCCTAATCCACCCATGCCATAAATGGACACAACACTTCGACGAGGCTCTGGTCTGA
GAAGTTGAGCTAGCAATGTTTGTACAACATCCTGAAAGCCAACAAAAATGTAATCCTGGTCATCCACATATGAAGTAGTT
CTCCTCAATGTTCTAACCATGGCAGACTGGTTATTTGGTCCTTCTCCCGCATTACTATTGATATTTGTAATACCATATGT
CTCTCGTTTGCGAGCGATGTCCATGATTTGTTTCTTGAGTGATTGAATCTCCTTGGTGACATTGTATAATTTCTTCTCCT
TCCTACAGATGCAAGCACAAGCCTTGAGACGATTAACACGTTTACCAGCCTCGAAGCTATAAGTCTCGAGTATAGCAACA
GCCTCATTAGCAATAGAGTTGATCTCAAACACCCATTGTTGAATTCTTTGATCTCCACTTTGCTTTAGTTCTGCATCTTT
GAGGAAAGACTGCATGAACAGAAGCTCGTTTCGCAGCCACTGTATATCCTCTCTCAGACTTGTAAGTAGGTTAATTTCCT
GAATGAGGAAATCACCCAATTTTTTAACTGCAAATGACACAAACGCATCAGCCAT
>Solyc04g009660 CC-NB-LRR
TCATCCTATATGATCCTGCTTCAACACCTCCACGTCTTTCATTCTCTCAGGTATCTCCTTTAAATTTGGACAGTTATGGA
TTCCAAGACCTTTAATCAGAGGCATCGCATTTGTGCCTAAATCCCATCTTTCTAGCTTTGAAAGATCACCAAGATGAAGG
AATTCGAGTTGACTGAAGCTGTTATCACTGCATATTATTTCTTTTCCTTTATAAGCACATTCTAATATGAGATTTTTTAG
GTTTGACAACATTCCCAAGATAGGCATCGGATCTTTTGTCAGTAACGAATCCCAAAGAACCAACTTTGTGATGGAATTTG
AAAACAGATTAGGCAGTTTCTCTATTATCCCTCTTAGCCATAATTTTTGGAGCTTTTCACAACAACTAACAAATTCAAGG
GATGGGAATGATTGACCCTGTCTACAAAACAATCTGAGAGTGCTAAGGTTTTTCAAGCTGCTAATGTTGTTTAGGGAGTA
AGATTTGCTAATATACTCCATGCTTAATTCTCGAAGGTTGACTAAATCAACAGGGTCAACATCTTTCCATTGATCACAAT
GGATGCTATCAACAACTTGAAGACTAGTGAGTTTGCTTATATGTACCAGAGGTTTTGTATACCGAGCAACTAAATGTCTT
AGATTTATCAGGTCAGCTGTCTCGCGGGGTAGTTTGCAAGGGTATCCCCCCTCATTGACAACAAGTGTCTGTAGATTCTT
GAGGTTGCCAATGGAAGACGGAAGATCATCAATACCTCTCAATCTTAAGAACTTGAGGTGGCACAAACTTCCTATGGCAT
CAGGTACTATAGACATATTGTCAAAACGCATATCCAAGTACAACACATATAGATGTTGGAACACACTCAAGTTTATAAGA
CTCATCTTACAAAAATCTGGATCGAAGAACATAATTGACCTCAACTTTAAGTTAGAAAGATCAAGTGAGAGGTACTTTTC
TCCTCGACTATATATCACATGTCTGATACATAAAGAGGATATAGAGTGGCTTCTTGGATCATAAATGTCAAAGAAGTTTA
CCTCCGATGCCTTTTGTATCGCAAGATCATGTAGTAAATCATGAAGCCTACAATCAGTAACTCTTTCCCAAAATGTTCTA
GCCACTTGAACCAAGCTTCGTCTTATCAGTTCATTCAAGAAGCCTTCAGCGACATCCTCCATTCTTTCTTCTCCTCTTGG
TATGAAACCCTCCGCCATCCACAATCGTATTATGTTATCAACCCCGACCACTCGATCTTCTGGAAAAGTACCAAAGTATA
GAAAACACTGCTTAAGCGCAGTTGACAAATCATTGTAGCTTAAGGATAGTATATTAGAGATTTCAATAGAGTTATCTTCT
TTAATGTTCTTCCAAAGGTGATCTTTCACCTTTTGCCATTCGTTTAGCCCCTTTTTATGTGAAAGTAGTCCGCTCAATAC
AACAATTGCAAGCGGTAAGCCCCTACACTTTTCCACCATATCCTTAGCTAGACTTTCCATTTCTGGAACCATTGCTCGAA
CATCAAGTAGTTTCCTACGAAAGAGATCCCAACTTTCTTCTTGACTTAGAAAACGAAGTTTATGAACAAAACCTCTATTG
TCTGCCCTTTCAGCAACATCCTCTTTGCGCGTGGTAATAATGACTCTGCTGCCATTCTTGCTATCCGGGAATGCTCTTTT
CAAACTCTCCCATGCTTCTCTCTCCCATACATCATCAACCACCACAAGGTATTTGCGTTCTTTCAGTAGATCACGAATGT
AAATTTCAAGATCTCCTTCTGTCATCCTTTCCAACAAATCTAGAGTTTCCTTAGTGCGACCTTGGATGGATTTTATGATA
TTCCTAAGAAGATCCATTGTGTTGTACTCTTGAGAAACACATATCCAAGCGCGTGTAGGGAAACTAGAGGTTATATTAGG
ACAGTTGTAAAGTTTTCTGGCAAGAGTGGTCTTGCCTAAACCCCCCATTCCATAAATGGAGAGGACGGTTCGACGAGGCT
CTGCTTTGAGAAGTTGATCTAGCAATGTTTGTACAACATCCTGAAGTCCAACAAAAATGTAATCGTGGTCATCGACATAT
GAGGTAGTTCTCCTCAATGTTGTAACCTGATTACTCTTCCCTTGATCTCCTGAATTGATATTTGTAAGAGGTTTTAACCA
AACTAATCCATTATATAAAGTCATTTACCAAAATAATATGTTTTTCTAAAATTTTACAAAACTAGTATAAACGTATTCCA
CAGTAACGTTTTAGCATATATTTTATTTTTTAAAAGTTGATGGTGTCAGATTGATATATGTTACTCACATTAACGTTTTA
CTCCTAAAACGTTACTCACAGTAACGTTTTAGGAGTAAAACGTTACTGAAAATAACGTTTTAAAAGTAAAACGTTATTTA
CAGTGACATATATCAACCTAATGCTGTTAGTTTTTTTAAAAATAAAATATACCCTAAAACGTTACCATGAAATACGTTTA
TACTAGTTTTGTAAAATTTTAGAAAAATGTATTACTTTGGTAAATTGTTTTATATAATGACTTAGTTTGGTTAAAAATTC
TATTTGTAATACCATAAGTCTCTCGTTTGCGAGAGATATCCATGATTCTTTGCTTGAGTGATTGGATCTCCTTGGCGACA
TTGTAGAATTTCTTCCCCTTCCTACATATGCAAGTGCAACCCTTGAGATGAGTAGCACGTTTACCAGCCTCGAAGGTGTA
AGTTTCGAGTATAGCAACAGCATCATTAGCAGTAGAGTTGATCTCAAACACCCATTGTTGAACTCTTTGATCTCCGGATT
GCTTTAGTTCTGCATCTCTGAGGAAAGACTGCATGAAGAGAAGCTCGTTTCGCAGCCATTGTATATCTTCTCTTAGACTT
AAACGTAGGTTAATTTCCTGTATTAGGAAATCACCCAATTTTTGAACTGCAAATGACACAAAGGCATCAGCCATCTTTAG
TTA
>Solyc04g009690 CC-NB-LRR
TCACCACTTATAATAATTCCTCTTCAATAGGTCCACGTCTTTCATTCTCTCAGGAATGTCCTTTAAATTTCGACAATCAT
GGATACCAAGACCTTTAATCAGAGGCATGGCATTCGTGCCAAGATACAATCTTTCTAGCTTCTCGAGATCATAAAGAATA
AGAAACTGTAGTTGACTGAAGCTGTTATCACTGCACATTAGTTGTGTTCCTTCATAAGCTCTAACCAAATCAAGATTCCT
TAGGTTTGGCAGCATTCCCAAAATACGCATCGGATCTTCTCTCAGTAATGAGTCCCATAGAACCATCATTGTGATGGAAC
TCGGAAACAGATGAGACAGTTTCTCTATTCTCCCTCTTAACCACAATTTCTGGAGCTTTTCACAACAATTAAGAAATTCA
AGGGATGGGAACGGAGATGAGTTGCCATACCCACCCGACAATCTGAGAGTGCTAAGGTTTTTCAAGTTGCTAATGTTGTT
TAGGGAGTAAGATTTGTCAATATAGTGCATACTTAATTCTCGAAGATTGACTAAATCAATAGGGTCAACATCTTTCCACT
GATCACAACTAACGCCTTTAAGAACTTGAAGACTTGTGAGTTTGCTTATATGTACCAGAGGTTTTGTATACGGAGCAACC
AAATGGCTTAGATTTATTAGGTCAGTTGTCTCGCGGGGTAGTTGGCATAAGTACCCATAGTCATTGACAAGAAGTGTCTG
TAAATTCTTAAGGTTGCCAATGGAAGAGGGGAGATCATAGATACCTCTCAATCTTAAGAACTTGAGGTGGTACAAAGTTC
CAATGGCATCAGGTACGTTTATAGACATATTCCCAACATTCATATCCAAGTGCAACACATATAAATGTTGGAACACACTG
CTGAAGTTTATAAGACTCGTCTTACGAAAATCTCGATCGAAGAACATAATTGACCTCAACTTTAAATTAGAAAGATCAAG
TGAGAGATACCTTTCTCCGTGACTATGAATGCCATGTCTGATATATAAAGAGGATATGGAGTGGCTTTTTGGATCATAAA
TGTCAAAGAAGTTTACCTCCAATGCCTTTTGTATTGCAAGATCATGGAGTAAATCATGAACCCTACATTCAGTAACTCTT
TCCCAAAATGTATCTACCACTTGAACCAAGCTTCGTCTTATCAGCTCATTCAAGAAGCCTTCAGCGACATCCTCCATCAT
TTCTTCTCCTGTTGGTATGAAACCCTCCGCCATCCACAACCGTATTATGTTATCAACCTTGACCACTTGATCTTCCGGGA
AAATACCAAAGTAGAGAAAACACTGCTTGAGCGCAATTGACAAATCATTGTAGCTTAATGACAGTATGTTGGAGATTTCA
ATAGATTTATCTTCTTTTATGTTCTTCCAAAGGTGATGTTTAACCTTTTTCCATTCGTTTATCCCCTTTTTATGCGAAAG
TAGTCCGCTCAATACAACAATTGCAAGAGGTAAGCCTCTACACTTTTCCACCATATCCTTAGCTAGACTTTCCATTTCTG
GAACCACTGATTGAACATCAAGTAGTTTCCTACAAAAGAGATCCCAACTTTCTTCTTGGCTTAGGAAACGAAGTTTATGA
ACAAAACCTCTGTCATCTGCTCTTTCAGCGACATCCTCTTTGCGCGTGGTAATAATGACTCTGCTGCCATTCTTGCCATC
TGGGAATGCTCTCTTCAAACTCTCCCATGCTTCTTTCTTCCATAAATCATCAACCACCACAAGGTATTTGCGTTCTTTTA
ATAGATCACGAAGATAAATTTCTAGATCTCCTTCTGTCATCCTTTCCAACAAATCTAGAGTTTCCTTGGTGCGACCTTGG
ATGGATTTTATGATATTCCTAAGAAGATCCGCAGTGTTGTACTCTTGCGAAACACATATCCAAGCGCGTGTATGGAAGCT
GTTGAGTATATCAGGACGGGTGTAAAGTTTTCTGGCAAGAGTGGTCTTGCCTAAACCCCCCATTCCATAAATGGAGAGGA
CGGTTCGCCGCGGCTCTGGTTTGAGAAGTTGACCTAGCAATGTTTGTACAACATCCTGAAGTCCAACAAAAATGTAATCG
TGGTCATCCACATATGAGGTAGTTCTCCTCAATGTTGTAACCTGATTACTTGGCCCTTGATCTCCTGAGTTGATATTTGT
AATACCATAAGTATCTCGTTTGCGAGATATATCCATGATTCTTTGCTTGAGTGATTGAATCTCCTTGGAGACATTGTATA
ATTTCTTCTCCTTCCTACATATGCAAGCGCAAGCCTTGAGCTGACTAGCACGTCTACCAGCCTAGAAGCTGTAAGTCTCG
AGTAAAGCAACAACATCATTAGCAATAGAATTGATCTCAAACACCCATTGTTGAACTCTTTGATCTCCACATTGCTTTAG
TTCTGCATCTCTGAGGAAAGACTGTATGAAGAGTAGCTCGTTTCGGAGCCACTGCACATCCTCTCTTAGACTTAAACGTA
GGTTAATTTCCCGAATGAGGAAACCACCCAGTTTTTGAACTGCAAATGACACAAAGGCATCACCCAT
>Solyc04g011890 NB
TTAAGCTTCTATCAAACAGAATTCACGCAGTAAATCATGCATTGCACTTGCTTTTACCTCACCATTGAATCTCCTTTTTC
TAGCCTGGATCAAGTTCCTGCTCATTAATTCTTCCAAATAATCTATTGCCATTTCCTCCAAACTTCCAGCAGATGTCCTA
ATGAAACCTTCTGCGATCCATAATTGGATCAATCTCTGAGTATCAACTTCAAAGTCCTCTGGGAAATCAACCATAGAGAG
AAAGCAGGGTTTGAGGTGATTAGGCAAGTGGTGATAACTCAAACCGAGCACTGCTAAGCATTTATCTGGATGACTAGCAA
TGATTTCACTTAAGGTTCGGGCAACATCCTTCCAACTTCCTAATGTTCTGGCCACTTTACAGAGATGTCCTGCAATCACG
GAAATTGTCAAGGGTAGTCCTTGACATTTTTCAACTATTTTCTTTCCGAGGATGATCAATTTTTTTAGTCCAAACACCTT
ATCACAAACTAACTTCCAACCGTTTTCTAAACTCAGAAGGTTCATCTCATGAGGGCTACAAGCATTTGCATACATTGCTA
CCTCATTTTCCCTAGTAGTCAATAAGATTCGACTTCCATTGTTGTAATTAGGAAATATTCCTCTTATACTATCCCAATCA
TCCCTACTCCAAATATCATCAACAACAAGGTATCTTTGATCCTTAAGGTTCTTTTGCACCAAGTCAGCTAACTCATTGTC
ATCCATCTTATCAGTCTTTTGCAT
>Solyc04g011960 CC-NB-LRR
ATGGCAGCTTATAGTGCTGTAATTTCTCTTCTTCGAACTCTTGACGAACGAAATATTCATGAACTCTTTCATGATCACAC
TGCTGAAGTACTCGATTCTCTTCGTGCTATTGCTGAATATTTCGAAAAAGTTCTTGATGAATTTGAACCTGGAAAAATAA
AATCTTTGGAGGAAAAAATCAGAGATGCTGCTAGTGAGGCAGAAGACGTTGTTGAGCTGAAAACTCATCAAATCATCGAA
GGGACAAGCTGGACTTTTGGAATTTTACAACACCGGGATTTGCTACCAGTTTTTGAAAAAATGGAAACAATAAAGAAACA
AGTGATGGAGATTGTTTCTCATGATGCTGATCAAATTCTTGAATTATTTGGGGATTCCATGATTGGCCCTTCTTCTAAAA
GTTACGCATTGCTGTCAGATAAGTTGGAAGATGATATCGTGCGGGGAATTGATGATGACTTGGAGATCATAATTAAAAGA
CTGATAGGACCACCATCGGATCTAGACATTGTCACAATATCAGGCATGGGTGGCATTGGCAAAACAACACTTGCTAGAAA
AGCTTATCATCATCTCACAATCAGGTATCACTTTGACATTCTTGCTTGGGTTACTATATCTCAAGAATTTCAATGTAGAA
ATGTATTGTTAGAAGCTTTACATTGCATTTCAAAGAAAACAGCTATTGTGAACGCAAAAGACTATGATAAGATGGATGAC
AATGAGTTAGCTGACCTGGTGCAAAAGAACCTAAAGGGTCCAAGATACCTTGTTGTTGTTGATGATATTTGGACTGAAAA
TGTTTGGGATAGTGTAAGAGGAATATTTCCTAATTACAACAATGGGAGTCGAATCTTATTGACTACTAGGGAAAATGAGG
TAGCAATGTATGCAAATACTTGTAGCCCTCATGAGATGAGCCTTTTGAGTGGAGAAAATGGTTGGAAGTTAGTTTGTGAT
AAGGTGTTTGGACCAAAACATGATCATCCTCCCGAATTGGAAGAAATTGGAAAGGAAATAGTAGAAAAATGCCAAGGACT
ACCCTTAACAATTTCAGTGATTGCAGGACATCTCTGTAAAGTGGCCAGGACATTAGAAGGTTGGAAGGATGTTGCCCGAA
CCTTAAGTGAAATCATTGCTAGTCATCCAGATGAATGCTTAGCAGTGCTCGGTTTGAGTTATCACCACTTGCCTAATCAC
CTCAAACCTTGCTTTCTATCTATGAGTAGTTTCCCAGAGGATTTTCAGGTTGAGACTCGGATATTGATCCAATTATGGAT
TGCAGAAGGTTTCATAAGGACTTCCGAAAATGGTAAAAGTTTGGAGGAAGTGGCAATAGATTATTTGGAGGATCTTATTA
GTAGGAACTTGATACAGGCTAGAGAAAGGAGATTCAATGGTGATATAAAAGCGTGTGGAATACATGATCTACTGCGTGAG
TTCTGTTTGACAGAAGCTGAAATGACAAAGCATATGCATGTTGAGAGAACTTACCCTACTCTTCCAACACAAATGCATAA
TGTTCGCCGCTTCAGTTTTCAAACTGAATATTATTCCGTTGATGATTGTTATAAGCTATTACCTCCTGCTTCTAGATCTA
TCTACTTATTTTCTCGATTGGATCTACCTAATTTACCCCGTATTAAGCTTCACAGGAGATTACCCATCTATCATCATGAT
CCTATAATATATGAATTTTTCTCTCATTTCAACCTTCTCAGGGTGTTGTCCATGAACAATAAATATCTTTATTTCGAATC
ATTTCCGCTTGTGATTACAAAGTTGTTTCATCTGAGATATCTCCAAGTTAGATTTAATGGCAATATTCCTGAATCAATTT
CAGAGCTTCAGAATTTGCAAACTCTAATTTTGAGTGGTACTTTTCCTTTAGATATGACTTTACCTGTGAAGATATGGATG
ATGAAGAACTTGAGGTATATACGTCTGGATCGTCCCACTTATTTACCAAGTCCTGGAACACAAAGTCTTGTGACAGGGAT
GCCAAATCTACAGGAATTTTCTGGTCATTTGACAGACGAAGTCTTTTCTGGCATTCCCAATATAAAGAGATTGATCTTTC
ACTTACCTTATTTCCGAAAAAGTAATCTCGATCAGCTCCAATTGGATATGTCCAGATTGACAAAACTCGAAGCATTCAAG
TTTTATGGTTCAATTTTTTATCGATATTCCTTCAAGAGATTTCATTTTCCAACATCACTTAGGAGGTTGTCTTTAACACG
GTGTAGTGATTTTTTATGGACAGATGTATCTTCGACTGTTATGATGTTGCCAAATCTTGAAGAGCTCAAACTTAAAAATT
GTCAAACCTTGATTGATGAATGGAGATTGAGTGATGAACACAAGTTCAGAAGTTTGAAGTTGTTGTTACTGAGTGACTCA
GATCTTAGGTATTGGGAAGCTACCAGTGATAACTTTCCAAAGCTAAAACGCCTTGTTCTGAAAAATTGTGGTGACCTGCA
AGGAATTCCAGCAGATTTTGGGGAAATTTGTAGTTTGGAATCAATTGAGTTATACGATTGCAGCACTACAGCTGAGAATT
CTGCAAGAGAGATTGTACAAGAACAAGAGGACATGGGGAATTATTTCCTTAAGATTTACATCCATAACATTCGCGGTAAG
TTCTTCAGTTCGCTCATCTTTATTTAA
>Solyc04g011980 CC-NB
ATGGCAGCTTACAGTGCTGTAATTTCTCTTATTCGAACTCTTGATGAACGAAATATTCATGAACTCTTTCATGGTCACAC
TGCTGAAGCACTCGATTCTCTTCGTGCTATTGCTGAATATTTCGAAAAAGTTCTTGATGAATTTGAACCTGGAAAAATAA
AATCTTTGGAGGAAAAAATCAGAGATGCTGCTAGTGAGGCAGAAGACGTTGTTGAGCTGAAAACTCATCAAATCATCGAA
GGGACAAGCTGGACTTTTGGAATTTTACAACACCAGGATTTGCTACCAGTTTTTGAAAAAATGGATACAATAAAGAAACA
AGTGATGGAGATTGTTTCTCATGATGCTGATCAAATTCTTGAATTATCCGGCGATTCCATGATTGACACTTCTTCTAAAA
GTTATGCATTGCTGTCAGATAAGTTGGAAGATGATATCGTGCGGGGAATTGATGATGACTTGCAGATCATAATTAAAAGA
CTGACAGGACCACCATCAGATCTAGACATTGTCACAATATCAGGCATGGGTGGCATTGGCAAAACAACACTCGCTAGAAA
AGCTTACGATCATCTCACAATCAGGTATCACTTTGACATTCTTGCTTGGGTTACAATATCTCAAGAATTTCAATGTAGAA
ATGTATTGCTAGAAGCTTTACATTGCATTTCAAAGAAAACAGATATTGTGAACGCAAAAGACTATGATAAGATGGATGAG
AATGAGTTAGCTGACCTGGTGCAAAAGAACCTTAAGGGTCGAAGATACCTTGTTGTTGTTGATGATATTTGGAGTAGGGA
TGTTTGGGATAGTATAAGAGGAATATTTTCTAATTACAACAATGGAAGTCGAATCTTAATGACTACTAGGGAAAATGAGG
TAGCAATGTATGCAAATACTTGTAGCCCTCATGAGATGAGCCTTTTGAGTGCAGGAAATGGTTGGAAGTTAGTTTGTGAT
ACGGTGTTTGGACCAAAACATGATCATCCTCCCGAATTGGAAGAAATTGGAAAGGAAATAGTAGAAAAATGCCAAGGACT
ACCCTTAACAATTTCAGTGATTGCAGGACATCTCTGTAAAGTGGCCAGGACATTAGAAGGTTGGAAGGATGTTGCCCGAA
CCTTAAGTGAAATCATTGCTAGTCATCCAGATGAATGCTTAGCAGTGCTCGGTTTGAGTTATCACCACTTGCCTAATCAC
CTCAAACCTTGCTTTCTATCTATGAGTAGTTTCCAAGAGGATTTTCATTTTGAGACTCAGATATTGATACAATTATGGAT
TGCAGAAGGTTTCATAAGGACTTGTGAAAATGGTAAAAGTTTGGAGGAAGTGGCAATAGATTATTTGGAGGACCTTATTA
GCAGGAACTTGTTACAGGCTAGAGAAAGGAGATTCAATGGTGAGATAAAAACATGCGGAATACATGATCTACTGCGTGAG
TTCTGTTTGACAGAAGCTGAAATGACAAAGCATATGCATGTTGAGAGAACTTACCCTACTCTTCCAACACAAATGCATAA
TGTTCGTCGCTTCAGTTTTCAAACTGAATATTATTCCGTTGATGATTGTTATAAGCTATTACCTCCTGCTTCTAGATCTA
TCTACTTATTTTCTCGATTGGATCTACCTGCTTTACCCCGTATTAAGCTTCACAGGAGATTACCGATCTATTATCATGAT
CCTATAATATATGAATTTTTCTCTCATTTCAACCTTCTCAGGGTGTTGTCCATGAACAATAATTATCTTTATTTCGAATC
ATTTCCGCTTGTGATTACAAAGTTGTTTCATTTGAGATATCTCCAAGTTAGATTTAATGGCAATATTCCTGAATCAATTT
CAGAGCTTCAGAATTTGCAAACTCTAATTTTTAGAGGTAATAATAGTTACATGTACAGTATGACTTTTCCTGTAACGATA
TGGATGATGAAGAACTTGAGGTATATACATCTAGATACATCCACTTATTTACCAAGTCCTGGAACACAAAGTCTTGTGAC
AGGGATGCCAAATCTACAGGAATTTTCTGGTCATTTTAAAGACGAAGTCTTTTCTGGCATTCCCAATATAAAGAGATTGA
TCTTTCGCTTACCTTATTTCCGAAAAAGTATTCTCGATCAGCTCCAATTGGATATGTCTAGATTGACAAAACTCGAAGCA
TTCAAGTTCTATGGTTCAAGTTTTTATCGATGTTCCTTAAAGAGATTTCGTTTTCCAACATCACTTAGGAGGTTGTCTTT
AACTCGGTGTAGTGATTTTTTATGGACAGACGTATCTTCAACTGTTTTGATGTTGCCAAATCTTGAAGAGCTCAAACTTA
AAAATTGTCAAACCTTGATTGATGAATGGAGATTGAGTGACGAAGACAAGTTCAAAAGCTTGAAGTTGTTGTTACTGAGT
GGCTCAAGTCTTAAGCGTTGGGAAGCTAACAGTGATAACTTTCCAAATCTAAAACGCCTTGTTCTGAAGAATTGCTACAG
GCTGCAAGAAATTCCAGCAGATTTTGGCGAAATCGGTACTTTGGAGTCAATTGAGTTACACAATTGCAGCACTACTGCTG
ATGATTCTGCAAGAGAGATTGTACAAGAACAAGAGGACATGGGGAATTATTTCCTTAAGATTTACATCCATAACATTCGC
GGTTAG
>Solyc04g011990 NB-LRR
ATGGCAGCTTATAGTGCTGTAATTTCTCTTCTTCGAACTCTTGACGAACGAAATATTCATGAACTCTTTCATGATCACAC
TGCTGAAGCACTCGATTCTCTTCGTGCAATTACTGGATATTTCCAAAAAGTTCTTGATGAATTTGAACCTGGAAAAATCA
AATCTTTTGAGGAAAAAATTAGAGTTGCTGCAAGTGAGGCAGAAGATGTTGTTGAGCTGAAAACTCGTCAAATCATCAAA
GGCTCAAGTTGGACATTTGGAATTTTACAACACCAGGATTTGCTACCAGTTGTTGAAAAAATGGATACGATAAAGAAACA
AGTGATGGAGACTGTTTCACATGATGCTGATCAAGTTCATGAATTAGTTGGGGATTCCTTGATTGACACTTCTTCTACAA
TTAATCCAATGCGGTCAGATAAATCGGAAGATGATATCGTGCAGGGAATTGATGATGACTTGGAGATCATAGTTAAAAGA
TTGATAGGACCACCGTCTGATCTAGAGATTGTCACAATAACAGGCATGGGTGGCATTGGCAAAACAACACTCGCTAGAAA
AGCTTATGATCATCTCCAAATCAGGTATCACTTTGACATTCTTGCTTGGGTAACAATAACACAAGAATTTCGGAATAGAA
ATGTCTTGTTAGAAGCTTTACGTTGCATTTTAAAGTCAACAGATAGTTTTAATGCTAAAGATTATGATGATAATGAGTTA
GCTGACCTAGTGCAAAAAAAACTAAAGGGTCGAAGATACCTTGTTGTTGTTGATGATATTTGGACTAAAAATGTTTGGGA
TAGCATAAGAGGAATATTTCCAAATTACAAAAATGGGAGTCGAATCTTATTGACTACTAGGGAAACTGAGGTAGCGATGT
ATGCAAGTACTTGTAGTCCTCATGAGATGATCCATTTGAGTTTAGAAAATGGTTGGAGGTTACTTTGTGATAAGGTGTTT
GGACAAAAATATGAACATCCTCCTGAATTGGATGAAATTGGAAAGGAAATAGTAGAAAAATGTCAAGGACTACCCTTAAC
AATTTCAGTGATTGCGGGACATCTCTCTAAAGTGGCCAACACATTAGAAGGTTGGAAGGATGTTGCCCGAAACTTAAGTG
AAATCATTGCTAGTCATCCAAATCAATGCTTAGGAGTGCTCGGTTTGAGTTACTACCACTTGCCTAATCGCCTCAAGCCT
TGCTTTCTTTCTATGAGTAGTTTCCCGGAGGACTTTCAGGTTGATACTCGGAGATTGATCCAATTATGGATTGCAGAAGG
TTTCATAAGGACATCCGCTGGAAGTCGTAAAAGCTTGGAGGAAGTGGCAGAACATTATTTGGAAGACCTTATTAGCAGGA
ACTTGATACAAGCTAGAAAAAGAAGATTCAGTGGTGAGATAAAAGCATGTGGAATACATGATATACTGCGCGAGTTCTGT
TTGATTGAAGCTGAAATGACAAATCATATGCATGTTGAGAGAACTCACCTTACTCTTCCAACCCAAAAGAATAATGTTTG
TCGCTTCAGTTTTCAAACCGAATCTTATTCAGTTGATGATTGTTATAAGCTAATACCCCCTGTTTCCAGATCTATCTACT
TATTTTCGCGATTGAATCTACCTCTTCAACCCTGTATTAGGCTTCACAGGAGATTGCCCATCTACCGTCATGATCCAATA
ATACATGAATTTTTCTCTCGTTTCAACCTTCTAAGGGTATTGTCCATCTTCAATACAAATGGATATTTCAAGTCATTTCC
ACTTGTGATTACAAAATTGTTTCATTTGAAATATCTCCAAGTTCGATTTGATGGAGATATTCCTAACTCAATCTCAGATC
TTCAGGATTTGCAAACTCTAATTTGTAGTAATTATTCTTTCTATGTAAATTTACCTAGGGAGATATGGATGATGAAGAAC
TTGAGGTATATATGTATGGGGGGAGTCACTTATTTACCCAGCCCTAGAAGAGGAAGTCTTGTGACACGGATGCCAAATCT
TGAGGAACTTTCTGGTGTTTGTTTTACAAGTTGTACAAATGAAGTCTTTTCTGGCATTCCCAATATAAAGAGATTGATCA
TTCATGTACCTTATTTCAGAAAACAATTCCCCCATCGGAAATTGGATATGTCCAGATTGACAAAACTCGTAGCATTCAAG
TTTAAAGGGTCAACTCTTTTTCAATACACCATCAAGGGATTTGGTTTTCCAACATCACTTAGGAGGTTGTCTTTAACTTT
GTGTAGTTTTGTTTGGGCAGACATATCACCAATTGTTATGATGTTGCCAAATCTTGAAGAGCTCAAACTTAAACATTGTC
AAACCTTGAGTGATGAACAATGTGATGAATGGAGTGATAATTGGGGTTATAATTGGAGATGGACTGATAAATGGAGTGAT
GACTGGAGATTGAGTGATGAAGGCAAGTTTAAAAGCTTGAAGTTGTTGCAATTGAGTGGCTCAACTCTTACTCATTGGGA
CGCTAGCAGTGATAACTTCCCAAATCTAAAATGCATTGTTCTGAAGGAATGCCACTGGTTGCGAGAAATTCCAGCAGATT
TTTGGGAAATTTCTACATTGGAATTAATTGAGTTACATGATTGCTGCACTAGTGCTGAGGACTCTGCAAAAAATATTGCA
CAAGAACATGAAGATAACATGGGAAATAATTTCCTTAAGGTCGACATCTATAATTACAGTAAGTTGTAATCAGTTCTTCG
ATTCTCGATCTCATCTTTCTTAAATTTTACCTCCTCCTAATTAAGATGATAACTTCTACATTTTATCTTGCATATGCAGG
GAACTAA
>Solyc04g012000 NB
ATGGATACAACAAAGAAACAAGTGATGGAGATTGTTTCTCACGAAGCCGACCGAATTCTTGAAATATCTGGAGATTCCTT
GATTGCCACTTCTTCTACAAGTTATCCAATGTTGACAGACCAGTTGGAAAATGATACTGTGCAGGGACTTGATGATGACT
TGCAGATCATAATTAAAAGATTGACAGGACCACCGTCGGATCTAGACGTTGTCTCAGTATCAGGCATGGGTGGCATTGGC
AAAACAAAACTCGCTAGAAAAGCTTATGATCATCTCACAATCAGGTATCACTTGGACATTCTTGCTTGGGTTACAATATC
TCAAGAATTTCAATATAGAAATGTATTGTTTGAGGCTTTACATTGCATTTCAAAGAAAACAGATATTGTGAATGCAAAAA
ATTATGATAAAATGGATGACAATGAGTTAGCTGACCTGGTGCAAAAGAACCTATAG
>Solyc04g012010 NB-LRR
ATTTAAGATCTTGAATTGCATCCTCTCCACTCCTTCAAAATTAATTTTGACTTTTAATGGCAGCGTATAGTGCTGTAATT
TCTCTTCTTCAAACTCTTGAGCAGAGAACCCCAGAACTAATGATTCGAGATCAAACCCTCGAATCTATTCATGCTACTGC
TCACTATTTTCATGATGTTCTTGAAAATATTAGAAGATTTGACCATGAAAAGATCAAAACTTTGGAGGAAAAAATTAGAG
TTGCTGCTAGTGGCGCAGAAGATGTTGTTGAGTTGAAAATTTCTCAAGGTTCAAACTGGACATTTGAGAATTTGATACAA
GTGGCTGAAAAAATGAATACAACTAAGCAACAAGTGATGGATATTGTTTCACATGATGTTCATCAAATTCTGGAATTATC
CGTGGATTCCTTGATTAGCACTCCTTCAACAAGTTATCCAATATTGTCAGACTCAGATCAGTTGGGTCTTGAGGATGACT
TGAAGATAATAATTAAAAGATTGACAGGACCACCATCGGATATAGACATTGTCACTATAACAGGTATGGGTGGCATTGGC
AAAACAACGCTCGCTAAAAAAGCTTATGATCATCTAACAATCAGGTATCACTTTGACGTTTTTGCTTGGCTTACAATATC
TCAAGAATTTCGCTGTAGAAATGTATTGTTAGAAGCTTTACATTGTATCTTAGGGAAACCAGATTCCTTTGACTCATATC
CTTATGATGAGAATGAGTTAGCTGACCTAGTGCAAAAACAACTAAAGGGTCGAAGATACCTTGTCGTTGTTGATGATATT
TGGAGTTCAGATGTCTGGGATAGTATAAGAGGAATATTTCCTAATTACAACAATGGAAGTCGAATCTTATTGACTACTAG
GGAAAATGAGGTAGCGATGTATGCAAATAGTTGTAGCCCTCATGAGATGAGCCTTTTGAGTGCAGAAAATGGTTGGAAGT
TACTTTGTGATAAGGTGTTTGGACCAAATAATGATCATCCTCCTGAATTGGAAGAAATTGGAAAGGAAATAGTAGAAAAA
TGTCAAGGACTACCCTTAACAATTTCAGTGATTGCGGGACATCTCTCTAAAGTGGTCAGGACATTAGAAAGTTGGAAGGA
TGTTGCCCGAACCTTAAGTAAAATCATTGCTAGTCATCCAGACAAATGCTTAGCAGTGCTCGGTTTGAGTTACCACCACT
TGCCTAGTCGGCTCAAACCCTGCTTCCTATCTATGAGTAGTTTCCCAGAGGATTTTCGTTTTGAGACCAATTATGGATCG
CAGAAGGTTTCATAAGGACTTGTGAAAATGGTAAAAGTTTGGAGGAAGTGGCAATATATTATTTGGAGGACCTTATTAGC
AGGAACTTGTTACAGGCTAGAAAAAGGAGATTCAATGGTGAGATAAAAACATGTGGAATACACGATCTATTGCGTGAGTT
CTGTTTGACAGAAGCTGAAATGACAAAGCATATGCATGTTGAGAGAACTCACCCTACTCTTCCAACACAAAAGCATAATG
TTCGTCGATTCAGTTTTCAAACTGAATATTATTCAGTTGATGATTGTTATAAGCTATTACCCCCGGTTTCCAGATCTATC
TACTTATTTTCTAAATTGAATCTACCTATTGTACCCAGTACTGAGTCTCACTTGTCATCGCCCATCTACCGCCATGATCC
TATAATACATGAACTTTTCTCCCATTTCAACCTTCTCAGGGTGTTGTCCATGAACAATAAAGGTGTACCCTTCGAGTCAT
TTCCACTTGTGATTACAGAGTTGTTTCATTTGAGATATCTTCAAGTTCATTTTGAAGGAGATATTCCTGAATCAATCTCA
GAGCTTCAGAATTTGCAAACTCTAATTTCGAGTGGTACTTTTCCTTTCGATATGACTTTACCTATGAAGATATGGATGAT
GAAGAACTTGAGGTATATACGTCTGGATCGTCCCACTTATTTACCAAGTCCTGGAACACAAAGTCTTGTGACAGGGATGC
CAAATCTACAGGAATTTTCTGGTCATTTTACAGATGAAGTCTTTTCTGGCATTCCCAATCTAAAGAGATTGATCTTTCAT
CTACCTAATAATAAAAGGAGTTATAGATGTTGGCAATTGGATATATCCAGATTGACAAAACTCGAATCATTCAAGTATTA
TGGGACATTTTTAACGGCGTACCGTGTCAAGAGATTTTATTTTCCAGCATCACTTAGGAGGTTGTCTTTAACTCAGTGTA
ATGAATTTTTTGAGACAAACATATCTTCAACTGTTGTGATGTTGCCAAATCTTGAAGAGCTCAAACTTAAACAATGTGGA
GACATGTTAAAGACATGGAGATTGAGTGACGAAGACAAGTTCAAAAGCTTGAAGTTGTTGTTACTGAGTGGCTCAAGTCT
TAAGCATTGGGAAGCTACCAGTGATAACTTTCCAAATCTAAAACGCCTTGTTCTGAAGAATTGCTACAGGCTGCAAGAAA
TTCCAGCAGATTTTGGCGAAATCGGTACTTTGGAGTCAATTGAGTTACACAATTGCAGCACTACTGCTGATGATTCTGCA
AGAGAGATTGTACAAGAACAAGAGGAAATGGGGAATTATTTCCTTAAGGTCTACATCCATAAAAGTCGGAGTAAGTTCTT
CGATTCTCTCATCTTTGTTATTATATCTACATCCTTCAAATAATTAAGATGGTGATTTCGACATTTTATCTTTTGCATAT
ACAGGGAAATGAAGCTTATTTCAAGGGACCATCTAATGCCATCTTCCAAATGAACAACCTTTCATTTATAACTTGAAAAG
TAAAATCTTTCGGGTTTTTTTCCTGTTCTGATCATTCGTGAAATTCATGTTTAAGGAATAAGCATATTTAATACATTTGT
GATTTTGGTATTTTGTAAACTGTATATATTGATGTACTGTAATATGTATTCCGTGTTATGTGATTATTCGGAATAGACAT
TTTTTTC
>Solyc04g015210 CC-NB-LRR
CGATGGCACAAATAATCTTATCAGTAACAACACTTGAATACTGGAAAAGTTTTACAAGAAATTAGAAACGCATAATCTTA
ATTAAACTTATTTTGAAGAATCACAATACTTGAAAGACAACAGGTTTGTTTCGTTGGAATGGACTGCAGAAAGATGATCC
GCGAGGGAACGCCATGACATAATTCAATCCTACAAGGAAAATATGATAGATGAAGTGTTGGAGAGAGGTTTCTATGCTAA
GAAATGTGAAATCGTGACCCAAAAGTAACTTGTGAACAAACACAAATGTATGATGAAGATATAAAATCATTTTTTCAAGA
CAAAATGAACGAATTTGACTAACCTTAATTTGTGGACGGGGTAGGGGGAAATGTAATGAGATTGAATTTGATGCTGCTTT
CGGGATCTTGCCTTTGTAGTATCTTGTTTTTGATTTCTATGGCAGAACTAACTGCCTGGAATGTGCGCGTCAGCTTCATC
TCTTGCAGATAAGGTAAATCAGCCAGCTCGTGTGGCACAGCCTTGAGATCATAACAGGAAATAAGAGCAAGGTGCGTAAG
ACTTTGGAACGGACGATTTGATGCATCCCAAGTTTCCCACTCTCCTGCCCAGACAATGTGCAGGACTTGGAGCTTGCTAA
AACTTCCTTTCTTGGGCTTCCACTTCTTCCCTGTGAATGCATTCTCTTTCAATTTCAGTACCTTAAGGCATTCCAACTGC
CCCAACATATCTGCCTCACTCCACTTGAACCTTGTACTTGACAAAGTTAACTTGTTCAGTGTTTTTTGTAAGCTGAAAAA
GTGTGGAGGAAGGTGAAGCTCTTCACTAAAATCATTGTTCAACAATTTCAGTTTTTCGATGCACCTTAGCTCTTGGAAAC
TGTCGAATCCACGTTCTTTTCCAAGAAGAAGTGCCAATTTCCCTTCAATACCCAATTTTCTGAGATGACAAGCCTTTGCA
AACACAGTTTTTTTGCAACTATCTGGTGTAACCTTAGAAAGAGTTTGTAGACAAGAAGTACGACTATTGCTTGTTGTGGT
AGGAGGGGGAGGCAATTTCACAGGAAGGTCGGAGTGCAAATGTCTCAATTGTAACAGTTTCCATATGTCCTCTTTTATCT
CAAGGGTGGAGCTTGAAGTATTTGTATCATCATTACGAAGTATAAGGGTTTGTAAATACCAAAAATTACGGAAGAGTGAA
GGAATGATAGTGAAGTCGCCTTTGATGGCAATATACCTCAAGTGAAATAGACCATAAAACATCTTGGAGAATTCAAATAT
GAGGGATTGAATGTCCAACACCCTGATTAGTGGAAAGGCACTGGGGATGAGTTGGACATCTAGATTAGACAAGTCAATTT
GCTTTTGGTCCGAGGAAAAACATAAGAGAGACCTAACATGCTGTACAATTCTATCTTTAGGTATAAAATTATATGGAATA
GAGGATTGAATACATAATCGACGAGAAGTATTTGGATCTTCTATAGAAGGAAAAACTCGAACACCAGGTTGGAGATATAC
TTGTTGAAAGAGACTTATCCTTGCAGCCTCAATAATGCAGAACTCATGCAACATGTCATGGAGACGACATGTTTTGATTT
GACCGTTAGATCTCTTTTGCATCACCATCACTAAATTCCTACTAGCAAAGTCGCTCAAGTAAGTCTCTGCAACCTTCTCG
ATTTCACTGTCTTTATGACCGGACTTTATTAGCCCCTCAGCAACCCATAAGCGAATAAGGTTCCAAGCAGGAATATCAAA
ACCTTGAGGAAATACTCCAAAATACAAGAAGGCTGCTTTTTTCTCTTGCGGCAAATGATTGTAACTCGTTTCAACAAATT
TCAAGCAGCTTTTATGGTCGTCCTTGTTTATAAGGTGCTTCCCCACATTTTCCTCGACTACTCTCCATTCACTTTCGTCC
ATACAACCTCTCAAAGCTCCTGAAATCACCACTATGGCAAGCGGTACACCACAACATTTATCTACAATTCCATCACGATA
TCCTTGTAACTCAATAGGACATGTCCTTTTATTGGCAAAAACTCTCTGTTCCAACAACTTTATACTATCCTCTTTTGACA
AGTTCTCCAGATAGTGAGGACGAGCGCTGACAGCTTCAGCCACACGTTGTTGGCGAGTTGTCAACATAATTCTATCCCCT
CGGGGCCGGGATTTTTTGTTTGGGAAAGCTTTCTTGACAAAATCTACAACTTGTGTGTCCCACACATCATCCAAGACAAT
GAGATGTTTACCTCTTTCAACAAGAAAATCACGTATGATATGAGCTAATTGGTCCTCATCCTTGTCTTTAATTAGTTCCT
TACTATTGCTTTGCGCGACTTCTTTTACAATCTCAACAAGAATATCCTTCGGTTTCTTTGACGTTCCAACATAAATCCAT
ATTTTGTGGTAAAAATAAAAATCAAGGGAAGAATCATTGTAAACTTTTCTTGACAGAGTGGTCTTTCCAAGTCCTGGCAT
ACCCACAATAGGTATAACATCAAGATCCTTTGATCCTTCACATAGTCGTTCTTTCACATCTTCTGCAGGCTTATTAAAAC
CAACCACTTCGACATCCTCCTCAGCAGGACCCTTTTCATTCCAATTATCAAATTATTATACATTTGGGAGACAAAAAAAT
GTTTAAAATAGCAAAAAAGTAGTTAATAATTATCATGTTCATATATAAATAAAGATAAATTCATATCATTACTTTTAAAC
CACTTATAGTATAATTACATCAAATCAACTCCTACGATATCACAAGATTATATTAAAGACTAGTACACTATAACTTGAAA
GTTTTGACCAAAATAAGCCATTATAAAAATTAATTTATCAAAATAATACATATTTTTGAAAGGCGAAATACATATATTGG
ATCCTAAACTTGGCTTCAAATTTTAACTTTGACCTCCAACTTTCATAATGCACAAACAGACATTTTGACTATCCAACTTT
TAAATAAATAAACACATGAGTGCTACATGACACAATACACGTAGGACGAAAAATGACATGTAGGACATGTGTGTCTATTT
GTTCAACTTTATACAAGTTTTAAGTGTCTATTTGTGCACATCCAAAGTTGAAGGGCATAAATGTGATTTGAAGCCAAGTT
AAAGGACATATTTATGTATTATGCCTTTTTGAAATTTTACAAAACTAGTATAAACATAGTTCTCGGTAACGTTTTAGGTA
ATATTTTATTTAAAAAGACTAAACAAATATAAAATGTTATTGTTTGTAACGTTTTATATTTTGTTACTTTGAAGCACGTT
TTACAATTAAAACGTGACTCACAATAACATTTCTCTGGAATGATTAAAAATTAAAATTCAATCTCGTACATGCCCTATTC
AACTTTATTAAACTTTTCAGTGCCCCATTCAATTTTATTAAACTTTTCAATATATATATCATCTTCTCTTTTCATACATA
GATAATACTATTGCAAGAGAAAGAAAAGAGAAAATCATATACAAAGTGAAGGTATGTACAATATATATAGGCTTAAGTTA
TATGCGGTCTCCTAAAGTTGTTCGTATATTTCACTTAAGCACTTCAACTATAGGTTATGTCTGTTGAACACCTCAATTAT
TCAAAAGTCATTCCTATTGAACACAAAATATTGACATGATAAAAACGTGATTCACTCTTTTTAAGCGCGTAAAGCTATTA
AAATATTTTTTTCCCTTTTTTCTTTTGCTTATACACCTAAATTAACTTTTTCTCTCCTTCTCTCACACTCGTACTGTTTT
TCTCTTGCTTTTTTTTTTTTTTTTTTATGTAGATCTATGTCTAAAATATTTTGGTGAATTTCATTAATTTCGTTAAGAAA
AATCTGAATTAATTTTTTCGAATAAAAATTTGTTATTATATTCAATAAATAATTAGTAATGAAAAGAAGATAAAGACGAT
GAGTAAGAGATTTGATGGTATCAATCTGAAATATTTAGTTTTGGTAGGCAACAATATGCACTGCTTATATGCCGGTTAAA
GGAATAAAATTAAATGAAGGAGATGAAAGAGGCAGGACATGGATCTCGGATGGGGGTTAAATAAAAAAGAAATTAAGTTT
TCAGATTCATTAAATAGAACTTTTAAAAAAATTGAATTCAATGTCATATATCATCATTTTATTGATGAGTAGGTTTTTTC
AAAGAATTTTTATATAAAAAAAAAATAGTTAGTAAATAGATTGAAATAGTTATTTTTTAGAATATCATTTTTAAAATTAA
TTTTTGGATTTAAATGTCATAATTTAATTTATCAATTTCAAATGTGGTACGCATATTTTATATTTTTGGCAAATTTAATT
TTTAATTGTTTTCACGTGAATTGAGAGACGGAGGAAGGAGATACCTGTGGCTGGGTAGTTTCTCCAGGCTGGAAAGCAGA
ACTCTGTATACCGGTTTTCTCCAAAACCTGTTGAGTCTGTTTGCGAATTTCAGTCACTTGTTCGAGAATTTTTCCGAATT
CCGGTGCAATCTTCCGATTGTTGTTCCACTTGACGAACGGACCGATCTTATTGAAAAAATTAGCTTCATCAATTTTCGCC
TGAATTAGGAATTTATCGATCGCATCTTCAGCTTTATATACCGTTCGTTGAATATTCTGGAACAATTTATCCAAATCGTT
GTTGTTGCTTTTCAATTGGGCATAATCTCCTGCTAGTAACTCATTTATGGGTTCAATTTCATCCAGTAATCGCTGGAAAT
CTCTATCTGCACCTCTAATCAGTTCCACATTTTCCGATAGTAGCTGCGATAGACTGTCCACCAGAAAGCTTACCGCTTTT
GTCGCCGCCGGACTCACCGCTGCAACGATTATAGCCTCCATCTGTCAACCAAAATACTATTTTGTGTGTAAACACTCTAT
CCATTGATTAGTACAAGTAAAACGAGAGTATTTAATCACAAAAATGAGTCGAATTCACAAATTTGAAAAAATAATGAAAA
AGGTATTTTCACACCAAACTACTCTTAAATAGTAAAAAAACAAACTTAATGTGTATTCACGACCAAATACAATATTTTTT
TAAAAATTTTTTTACATTGAATTATGAACAAATGACCACTACAGTTTCGAATTATTAGGAGAATAATAATAATTTTTAGT
TTTAAATAAAATCATATCTATGTAAATCTTACCTCCACGTTGACAGATAAAAATATTGTTTTCAATAAATCTACTTCGAT
TCAAGAAGAGACGAAAACAATGCATATAAAAACAGACAGTAATATAAGTTGATAGTTAGTGGTGGGATA
>Solyc04g015220 NB-LRR
TCAGCTGCTGCTTGGTACTAGCCCGGGAATCCTGTTATTTCTTGAAGCAAAGATTCCTCTCTGCCATTTTAGACCTTGTA
AAAGTGAAATGACGAAACTCAGTAGAGAGTATATGTAGACCTTGTGGAAGTAGAGAAGTTGTATCTGAACAAGCCATAGT
AATGAAAAGGCAAAAAATGACAAGTCATAGGAAAACAGTATAGAGCATTCAGGCTATATATATAACATCATACAAGTATA
AAACCTAACTACTGAATTCTGACAGATAGATATATTTACCTGTATTGAAGGCAGTAACTTTAAGTTTGTTCCTCCCCAAA
ACCTCCTCGTGTTCAACCTGCACATTCTTAGCAAAATCCACCAAGGAAGGGTTACAATAGTGTAACTCAATCAGCTCCAG
TTTCTTGCTATCAGCAAATCCTTGAGGAATCTCTTCTAAGAATTTAAAATTTGTGATTATTAAGCGCTCAAGGCTGGGGA
AATGATCATGAGAGCCCGTGGTGTTTTCCCATTCTGTAAGGGGGAGATTATCAAGGAGCAAGAACCTCAACTTGGGGAAC
CCAACCTGGTCTGTTGCTTTCCACTCGTTGCCAATTAAGGATTTACTCTTCAGTTTGAGTACCTCAAGTTCGGGCAACTT
GCTGATAATGGATATGCATTCCCACGGTAGATATGTACATCTAAGTTTCAACTCCTTGAGTTTTTGTGGAAAAGAATCTG
GACTTGTAAGACTAAAAAAACTGGTTGTATTCTTCTGAAATATAAAATCGATATTTTCAATACTTACTGACTCGAGATGT
TGCAAATATTTAAGATTATCTATCCATTTAACATCTGTAGGAAATTCCTCCCTCGTTCCACGAATGACCAATTTTTTCAC
TTTCTTAATCCCTTCAAATATTTCCTTTGTACAACAGCAAGGACTCAAACCAGAAACACTCTGCAAGTTTCCGAGAACCT
TATTATCTCCAGGCGAACATAGATGAATGCCTTTTGCATAAAGATGCCTTAATTGTGTCATTTGCCAAATATCTTCTGGA
AAAGTGAAGACTTTACGCTTACGAGGATTCATAACAAAAGATTTACCTAAAATGAGAGCGTGCAGATTCCAAAGATTGGT
AATTGGGAGATCCACAAAATCTAAATACGAAGTCCCGACAGCCAAATACCTTAAACAAACAAGGTCTCTAGTAACTTCAT
TGAGCCCTATGATGTTATGTACCTCCAAATCCAATACCCTTAGTAGTTTGAAATGAAAAACTTTTGGGTCAAAAATAACA
ACATCATATAGCATGTAAAAAGAGGGTATTTCAATAGGAGTATACCGTCTGTAGTTACTAAAATCAATCATTGATTGAAC
TGACATCCACCTACAACCTTGACGGAATTTGGTGTGTACTTGAGAAATAGTGGTGGAATCTGAACTACAAACACACAAAA
GATTCTCGCTTTCAGATTCCTTGGAGCAAAAATCATGAAAAACATCATGAATCCTACATGTCTTAATTTTCCCATCCCAA
CTTAGCTTGTCAACAATAACTACACTTTTCCCAATAAGATCATGTAAAACACGATCAGCTGCTTGTTCGAATTCCTCAAC
CCCATTTGGATATACGAGTCCTTCTGCAATCCATAATCTGGTTAACTTCTTCACAGGAATGCCATGGGATTTTGGGAAAA
CTCCGAAATGCAAAAAGCAAGCTTTCATAAGAGAAGGAAGATTATTGTAGCTCAGAGCAACAACTTGTAAGCATTGTTTG
TAAGCATCATCATTTACTAATGAGCTTACACTTTCAGCTACTTCCATCCACTCATACAGTTTACTCTTGCTACGGAGTAT
ACCAGCAACCGCAGTTATCATTAGCGGCAATCCTTTGCAATTTGTTATAACTTTTTCTCCAACCTTTTTGAATTTACCAA
TATCTGACCGTCGAATAGTGTTATTTTTCCCAAATGCCCTATGGTAAAACAGATTTCGACTTTCATCTTGCGTCAGAGGA
CGCATCAGTACCAAACCATCTTTAGCAGCATACGCACCAACCTTTTTGTCTCGAGAAGTCAACAAAATTCGACTTTTGTC
ACCACAATCTGGAAACCAATGTCTAATGTTATCCCAATCACTATTGCTCCATATGTCATCCACAACAATCAAATACCTTT
TTCCCTGCAAAACTTGCTTTAGATGAGCAGCTAGTTGTCCATTATCCATTCCATCAAAATCTTTGTCTTTCATTTCAATA
ACATCACGAAGGAGGCGTAGGAGCAACTCTCTTAAATCATAGTTTTCAGACACAGTAATCCAACCACGAATAGGAAAGTC
CTCCTTGTTAATATCGAATAATGTAGTTTTGGCAAAAGTTGTCTTACCTATGCCCGCCATCCCCACAACAGAAACCACTT
GTAGTTTTTTTGATCCATAGGTAAGTCTTGCAACCATATTTTTTCTTTCTTCATTGTAACCTTCCATAAAGTTCTCATGG
ATTGAATCATCTAATCGTGGAGAAACAGATTTTTTTGGACAACTAATATTGTTGACAGAATGAGTTACCTGTATAACATG
TTGACAAACATAATCAAGCTTCGCACCACAACATTCATCATTCAGCCCAACAATAATAAGTTGATTCATTAGTGATTCAA
CTTCATATTCTGCATAAACTGCAACATCTTTGATTCTTCTTAGCAAATCCTTGCTAATAATTGCTTCTCCGACATCACAT
TTGCCAAGTAGACTGTCAAACAACTCATACAGTGA
>Solyc04g015240 NB
ATGTGGGTTTATATTAGGACATCGAAGAAACCAAAGGATCTTGTTGTTAAGATTGTAAAAGAAGTCGCGCCAAGCAATAG
TGAAGAACTAATTAATGACAAGGATGAGGAGCAATTAGCTCATATAATACATGGTTTTCTCATTGTCTTGGATGATGTGT
GGGACTCACAAGTTGTAGATTTTGTCGAGAAAGCTTTCTCAAACAACAAATCCCAGCCCCGAGGGGGCAGAATCATGTTG
ACAACTCGCCAACAACGTGTAGCTGAAGCTGTCAGCGCTCATCCTCACAATCTGGAAAATATGTCAAAAGGGGATAGTTT
TTAAGTTGTTGGAACAAAGATCTTTTGGCAAAACAAGGGAGTGTCCTATTAAGTTAAGAGGATATGGAAATGAGATTGTA
GATAAATGTTGTGGCGTACCACTTGCTATAGTGGTGATTGCAGGAGCTTTGAGAGGTTGTGAATGGAAACTAGTAAAGAA
TAATGTGGGAAAGCACCTTATAAACAAAGATGACAGTAAAAGTTGCTTGAAATTTGTTAAAACGAGTTACAATCATTTGG
CGCAACAGAGAAAGGCAGCCTAGTTGTATTTTGCAGTATTTCCTCAAGGCTTTGATATTCCTGCTTGGAAACGTATTCGC
TTATGAGTTGCTGAGGGGCTAATAAAGTCCGATCTTCAAGGCAGTGAAATCGAGGAGGTTGCAAAGACTTACTTGAGCGA
CTTCACCGGGAGGAATTTAGTGATGGTGATGCAAAAGAGATCTAACGGTCAAATCAAAACATATCGTCTCCATGACATGT
TGCATGAGTTCTGCATTAATGAAGCTCAAAGGATAAGTCTCTTTCAACAAGTATATCTCCAACATGGTGTTTGA
>Solyc04g025820 NB
ATGGCTGATGCGTTTCTGACATTTGCAGTTCAAAAATTGGGTGACTTTCTCACACAACAAGTTTCCCTGCTTACAAATCT
GAGAGATGAAGTTACATGGCTGAGACATGAGCCACTCTTCATACAATCTTTCCTCAAAGATGCCGAATAAAAGCAAAGTA
GAGATCAAAGAGTTCACCAATATGTGTTTGAGATCAACTTTATTGCTAATGATGTTGTTGCTATACTAGAGACTTATAGC
TTTGAGGCTATTAAAAGTGCTAGTCGTCTCAAGGCTTGCATGTCTAGCAAGGAGAAGAAATTCTACAGTGTTGACGAGGA
GAATCAATCACTCAAGAAACGAATCATGGATATCTCTCACAGACGAGAGACTTATGGTATTACAAATATCAATTATAATA
CAGGAGAAGGGCCAAGTAATCAGGTTACAACATTGAGAAGAACTACCTCATATGTGGATGACCAGGATTGCATTTTTGTA
CAAACATTGCTAGCTCAACTTCTCAAAGCAAAGCCTCGCAGAAGTGTCATCTCCATTTATGGCATGGGCGGATTAGGCAA
GACACTGTTGCCAAAAACCTCTACAACCGTCATGATATACTCAATAGCTTCCCTACACGCGCTTGGATATGTGTCTCTCA
AGAGTACAACACAATGGATCTTCTTAGGAATACCGTAAAATCCATCCAAGGTCGCACCAAGGAAACTCTAGATTTATTGG
AAAGGATGACAAAAGAAGATTTAGAAATTTATCTTTGTGATCTATTAAAAGAACGCAAATACCTTGTGGTGGTTGATGAT
GTATGGAAGAAAGAAGCATGGGAGAGTTTGAAGAGGGCATTCCCGGATAGCAAAAATGGCAGCAGAGTCATTATTACCAC
GCGCAAAGAGGATGTCGCTGAAAGAGAAGACGACAAAGGTTTTATTCATAAACTTCATTTCCTAAGTCAAGAAGAAAGTT
GGTATCTCTTTTGTAGGAAACTACTTGATGTTCGTGTTGGGTTTTATTTTGCCCTAAATTTCTCACCATAAATAGGTTTT
CCTTTAAGGAAAAGGTTTTGGATTGACTAATCCTTTTTCTGGTAGGAAAAGGTTTAGGACTCTATAAATAGAGGCATGTT
CCTTCTAACTTAATCAGCATTCACAATGTAGTCTTAAGGGCTTTGAGAGTTTTGGTTAGGGAGAGAATTTATGGGTTACA
AGCTTGATACGTTATCACTTGTGTGAACCTCCCATGTATTCTGGGTGAATTGGTTGAGGTTGTTTCTCTCTGTATTTTGT
ACTCTCATATTTATAGTGGATTGCTCATCTCCTTTGTGGATGTAGGTCGATTGACCGAACCACGTTAAATCTTTGTGTCT
TTTGGTATATTTCTCGTTGTCTTCATACTCAATGGTCTTTTGAGGTTTGCTTTGCTAACTTTCGCGTTTACACCTGCTTA
TTTCGGTCCTAACAGTTCGAGCAATGGTTTCAGAAATGGAAAGTCTAGCTAAGGTTATGGTGGAAAAGTGTATAGGCTTA
ACTCTTGCAATTGTTGTAATGAGCGGACTGCTTTCACATAAAAAGAGGCTAAACGAATAGCAAAAGGTGAAAGATCACCT
TTGGAAGAACATTAAAGAAGATAAATATATTGAAATCTCTAACATATTATCCTTAAGCTACAATGATTTGTCAACTCCGC
TCAAGTAATATTTTCTCTACTTTCGTATTTTTCCAGAAGATTAAGTGGTAAAGGCTGATAACATAATACAATTGTGGATG
GCCGAGGATTTCATACCAAGAGGAGAAGAAAGAATAGAGGATGTCGCTGATGGCTTCTTGAATGAACTGATAAGACGAAG
CTTGGTTCAAGTGACTTATACATATTGGGAAAGAATTATTGAATGCACGGTTCATGAGTTACTCCATGATCTTGCGATAC
AAAAAGCATTGGAGGTAAACTTCTTTGGCATTTATGATCGAAGAAGCACTCCATATCCTCTTTATGTATCAGACATGTGA
TTCATAGTCAAGGAGAAAGTTACCTCTCACTTGATTTTTCTAACTTAATGTTGAGGTAAATTATGTTCTCTGATCGAGAT
TTTCGTAAGACAAGTCTTATAAACTTCAGGAGCATGTTCCAACATGTATATGTGTTGTACTTGAATATGAACATGTCTAT
ATTACCTGATGCCATTGGAAGTTTGTACCACCGCAAGTTGTTAAGCTTGAGAGGTATCCGTGATGTTCCCTCTTCCATTG
GCAACCTCAAGAATCTACAGACACTTGTTGTCCATGTGGGCGGATACACTTTCCAACTACCCTGCAAGACAGCTTACCTG
ATAAATTTAAGACATTTAGTTGCTCGGTAATATTCAAAACCTCTAGTACATATAAGAAAACTCACTAGTCTTCAAGTTCT
TGAAGGCGTTCGTTTTGATTAATGGAAAGATGTTGACCCTATTGATTTAGTGAATCTTCGAGAACTAAAGATGGATAGTA
TTAAGAAATCTTACTCCCTAACCAACGTTAGCAGCTTGAAAAACCTTAGCACTCTCACATTGTGTTGTGAAGATTATGAA
TCATTCCCATCCCTTGAATTTGTTAATTATTGTGAAAAGCTCTAGAAATTGAGGTTAGAAGGGAAAATAGAGATATTGGC
AGATCTGTTTCCAAATTCCATCACAATGATGGTTCTAAGGGAGTCAGAACTGAAAGAAGATCCGATGCCTATTTTAGGGA
TGTTGCCAAACCTAAGAAATCTCAATTGTTTAGAGCTTATCTTGGAAAAGAAATAATGTACAGTGATAACAGGTTCAGTC
AATTAGAGTTCCTTATTCTTAGTGATCTTGAGAAGCTAGAAAGATGGCATTTAGGCACAAATGCCATGCCATTGATTAAA
GGTCTTGGTATCCATGATTGTCCAAATTTAAAGGAGATTCTAAGAGAATGA
>Solyc04g026110 CC-NB
TGTCTTAGATTTATTAGGTCAGCTGTCTCACGGGATAGTTCACAAGAGAATGTGCCGACATTGACAACAACAAGTGTTTG
TTGATTCTTGAGGTTGCCAATGGAAGAGGGAAGAATGACAGATACCACTCAATCTTAAGAACTTAAGGTGGTACAAACTT
CCTATGGAATCATGTACTATAGACATATTGTTAAAACGCATCTCCAAGTACAACACATACACACTACTAAAGTTTATACG
ACTCATCTTACAAAAATTTGGATCGAAGAACATAATTGACCTCAATTTCAAGTTAGAAACCTCAAGTGAGAGGTACCTTT
CTTCTGTATGGCAAGATGACAGAGTAAATCATGAACCCTACACTCAGTAACTTTTTCCCAAACTGTATCTACCACTTGTA
TCAACCTTCGTCTTATCAGCTCATTCAAGAAGCCTTCAGCAGCATCCTCCATTCTTTGTTCTCCTCTTGGTATGAAACCC
TCGGCCATCCACAACCATATTATGTTTTCAGCATCCACCATTTTATCTTCTGGAAAAATACCAAAGTACAGAAAACACTG
CTTCAGTGCAGTTGACAAATCATTGTAGCTTAATGATAGAATTTTGGAGATTTCAATATATTTATCTTCAATGATGTTCT
TCCAAAGGTGATCTTTCACCTTTCGCCATTCGTCTAGCCCTTTTTTATGCGAAAGTAGTCCGCTCAATACAACAATTGCA
AGAGGTAAGCCTCTACACTTTTCCACCATAATCTTGGCTAGACTTTCCATTTCTGGCACCATTGCTCGAACATCAAGTAG
TTTCCTACAAAAGAGATCCCAACTTTCTTCTTGGCTTAGGAAACGAAGTTTATGGACAAAACCCCTGTCGTCTACTCTTT
CAATGACATCCTCTTTGCACGTGGTGATAATGACTCTGCTGCCATTCTTGCTATCCGGGAATGCTCTTTTCAAACTCTCC
CATGCTTCTTTATGTCATACATCATCAACCACTATAAGATATTTGCGTTCTTTTAATAGATCACGAAGTTAAATTTCTAG
ATCTCCTTCGTTCATCCTTTCCAACAAATCTATAGTTTCCTTGGAGCGACCTTGGATGGATTTTATGATATTCCTAAGAA
GATCCATTGTGTTGTATTCTTGAGAAACACATATCCAAGCGCGTGTATGGAAACTAGAGACTATACGAGGATTGATGTAA
CGGTTTCTTGCAAGAGTAGTCTTTCCCAATCCGCCCATGCCATACACGGAGACGACCCTTCTACGAGGCTCTGTTTTGAG
AAGTTCAGCTAGTAATGTTTGTACAACATCCTTAAATCCAACAAATATGTAATCCTGGTCATCCACATATGAGGTAGTTC
TCCTCAAAGTTCTAACCTGATTACTTGGCCCTTCTCCTGTATTGTTATTGATATTTTTATTTTTAATGTCATAAGTCTCT
CGCTTGCGACAAATATCCATGATTCGTTGCTTGAGTGATTGAATCTCCTTATTGACGTTGTAGAATTTAGTCTCCTTCCT
ACAAATGCAAGCGCAAGCCTTGAGACGACTAGCAAATCCGTCATCATCCCCTTTATCAGCCTCAAAGTTATAAGTCTTAA
GTATAGCAACAACATCGTTAGCAATAGAGTTGATCTCAAACACCTATTGTTGAACTCTTTGATCTCCACATTGTTTTAGT
TCTGCATCTCTGAGGAAAGGCTGTATGAAATGCAGCTCATTTCTCAGCCACTCAACTTCCTTTCTCAGATTTGTTCTCAG
GGAAACTTGTTGTATGAGGAAATCACCCAATTTTTGAACTGCAAATGACATAAAGGCATCAGCCATCTTCAGGATTGTTG
TTCTTTTTTTATAAAAAAAATTGTGGAATACAAGTTAGAAAATGGGAGATAGAGAT
>Solyc04g051210 NB
TTAGACTATGGTGTATTGAATCCAAAGAATGAAAAATGGAGCACCCGAATTTATTAACTTGAAAAAAATTTCCTTTTTCG
CTATTACTGAACAAAAATCATGCACAACATCATGCACATAGCAAACCTTGATAGCAACAGAAAAACGGTGACTACTCTTG
GAGACGCTAGGATCCACCATTACCAGGCTACTATAAATTAAAGCTTCCAAGTAATTTGAGTTATCCTCTAAACTACTCTT
GTATGGGATACAATGATCCACAAACTCTTCGGCCATCCACAATTGCATCAACTTAGACAATGGAGTTCGTTTGTTCTTTT
GAGATCTTTCAAAGTAAAACAACAACAGCTTCAGGTGATGTGGTAGGTGGTCATAACTTAATTGCATAACCTTCATGATC
TGCAAATTGTTGTTGGCAGAAATAAGGGAATCCATATTATGTTGAATCTTAAGCCACAAATCCTTTTCCTTTTTCTTTCC
TCTAACAATTACTCCAGCAATCAAAATAACAGCCAGAGGAAGCCCTTGACATCTCTCAACTATTTGGTGTCCAAATTCTG
ATAGTTCAGAAGAGCATCTTCCTTGATCTCCAAATACCCTTTTTTTTTTAATAAATCCCAACTTTTTTCACGTGTTAAAA
GTTGATGGTAGAGAAGATCATTACGACATTTAACTTGCAAACCTACCTTGCTACTTTGGCTAGTTAAGATAATTTTATTT
CCTCTCTCAACCCTCTGAAAGCATGCTATTAACATCTCCACTGTTGCAATATCCCACACATAATCCAAGACAATGAGGTA
CCTTTTATCGTATAGTTCTTATCGCAGCTTTTCAGCAAGATCAACAACTTTATCACCCTCATTACTTTCTTTATTGTCTT
CCGACCCTGCAACTTGCTGAAGAATCACCTGCAACACCTTTGACTTGATAAACTTTTGGGAAATAGTGCACCAAGCACAA
ACATTGAAATGACTAGCAACTAGTGTATTTTTATACACTTTGTTGGCTAGAGTAATTTTACTGAATCCCGGCATTTCGAC
AATCGAAATGACATCAAGCTTGGATTCATGTTTATCAAGGAGCTGGTCAATGGTACAGGCTTCATCTTCCTCATGACCAA
CTGTTACCTCAACAAAAGATGATGAGGTTGACTCAATTGACTCATCGGAAGACTTTGCATCAAGGGGGTTATCATCCCCA
TTTTCATCATGCAGCTGTAAACTGGTGATTTCTTCCACGATAAGCTTGATCTTATCAGTGACACTTGGAAGTGAGAATAT
GAGATGTGTGAGAGCACTATCTCTGATAAGAATGGAACTAATTACATGTTCTGCTTCATATGTCACATCTAAAGCACGCA
CCCAACAATCTTTAACTACTCCGCTAGTGTCATCCAAGGATTGCTTGACTTTCCGGAAAGATTATCTTAGGAATTCAAGG
CTTTCTTTCACTATCCCAATTTCTTTCTTTATCGGGGCAACTGAATAAACATTGGAAATGAGCAAATCATTTAAATGTCT
GAGTAGAAGATTCATGATGATTAAACCATCATCCGTCGCAAAGTGAATTTGTGATGACTCTGGGCTTTCAAGAAAAAGTT
GTCTGATATCTCTCTTCATTTATTCAATTTCTTACAACAAGTATGGATCTGAAAAGTCCGTTTCGTTGATATTATTCTCA
AAAGTCTCCTCCATCAGCTTGCTCACCAGAATAGATATCTTCATTGTAAGTACTCCAACATGTGTCAACATATCATCCAA
TTTTTCACCATGGATATAGTGCTTTGGTATATCGCTAAGAAAGATCAATAGGAACTCCATAATCATATTAATGCTTTGAG
TTGGAGCGTGATTGACAGCTACGGCACCTGCCAT
>Solyc04g056570 TIR-NB-LRR
TCAAGATGTGAAACTCTGTAAGTCATCAGTGTACACTAGACGAATTCCCCAACTTTTTAGGAATATATGTTTCCTCAATG
AGTTTGCAGAAAAATCGATTTGATACCAATTGTTTGGGGTGTCTAAGTGGTTTTTGTACATTGACCAGTATTCTTCAAAT
GCCACATAGGCAAGGCATGTGTGATCTGAAGCAACATTCTTGTTTGTCCCTACAAAACCAATGTTCATTAGGCAACTCGT
GCTCCTCCGTAGGTGGCTTTTGATTGTAAACTCAATCGAAATGCCTGGCATTTCCTGTAGGTAACCTTCATGAACTGATA
ACCATGTTGTTTCTTGGTCAGACACCACACAGATGGCAAATCCCATGAATTTATCATTGTACCAATCGTTTGGCAGCTGC
AGTGAAACTGAAGTTCCATTGAGTTTGTAGCCAAACCATTCTGGAACTTGTTCTCCAGGTAGGTAAATGCTAAAGTGACC
ACTTTTAACAATGCACTTCTGCAGCACACAATTACAACATTCATATTAGTTAAGAGACTCAGGCTGATCAACTGTCTGAT
CTCGACTGTATGTAAGTAAAGGATACAAAGATAACAATAGGTAAAGGTGAAGACGTAAAGAGACCTTGAATAGGTGAAGC
CACAATGAGGTAGCCATGTCACGCGTCTGCTGATTCTGCAGTAGTCCAACACAATTAGTGAACGATATTCGCTGTAACAT
CTTGTAGTTGGTCAATATTCCCATGTCATCGGTCATCAGGGATGTACAATTATCTGCAAAAACTTCCTCAATTGTTGTTG
GAAGTTCTGGCAACCTTTCAAGCCTCTCACAACCCACTAGCTCAAGGATTCTGAGCCGCGGAAGCATGTTGAGACTTGCT
TGAGAGATATCCACAAAATTATTCCCACTAAGATTTAGCTCAACCAAAGAAGACAAACATCCAAGATCACTAGGAATTCC
TTCATCCAACATACAACAGTCACTAAGATCCAATTTCCTCAAAGAAAATAAACCAGAAAAGGAAGAAAACATCAGACTTG
TTGGCTTGTGATTATGTTTTCTTGGCTGAAGCCATGCATAGAAAAGTGAACTCCATGACTGAGATACCATGCCTTTACAT
CCATGAAAAGATAAGGTCTTAAGGTTCTTCAATAGTGTAATGGATGAAGGTGGGCTTTGAATGGCAGTTTCGTCGCAATA
GAGTTCCTCTAAGATTTCTATATGTCCCAGTTCCTCTGGCAACTTTTCTAGCTTTGAACATCCAGAGAGAATAAGAATCC
TAAGAGATTTTAATCTGCCTATGGTTGTTGGTAAATTTGTAAGATTCCTGCAGTAGCCTAGATTCATCAATCGAAGGCCA
GTGAGGTGTTCAATTGAAGAAGGCAACTCTTTTACATCTGTAGCTTCCAAGTAGACCTCAGATAAGCAATTCATGTCACT
CATGATTTCTGGGAAATTTTCGAGTTTCAAGCAGCCAGAAAGAATTAAAGTCTCAAGATTATCCAATCGAATAATGTTTG
GAAGGCTCTTAAGATTCTTGCAGTTCTTCAGGTTTAGTAGAACAAGATTTTTGAGATATCCCACGGAAGGATGGATCTCA
ATTATACTCGAACAATCTTCAAGAACCAACTTCTCGAGATTGGGCACCCCCGTGAAATCTGGACAGCTGACTAGCTTTTG
AGAGTGACTAAGGTTGAGAAACTTCAGTTTGTGTAGTAATTTTACTCCCTTCCACAAGTGTACAACGCGGCTATACTGCA
TTTTCAGACAAACAAGCCTTTCTGCTTGAAAACTTGCTGGAAGTGACTTCATTGGGTAGCCATGCCAATGAAGCCATATC
AATTTATTAGGAAGATCATCTGGAGCTACAGAGACACTTGCATTGTGTATCTTGAGCAGCCTCAGGTTGTACGTTTGTTT
GAAGGCTTCTGCACCAACATTTATGTCTTTCGGAATAGGTAAGTGCAACCATATGCCTTCCACAGCTTCTGTGGCCTATA
AAAGGAATGAAATGTAACATTAGGGAACTATGTATTCAACTTCTCCTGAACGATTGAAACGTGTTTCATGCTGCAGTATA
TATAAACTTACCTTATTTTCAGATAGTACATGAAGAATATCATCGGGAGACCAGAGCCTAGTATACTTGCCAAGATTGTT
TGAAGCTTCTTTGCGAACAATATGCCAACCCATCTCTTGGATCAACTGATGCATCACAATCCTACCTTTTGAAACAGTTA
CAAGAGATTTTTCGATGAGATTTCTTATGCCAAGGACAGGAGTAAAACTGAAACTACGAAGAATTCTAATGACAGAACCT
TTCTTCTTCCCTTTAAAGAAACATGCAATATCTAAGAAGATCTTTTGGTCGGTCTCACTTAGTCTATTGAAACTTACTTT
GAGTTTTTCTACAATTTCGCCTTCTGGAATTCGTTTTAGTCTCTCCACTGTTTCTCTCCATTCAATCATGCCTCCGCCAT
ACAGAGAGCAACCCAAAACTTTAAGAGCTAATGGAAGACCACCAGCATACCGAACAACTTCAGCTATGATCTCTCCATAT
CCACTTTTAGGAAGGCGATTCTGGAATGCATACGAACTAAGGAGTTCAATACTTTCATCAGTGTTTAACAGACTCACTTT
ATACATTTTGTCCACGTTATATTGACGAAGCAACTGCTTATCCTTTGTTGTTATGATGATTATACTGCCTGCACCAAACC
AGTCATGGCTTTTAGCTAGGGCATCTAACTGGTTTCCATGATTGACATCATCAAGAACAATTAGGACTCGTTTCCCATTT
AGTCGTCTTCTTACCAAGCTGGTTCCTTCAAATACATTGTTTATTCTTAGATCTTTTAACAGAAGTAGCTCAGAAAGAAG
TATCTGCTGCAAATGTTGGATACCATGTTTGGCTGAAGTTTCTCCAACTTCATGAAGGAAAGTAGCACCTTGAAAGTAAC
GGAAAATCTTGTCGTAGATGGCTCTTGCTATAGTTGTTTTCCCTATTCCGCTCATTCCCCATATTCCAACGAATTGAACT
TTACCAGACTCCAGATTCAACAAGGAATACACTGTCCCCATTCTTGAGCGTATTCCAACAAGATTTTCAGTAGCATCAGA
AGCAGTATGACCTAATATCTCCATGACACATTCTACAACTTGCTCGATACACTTTGATTCGTGCCTGATATCAGATAGAA
ATGAGTTACAAACTCGATGTTCTTATGGAAAACAAGGCACAATAGGAAAGACGAAAACCAAGAGTTAAAAGTACACATAA
CTTTACCCGTTAGCAATATTTGGCAAATCCCAACCAGATACATTTGCTGCTTCTGTCATAGCAGTACGCCATCTCTTCAC
CCTTTCTTCATCATCTTTGAAATCTAACTCATGCCTAGCGAAGAACTCACCAACGTTTGCCTTTTGTTTTCTTACGACAG
ATGGATCCACGTCATAGAAGACAGGAAGAACAATCTGTCCCCTGAGTTTCATGCATTGAGTGATCTTAACAAGCTCATCT
AGACACCATGAAGAAGCAGCATAGTTTTGAGAGAATATGATGATGGAAATCATCGATTCTTCGATAGCTTTGAAAAGTGA
AGGTGAAATAGATTTCCCTCTTTCAAGTTTTTCATCATCTTTGAAAGTGTGAATTCCTCTTTGCTGCAAAGCTGTATATA
GATGATCGACGAAGTTCTTCCGTACATCCTCTCCTCTAAAACTTAAGAAAACATCATAAGTGCATGGCCACAAAGAAGAA
GAAGATCCTGTTTCAGCCAATCCATCCATTGAGATACCAAAAATATGCAAATAAGAACAACAAAGTATTCAATTTTCCTC
TTTCTGCTCAAGTCAACTAATGACTCATATCTGATTCAGCAGGACGTCCAGAATAAGTATGATCTTATTATTTACTCAG
>Solyc04g079420 CC-NB-LRR
CAAACAGAATGTGGAAAACAGTTTGAAGTCTCCAAACATGGCGGTGACGGACTTTTTCGCCGGCGAGATTACCACCGAAC
TCATAAAATACCTGCTGTTGATAGTTAAAAAATCCACTTTATGCCGTTCAAGCGCAGAGAATCTCATTGACAATATCAAT
GGTCTCCTTCCAATCATCCAAGAAATCAAACAAACCGGTGTTGAACTTCCACAGATACGGCAAACTCAGCTCGACGATTT
CTCCAAACTTCTCCGAGATGGCTACGAACTCGCCGGAAAAGTTCTCCACTCCGGCCGTTGGAACATGTACAGGTGTCACC
TTCTCATTCGACTCTAATTTCAATGAATTGAACTTCTTCCTGCTCAAATTAGGGTTATTGTTAGAAATTAGTACTTAAAT
TTTTATTATGCCTTATTAATAACAGGAACCTACAGTTGGCTAGGAAAATGGAGAGGTTAGAGAAAAGAGTAGCGAGGTTC
ATGCAAGTGACAATGCAAGCTCATGTACTAGCTGATGTTCATCATGTTAGGTTTAATATGGAGCAGAGATTTGATGTGCT
TGAGCATAGGCTTAAAGCTATAAAAATCGGAGTTGATGATAGAAGTGGTGGAGGAGGAGGGTGTTTAGGGGAAGCTGTGA
AAAGAATGGAAGAAGATGAGAAATGGTTTGAGGATAGTTTTGTAAATTTAGGTGCTGGGATTGAATTGGGGAAGAGGAAG
GTGAAGGAGATGCTGATGGGTGAACAAGATAGGGGTGTGTTTGAGATTTGTGGAATTGGGGGTAGTGGCAAAACTACCTT
GGCTAAAGAGATTTGTAAAGATGATCAAGTTAAAAGTAAGTAATTAATCCCAGAAAAGTTTCTCATGTAGAGTATTTTAG
CTTTTTGCGGGGTTGAATTCTCAAATGGTTACTCAACTTATAGTTATTATCTCAGAAAATCTCTTTTCGTTCTTGATTCT
GATGCAAAGAAAGTCACTTTGTTAGATATAAACTATTAGTTGAGTGACCATCTGTGAAATCAACTCCTGTGTTGCGTTGC
TGATGATCGAGTTTTTTGTTTTTACTCTTCTGTTGCGGATGAAACAGTGGATAAAAGTTGAAAACTTTATTAGCTATTAT
CTCTATTTTATCAGTTGAATTCTAATAGAGATCAATTTTGCATGTAAATGACTCATAAAAAGTTTTGATTGGAGTACAGT
TTAAATTGGTCTTAAAAACCTTTTCTTTAAATAATGGTATGGTATTTGGGCCATGTTTTTCCAGGTTATTTCAAGGACAA
GATTTTCTTTTTCACTGTCTCTCAATCTCCAAATGTGGAGCAATTAAGGAAAATGATTTGGGAAAAGATATCAGGGTGTA
ATCTCCATGGTTATGGATACGGGGAGATGTTTCCCCAGTGGAACCTACAGTACCAATGGAATACGAAATCTGCATCCCCG
GTACTCTTGATTCTTGATGATGTGTGGTCTGCATCTGTTCTAGAGCCACTAGTTTTCAAGATCCCCGGATGCAAGATCCT
AGTTGTATCGCGCATCAAGTTTCCTCCATCGATCATTGACTGTGTTTATGATTTAGAGCTGTTAAGGGAAGATGAAGCTA
TGTCCTTATTTTGCCATTTTGCTTTTGGACACAATTCCTTTCCGCGTGGTTTCAGCCAAAAGCTTGTCAAAGAGGTATTA
GTGTGTGTTTTTGGCAGCATGTTAATTTTTCTTTGCAAAAAACTTCTTGTTATACTTGAGTTAAGCTAACTAAAGCTTCT
TGGACTTTTTAGATTGTGGATGAATGTGAAGGGCTTCCTTTGGCTCTTAAGGTCATTGGATCTTCATTGAAGGGAAAACC
TGAGATGTTATGGACAAGTGCAAAAAATAGATTATCACGATGCCAACCTGTCTGTGAGTCTCATGAACTGCAGTTGCTTG
AGCGAATGAAATTGAGTATTGACTGTTTGCCTGAGAAGGTGCGAGAGTGTTTCCTGGACTTGGGTGCTTTCCCAGAAGAC
AAAAGGATTCCTCTCGATGTTCTAATTAACATGTGGGTGGAGCTACATGATATTGATGAGGAGGAGGCTTTTCACATTCT
TGTTGAACTTTCAGACAAAAATCTCCTAAATCTAGTCAAAGATGCACGGTAAGTGGTGGATTCAAATCTCTTCAAACGAT
CTTTTAATTTTTGTTAGAAGGTGATTGTTTATGGAAAAAATCAATATGTTGATAGTCTTCAATGTGTTGTTCATGTGGCA
GAGCTGGAGACATGTATACAAGTTACTATGAGATATCGGTGTTTCAGCATGATGTATTACGAGACCTAGCAATTCATATG
AGCAACCGTGATGATATAAATAAGAGAAAGCGATTGGTTATGCCGCGAAGAGACACAAGCTTCCCAAGAGAATGGGAAAG
AAATGTGGACGAACCTTTCCATGCACGAGTCATCTCTGTGCATACAGGTATTAGATCCTTGATTAATGCTGATTGCTTAG
TAATGAAAAGTTTATCTTGTGATATAAACATAAATATTTCTCTGTAATGTAGATGAAATGAGAGAAATGGACTGGTTCAG
AATGGATTGCCCGAAAGTTGAAGTACTGATTCTCAACTTTGCCTCATCTGAATACTTCTTACCTCCTTTTCTGGAGAACA
TGCCAAAGCTAAGGGCATTGATAATCATAAACTATAGTGCTGGCAATGCCGTTCTTCATAACATGTCTGTATTCAGTCAT
TTAACCAACTTGAGAAGCCTTTGGTTCGAGAAGATATCCATCACTCACTTATCTGACTCCACAAATCCTCTCAATAACCT
GCGAAAGATATCTCTAGTGCTTTGTGACATGAAAAACAGCTTAGATGAGTCAGATGTAGACCTCCCTGGTTTGTTCCCAC
AGCTCTCGGAGTTCACAATGGATCACTGCATCAACTTCAACAAGCTACCATCAAGCATTTGCCGGTTGCATAAGCTCAAC
AGCCTTAGCATCACTAATTGTGATAGTCTTTATGAACTTCCATCTGATTTAGGTGAATTACAAACTCTACAAGTTCTAAG
GATATATGCCTGCCCACATCTGAAAAGGCTTCCCCCGGGAATTGGTCATTTGGTAAAGCTGAAGTACCTTGACATTTCAC
AATGTGTTGGTTTGAGATGTCTCCCTGAAGCAATTGGTTGCTGTAGAAACTTAGAGAAGATCGATATGAGGGAGTGCCCT
CAAATCGACAGTTTGCCTAGCGCTCTATCCTTTCTTGAATCATTACGCTGTGTTATCTGTGACGATGAAATTTTTTGTCA
ATGGAAAGACGTTGAGAAGGCTGTACCAGGTCTCTGTGTACAGGTTGCCGAGGAGTGCCATACTCTTGACTGGCTATCTC
AGTAATCAAAGTTTTCAATTCCCTCGCGTTGGGCTTCTTTTGTGTAAATATAGCAAGGCTCAGTTAATTTTCCAGTTCTG
TATTTTCCCCTTTACATGGGGTTCCTTATATCTCTTGTAAATAATATATATAGCTACATGTAAATATATAGATGGATTAC
ATCTCAATAGCTAATC
>RDC0002NLR0034 NB
CTAACCCCACGACTCGACTTCCCATATATCATCCAACAAATGAGATATCTTTTGCCAATCAAACATGTGAGCAACATATC
AGCTATACCATCACTGTGATGCACGCCTGTGACTCGCCCAACGATGTCAATTAATAGCTCTCTCGGATTTTATGTTTGTG
AGACAGCACACCATGCTCGAATGTCAAAGCGACAAAACAATAGAAGGATCTTTGAATGTCTTTGTGGCCAAAGTTGCCTT
CCCTAGACAAGGCAT
>RDC0002NLR0035 NB-LRR
TTACAATCCAAGATCATGAGGGAATATAGAAAGCTTGAATCCAGTGCCTTTATCGCCATCCTGTTCTTTTTCTTGATTCC
TTTTTAGTATCGCTCGTGCAGATCTAGCTGCAGACTCACTGCTACTCTGGAGTTCGATTAGCTGGAGGTTTTTCACATCA
GCCAGTTCAGCTGGGAGTTCCTCAAGCTTATCACATGATATGAGTGCGAGGTGTTTTAGTCGCGGAAAGTTCCCTGATGA
GGCTTTCCAAGAAGTTAGATCAGTCCTTTCAATCCATAAGACCTGCAGACGAGGAAAACCACCGTCCTCTTGCTCCCACG
ACTGTCCTTTAAACGCATTTTCTTTCAACTTCAGCACCTCAAGTTCTGGTAATAGACCTAATATAGACATATCTTTCCAT
TCAAACCAAGTGTCTACCAGAGAGAGCTTTTTTAGCTTCTGAGGGAAAATATATGCAGGAGGAAGGTGTAGAGGTTTACT
ACTTAGACGAGTATCATTTACTAACTTCAGATATTCGAGGCAACCTAACTTACCTATGTTACTGAACAAGCCAGAACCAG
ACCCGTCTTTACTGGATTCTAAAAGTGCATCTATTTTCCCACGAACGCCTAATTTCTTGAGATTAGGAGTTCTAGTAAAA
ACCTCTGCTGTGCAACACTCTGGTGCTATAGTTGAAAGTGTTTGTAAGCATCGATTCACCAAGTTGTCCTTGCTGCTCTT
GGGGCGCTTAGTAGAAGGCAATGTAGCTGAGGCGTTTGTGCACACATGCCTTAGTCTTGTCATATTCCAAATGTCTGCCT
TGATGTCAAGAGTAGCCTGTTGCGTCTCAACGATAAGTGTTTGTATGTTCCAAAGATTCCCAAAATCCGCGGGAATGGTC
TTAATCTTGTCAGTTGAGAGAGCAATGTACCTCAAATGAAATAATTTGAAGAACTCACGAGAAAATCGACTGAACTTGAT
TGATTCAGCATCTAGTACCCTAAGCAATGGAAAGGCTTTCGGGATGGACGGTATTTCATTTGGAGGCATGTCAATTTTCT
TCGAGCCAACACATAAGAATGACCTTACATGCTCACCAGAGGGCTTCATTGATAAGAATTCAGGAATCAAGGATTGAATA
CACAAACGACGATAAGTGGCTAACTCTTGTTTCCCTGGAAAAGATCGTTCTTGCCCTTGTTTGATTTCTTGAAAAAGATT
CTCCTCCATCATGGCCTCGTGTCTGCAGAACTCATGCAACATGTCATGAACACGACATGTTTTGATTTGACCACTGCAAC
TCCTTTGCGTTACCATCACTAAGTTCCTATTGACAAGATCATTTAAGTGGTCCTCTGCTACATCCTCCAGAGCCAATGGT
CCTTGGTATTGTATGAATCCTTCCGCGATCCATAAACGAATCAACTTCTTAGCTGGAATTTGAGAACCTCCTGGAAATGC
CCCACAGTATAAAAAACACGCCTTTAGGTCATAAGGCAAACGATCATAACTCATTTGAACCAATTTCTTGCAGTTCTCTG
GATCTCGATTTATGAGGTGCTCACCGACACTGGCAGCCACCAACTCCCACTCCCTTGTTGTCTTTCCTTTGCCTATCAAA
GCTCCGGCAATAACCACTATAGCTAGAGGTAAGCCCATACATTTTTCGGCTATACTTATCCCGGGTAATTCTAACTCAGG
TGGACACTTTTCCTTGTGAAAAACCTTCTTCTCAAGTAGCTCCCAACTTTCATCTTTTGTTAAAAACTTAAGATCATGAG
GTTTATCATTACAACGCTTCGCCACATTTGATTGTCTCGTGGTCATCAACACTCTATTTCGTTTACCATTATTAGGGAAA
GCAATTTTGATACGATCCCAAGCTTCCATCGTCCACACATCATCCAAAACAATAAGATATTTTCCACCTTTTCCAAGAAG
CTCCTTCACTTCATTTGCTAAGTCATCCTCTGGTGTATCATCATATTGTTTGGTGTTTCGAGTAAACTTGCTGATAATGT
TGAGAAATATTTCCCTTCTCTTGAATGTTTGAGAGACATATACCCAAACGCGGGTGAAGAACTCATACTCAACCTTTGGA
TCCTTGTAAATCTTATATGCCAAAGTTGTTTTACCAAGACCAGGCATACCAACAACTGGCACAACCTCAACATAGTCTGA
TCCTCCGATGAGACGATCAATTACAGTTTTTGCTTCATCATCAAAACCAACCACATCATCTTCCTCAACTACAGGGGCCT
GTTATAAGATTGTACAGAAGAAATCCATAAAGCATATCAATTTCCTCGAAGTACTAGTTGAGTATACGTGCTTACTAAAT
CAGCTTCTAAACGCGACCTTCAT
>RDC0002NLR0036 NB-LRR
TTAGGCTGATTCAACAAGTGATTTTTTGCATTCCCTCACCTCAATTGATTTTAGAGTCATCCTGTCTTCAAAGCGAGAAG
GGATCTGCTCAATATGTCGCAATTTTGTTAACACCAAGTGCTCAAGGCATTGGAAAGCATCATCTGAACATTCCATTCAA
GAAAAGAAAGATCTTGCAGTTTCAAGAATTTTAGGAGACGGAAATGCTCATTGGTCACTTTCCATACTTTGGAATTAATG
GAAACATGTAGCAGTTTGAGTACCACAAGTTCGGGGAAGGTTGAGATCTCATCAAGACTAGATATGCAACCTCTGGATAG
TGTTAATTTCTTGAGACTCGGTGGTAACTTCAGCTTGAGGGTCCCCGGACCTCCACGACCCCAAGTAAACTTGAGCATTT
CAAGTTTAGTAAGATTGTTAAATGCAGGGGAATAGGAATCACATGAAAAAACTTCACATCTCAATTTTTGAAGATTTGGC
ATCTCTGCGAAAACCCTGTCTGCATCTTCCAGACAAGAAAGCCATGCAGAGGAAAGAGTCCTCAAGCCATCCATTTCTCG
GAGTGCATTGTTCCTATTGAAAATAGCGCGGTTGTATGTGTAAATGGCGCAACTTGACCATCCTCCAGAGGGTGTCTGGT
AAAGTTACTCGTCCTCCAAGTCCTTTAACTATTAAAGATTCAAGGTTCCAAAGATTGTCCGAGAATGATAATGAAGAATC
TTCAGCAACCTTAACAGTAACATATCTCAAGCTGGTTAACGCTGTTGGGAAAGAATCAATTACTGTGAATTCCAAATCTA
GCACCCACAGGAACTTGAAACTGTTAAAAGTGTGTGATGCATAGCCTATTGATGATAATCCAATTTTTCTTCCCTTCATC
AAGTGGAAAGATTGTACATTTGAACAAATAGAACTTCATTCTCCAAGATTATCACCTTGAAAGTGAAGACATAATCATCG
TGGAATGTTATGCTTCTGATAGGAAATACAAGTAGGATCCATATCATTGTCCCTGTTGATAGAGAAATTTGTATACATTT
AAAAGATAAAAATTGATTCGACGAATTAAAATATAAGATTGTATTACCCTTTTATGCATTGCAGAAAGTTCTCGAGCTTG
GCTTTCTTTTAACAAAAATCAAGCAACAAGTCAAGAATGCGGCATGCCTTAGTCTTACCATCACAACTCTTCTTGGAAAA
CATCACAAGGTTTCTTCCAATAAGGTCTTTTAAGTGATGTTCCACTATATCCTCGGAAAGCTTCTCTTTATGGGATTTTA
CCAAACCTTCTGCTGCCACAACCATGTTAACTTTGAAACTTGTATATCTTCATCCTCCAAAAATACTCCAAAATACGAAA
AACAAGGTTTGAAATTGAAATGGTAAAACTTGGTAACTAAGATTTATTATATCCTCCGTCTTATCCTGGATGTGTGAGCC
TAAAAAATCTTAGCCTGTGGCCTTCAAGCTGAAATTACCACCAAGTCTCAAGAAATTAACACTATATAGTGGTTGCATAA
CTAGTGTTGATGAGGTCTCAACCCTCCCCGAACTTGTGGTACTCAAACTGCTACATGTTTCCATTAATTCCAAAGTATGG
AAAGTGACCAGTGAGCATTTCCACCGCCTCAAATCCTTGAAACTGCAAGATACTTCTTTTTTTGAGTGGAATGTTTCAGA
TGATGCTTTTCCAAGCCTTGAGCATTTGGTGTTAAGAAGATCGCGACATATTGAGCAGATCCCTCCTTGCTTTGAAGACA
T
>RDC0002NLR0037 CC-NB-LRR
ATGGAGTCTATGAACATATCACATCCCCTTGACACACTGATGTATGTTGAAAAGCAATTGGTGTCTCGAGGCGATGCTCA
TTTCATCCAAATTCTGCTGAAAATCGAAAAAGATGTAGAGGAACATCAGTCAAAGTTGTATCATTTCCTTGACACTCTGC
AGTGGGTTGAAGAGAAATGGGGTTCATTCCGTATGTGCTCAGACAACAACCATCTGAGTTGGATTGAAGACCAATGGTAT
TCATTCGATTACAATATGGAACCTTATAATATCCTGACAACTCTCCAGCGTTTTGTCCAGGCAAGCCATTCGTTTTTAGA
GGGATTTCACTTCTCCAAGGAGTCTCGTCCTCCTCACACACCGCAGAGGATTGAAGAGAAAGGCCTGCCAATAGTATCTC
ATTTATCTAAAACTCTGCAGCAGATGGAGGATGAATGCAATTCATTCTTCGTTGAATATCTGTTTGCACAGGAACTTGAT
GCCCTTAGCGTTCTGCAACGTATTGAAGAATATTGGGGCTCATTCCGTATGTATTTGGAGGAATTCAGATCAAAAGTGTC
TGATTTCCTTGAAATTTCACAAGAAGGTATGTCTTTGTTAGATAGACTGAGGTTCCTCAAAAGGGATTTCAAGTTCCTGA
GTATCATTATCGAATTGCATATCTTCAAAGAGGAACCACATGTAAGCTGGGAAAAAGTCCGAGCATTGTTCCACGGTGCT
ACAGATGAACTCATACAGATGTACAGTACGGAAGTAAGTCCGTGGAGTCAACAATTTTATGACTATTTCTGCCACTTGCA
ATATGAGTTGCAGCAGACCAAGTTGGAAATCATTAAGGCTAATTTCCCCTTTCCCAAAATATCAGCCAATGAGGATGGTA
TTGTGATTCCCGATTTTGTTAAGAAATTTATTGACAGTGTTGCTGATAATATCAGTAATTCACTGAAATTTGATGATCTA
AGTTCACCACTTTGTATTGGGGGACGAAGCATTATGGTTCAAATAGAAATGGTTTTGAAGGGGTTGAATTTCCTCTCTAG
TTTTGTCTGCTTTGTTTCAGATAGATGCATAGAGACTCGGGTCAAACATGCTTTGTTCACTCATGTTGTACAAGTGGCCT
GGCAAACAACTATGGCTACGTGGTTGTATCTTCCGAGCAATGAATACATGTATCAAGACACAGCTCCAAACGGTGAGAAT
CCTTTGCTTTCTGATCTTCTGAAGAGCAAAATCCAGCCTATTCAGTCGAGCATATGCAAGTTCTACTGTCATATCCTGCA
AGCTCTAAATTTAGTTCAGTCACAATGGTACCCCGTTATCAATGCTAAGTATGTATTCGATTGTGAAGTTGGGTTTCTGG
AGTCTCTTCGATGCACTTTAAAAGGATTACCAGTCTCTAGTAACTGCATTGCAATAAAGGCAGAACTTCAGGAGACGCTC
AACTTCTTCGGAGATACTCTAGTCAATCTACCAACACAGGTCATTGAACTTCATCTTCAGGATATAGACTTTTCAATTGT
TGATGCAGGACTTCTGGTTTTCTCATTAAATGATGATAATGAGAATCTTGATTTCACGGGAAAAATCCAAAGTATGCAAA
GTGTGATCTACCTCATCTATAGAAAGAAATTCCTCCTTCAGTTCAACTTACCTGGAATTGACAGAGTGGACTCTGCTGAT
TTCATTTTAGACAACAGGGAGAAGTTTCAGAGCATGTATTCAAATTCAGTTGATTCGGTTCAAAGCCAGCTTCCGATTAT
TCAGAAAGAACTCAAGTTCTTTCAAGCTGTCGTAGAACAGCAAGACGGACTTCAACATTTTGCAAAGAAGACTACTCATT
TGGTGTTTGAGGTAGAACATATGGTTGATACTTGTAAGAAAAAAGATGTTCCTGACTGGTGTCTTTTTATCTGGATCTTG
AACATCGGTGAGGATATTAGAATGCTCATGGCAGAGGTAGCAGAGATTCGTAATGAGTTACTCTCATCTCCAAACAAGCT
AACTTCATTTGTGCAGTTAGTTCTCAAGGGATTCGTTCGGATCTTTGGTGTTGCTTCTTCACAATTTGCTAGTAAACAAA
GGATCAATGAAGAAATAGTAGGCTTTGAGGATGTGAAGGATGAACTGATAGGAAAACTAAAAGGAGGATCATCAGGCCTT
GATGTAATCTCAATTGTTGGAATGGCTGGATTAGGCAAGACAACTCTGGCTAACAAGCTATATTCTGATGAGTCAGTTGT
CTCTCATTTCAACATCCATGCCCATTGCTGTGTCTCTCAAGAATATACGCGGAAGGACTTATTACTAGCCATTCTACGCA
ATATTACTGATGAAAGAGCTAAACTTAGAAGAGAGACTGAAAATGAACTGGCAGATAGACTTCGCAAACTTTTAATGTTC
AAGAGATACCTTCTCCTCATTGATGATGTTTGGGAAACTAGTGCATGGGATGATCTAAAGTTGTGCTTCCCTGAACATAA
CATGGGAAGTAGAATCATTCTGACAACTCGGCATTATGAGGTCGCTTCTTATGCTAAACATGATAGTGATCCCCATATGC
TTCGATCTCTCAATAATGATGAAAGTTGGATGTTATTAAACAAAAAGGTGTTCAACAACGAAAGTTTTCCTTTTATTCTA
AGAGATGCAGGCCAAGAAATAGTAAGAAAGTGCGACGGGCTTCCTCTTTCAATTATTCTGATAGCTGGTATCCTCATAAG
AATGAAGAAGGAAAAATATTGTTGGGAACAAGTGGCAACAAATTTAGGTCCAAACATTCAGGATCAAATGGAGGGTACTC
TTGACCTGAGTTATCAGAATTTGCCACCCTATTTGAAACCATGTTTTCTGTATTTGGGAGTATTCTCAGAGGATGAAGAG
ATTCAAGTCTCAAAGTTAACATGGTTGTGGATAGCGGAAGGCTTCATAAAACCTCATACGGGGAAGACTTTGGAGGAAAT
CGCAGAAAATTACTTGGAGAATCTTGTTGGGAGAAACCTTGTGATGGTTGGTAAAAGGAGTTTTAATGGAAGGATCAAGA
CATGTCGCATTCATGACCTGGTGCATGAATTTTGCAGGAAGAAAGCCAAGTTGGAGAACATTATACAAAGAATAAATGGG
TAATTAAAACCTCTAATATGCCTTTTTCTTTCTATTTTTTCATCTTTTAAGGTTTCGTCTGATCATACATATCTCTCCGT
TAACAGAGATGCAGGTTTGGATCCTACTCAATTCTTCCCTCCAAAATGCAATACTTCACGTCGCTTATCTCTTCATTCTC
AGTGTGATGATCTTGCAAAATGGTGTTTGTGTTTTTCCAATTTGAAATATCTCCAGTTCAGGGAGTCTAGAAGAACTGCA
TTCTCTTCAATAGACCGCGCATCAGTCATTCTAAAAAGGTTCAAATTTCTGAGGGTGTTGGATTTTGAATTCACTATCAT
TGATTCTTTCCCACAAGAATTGATCCTTTTGAGGTATATTTCTTTTCGGACCGACAATGATACACTATCCCTCCCAGCCA
ATCTTTGGAACCTTGAAACTTTGATAGTTCAAGGAACTAGAGGACGGATATCATTACCAGAAACCATTTGGAAGATGGTT
AAGTTGCGGCATCTGCAAATAAACGACCAAGCATTGTTCACTTTGCAGAATGAACAGGAATTCATAGAAAGCCCTTCGGA
AATGGATGATTTGCAAAGTCTTTCCTCAGCATATTTTTCTTGTGCAGGAAGTGCTGATAAGATATTGGCTAAGACACCAA
ATCTTCGAAGACTGACATGTGAAGTTTCTGCATTTGATGACTCATTTACTGCATTTAACAATCTTGCAATGCTCGAAATT
CTCAAGATTTCTTCTGGTGCTGCATTGACATCAGTCGATAAGCTGAAGCTCCCGTCACACCTCAAGAAATTGACACTGTC
CAATTTTTACATAAATCTAAATGAAGTCACAACTCTTTCAACTCTCGAGGTACTCAAACTGCTAGGAGTTACCATTTGTT
CCAATACATGGAAAGTGAAGGATGAGCAGTTCAGCAAACTCAAATTCTTGAAACTAGAAAATCTATCTTTTTCAGAATGG
GATGTCTCAGATGATGCTTTTCCATACCTTGAACACTTGGTATTGATAAGATGTCCATATCTTGAGGTGATCCCTTCTTG
CTTCGGATACATGTCTTCCCTGAAATCCATTGAGGTAAAGTCATGCAAAGAATCACTCGCCGACTCTGCAATGGTCATCA
AGGAAATGCAAGTTGAAGTCATGGGATTTTCTGATTTTGAGGTCATAATCCACAAAATAGATCAACAATGCTCCAACACT
CGGTCTGGAATTACTTATCAGGTATGTTGTTGATCCAATGCAACTGAAGTTTCAACATGTTTGTTTTTATAAACTAGCTT
GTTAAGTACTCCTTCCGATTTGAGAAGAAGTCATGTAATACAACAATCATTTTGTAAAGTATTTGGAAGCAAGTTTGAAT
GAAATACTTTAATGAAGAAGTCATGTAAGTGAGATAACAGAGAGGAGTAATAAAATTAACATTGAGCAAAAAGAATCTAC
CTACTAACCTTCTACCTTAATCCTCCTCTAGGGTCATGACCTCTGTAAGCTTTAAACGTGTCATGTTTTGCTAATCAACC
CTCCTCAATCGTGCATCTCCTCTTTACATATCTGAATCATCTCAATCTCGCTTATCTTGTTTTGTATATCACGGAGACTA
CTCCCACTGTGTCCTGAAATAGCATCATTTGTGCTGTGAAGTTAAGATTTTCTTGAATGGTTTAATCTTTGTATGCAGCT
AATTTACTTATTTCCTTTACAGATTGAAGGATCTTTATCAGCTGATGCCGTTGGGAA
>RDC0002NLR0038 LRR
CTAGAAATTTTCGGACCAGGGTAGACGAAACTTGGACAAAGTCAATTCCGTTAGTTTTGAGGGGAAATTGAACTCCTGTG
GAAGTTTGGCTGGATCGATGTTGGAAACCAACTTCAGGGATTCAAGGTGACTTAGAAACTCTAATCTGGGAAAGTGAACA
CATCTTCCCTTCACTTTCTCTGAATAACTAAATGTACCGGAAAATATACAACTCAATTTTCTCAAATTCGTCATTTTTGT
CAAAATCATCTCCGCGTCTTCACCATAAAAGAGATGTGGAGCAGAAAAGGTTTCCAAATAATATAATTGAGAGTTATAAT
TGAGAGTTAGATACTGATTCACCCAAGATCTCTTGCAAACTAAATGAATCAAGGTTCTTTACTAGTAAATGCCTCAATTT
GATCATCTTTAGAATAGAAGAAGGTAATATCACTTCTCGTCCTAATCCTTACCGCAAAAGTTTCAAGATTCCAAAGCTTA
GCTATAAATGATGGAATTGAATTTGCATCAGTTTGAACAGCAAAGTACTTCAAATGAATTAGAGACTGTACTTCACTAGG
AAAAGTTCCACCAATGTTGAACGACTCCAAATCCAACACTTTAACAAGTTTGAAGCTGTCAAAGATGAAGGATAAATCAC
GAGGCCATAACAAGTTATCCGGGTCTATCATTTTGAACTGTAAAGATTGAACATTTGAGCTACATGGCTGCCAAAGATCT
ATCTCATCTTGGTAAGAATGGATGAACAACCGGTAGTCTTGAGGATTTTTAGGATACAAATCATCTCAGGTAAAAATGGA
AAAGAAACAAAATATACATGACAATGGGAGTTGATATCGTTTGTTTAATGAAGTTTTCTTGCTTAAGGAATTTCCAGTAC
CTGTTCAAGGTTAAGGAAGTTTTTCTCTTAGACTTTTGAAAGCAGAAATTGTGCAAGAGATCATGAATGCAACATCTTTT
CACCTTATAATTGGCTCTCTCCTCCATGACCATTACTAGATTTCTACTAATAAGATCTTCCAAGAAATCTTGTGCGGTTT
CTGTTCGTTTTTCCTTATTTGCTTGTACAAACCCTTCAACTTTTGATAACCGAGTCAATTTTGAGACAGGAATATCCCTT
CCCTTTAAATATCCTCCAAAATAGAGAAAGCAACGCTTCAGATGATGTGGTAAATTTTTATAACTGAATGCAATTAAAGA
CATACTACCTTCCAAGCTACCAATATTTTTGGAACCTAGACTTTCTTCTACTTGTTTCCACAGATCTATTTTCTTCTCTT
TCTCTTTCAGAACACCAGGAACTAACACAACGAAAAGTGGCAATGCTACACAAATTTTTGCTATTCGATATCCCACATCT
ACAAGTTCAGGTGGACAACTCTCACCTTGAAACACCTCTTCTTGTAATAATGTACAACTTTCATCATCTCTAAGTAAACG
AAGATGATGGGGATTACTTTCACGTTTAACATAATTGGCAATGTCACTCAACCAGGTTGTACAATAATTCTACTCCTACT
CTGAGCATGCTTGAAGCACATATATAAATTGTCCCATGTTGTTTTATCCCACACATCATCTATAAGAATTAAGAATCTCT
TGGTTAACAAAGCTTGACACAGCTTATTAGCTACTTCACAATCTTCTGTTTCAGTGCGTCAGTAGGATCAAGAACATCAT
TTAATCTGGTAAGAAGTAACTCTTTCCATGAATATACTTGAGTTACACGACACTTGGAGTGACCATCAAAGTGATGGATA
ACTATGAGATCATTGTATATCTTCTCGGCAACAATAGTATTTTCAAGTCCAGGCATACCAACTATGGAGATAATATCTTG
CTGAGACGATCCTCTGAGAAGGTGCTTCTTTGTTTTGCCCATTGCTTCCTAGAAACTCTTTATTTCTTCATTTTCTCTTG
TAGTGTAAGCTTATAATGATGTAGCAAGATTAATGGGGGGCTTTGCAACTTCATGCATTGTCACACCTATCTTCTTTCTG
TTGCAACTCTCACTAACAACTTTAGTTAGAAGCTTAATATTCTTAACAACTTCAGAGATCCAATGAGATTCATACCATAG
TGGATGAGAACTGACTAAGCAGGAGTCAGTGACATACTCTGCTTTGTACGCAATTTCAGTAACACTTGTCACAATACTAT
AAACTTCATCATGCTCATTATAGTTTGCAGCAAAATGAACTCCGAGTGACAATAAGCCCTCTTTGACTGATCTATCTGAT
GCTTCAAATCAATGATCGAATTGATCATAGAAGATAAAAGCTCCTCCATTTTTTCCAAAAATATTTCAATAAATCATAAT
CCATTTGTCTTGGGGAAGGTATAACTTGAGAAATTGGGAATTTCAACTCAAACCATTTTGATCTCTTCCTCGACATACAT
GAGCAATTGCGTGACATTTTATATACATAGCATGTTAAACCAAGAAGCTGCATAGAGCTTGATAAAGAAAAGATAAAGAC
GTACCTTGAACCATTATCAACATCCTGAAAACGTGTGACAAGGTGTTGAAGTCCTTGATGCAT
>RDC0002NLR0039 NB
TTACTCTGAGTATCTAAATCTACCGGAAAACATACAACTCAATTTTCTCAAATTCGGCATTTTTGTCAAAATCATTTGTG
CATTTTGACCATGAGAGAGACGTGGAGCGGAAAAGGTTTCCAAATAACCTAATTGAGAGTTAGAAACTGATTCACCCAAG
ATCTCTTGCAAACTAAGTGAAGCACGATTGTTTAAAAATAAATGCCTCAGTTTGATCATCTTCAGAATAGAAGAAGGTAA
TATCACTTCTCCTCATAATCCTCTTACCACAGAATTTTCAAGATTCCAAAGCTTAGCTATAAATGATGGAATAGAATTTG
CATTAGTTTGAACAACAAAGTACCTCAAATGAATTAGAGACTGTACTTCACCAAGAAAAGTGCCCACACTGCTGAAAGAC
TCCAAATCCAACACTTGAACATGTTTGAAGCTGTCAAAGATGAAGGAAAAATCACGAGGCCATAACAAGTTATCTGGGTC
TATAACTTTGAACGGTAATGAATGAACATTTGAGATACATGGCCACCAAATATCAATCTCATCTTGGTAAGAATGGATGA
ACAACCGGCAGTCTTGAGGATTTTCAGGAAGCAAATCATCTCCCCTAAATCAGATAAAAAGGAAAAGAAACAACAAATAC
ATGACAATTAGAGTTGATATTGTTTGGTTAAGGAAGTTTTATCGCTTAAGTAATTCTCAGTACCTGCTCATTTGGTTAAG
GAAGTTTTCTTGCTTTGACTTTTCTTAGCGGAAATTGTGCAAGAGATCATGAATGCGACATCTTTTCACATTATAATTGG
GTATCTCCTCCATGACCATTACTAGATTTTTACTAATAAGATCTTCCAATAAATCTTGTGCGGTTTCTGTTCGTTTTTCC
TTATTTGCTGGTATAAACCCTTCAGCCTACCATAACCTAGTCAATTTTGAGACATGAATATCCTTTCCCTTTAAGAATCC
TCCAAATAGAGAAAGCAAGGCTTCAGATGATGTGGTAAATTGTTATAACTGAATCCAATTAAAGACATACTCTCTTCCAA
GCTACCAATATTTTTGGAACGTAGACTTTCTTCTACTTGTTCCCACAGCTTTTATTCTCTTTCTCTTTCAGAAAACCAGC
AACTAACACAATGAAAAGTGGCAATTCGCCACAACTTTTTGCTATTTGATATCCCACATCTACAAGTTCAGTGGACAACT
CTCACCTTGAAACAAATCTTCTTGTAATAATATCCCACTTTCATCATCTTTGAATAAACGGAGATGATGGGGATTACTTT
CACGTTTAACATAATTGGCAGTGTCACTCAGCCAGGTTGTTATAATAATTCTACTCCTACTCTGAGCATGCTTGAAGAAC
ATATATAAAGTGTCCCTTGTTGTTTAATCTCACACATCATCTAAAAGAATTAAGAATTCTTGGTTAACAAAACTTGATGC
AGCTTATAAGCTAATTCACAATCTTTTGTTTCAATACGATCAATAGGCTCAAGAACATCATTTAATATGGTAAGAAGCAA
CTCTTTACATGAATATACTTGAGTTGCACAACACTTGGCGTGAACATCAAAGTGAGGGATAAGTATGAGATCATTGTATA
TCTTCTTGTCAAGAGTGTTTTTCCAATTCCAGGCATACCAACTATGGAGTTAATACCTAGCTGAGACGATCCTCTGTGAA
GGTGCTGCTTTATTTTGCCCAT
>RDC0002NLR0040 TIR
TTATGATTCATCATAGGACAATATATACACCAACTTGTAGATATTTGGTTTCTCCTGTAAATATTTTGTTTGAGCCTCTT
CCTTGTTTCCAACTAATTTGAGACGTTGAATCTTTAATTCACCTTTAAGGTTTTCCAAAGGACCTAATTCTTCTATACGA
TTACCGTTCTCCGAACCTATATAGAAATATTGTAGCGTCTGAAGACTAGTCAATTGTCCCATATTAAGTGGCGTTTGCAT
ATCTGATCCGTAACGATGATAGCAATATATGTGTCTCAAACTTATCATATTTGTCATTTCTTCTTGAAGCATCCTGAGCG
AAGGACATTCATTGACTCTAAATGTTTGCAAATTGTAGAGCTATCAAATGGAGTTGGGCAAAGCTTTGATCTTAGTGTTT
GAGATATCAAGATATCTCAAGTATATTAAGTTGCCTATTAAGGCTGACAGCTCTTCGATGCCTGACCTGAACAAATTTAA
AACTCTCCAGAACTGAAAGCTCATTAGCAT
>RDC0002NLR0041 NB-LRR
ATGAACTTGAAATCCATTGAAGAGTCTCAAGTTGCCCTAGCTTTTTCCTCGAAGAATTATTCTATGTAAAGGTGGTACTT
GGATGAACTAGTGAATATTATGGATTCCAAGACTAAATATGGACAAACAGTCATACCGACTTTCTATGATGTTGATCCAT
CGGAAGTTCGAAACAAAAAGGAAAGCTTTGAGGAAGCCTTTGCCAAACACGAATCGAACTATAAGGATGCTGTTGATTAG
>RDC0002NLR0042 NB
TTAAATCCATTTGCAAAGCTGATCTGCTAATACATCCATAGACAATTTAACAAGAGAAGGAGACTCACCAATGCCATCAC
GTAGGATGGAAAATAACACACTTATACGCGAGTATGCTTGGGATAAAAAACCTTTTGCATGGATATCAAATTTAGAGACA
ACTAGTTCGTCAAAATATAGCTTGTTGGCCATAGTTGTCTTGCCTAATCCAGTAATTCCAACATCTAAGATACTATCTTG
CTGTTTCGTTCCTCTTATTAGAAAAGGAGTTTCTGAATGGTGTCTTGTTCATTGGTATTTCGACAACTACAGCAGACCAA
CCGAGGTTTTGCATAACCCAAGTTTCCCAGCATCATTACATTTTTTCATCAT
>RDC0002NLR0043 NB-LRR
ATGAAGGTTATAGAATAAAGTTATGACCATTTACCAGATCAACTGAAGCCATGCTTCCTTTACCTTACAAGTTTACAGAA
GGATAGTGCAATAACAATCTATGAATTGAAAATTTTACAGCTTGCTGAAGGACTTGTGGAACCGACAGAGATGAAGAGTG
TAGAAGAAATGATGGATTTCTATTTTGACACTTTAATTTCTAGTAGAGTTTAGTAATTTTTTTCAGTGAGATAGGTTATT
ACTCGACTTGCCTACTTCATGATCTTGTGCATGACTTTTGTATGATAAAAGCAACAGAGGAGAAGTTGTTTGAATTGATA
AGTTCAAGTCACCTTTTTCAGATTTGTTGCCACGTCAAATGACCATCAATTATCACATGGAGCACTTTGGGCTTAATTTT
CTCCCGATCGATACAAAAAAGAAAAGGCATTCTTGTAAACACCTTTATTCATTGATGATAACTGGAGATGAGCTGGACGA
CTGTCTTTCTAATACATTTCACCTAAGACACTTGAGGCTACTTAGAGTATTGATCCTGGAAAGCTCTTTTATCATGGTGA
AAGATTCTTTGCTAAATGAAATATGCATGTTGGTTCATAACTTAAAGACAGAAGTTAAAGCTCTGCCTTCGTCTTTCTCT
AACCTTTTCAATCTAGAAACTCTAATTGTGGAAAATAAAAGACCACCTTTGGTACTACTAGCGAGAATTTGGACTCTCTG
GAAGTTGCAAGTGTTGAGCATAAAAGCTGGTTCTTTCTTTGATTTGGATGTAGATGAACCAATACTAACAACAGAGCCTA
CAAGATTACAGAACTTGAGATTTTTAGAGAAATTCGACCTCACCTACTTGAAAGACACAGATGATATTTTAAAAATGTTT
CCCAATCTTCAACAGCTTTCATTTAGTCTCAAGGAATCATGGGATTTTTCAATAGAGCGATATTGGTTCTCGAAGTTGGA
TTTCCTAAATGAACTAGAATCCCTCAAAGTAGAGTTTGAAAGTTCAAACACAAATGAAAATGGGCCCTCTGTATTGACAC
ACGTCCGTGGGATTTTCACTTCCCTTCGAGTTTGAAAAAATTGTTGTTGGGTGAGTTTCCTCTGACATCCGAGTCACTAT
CAACAATAGGAATACTGCCCAACCTTGAAGAGCCGACCCTTTTAGACTCGATCATCCTGGGGGAAGAATTGAAAATGAAG
GAGGATGACACCTTTGATAATCTCAAATTTTTGAAGTTAAGTGGAGCGACTCTTGCTAAGTGGGAGGTTGGAGAGGAATG
CTTTCCCGTACTTGAGAAGTTACATTTATGGGTATGTCATAAGCTTAAGGAGATCCCTCCTAGTTTCGGATATTGCTTCT
TTAAAAATTATCAATATCTGGCAGAGCCCTCAACTTAA
>RDC0002NLR0044 NB
ATGGTTAATTGTCTTACCGCAATTTCAACTTGTGGCTCTGAGAGTAGGAAACTTCTGTTTTACTCTTTTGGAAGAATCAG
ATGACTCTCTAGTTAACTCCAAGCTAGTCAATCTACTTGTGGAGGTTATTCTCGTTGAACTGGAGGTTATGCACATATGT
TTGTACAAATTTGAAAGGCTCAAACTCGGAAGAAGTTGGACTTCTCATCAAGCACCTCCTAGAAGCCTCTCCGGACATTC
TTAGAGAATCTCTGATTTATCTACAAGAGCACATCCTTATTAGAGCTTCAAATAAGTTATGACCAATTGTCAGATCACGT
AAAGCCTTGTTTTTTTTACCTTGCAAGTTATCCAAAGGACAAAGATATATGGATCTCTGAGTTGAAAGATTTGTGGATTG
GTGAAGGACTTGTGGAGCAGATTGAGATGAGAAGTGCAGAAGAAGTGGTGGATAATTTAATTTCGAGTAGTTTTGTAATA
CCTTTCGATGATTCTATTTGCAAAATTCATTATCTTGTGCATGATTTTGTTGTATAA
>Solyc05g005130 CC-NB-LRR
CTAGCTAGTGGTGTGTACATGTAGTTTACAAGGCTCGCATACTTCAACTCTCTCTCGTTTAATGATATGCAGGTGAGAAA
GCTGCATCAAGAGGAGAAATTGAATGTTATGGTAGATAGCAATTTGAAAAATATTGTTCAGATTGTGAGTCTCCTTTGTG
GAAAACCTTATATATTTATAGCTCTTAGCCGTGCTTCCCATCTTCTAAGAACTCTGACTCTTTTGTTGCTTTGGATACTT
AAGTCTATACGTCTTTGGACTCCTGTCCTGGATATGTGTTGTACAGTTAAGAAGTCTCATATCGGTAGAGGGATGGGAAT
TTGGTCTCTTTAGATAGACTTGGACAAACCTCCCCTCATGAGCTAGCTTTTGAGGTTCAGTTAGGCTCATGTGTGTGTAG
TATTATAACTCGTGATCTTTTCTACTCAAGACTCCTTTTATTCAGAGATAAAGTCAAGTTGGACTCTGTATGCTAAAACA
TGTATCATCTACCTATTTCATGAAGTTATTCCATTACTTTGTCAATCATCAAAATATACGAAACCCAACAGAAAATGATT
TCTTTGCATCCCTCTACTAGCTTTTATTTAGAGATGAATAATAGAAACTTCAGTCACATATCTTCAAGAAATAGATATTG
AATGGTATATCAAACACTTCAAAAACTGGACAGCAGTACTATTCCCAATTATGAGAAAAAAGGAACTGACCCATCTTCAA
AAAAGTTCAGTTTTAGCACACAGATTCAAGTATATAGCATATAGCCTCTTTAGTTACAAGTATAACATTAGAAAATACGC
ATATTAAAATTTAGAGAAATCGAAATGTAATTAGGTGAATATCGCAAGAGTGTACCAGAAACGAGTCAAGCAAATGGTTT
TCTAGCCCAATCTGGAGGCTGTATTGTAACTGTGAAAGCATCATTTGCCATGTCTTCATGTTGCGCAGTTTGAATTTCCA
AGGCTGAATTGGAAACAGACCGGCCACACCTGTTTACTTCAATGCTTTTCAGAGTTACGGCATCACCAAAATGAGAAGGG
ATTTCCTCAAGCTGCTTACACTTGGTTAAAACCAAATGTTCAAGCTTAGGAAAAGCATCATTAGAGAGGGACCACTGTGA
AATGTTGATGTTGTCCAAATTTAAGTATTTGAGTACACGAAATTCTGAATCATTCACTTCCCATTCATTCCCTTCGAAGG
CTCTGGAAAGCAACCTTAGGATCTCCAAGTTAGGCAGTTCTCCAACGATAGAAATTTCGTACCAGGGTAAGCGAAACTTA
GACAAAGTCAATTCCCTTAGTTTTGAGGGGAAATTGAACACATGAGGAAGCTTAGATGGATAGCAGTTGGAAACCAACTT
TAGGGATTCAAGGTGACTTAGAAACTCTAATGTGGGAAAACGAACACACCTTCCCTTCAATTTCTCTAAATAACTAAATG
TCTCCAAAAATATACAATTCAACTTTCTCAAATTTGGCATCTTTGTCAAAATCATCTCTGCATCTTGACCATAAGAGAGG
CGTGGAGTGGAAAAGGTTTCCAAATAATCTAATTGAGAGTTAGAAAATGATTCACCCATGTTTCCTTGCAAACTAAATGA
AGCACGATTTTTTACAAGTAAATGCCTCAATTTGACCATCTTTAGAATAGAAGAAGGTATTATCACCTCTCCTCCCAATC
CTCTTACCACAAAAGTTTCAAGATTCCGAAGCTTAGCTATAAACGAAGGAATTGAATTTGCATATGTTTGAACAGCAAAG
TACCTCAAATGAATTAATGACTCTACTTCACTAGGAAAAGTGCCACCTATGTTGAACGATTCCAAATCCAACACTTTAAC
AAGTTTGAAGCTGTCAAAGATGAAGGAGATATCACGAGGCCATAACAAGCTATCCGGGTCTGCCACTTTGAATTGTAAAG
AACGGACATTTGAGCCACATGGACGCCACGAATCAATCTCATCTTGGTAAGAATGGATGAACAATCGGTAGTCTTGAGGT
TTTTCAGGAAGCATATCTTCTCCCCTAAATCAGAAAAAAAGAAGGAACATAAACAAAAATAAGTGACAATGAGAAGCATA
ACACAACGAAATCAGTATAATTCTCTCAGTACCTGTTCATTTGGTTAAGGAAGTTTTCTTGCTTGGACTTTTCTAGGCAG
AAATTGTGCAAGAGATCATGAATGCGACAACTTTTCACCTTATCATTAGGTCTCTCCTTCATGACCATTACTAGATTTCT
ACTAATAAGATCTTCCAAGAAATCGTGTGCGGTATCTGTTCTTTTTTCCTTATTTGCTTGTACAAACCCTTCTGCTTGCC
ACAACCGAGTCAATTTTGAGACATGAATATCCTTCCCCTTAAAAAATCCTCCAAAATAGAGGAAACAAGGCTTCAGATGA
TGCGGTAAATTCTTATAACTGAATCCAATTAAAGACATACTCTTTTGCAAGCTACCAATATTTTTGGAACCTAAACTTTC
TTCTACTTCTTTCCACAAATCTTCTTTCTTCTCTTTCTCTTTTAGAACACCACCAACTAATACAATGGAAAGTGGCAATC
CTCCACAACTTTTTGCTATTCGAAATCCCACATCTACAAGTTCAGTTGGACAGCTCTCCCCTTGAAACACCTCTTCTTGT
AATAATGTCCAACTCTCATCATCTCTGAATAAACGAAGATGATGGGGTTCACTCTTACATTTAGCATAATTGGCAATGTC
ACTCAGCCGGGTAGTTAGAATAATTCTACTACCATTCTTAGCATCTCTGAAGCACATATATAAATGGTCCCAGACTGTTT
TATCCCACACATCATCAACGAGAATTAAGAATCTCTTGGTTAACAAAACTTGACGCAGCTCAGTAGCTAATTCACCATCT
TCTTTTCCAGTGCGATCAGCGGGATCAAGAACATCATTCAAGATGGTAAGCAACAACTCTTTCCATGAATATAGTTGAGT
CACACGACACTTAGCGTGAACATCAAAGTGAGGGGTAACTATGAGATTATTGTAAATCTTCTCAGCCAGAAAGGTCTTGC
CGATTCCAGGCATACCAACTATGGAGATAATATCTAGCTGAGAAGATCTTCGAAGTAGTTGCCTCTTAATTTTATCCATT
GCCTCGTGAAAGCCCTCCATTTCTTCATTTTCTCTTGGCGTATAAGCTAATAAGGATGCCACAGGATTCATGGAGGTCTT
TGCAACTTTGTTCACTATCACATCTATCTCCTTTCTTTCATAAGTCTCAGTAACAGCTTTATTTAAAAGCTTGATATTCT
TAAGAACTTCAGACATTCGATGAGATTTGTACCAGAGTGGATGAGAACTGACTAAGCAGGAGTCAATGACAAACTCTGCT
TTATATGCCATTTCAGTGACCTTCAATATAAAACCATAAACTTCATCTAGCTCATCAAAGTTCTCAGCGAAATGATCTCT
TAGACACAGTATGCCTTCCTTGACTGATCCAATCTGATCCTTCCAGTCAATAACGGAATCGAGCTTAGAACATAACAGCT
CCTCCAAGTTTCCTAGAAAAAATTGAAGAAATCCTAATCCATTTGTCTTGGGGAAGCTATAACTTGATGACTCTGGAGCT
TTAGGAATAATTGTTTTGACCTCTGTCTCAACAAACTTAAGCAATTGCTTCATATCGGAGAGAGATAACATGTAATACCA
AGCAGATTTATAATCCCCAACAGACAATAAACAGACATACTTGGTATCTAGAACATGTTTCATGAGGTCTTTGAGTCCTT
GATGCATATTGTAGTGTTGTACAACATCTGCAAGAAAGTGTCCCAAGTACATAAGTTTCTCTTTGAGAACTCTACTTCGA
TTCATCAGAAAAGCAATCGAACCAGCATCACAGTCAAGCACTGTGTCCAGGCGGTTTGATAAAAAGTTTAAAAGGCCTTT
GATATCTGGCAAAGTCATAAGTGATGCATCCAAGACCTGAATGCATACCTTTCTAATTTCTACCTTGATAAACTTAATAT
CATATAGGAAATCAGACAATATAAGACACACTTCCCAGGTGCTGTTTTCGTCCATGAATCTTTCATTACGAAAACGACTG
AGTTGTGCTAACTTGTTGGCAGTCTCCTCAACATTCCTCAAGAGATGATGATATTTGTTAAGCTTCATCTGTTGCCTGAG
AACATCCATTAGAAAAGCTCTGAGGAAAATAAGCTCTTCATGAGCACTTTCAACCATATCCAGTATTGGAGCTTTCAATG
TGGCCTTGGTTAGCATATCCATCAAGGTTTCCTCAGGCTCAATAAGCTTTAAAGCTACAGTCAAATACTGAAGAACAAGA
CTGACCCTTCTATTTCTGTTACTATCACCAGCAGCCTCAATTTCGATAGTTCCAAATCCACTACACTGAACTAGAGGATC
AAAAAGATATGTTACCAGGAGCAACAATCCATAGTAAAACTTTTTAACCTCATTTGTATTAGTAAATGTCAAACTGGTTT
CATTCTTCAGTTGCAGGTTGTCAAGAATATATTCATGAAACCCCATCAAAACCAAATCCATCATCGGGCTATCGGAAGAA
TCTATCGTTGATGATTTTAGCATGCTGAAATAAGAATCAAGGACCTTAAAGTTGAGAGGAAGAAAGTTCAACAGATTTAT
TGTGGGATGGTCCAGTATTGATGACACAGAAATTCTGGGACATATCTGTCCAATCACTGCCCTAATAAACCTGAACTTAA
GAAGCAACTGAAAATGTGACCAACTAATTTCCCTGGCTAAGCCTTCTTTCTTTATGTCACGATAAAGAGAATAAATGACC
AACCATGCTTGGCTAGTTACAGATTGAATAAGATTGAAAAATTCAGTGACGTTAGTTTGCTCTTTGCACTGCTCAAATGC
ATCCATGAAAAAAAAATTCATGAATATCAGCTCTTCCCGAACACAATCAATCAGATCTTTTAGAGGAGCTATTACAGTGG
GTTTACTTTTCAGTAGCTTAATCAGGGAGACTTCTACCTTGACATGATTTAACTTCAGTTGCAAAATAAAAGGCAAATGG
TCTGTTTCAGTAGTCTTCATTTTCACTTTCTCATCATATGAGGTGTAGATTGCAATCGCTGCCTCAATGGCCACAGCTTG
CATCTGTGATTGAAGAGAAATCAATTCTCCAAGTGGAAATGGATCTGATTTTATGTCCCAGAGAAATCTAGAAAGGTGTG
AAAGTCCTTGTTGGAGACGAATGCACGGACTTTGATGAACATTGCTTAGTAGCTCTTCCAGATCATTACGGAGGGCACTA
ACAAAATCAAACATATATTTGGCATTCATTGTAGTCTCTGATCTGAATGAATTTAACCCCATCAAGACACTCAGATAAAT
CTGCCTCACATCAGGGCTAAAAGGACTTATCCTTTTCAGAAATTTAGAGATATCAGTATCCATAGTGCCGTTCAAGCCTA
AGAAACATAGGTATGCTGCAGTGTAAGCTACATCCTCAGCATGGGTGAAGAAATCCTTCATACTCTCATGCTCAATGCAC
TGCTTTGCAATAAACGTGAAGAAGCCTCGTATATCCACAGCTTCTTGACAAGAACAGACACATGAGCATCTGCACTAATA
AAGAACAGTGCATGATGAACAGAAACAAGCAAAGATTTGACAAACTCCACCATCTCCAGAGTGACTTGGCTAGATGATCT
TGATGGTTTTGAAGCTTTGATTCGCTCAGCAATGTTCTTCAATTTGATTATTTTCAGCACCTTCGAAATCCTTTCAACGA
TGTCACTCTTCTGGCCTTGATCCTTCATGTGAGAAGATATTGCAGACAAACCATCAAGAGCTTCTAGAAATAGGGGCCTA
AGATATGTTGATATCGTATTCTCCGGGGATCTCTTCTCCAGTTTTCTCAGAAATCCAGCTGCATGTTCTAGATTATTTCT
AGCATCCTCCAGTTGATGAAACGTCGACATATCAAAATGTTGGACGTCCCTCACAAAGTTCATGGCGCCTATCACTTTGC
CACACTCCATGGCCAT
>Solyc05g005330 NB-LRR
ACCTTATCTGTAATATTATTTCGAAAAACTGTCTAGACATAGATTGTTACAATTTCTAAGTGTGATCAGAAACTTGTAAA
AAAAGAGTTGATGTCTTCTACTTCTTCATATGAATATTTGTCTATAGGGAAAGATTATGACCTCTCTTATTTAGAAAATC
TTGCCAATGAATGGGATTCCAGCCTCCCGAGAAATAAAGAACCGAAGAATCTAATTGAGATCATTTATATGAATCTCAAA
TTCCTAGATATGTTTCTCAGTTTGCAGAGCTTCACAACTCTATGTTGGTATGCTACACAGAAAGTTCAAGACGTCTTTTC
TTATACTGAAGTTGAAGTCAAAAGAATCAACTATCCCGGTGATGTTGCATCCGTGTTCTTTCAGTTGGAAGAACACTTTT
GTGAGACGAAGTTGGAAATCAGAGATAAATACTCCTTCCCTGAAGCATCTGCACTACCACTTTCCTCCATTGTTGCTACT
CCTGAATTTGCAAAGAAATTCATTGATACCGTTGTAAGGAATCTCAGTGGTTTATCAGAGATTTGTCATCCTTATATTGA
ATTAGTTCCTCACTCAAGCAAACAGCCAATGGAAGAGGTTGTAAAGGAGTTAAAGTTATTGAGAAATTTTGTCTACTTTA
TTTCAGATAGAATATGCTCGGATGAATCGGATCTTCAAAGCCAACATACTTTCTTGACTCATGTTTTAGTTATGGCTGGT
CATGCAGCAATGATTGCTTGGTTGAATTTACCAAACCATTGGAAAGAAAAAAACTTGGCTTCAGCTAAAATGAATGCTTC
ATTTTCCGACTTTCAGAAGAGGATTCAGCCTATTCAACCATGTGTCCGCAAGATATATGTTGATGTCCTGCAAGCTCTAA
AATCAGGATCCTATCCTAATATCGAAGCTGAGCATGTTTCTGATTATAAATATGGCTTTGTGGAGACTCTCGTACACCGT
TTGAAAGTGCTACCCGTTATTTTCAAGGATCAAATGCCAATGCTCAAATTCTTGAGAGACAATCTCATCAATCTACCAAG
AGAGGCCTTTAATGATCTTGATACCGCAATTATTGATGCAGGGATTCTAGTTTACTCGTTGTATGACAGCGTGGAGGAGA
AGGAAGCCACGGCTGTTGGGGATCCAAATCAAGTACCAGTTCTTGATTTCTCAGGCGATATTCCGAGTATACAAGCACTG
ATCTACCTCATCACTCGGAAGTCATTTCACTCCAAATTACCTAAGATTGATGGACTGGGATCTATTGATATCATTTTAGA
CCACCTGAAGGAGTATCTAATCCTCTATTCAGACTCACTTTCTTCTATAAAGAGCCAACTTTGGACAATTCAGCAGCAAT
TGGAGCACTTTCAGAAGCATCACAATGGATCGTTCCAGTATTTTTCAATGCAGGCGATTGCTATAGCATATGAGGTGTAT
CATTTGGTTGTCAGCTGCATAAATAATGAAATCCCTCAGTGGTGCCTTGTTCTCTGGATTGGAGACATCATAGAGGAGAT
TACACTACTCATGAAGGAGGTAATGAAGAATCGTGATGAAAAGAAAGTTGCTGACTTGGTATTGCATACTACCACAGATG
TTGTCAGTGCTCATACGTCACAACTTGCTCGGATTACAAGTACAAGAGAAGAAATGGTGGGTTTTGATGAGGTAGTGCAA
ACACTAAAGGGGAAGCTAATCAGAGGATCATCAGAATTGGATCTTATCTCAATTGTTGGAATGGCCGGATTGGGTAAGAC
AACTCTCGCTAACAAGCTATTTCTTGATCAGTTTGTTGTATCTCATTTTGATGTCCGTGCACAATGTTGTGTATCTCAAG
TATATACACGTAAAGACTTGTTACTAACCATTCTTCGGAGTGTTAAGAAGGATATAGTTATCAGTGATAAACTACCAGAG
AATGAATTAGCAGATAAGTTGCGTAAACTTCTATTTGGTCAGAGGTACCTTATCCTCATTGATGATGTCTGGGAAACTAC
TGCATGTGATGAACTAATGCCATGCTTCTATGATGCCAATAATGGAAGTAGACTTATCCTGACAACTCGCCATGATCATG
TTGCCTACCATGCTAAACTCGTTAGTGATCCTCATTTTCTTCGAAAATTTACTCTAGAAGAAAGTTGGATGCTATTGAAG
AATAAAGTGTTCAATGAAAAATGTTGCCCTGTAGTCTTAGAAGATGTTGGCCAAAAGATAGCACAAAAGTGTGGTGGGCT
ACCTCTTTCAGTTGTCCTGGTAGCAGGTATTCTCGAAACGATGGAGAAGGAGGAACATTGTTGGGAACAAGTTGCAATAA
ATTTAGGTCCACATATCCAGGCTAAGTCAGAGGATATAATAAATCTTAGTTACCAAGATTTACCATTTCATTTGAAACCT
TGCTTTTTGTATTTTGGAGTACTTTCGGAAGATGAAGAGATAAAGGTATCAAAGTTAACATGGTTGTGGACAGCAGAAGG
TTTGGTAAGAACTCATACAGAGAAGCTTTCCGAAGATATAGCAGAAAATTACTTAAAGAACCTTATAGGAAGAAACCTTG
TGATGGTTTCCAAGAAAAGTTCCGATGGTAAGACCAAGACATGTCGCATTCATGACTTGTTGCTTGAGTTTTGTAAAAAG
AAAGCCAAGGTGGAGAACTTTCTACAATGCATAGACGGGTAATACAATCTAAAATTTTAATTTGTTGAATCAATTTTTTT
TTTCTAAATGTATTCTGATCATATTAATTTCTCTATTAACAGGGACAATGCTAATATGAATCTTTCTTCTACTTCCTATC
AGAAGCATAGCATTCAACGACGCGTATGCCTTCAATTTCAAGTTGATAATCTTGCAGAATGGAGTTCGATTTATTCAGAA
GTACAATCTTTCCACTTGATGAAGGGAAGAAAAATTGGATTATCTTCAATACGCTATGCATCACACACTTTTAACAGTTT
CAAGTTCCTGTGGGTGCTAGATTTAGAATTTACTGTAATTGATTCTTTCCCAGAAGCTTTAACCTGCTTGAGATATGTTG
CTGTTAAAGTTGCTGAAGATTCTTCATTGACATTCTCGGACAATCTTTGGAACCTTGAAACTTTAATAATTAAAGGACTT
GGAGGACGAGTAACTTTACCAGACACCATTTGGAAGATGGTCAAGTTGCAACATTTGCATGTATACAACCGTGCTATTTT
CAATATAAACAATGCTCACCGAGAAATGGATGGACTGAGAACTCTTTCCTCTACATGGTTTTCTTGTGTGGAGGATGCAG
ACAGGATCTTTGCAAATACACCAAATCTTCAAAAACTGAGATGTGAAGTTTTGTCATGTCATGGCTTTTTCCCTGCATTT
AACAATCTTGAAATGCTCAAGTTTTCTTGGGGTCGTTCGGGGACATGGGTCACTGAGCTGAACTTGCCACCAAATCTCAA
GAAATTAACACTATCCAATGGTTGCGTATATCGACTTGATCAGGTTGCAATCCTCCCCCGACTTGTGGTACTCAAACTGC
TAAACGTTTCCATTAGTTCCCAAGTATGGAAAGTGACCGATGAGCATTTCCCTCACCTCAAATTCTTGAAACTGCAAGAT
CTTTCTTTTTCTGTATGGGATGTTTCGGATGATGCTTTCCCATACCTTGAGCATTTGGTGTTAAGAAGATGTCAATATCT
TAGGATGATCCCTTCTTGCTTTGGATACATGACGTCTCTAAAGTCCATTGCGATAAAGTCATGTAAGGAAGAATCACTCG
CTGAGTCAGCCTTGGAGATCAAGAATATGCAAGTTGATGAGATAGGAAATTCTGATTTCCAGGTCTCCATCCACAAGTAG
ATCAACAATGCTCTTGTACTTTGTCTCGAACTGATTATCAGGTATGTGGTCGATTAAAACTGAAGTCTAAATGTGCTAAT
AGTTGCTCTCGACTCACGCAGATCATGGATACGTTTTAGTCCCACACCCCAAATTAATTAGCTTCTTATATTAAATTCAC
TTAATACGCACTAGGAGTAAAAGAATAAGCAACAATAAATAGTATTAGTGTGCCATGGAAGAATGACTATACTTTTGTTT
TAACCACTCCTCAATTACAAGATTAATTCTTCCAATTTTCTTTACAGTTTTTAAGGAGTTTTATCAGCTGAAGCAGTTGG
AAAGAACAAGAAGGCTGTATTAGTTGGACTACTGGTGGTATCAATTATAG
>Solyc05g006620 TIR-NB-LRR
TAACAAGAGTTAACTTCTATTTATGTCAAAAAACAACAGTTTTTTTAAATTCTCACTGCATTATTGTTCACTGCATAACT
ATCTGTACGTTGTTGTTCACAGTATAAACAAACACACGACGTTCATATTCAACCGCGGTCATGAGGTTTAAAATCTCTTG
AAGAAAAGGTACTTCAGAGCACAAAAAATCTCCTTAACAAAACTAAGAAAGTTACCTGTTCCATCCCCTTCTCCGTCTTC
TTGAGCTGAGTTCGAGTTGAAGATATTGCTCTCTCTGTTAGAGGCTCCGTAAAACCTGGTTAATCTTTCTGATACAGATT
GTTGGGTTTCATCCAATGATTCTTCATTACCTTCATAGTCATCATCATTTTCTTGTACTAAATGTATTCCACATTTCTTC
AGTTCAATACCTGTAACGGGTAAGTTGCCCAAGCCGACATGTATAGAATCTCCATCTTCAAGAATAGATACTAATGGATG
ATAATCTTGATGCCTGCATAAATAAACTTGATCCTCGGACGTTGTTGGGACTCCTGCCAAGTACATGCCAGTAGTAAATA
CTGGTCTATTTGCTCTAATGATTTTCGCAAAGATATTAGGGACTACAGGCAGTTCATCCCGTAAATCATCTGGTTCAGCA
CAGTTCACAGAAACAACTATGGCAATAATCACTGCTTTGATATCATTGTTTTCGTGCTTTGAGAAATGCACCTCATTCGG
AGTAAACCAACTTGGAATTTCATTGCCTGGAATACTCAAATTATCCAAGTTCTTCACAGCAAGCTGAGTGTGAAAACAGT
TGTCATTAAGGTAACTGTTTTGGCAAGAAATTGAATGAAAGAAATGGCGTGTTTCGTATGACAGGAAAAAAAAATCCGGA
AAACATTTTTACGAAAGCATATAGGAGAAAATAGTACCTTATCAAGTTTGTTTCTAACAATAGAGGCACAAGAGACGTTG
CATCCAACCATATGTAACATTTTTAAGGATCTCAAGCATTCGACACCTTGGACGTCGCCCAAACTCATGCAATTTGCGAG
GTTTAGTTCGTGCAAGAACACTAATTCTGAGATATCATGTATGCTCTCTAGTGCCCCACAATTTGCGGCATTTATCTCGA
GCAAACTTGAAGGAAGAGGAGGAAGAGCTTTCAGCTGTTTGCAGTGGGGAATTAAGAGCTTTTTCAAGAAATGTAGTCCT
TTCAGACTAGACGGCAAATGGGAAAAATCATTGTGACCGAGATCGATGAACTCCAAAGATGACAGTTTCTCAAAATCATC
AGGTATTTTCCCAACTATTCGCCATGCACGTGCATTAAGTTCTTCTAACAAGGATAACTTTGAGAAAGATGAAGGAAGCA
CAATAGGTACGGTTTCCCTTTCTGCATAGGTAGCTGTTTCTGTGATTTCAGTACTTTGTGGTACCTGCACAAGTGTAATT
TTTTGAAAATGTGGATTCAACATATAATATTTATACTAATTTTCACCACAGTATACCTGAAGGAAAGGCTTCTTTCCCAT
CCTCAGAATCATTAAGCTCGATAGCATCCCAAAAGTTTGAGGTAATACTGTTACTGCAGTCTCCTCCATTAACAAGTGTA
CTAAGTTCTTTAGTTCCCCAATAGAATCTGGCAGTTTGTGCAGACGCTTACATTTGGTCAATCTCAATATGACGAGATTC
TGCAACTCTCCAACTGATTCTGGCAGCTCCGTGATAGCATCATTTCGAGTAATAGTCATTGTTCTAAGAGCTAATAATTC
TCCAATGGAATCGGGTAGTGATCCAAGGTGCTCACAGTTCCTTATCTCGAGAGTCTTCAGTGATTTAAGGGCTCCAATAT
GTGGAAGACAACGGATCGGAACCTTATCTATTTGAAGCTCAACCAAAGAAGCCAATCCTTTAACTGAAACAGGCAATGCA
GTCAACTGCTGACAGTTTCCAAGTGATAAGGACCTAAGATAATATAGACAACCGATAGATTCTGGTATAATTTCTATTGC
ACTGCCATAAAGCCAGAGATTTGCTAAAGATTTGAGGTTGCCAACAGAATGGGGAAGAGCAGCAAGTGACTTGCACCTAA
TTAAGCTTAGTGTATGAAGGTTCTTCAAATTTTTAATAGAATCGGGTATTTCTTCCACGGCAGAGCCATTAAGAGAGAGT
TCCTTCAAAGCACTTAAATTTCCTACTACCCCAGGAAGTTGTTTCAATGAGTAGCAGTGGTTTAAGCTTAACCTTTCAAG
TTTTGTTAAGCGAAATATACTTGAGGGCAAATTCACTATAGCAGTCTCATCTAATAGAAGTTCTTGTAAAGACTTCATCT
TGCCTATATCTTCAGGTATCTGTTTCAACTTCGTGCAACCCGAGAGTATCAGCTTTTTAAGATTTTTCAGCCCAGAGACC
TCACCTGGAAATTCAACAAGGTTGCGGCAATCTCTTAGATTTAAATGACGTAAAGTTGTCAAATTCCCAACTGTTTTGTG
AATCCTTTGCAAGTTGCTGCAACGCTCAGCTATCAACTTTTCCAACATCTTATGCTTTGATAAATCGGGAATAGCTGATA
TTTTATGACAATCAGAGATATTCATAACTTTCAACTTGTTGGCCACCTGCACAGTATAGAAAAAAATGGTGAAAGAATAT
ATATTTGAGCTTGAAAAGAAATGAGACCATATCAGGACTTTCATCAACTAAAGGATGCAATATAGGTATTCTAATTGTAT
AGAACCAAAATTCTGTGATTCTGATTTCGCTTTGGGAGCTCTATAATCCAATGATGCTTCATTATTATAACAATAAATGA
TCATAGCTGAGAAGAGAATTTTTAGCTTCTTCTTGCCAGATTATCACCCATCATTAGCAAGTTCTTGACATTAATTTATT
ATATATGTGGAAAATGTAAAAGCATACCTTTTTACGACTCCAGGTCCATTCCCCGCTTCCAATCCTCTCTATTTGGCTCT
CTGAGAGATCAAGTATGGCAAGTTCACTTGGGTAATAATTAGAATAATAACTTGAAAGAGTGCATCTTTTCCACTGGAGC
CATTTCAGTGAAGAAGGTAACTTCCCCAAATTTCCCTCTAGTTTCACATTATCAAGTTGGAGTAGCCGCAGATTAACTAT
TCCATCAAATACTTCAGTATTCAATACTAACTCATTGGTTTCTTTTGCATCATTTTGAAATTGACCTTTGTATAACTCTT
TAATGTAAGCTAACGCAGAACTGAAACTGGGAACTTCTTGAAATCGCTCTCTAGTAATTGCTTTTGCGGTTTTGATCTTT
GATGAGTGCCTCTGGTGCTGATCCAGGATGATCCCTTGGATATGTTGTGTTCCCTGTTGTTTTTATAACACATCAAATTT
TTCTATCACAATATAAGTTTAGCAGCAAAATAATCAGAAGAAAGCAGCTGGAAGTTCTTGTAGAACATAACAAAAGGACG
TTAACTTCTTTATGGTCACCTAATATGACTACAGGTAACTGTTCGTAAAAAGAAGGATCTGTTTAGGGAAAACAAGACAG
GTTAGAAAATTCTGACAATATAAGAATTTACGGGCGTAGTGTATAAGTTAAATTCATAAAGAAAGTCATACCTTTCTTCC
TTGTAGCACACTCAAAACATCAGCAACATCCCAGAGCCTGCTGCGCTTTCCAGGATCGGAAAAGCCTTCTTGCCTAACAA
TCTGTCTTCCCATATCTCTTATCTGGTCATGCATCCACAAGTCCCCACCATCAATCACCTTAATCAATGATCTAGTGGTC
AATGTGTCAAAAGCAATCCTGGCTCTAAAACCACATCCTTCCATCACATCAATTACATTTTCGACTTTCTTATCTAGTTG
ATCAAGAAATAAACATGCAACATCCAGGAATATACACTTCTCTTCATCATCAAGACCATCGTAACTTATTTTCAAGACGT
CTTGAAGACGGGGTGAGCGAATTTGTTTTAGCTTTCCTAGAGCATCTACCCATTCCTCCTCGCTTCTTTTATCAAACAAG
AAAGAACCAAAAACTTCGAGAGCCAATGGTAGCTTTCCAGTAATTGAGACAATTTGCTTAGATAATTTCAGAAAAGTTGG
GGATGGGTCTGGTCTTCTAAATGCATGGTAACTGAATAGTTTTAGTGAGTCAGTATCACCCAATTCTCTCACCTCAAACG
TCTCGTCAACGATGTCTTCTATCAGAACTTCTTTGTTTCTAGTACTAATGACAACCCTGCTTCCTTCAAAAAACCAACTT
TTCCCCCCAATTAGTGCCTTTAGTATGTTAACATCGTCAACATCATCTAAGACCAGCAGGATGCGCTTTTCTCGAAGCAT
TCGCCTGAACTTTTCTCTTCCCTCAATGGCATTAGCAGGGGAGAAGGAGAACGCGTTGCTAGGGAAGAGACCCTGTATGA
TTTTCTTCTGAAGGGACATAATGCCTTGTTGAGTAGCTATTTCCTTTACATTCAAGATAAAAGTCCTGTGTGTAAAATCA
GAAGCAAGTTTATTGTAAAGAGCCTTAGAAAGAGTTGTTTTACCAACTCCTCCTATTCCATGCAACCCCAAGATTTTGAC
ACCGTTGCTCTTGACATCCAACTGTCTTATGAGTTCTTCCAGACTGTAATCAATTCCAACAACAAACGGAGCTACAACCA
TTGGGGAATTGCTTAATTCATCCAAAACTCTTTGCACCACCAACTGAATCAACTGTGACTCGTCACTGTAGAATGGAAGC
AAATTAATTAAGATCAAGTTAACTTAGGAGGTCTTGTATCTGTATTTCCTAAAAATCATATTCGAGGAAGTTCAGAGGTA
AACGGAAATGATAATGTCACGACACAAAACTAAGGGGTCGTGAAGGCATTCAGCAGCATCTCCTTACCCAATGGACTCTT
CCTTATCCCTATATCAGTCACCATTGATGTGCTCTTTACGGCACCATCACATCAACAAATATGGATTATATCCAACAGAT
AATAAAAGAAGGAATTGCCAACAGTCTAACAAACATTAAAACACAAAATATTGCCAACATATCGATTATTAAAACATGTG
CTTTAATCATCAAAACAAAGTCAAATACCCTCAGGTATCCAAAACATGATCATGAGGTTCATCGTTGTAAAAACATATGC
ATAAACATCATTTTACATGTTGAAACTCGCTCCCACAAGCACAAGCCCACAATGTAAATCATAAATATCAATTTTCATTA
TGAAAATTGATCAAACACTTGAAATGTATTCTTTTAAAAGTACTTCTTTTGTTTAGAAGGTATGTCTCCACTTAACTCGA
TTGAACTTGCGCATTCATTCAACGACATCCCACAATAGTCAATCTACTCATAAAGTAGCCTAATTTTGTCATTAGAGGCT
CAACATGATTAAGTTGACAGCTAAAACTCAGCTTATTAGGCCTACAAATAACCATACAATTGAAACACTAAAATTTATCT
CATCTCTTCCAAGTTTTGCCCATTGTTTATCACTCATTTATATTATCTATATACCTATCCATCATCTAACACAACTAGAT
ATATGAGGTTCATCCGCAAATCAATCAAAATCACCCAAACACCTTGAGATGAGCCCATGGTTCTAAGTTCTAACCTCAAA
CCAATAGGTCAATTCCAACCTTAATTCATCTATATCCATAACCAATTACTCCCTCCGTTTCAATTTAACTGTCCTACCTT
GTTTCTATATTGAGTAAGTTTGTCATTTTCAATATCCCACCTTACAAGTTTAAGACAACAAAATTCTAAAGACTAACATA
CATAAGATTCAAAAATACTCGTATCTTTAGCTATTCAACTTTGTATCGAATTAAAGTAAGATACTTAAATTGCGACGAAG
GAAGTATGATATATAAACAATATAAAATACTCAAGTGAAGAACATACCTCATCTTCTTGAAATTTGGTTTTCTTACTTGC
TAGGTCAAACTTTAGATTTTAGACAAAATGGTTGTACTATGAGGTTCAGATTCTTGTTACTGATTATATAATAAGCCAAA
TAATTTACCTTTAAAAAAAGTTGTGCAAACAAAAATAAAAATAAAGTTAGGCCGGCTATGTGTCACTTTAAACATTTATT
CTACAACCATTTTTCAACCACCTTAATCTATTTGTTTTCATTTCCACTCAATCCATGTCTCTTTCTAGACATGAGGTTTA
CGGTACGTCAAAAGTATTTTTAAAATTTTTTCATCTTTGATTTATATAAATAAAATGGTGACACCTAAATCAACAATGGA
GCTCATGGTGCAGGCCATTGCTGTTAAAAAAAAGTTTTAAAATTATGGCTATCTAAATTAGAACTTTGACCTCTTACAAC
TAAAATTTTAGACGACACCAAGTGGTACAAATCACACTGACAAATATTGGGAAAAATTAATAAAATCACACTAGTTTGAA
ATAACTATATTCTATTTTATTAATTGATATCTCATACCAGATATCAAGTCAAATACATCTAGGAAGATGTTTTTTTTGCT
GTCAGATACATTTAAATAGGGAGAAAGACGAGCGAGAACAAGAGAGAGTCGAGGGAATTTATTTTTTTTGTATCTCAATT
ACATGTGAATCACACTAATATATGTATTTCGAATACTAGATACACGAGCGAGATGGAAGAGAGGCGAGCGAGATTTAGAC
ACATGCGAATATACTTGTATACAATGTATCTAGAACAAATTACACCTAATTTTGATTTCATATATCTTGAAATAGATGTA
TCTGGGTGCACCTAAATTTGGTAAATACGTAATATTATAAAATAATATGTATCAAAATAATTAACTCCTACACTAATAAA
ATTTCGATAAGTTACCGTAAATACTAAGTAATTAAGCTTTCTAATTAGTGGATAAGGACATATTTGGATAAATCTTACAA
TTATAGAGGTCCATTTAGGAAGACTTAATCGAAGAGGGCCAAAATTAAATTTGTTAGATTTTAAAGAGTAAGCCCAAGCC
CATAAGTATTATTGATTCATTTCATGTATCGATCTTCGTTACATGGAATTAGAATCTAGCCTACTGATAATAATGTATTT
TTAGCATATTATAAGTTGTTGTTTTTTTTGTTTTTTTTATGATGTTCAAAGCCTGTATTTCGTACACAATAGGATTCATT
CAGAAGTGACGCTCTGAACATAATTCTCTCCATACCCAAAGCTTCGTATATAAGTTTGATTAATTCTCAAACAACAGCAT
ATACATGGGTAGACATATAGCCATTAAACTTCATGTACACTACTAAATTATGGAATTATCCATGTGTTTCGGAATTTCTT
TTATTGTTACTCTATATTTGACGATAACATAATTTTAAAAATATTATCATTTTTCCTATAAAGAAACCACATATATACAT
TTTTGTTAATTGAAGATTATTGATGCTCATTCAAATATATTACGAGGATCAAATTTTAAAAGTTCATCAATGACTAAGAA
GTCAAAAATGCAATTAGCTAGCCGTAAAATTAATTAAATTAGAGAGAGCAACCAATAAAAAAAGGAGATAATTAAGCTCT
AATAATATAATTAATGTACACTAGCAAGTCAAAGACTCTTTTAATTTGTATGTGTTGAATTAGGGAATAAAATAATGGAA
CCACATAATTGGTATTTAGCACAACTTTTCAAGAATAAGTACTAATTTATTGAGTTAATTATTCTGGTTTACACAATATA
TTATTCGTTAAGTACGTACGTAGACTTGTTGCATGCATGGGGACAGTGCATTTCCAAGTAATTAGCTAAATACGGAATAC
CATTACATTATATTATTACTCTCTTCGTCTCAAATTATCGATCATACTTTTCAAAATTAATTATCTCAAATTATTTATAA
TTTTATAAATATAAGATAAAATTCTTTATTCTTTTTTTATTTACCCTTAGCAGTAATTATTCTTAAAAACTACAAATATC
TTCATTATGAGAAGATTACACATAAATAAGAGAAAAGCACGACCTATAATTTAAGACAGAAAATAATACTAATAGTATCA
TGATTGTGTTAGATTCATGATTGAGTTTAAATATGGTGGATGATAAAATTCCAATATTTAAATTATATAAAAAGTATATA
ATATCAAATCTATTTTTCACCGAGTTTTAAATTATAAGCTATTTATTCTTGAAAATTACTCGACTATCAAATAAAATTAT
TGCAATTGCCGGGTCACTCTCATTAATTAATGTTAAGAGGAAAACAAAATTTATGATACTGATAGATTGATACATCCACT
AGTTTTTCAATTAGGCTAACAAGGTGTCTTTCACTAAAAAATCTACCTAAATTGTGATATAACTTGTTTGATCGAATTTT
AAAAATATATTTATTTTTTTAAAAATTAATATTTTTATTTTATTTATTTATGATTAATCATGAAAAAAAATTAAACTTCC
AAAATAGTTTTGCTATCATTCAAAAGCACTTTTAACTTTTTCCTAAAACTTAAAGCTAAATACTTCATACTCTTTAAATA
AGCATTTTCTAAAAAAAATGAAATAATTTATAATAAAGAAAAGAAAATAAGTTTCAATAATAACATTTCATGTTGATTTT
TCTTCGCCCATTAACACACTTTATCATCACTCGGCCTCCACAACTCCTATCTCCATAATCTCACACTTTTAGTCCCACCT
TTTATTATGTTTATTTAGATTATGTGTAAATAATAATATTTTTTATTTACATATCGAACGTAAAAAATAAGTAAAAATTT
CTCTTGCTTTTTTTTTTAAAAAAAATAATTTGACAGATTTTAGCTCACCGATAAAAGTGAGTAATTTTATATTAAAGAAA
GATATTCTTTAGGTGAAGGTTTAGACTCTTTAATTAATTCAGATGTTGAATTATTACGCCTTACTCCTAGAGAGGACATA
TCGAGAGAATAATTAGTAGATTGATGAAAATCATAGCACCATAAATTGAATTTTTCTTTAACAAAAAGCAAGATAGATCT
TCATACCTCAATATTTATATATATTTTTTAATTATAATTTATGATATATTCATGGACAAAAATTTCACACCCGAAACTAT
ACAAGGAGACCAAATAAGTCCACCATCATCTACCCTATGTAGGAGCTCAACAGCTCCACGTCACACGAATTTAGCTTCTT
AAAGCTCAAATTCGAAACCTCTAACTATCAAAATTAGCCTTAATAATCACATTCTAGGGTTTCTATCAATTAGATCTATT
ATTTAATTTGATTCCAATTTGTTAAACAGAATAAAAAAAATAAGAAGATTTAGAGAGAGAATTATAGTTACCCATTATCG
TAAACCCAACCAGAGACTCCTCCAACTCTTTCCATGGCGTTTCTCCACCTCGCCATTTTTTCCGGTGAAAACTTCCTTTC
CAAATCCCTAAATCCATCGAGAAATGGCCCTAACTGCCTCCGTACATCCGACGGATTAACTCCGTAGAACAGAGGCAGAA
CGAGTTTACCCAGCTCATAGATCGTTGCTAATTCCTCGAGGCACCATCTCGAGGAAGCATAATTTGGGGAAATTATAGCA
ATTACAGCAGCAGAATCGTTAATTGCTTCTATTAGACCTGTTGAGATCTCATCGCCCTGAGTTAATCCCTCGGAATCTCG
AAAAACTCGAATGCCTTTCGAGTATAAGGCGTTGTATAAGCTGTTTGTGATGTTGTTTCGAGTATCTTCGCCTCTGAAAC
TCAGGAAAATATCGTAATACAGCCGGAGTGATGAGAGTGAAGCAGTAATTGCCTGCTGCTCGAATTCCTCCATTAGAGAG
AAAATTGGATACGATCGGTCTACTCTGAGGGATCAATTAAAGGATGCAACTTCAGAGAGGTAGCTGTGTATTATGTACTG
TCAAAATGCTTTTGGTGTGCAGTACGTAAGGTATATGTAAAAGGAGAGAGTCATAAGAGGAATTTCCTTTTCTTTTCTTT
TTCTTATTTTGATATTTTTTCGTGAGTTTTTGAAATCA
>Solyc05g006630 TIR-NB-LRR
GCTGAAACGAAAAAAGGGAATTTCCGGCTATGGCGGACGAGGAGGAGGAGGAGGCGTGGTCCATGACCTCAGGGCACAGA
TTCCGATGGGATATATTTCTGAGTTTCAGAGGAGAAGACACTCGTCATGGTTTCACTGGGAAACTCTACAATGAACTCGT
ACGGAACGGCGTACGGACGTTCATCGACAACGAAGATCTGGATCGCGGTGAAGAGATCTCGAAGAAGCTAGTAGCTGCGA
TTGAGGATTCAGCGGCTTCGATCGCTGTGATTTCGGAGAACTATGCTGAATCGAAATGGTGCCTCGAAGAACTAGCGAAG
ATCTGGGACTGTAAGAAGCTATTGTTGCCGGTTTTCTATGAAGTTGACCCGTCGAATGTGCGGAAACAGAAAGGTACGTT
TGCGAAGCATTTTGACGAGCATGAGATTTTGCTGGAGGCGGCGCCGGAGAAGGTTTCACGGTGGAGAGATGCTTTGACGA
AAGCTGCTAATACCTCCGGTTGGGATTCTAGGTTCTGGTACGTACAGTACACTTCAATTTCATCCCTATTTAGTTTTTTC
GAATAAATTACAGTAGCGAAATTAAAATTTTCAATAAAGAATACAAATTATATATAAAAAAAATTAAATAGGTGAATGGA
GTTTTATTTGATTTGAATTTTGATAAGTTACTTAAAATTTTTATCATGATAACGAATGATAGAAAATACGATATAAAATT
TTAAAAATAGATAAGTTAATCTAAATATGTTTAAAAGTTGATTAGTGTATATTAGGGTGTGCACTCGAGTTAAATCAAAT
AATCAAATCAAATGAAACAAAATTTTCATTTGAGTTGATTTTTTTCTGGTTTGATTTCGCTTTTTAAAAAAAAAAAATCG
AAAAAATTAAAATTATATATATATATATATATATATATATATATATATATATGGGCTATAAACTAAGCCGGAGTTAATCA
CTTTTGTCCATTTTTGATTATTGCCATTCACGATGATTATATTTATATTTTATCGTTAAATATCTTATATAATAGTTAAC
TCTTAAGTATCATGGGTTAAGTTTTTCTTATGATTTATATTAGAAAGTATACTTAAGGGATTCTATATTATACTTTGATT
ATGTTATTAATTATTGATATAATCGAATAACCAAATCAAAAAAAGTCAATTCGAATAGAGCAAAATCAAATCAAATCAAT
TTATTTTGATCGGATTGAATTATATTTTTACAAAATCAAAAATCAAAATTCAAATCGAATAGTGCAAAATCAAATCGAAA
AATCAAATGCCCACCTCTAATTTATATAAGCTAATCCAACTCCCTTTCATAATATAATATATATACGTTATCATAAGTAA
TTAATACATGTACATTTACTTCGATTCATAACTTTTAGAAATAGAATAAGTTAATTAATTTCAAAAATTATTAGAAGTTA
AGTTCATAAAATTTAAATTTTAAATTCGAATTAGCCTAGCTCCTTTCACATTCATCAAATTCTGCTTTGTTTGTTATTGA
TGGTCAAGTTCTTATCCTTTCATGGCAATCAAAAGACACCTTCGGAAAATTTTACGCGATTTAGTTAGAATTTTGAGATT
CAAAGTTTTAAATTTTGATAGTGAATTCAAATATAAAAGTTTTTAAAAATAAAATTTTTATATCTAAAATTTACGTTAAA
ATATTATATATCACGATAATTAGTTTAAATTATTTTTAAAAACATATAAAGAAATTTTGATTAAAAAAAACTTGATTAAA
TCTTGAAATTTCAACCATGTCATAATAGTTGTTGCAGAGGGAATAATTCTAAGTCCTAACCTAGCTGTTTTTAGGCATCG
AACTATAGGAATGATTCAATCAATTAATTATTTCAAGAAATTTATATTCGTAATACGTTTTATTTTTTGAGAGTCAAACA
ATTTAAGTTCGATCGGGAATTTGCTACAGTAATCTTCAAATTTCTTAAAATGAGATTTATATATTTGTAAATTACGTAAA
AAGATATTTAAAAGATATATGAAAAAATTATAATCAAAGATTGACTTGTTTAAATCTCGAAATTTAAAATGTATCACATA
AGTAGGGGCACATAATACTATTGATTGATTTTTAGGTTAATTTTCATCAATATTAGATACTTTTCGTGTTGATTCAATAA
TTTCAGTTTTTCTTCCTTTTCATTCGATTCAATTAATTTTGATATTGTATACAACAAAAATGGAGAATATTATCATAAAC
TTATACTACCCATGTCATTTCTTTTGGGGGTTACTTTACTGTGTATAATTAAAGCTTCACTTTTATGTACGTTCACTCAA
TAATTTTTATATGTTCTAATAATATTTAAATGTATATATACTACTAAGTATGTTTGGTTTGTTCATTAATTTATTTTTCT
CAACTTTTTATATATATATGAATATAAAAAACAACCCCATTACTTTGATTCTGCCCTTTTTAAACAGAACTATAACAATT
TCAATGCCAAACATGGAGATACTACAGAAAAAGAAAAAAAAAAGGAGAGAAATCCAATCACATTTATCATAATTATAATT
AGATGACATGTTGATTAAAAAAAATCACTTACTTTTATGTATGCTAATTATTTGGTATGGTTGTAAGCCTATAGGTTCAT
AGCAAAACCCATGTATTGATGGAAAATAAATAAATACTAAAATTCGGTTTTTATTCAAATCAAACTCTTTTGTTTCAAAA
ATAAAATTAAAAAACTACCAATAGAAGTTTAGGCCACGACAAGAATTTGGGTAGCACATACATATTTTCTAGATATGTAT
ACTTGCATTACAAGTTCGAGCTATGAAATAATCGTTAATAATTGTATTAATTAGAAATACCATTGGATCATCTAATTTAC
CAAATATATATACATTATTATATAGATAAGGTATATACTATTTATACTAAATATATTTACAAAGTGTATAAATAATGTAT
ACTTCGACCATATTTGTAAACTAATCATCTGAAAAAACTGTTCCATTAGTTTTGTTATTATAACTAGTAAGTTGAACTAT
ACTACATTAAAGGTCGTTTAGTAGAGTCTATAGAAAAATGGTTAATAGAGTATATTAGTGATGATGGGATTATAAAAAAA
ATTATAGAGTATATTAGTGATTAATAAGGTAAAGATTAGTTATGTTGCCATTATGCATTCAATAATTTTAAAAAAGAAAA
TATTTTTCACAAAAAATTCCTCCATATTCCTTTAGTTTTGTATACTTTTAGGGACAATTGTGTTTAAATCATACTTGTGC
ATCTATCAAAAATTGTTGTATTGTTAATATCATGATTTGTTATGTACTAATTATATATATGGTAATACCAAAGTAGAATG
TATGACTAATGATATTTTTGTATTGGTTATACATAGTTAAAAAGTTGTGCCAAACAAAAAATTTATAATAACACTAATAC
ATGCATTGTTTTCTCTAATATCAATAGCAAACGACCCCTTAGAAGTTGTGTAAGTTGGGTCTGTTCTAGGATGATAGTGT
GTGTGATGAAGGAGTAGGTTGAGACAATATGGTTGGTATGAGCTAGGTTATGCCAAAGGTAACAAATGATTTATGAGGTG
TTGGTGTGGTATAGTTGGGCGTAGAGGCGGAGTTACCCTTGACCGAGGGTAGTACTTTTTGATATAAAATTTTGACTCCA
CCACTTATTGAGGGTGTTAGTCACAATCCTTCACTCCGAAAAGATAGGTTCCATACAAAGTAGAGTTTTATAAAGCTAAG
TGGAAAACCTGAGCAAAAACCTTATGTGATGTAGTGATGAATTGCAATATATAATCAATCCTTTATACTTTATAGTACCT
ATATATAAATCCTATGAAAATGAGTGGATTTATAGCTTACCTAATTTAATGGTGGTGCACGTGAACTCATGGTATCTCTA
CCAAATTAGGAGTTGATCAGATGTTATCTTTTGACTCTCATGCTCCAAAAAGGCTAAGTGGTGCACTTGGTTGAATAATA
AGTTTTGAGCTATTTACTTGGAGGAACATGGATCAATTCTCCGTTTTTTAGCGGTGCACCCATGTTATAGAAATCCTGAA
TCCACCTTTGTCTATTCATCATTTCACACGGGAAACTATTCTAAGAGAAGTTCGAATCTGTTCTGTTCGGAAGAAATGAT
GGAAGAATTAGCCTGCATTTGGTGGACTATGTTGGAGGAAAAAAATTTCTAGATATTTTGAGGATCAAAGAAGTTCATAG
AAAGAATAAAATTGAATTTATATTGCCTTTTTTATTCTTGTGTAAAAGAAACCCTGTAAATGATTATGAATCTATACTTG
AATGTGGGGCTGAAAATTTGCTCATCTGATTTCATTGTTGTCATATTTGTGCCAGGGAAGAAGCAGATTTAATCCAATCT
CTAGTCAAGAAAGTTCTGGGGAAACTTGATAATACACCTATAGGTGTGGCTAAATACCCCGTAGGACTTCATTCTCGTCT
TGATCAATTGCTCACGCTACTCGACGTTAAAGCAAATGGTGTGAAAGTTGTAGGATTGTACGGAATGGGAGGAGTGGGCA
AGACCACTCTTGCCAAGGCTTTGTACAATCAGCTTGTTGTTGATTTCAAGAAACGTAGCTTTATTTCAGATGTTAAAGGA
ACTGCAAGGCAACAAAATGGTTTAGTCACTCTTCAAAGCAAACTCATTTGTGATCTTAACTCAGGCGCTTCGCCTATCAT
AGACAGTACTGCTAAAGGTATCCGATTAATAAATGAATCTGCGAATAATGAGCGAGTTGCTATTTTCCTAGATGATGTGG
ATGATGCAAACCAACTTCGTGAATTGATTGGTGGTAGAGACCAGTTTTGCCAAGGAAGCAGAATCATTGTCACCACTAGA
GATCAAAACGTCTTAGATCCAAGTATTGTAAACGACACTTTTGAGGTAAAAGTGCTCTACTTGTCTGATTCACTTAAGTT
ACTAAGTTATCATGCATTTGGAAAAGAGCAGCCTCCGAAGAAGTTTTTGGATCTTGCTAATGAATTTGTAACACTTAGTG
GGGGATTACCTCTGGCTTTGGAAATTTTTGGATCTTCATTGTTCTATAAGAAAGGATTGAAGGAGTGGGAAGATGTAGTG
CAAAAGTTTAGACAGATCCGTCCAGGTGAACTTCAAGATATCTTAGAAATAAGTTTTGGTGCTCTAGATGAACAAGAAAG
GTGCATCTTTCTTGACTTAGCATGTCTTCTTCTTAATACAAGGCTTGAAAGGGAAGATGCAATTGCAATATTTAAGGGTT
GTGGTTTTGCCGCTGAAACTGCAATAACAGCACTCACAGCAAAATCGCTTCTTAAAATAGTTGATGGAAATGTTTTGTGG
ATGCATGATCAGCTCAAAGACATGGGAAGACAAATCGTACAACGTGAGAATTCTGGAGATGTTGATAAGCGTAGTAGATT
GTGGAATCACGATGATATTATGACTGTCCTAAATAACTACAAGGTATGGTTTTAAGATCTAGTTGACACCTTTTGCATTT
ACAGTATTGTTTAACTTGAAGTTAGTACCTACTTGTTCATTGAGATGAAATTTGGAGAGATTCCTGTTTACTACATGATG
GTTAAACGGCTAAACAAGTATTCTACTGGCTCGTGTTGCTTGCCCGGTCAGAAGTTTCAACATATTTTTTTTTGTAAAAA
ATTCTATTATCAGTGTGATTTAGTTGATTGTAGCAGGTAATTCACTATCTTTTTCTAGGTTCTTAATCTACACACAGTTC
AAATACTTGAACATCTATTTGTATAAAATCTGTTTACTGCATAATTTCCTCTTTTTATCTAGTGAGCTAGTTGTGGTATG
CTTTTGAAAAAGTATTACCAACTGTATATCTTTTAGTAATAGGAGTTAAAAAATTTTCTTTCACAAAATACTACGTGTAT
TACTATTTGTTAATTTAGTATAATGTAACAAATTGCAGCCAAAGATACCTTCAAATAGAAACCAAGAAGCATTTTGCAGT
TCACCTGGCTTATTCACTCATTATTTAATTAAGCTTTTAACTTTTGTGAGTTGTTTCTAGCTTCCCCTCTTGATTTTTTT
ATCTGTTTTGATAAATTCAAGGGCACAAGTAACATTGAGGGTATTGTGTTTCACTTTGAGAGGAATCAAGATCAGAATCC
TAAGGAAGTATCCTGGATCTGTTTGATTTTGAAGAAAGTACTTGAAAAGTATATTGGCCTAGGTAGGACGGCAAATGGTT
CAACATTTCACACTAGAGCTTTTCAGTGCATGGTCAAACTGAGACTCCTCCAAATCAATCATGTTAAATTGGTTGGAGAT
TTCAAGCTATTACCTGCTGACCTAAAGTGGCTGCAGTGGAAAGGTTGCCCTTTGGAAGTTATTCCTCCAGAGTTGTTGTC
CCGAAAGATTGCAGTTCTTGATATATCGGAGAGCATGATCACACAGGTCTGGATCAAGAAAAAGTGGAATTTATACCAGA
ACAAGGTAAGTGAAATAGTTCAACCAATCTCCTTCTTTACAACTTTGTTTGATGGTAAGTAGGAAGAACTACATGTCTCC
TTTTAGACAACTTTGTTTGCTGGTAATTAATTAAAAATACTACATGTCCCTTTAATCATCCATAGATGATTTGTAGATTC
ACAAGCTTTGTCAGGTAAAGAAAGGTAGAGGTAGGAGGAAAAAGCTTTGTTAAATGCTCCCATAAGAAGGTGTGAAAGAT
TGATAGAGGTGGGTTTAAAGAGGAGTAGAGGTAGGCCGATAAAACTTTGTCAGATGCCTCGGTGAGGAAGTGTGAGAGGT
TGATAGAGGTGAGTTTAAAGAAAAGTACATGTAGGCCGAAGAAGTACTGAAGAGTGGTGATTTAGACAGGACATGGTACG
ACTTCAGCTTATCGAGGACATGACCTTAGGAGAATATACAGGTCGCAATTAGGGTTGAAGGTAGTTGAGGGCTGTCTCAC
TTCCCTAGGGGGTAGATTTGGTGGGTAGATAGTATTAGCATTATTCTTATAGTTTCTTGTTCTACGATTACTGCTACCAC
CGGTTGTTTCTTGTGCTTTGTTTACCAAATTATTCTGCTCTCTATGCCTTGTTCTTTCTCTGTGTTGTCTTTTTCAAAAT
TGTCTTGTTATGTATTACTTGAGCTGAGGGTCTTTCGGGAACAACCCCTCCTATTTTCCACGAGGTAGGGGTAAGGTGTG
CGTACACTCTACCCTTCCCATACCCTACTTGTGGTTATAAGTAAATGACTAGTTATTTTTCAGGCTCTATGAAGCTGAAG
CACACAAGGAAAAGGTACAATTTTTATTGTATTAATTTGAAAGCTAGGCGTTATCAGCTCCTTTCCCTTAATGTTTAACT
TCTTGGCTTTACTGTCTACTGATCTCAAAGGGATATTCTGCAAGCTTTTATGCAATGACTGAGAAAATCTTCATTTGATA
GATGGCAGAGCAGCTGAAGGTTATGAATCTACGTAGGTGTCGCCAACTTAAGGACATCCCTGATTTATCTGGACTTCAAT
TGGAGAAGCTGATTCTTGAGGAATGCAATGAACTGGTTAAGATCCATCCATCAATTGGAGACTTGACTATGTTGACCCTT
CTAAACATGAAGGGTTGTAAGAATCTTTTGGCATTTCCAGATGATGTGTCTGGATTGAAACGTCTTGAAGTACTTATCCT
ATCTGATTGCTCAAGTCTAACAAAATTACCAGAGGACTTAGGTGGCTGGAAATCCTTGAGAGAGCTTCTTCTTGATGGTA
CCGCAATAACAGAGCTACCTAACTCTATCTTCCGCCTGAAGAATCTTCAGATGTTGAATTTAAATGATTGCTGGTCTTTG
AAGTTGTTGCCTACAGCTATCGGGAATCTAAGTTCGCTGAGCTCTCTATCTCTTAGTGGATCAGCTTTAAAGGAATTGCC
TGATTCAATTGGAAATTTGAAAGATCTTGAGGAATTAAGTTTGAGAATGTGCAAGGGACTCATCTCACTTCCTGATTCCC
TCGGAAATCTTAGATCATTAATACGACTTTATCTTGACAACAGCTCCATAAAAGAATTGCCACCTTCTGTTGGTTCATTA
TCTCAATTGAAGTTCCTTTCACTCAGCAATTGCAAGTCCTTTAGTGAGTTGCCCAATTTCAAGAATAGCTTCTCGTCATT
GATTAGGCTTTGTCTACAAGGGACCTCAGTTAGTGAACAAAGTTTCCAGTTAGGAAGCTTCGAGTCCCTTGAGATTCTTG
AGCTGGGGTACTGCACTTCAATCAGATCTTTATCTAGCTCAATTGGAAAGATGTCATGTTTAACTACTTTGGACCTACAT
AATACATCAATTTCTGAGTTGCCAGACGAGATATGTTTATTGGAAAAACTTTGGGAGCTGAACCTGAACAACTGTTTGAA
TCTTCAACATCTTCCGGCTTCAATTGGAAGCCTTAAGAGGTTGTGTTACCTCTATATGACGGAAACTGCTGTCTCAGAAT
TACCTGATCAAATTGGAATGCTTTCAAGCTTAAAGCTACTGAAGATGAGAAAGACACCACAGCTTAGAGATGATAAACTG
CTGCTGGATATGGAAAATGGAGAAAGTTCTAAACGCGTTACTCTTCCAGAATCATTTTCGAATCTCTCATCCTTGGAATT
CCTAGATGCTCATGCTTGGAAAATATCTGGGAATATTTCTGATGATTTTGAGAAGTTGGCTGCTTTGGAAGAACTTGACC
TCGGGTACAATGATTTTTGCAGCCTCCCTTCTAGCATGAAAAAACTGCGTGTTCTCAAGCGTTTGATTCTCTCAAACTGC
AGAAAGCTCAAATTTCTCCCTGACCTTCCCTCAAGTTTGGTATGTTTACATGCTGCAAACTGCTCCGCGTTGGAACAGAT
AGCTAGCGTAGCAAATTTGAAGTACTTGGAAGATCTCCAAATCAGTAATTGCAAGAAGATAACAGATATTCCTGGCCTTG
AAAGCTTGAAATCTTTGAAAAGGTTGTATACAGTTGGTTGCAACGCGTGCTTGCCTTCTATAAAAAGGACTATTTCTAAG
GTTCTTTCTTCTTCGCTCCTCCCTCACCCTCTAAGACGTCAAGATTATATTTACATTTCTACATCTAGTTAACGAAAACT
CTGAATGCAGGATTCTCTAAGGCATATGCAGTATCTCTGTGTTCCAGGGGATGACCTTCCAGATTGGTTTATTCATGAAG
TACCTAACTTCTCAACTCGTAAGCATCGTGATCTCAAGGGAGTGATCATTGGCATAGTTCTCTCTCTAGACCAACAAGTA
GAGGACAATTTCAGACACAAAGTCCCAGCAATCGTGGATATACAAGCAACGATTACCACACCAGGTGATGCTAAACCTAA
ACATACAAAGACTTTGTACTTGTTGGGGGTTCCTGATACGGATGAAGATCAGCTATACTTGTGTCGATTTCAAGAACACA
GTTTTACGTTTATGTTGAAAGAAGGTGACAGACTGCAGGTTGTAGTTAGGGAGAATCCGCGTTTTAATGGCCTCAAACTG
AAGAAGCATGGAATGCACTTGGTTTTCGAAAATGATGATGACTTTGATAACAATGATGAGGATTTGTTTGATGAATCTCA
GCAATCTGTGTCTAAGAAACTTGCTAACTTCTTTCATTCCCAGAAATGAATTCAGCATACAGGGAGTGGATGTGAATCCA
AGAACTTTATAAATGCGGATGGTCTATCAGAAACAATCTCTCTACCTTCTAAAAGTAGAAATAAAAGTATGCACTCT
>Solyc05g007170 CC-NB-LRR
TGATCCGAGCTTCCATCGGAAACAACCTCTCTACTTTTACAATGTAGATGTAACGCTGCATAAACACCATCCTCCGTAGA
TCCCTATACTGGTTATGTTGTTGTTGTTGTTGCATATGTGCTCCTGAATTGTGGCTTATGAATGTCCTTGTGCTACTTTT
TTGCTTTCTGATAATTATGGTTAGGATTCTGTGATATGGTTTGAATTAGTATTTGTAAATGAGGGTGCAAAGTTGTAAAG
ATGTTTAAATTTATAACTTGCAGGATTAGTATATTACTAATCGAGAAATTCCAGATGGCGGCAGATGCTTGTAATGCAGT
TATAAATGGTATAGACTCTGTGAAGGGTAGACATTTGGGAAATTTGGTGAATAATGAATTGGAGATTGCTAAGAAACAGC
TAAACTTTGTAGCTGAATTTCTCAAGCAATTGGAGAAACGTACCCCTGAGAATAGGATTTCTGCAAAAATCGAGTCGTTA
TTTGAAGGAGCTCACAATGTCTTTTATGAGATATGGTGCCATATGAATAATGAAGGTCGAACAAAGGTTACAATAAGAAT
GATTTCTAAGGTGTTGAAAAAACTAAAACCGGCGTTTATTGCTAGGCAAATCAAAGATTCAAAGCCATTGAGATCAACTA
TTGGAATTACTGTCGATATGATGACATTTGTAGATTCTTTGCTTGAGAGTGTGCTGGTTCTATGGAAATGTATGAAGGAT
GTTACTGCCCCTCACATCACGAAAGGCGAAATGCTTGAAAAGAAGCTGATTTCTCTGAGATTCCTCATTTTTACTGCAAA
TTCTTGCGTTTATGAGGACGAGACAATAATGAGTGATCTCTTGATCCATGCTGAGGATGTAGCATACAATGCTGCACACT
CTTTCTTATGTCTGGACTCGGAAAACGTGGTGCATTCTGAGTTCTGTAAGCTGTTGGAAACAGTAAGTCCTGTTAAACCT
GAAGTGAGACAGATTTATACGAGAGTCCTAAAAGGCCACTCAAATTCATCAGGAGCAAAAACTTCAATGATATCTCATGA
AGTTGTGGAAGGTTTTCTCTGTTCTCTCCGAGAGGACCTAGAAGAACTGCTAAGTCGTGACGACAGCTTGAAAGTGGCCT
TTGGTGATCATATGCAATGGCTTCAACAAGGATTGGTTTACCTTGGTACTTTTCTTCTGAGCTTGCCAACACCATGCACT
AAGGACAAAAATCGATTTTCTCTTCTATCACATATTGCATATGTGGCTAGTGAGGCGGCAATTCTGGTCTACTCCTTGTA
CGATAAGGATGTGGACAAGACTACTCATTTTCCTTTGCAGGTGAAGTTTAATCATGTCAAGATAGAGGTTGAGATGGTTA
AGCTACACGAAACCACCGAGGTGGCTTCTTTGAAGGATCTGATTGATAAAGTTCAACAAGAGCTGATGTTCTTGGGAGCT
TTTCTCATGGATTCATTGCAGCAGTGTATAGAGCAAGCTAAGATAACAGACATCTTGTCATTGCTTCTATATGTAACCAC
CGAAGCAGGATCTGTCGTTAATTCTCTTTCAAATGATTTGGAGCAAGGGGATTTGGAAAGGGAAATGGATATTGCATATT
GCCAATTGGTTCTTAAGTTTAAATTTGTTAATGCAGTACTCAGACAAACGTGTCCCGTCATTTTTGATTCGTCGGAATCA
AACTGTCCTATGAGAAAGCTTCTGGACTTTCTTCCTATTGACTTTGATGTCATTGATTCATATTTCAGCATGCTAAAATC
CTCAAAGATATCATCCTTTGGTAGCCTGAAGATTGATGAGGTTTTGATGGGGTTTCTTGAATATATTCTCGATCATCTCC
AAGAGTTGCTGAATGATGAAGGTAGTTTGATTGTTGCTGCTACGAATGAGGTGAAGAAGTTCTACCAGGGATTGTTGCTT
CTAGTAACGTTTTTCATTGACACGTCGATCCAGTACACTGAATGTGAGAGACAATATGATCTCTTGACTGAAATTGAAAC
AATAGTGAATGAAGCTGAATCTTCTGTCAATTCATTACTTAAGACTACTGAAGTAGAGCATGTGCTTTTCCGTTTGCAAG
TTAAGCTTAATCTTATCAAGGTAGAGAGTGGTCTGATTGAGCTACGGAAACATGAAGCCACCGTGATTTCTCCTTTGAAG
GATCTAATTGTAAATGTCAAGGATGAGCTGATATTCTGGAGAAGTTTCCTCATGGATTCATTGGAGCAGACCAAAGGGAA
AACTAAAATTACCGTGCCTTTTTCCGTGCAACTAAAGCTTAATCATATAAAGGTAGAGAGCAGTTTGATCGAGCTACTAA
AACATGGCGCCACCATGATATCTCCTTTTAAATGTCTGATTGAAGATGTGCAGGAAGAGCTGATGTTCTTGAGAACTTTT
CTCATGGATTCATTGGAGCAGTGCAAAGAGCAAACTCAAGCAAGTGATGTTTTGACCATGGTTCAATCTGTGACCACTGG
AGCAGGATCGCTCATTAGCTCTCGTTACTTCAGTTCAAATCAAGGAGACTTGGATGGAGAAATCAATCTCATGCATTTCG
CATTGCTTCTTATGTTCAAGTTCATTAAGGCAGTGATTAGACAGATGTGTCCCGTTATCTCTGCATCCACGACAGTGATT
GATCATCCTTTGATAAATCTGCTGAACTTTGTACCTATCTACTTTGAGGTTATTTATCCTTACTTTAGCTTGCTCAAATC
CACAAAGACAGTATACTTGAGTAGCCCGAAGATGGATGACATTTTGATGGTGTTTCTTGACTATATTCTCAACAACATCA
GTGTACTACTGAAGGATGAAACCAATTTGTTTGTTACTGGTGCAAATGAGGTGAAAAAGTTTTACCAAGGGTTGTTGCTT
ATAGTAACATTTATTGCTGATCCCCCGAGTCACTACATTGAATGCAAGAACAAAAATGAGCTCTTGATGGAAATTGAAAC
TATAGCAATTGAGGCTGAATTTGCTGTCCGTTCATCTTATGAGGATCATTCAGTGCTTTTACCTTTGCAACTGAAGCTCA
ATTGTATTATGGCAGAGAGCAGTCTGACTAAGCTACTTAAACATACCGATATGAACCCTTTGAAGAATCTGATTGTCAAT
GTCAAGGAAGAGTTGATATTCTTGCGGACATTTTTCGTGGATTCATTGAAGCAGTGCCAAGGGGAAACCAAGATTACTCT
GCCATTTCCTTTGCAGGTAAAGCTTAATCATGTCAAGGTAGAAAGCAGCTTGATCGAGCTACTAATACACGAAGCCACCT
TGATGGCTCCTTTGAAGGATCTTCTTGACAATGTTAAGCTAGAGCTGATATTCTTGAGAGCTTTTCTCATGGATTGGTTG
GACAAGTGCAAAGATCAAACTAAGATAACTGATGTTCTGAACCTGGTACAATCCGTCACTACCGATACAGGATCACTCAT
TGATTTTATTTCTCATAATTCAAAGCAAGGAAACTTGTCGTGGGAAATTAGTCTCTTGCATTTCGGATTGTTTCTTAAGT
TTAAGTTCATCAAGAGAGCAATTGGACAGATGTGTCCCATCATTTCTGCATCATCAGCTCCAGATAATGCTGCGATAAAT
CTGCTGGAGTTTATACCGATTAACTTTGAGGTCATTAGTTCGTATTTCAGCAAGCTGAAATTCTCTAAGACATCATTCAC
AGGAATCTCAAGGATGGATGAGCTTTTGATGGATTTCCTTGAATATATTCTAGATAATCTCCGCGAGTTACTGAAGGATG
AAGCTGATTTGAGATTTCATGAGGTGACGAAGATTTACCAAGGGTTACTTCTCATAGAAACATTTCTTGCTGATATCCCT
GTTGAATGCAAGAAACAACAGGAGCTCCTGACAGAAATTGAAAATATCGCAATTGAGGCCGAAACTGCTGTCAATTCTTG
TGGTGAGAAGACTAATGAAGCAGACCGTGTGCTATTTCTTTTGCAAGTGAAGCTTAATCATATCAAGATAGAGAGCAGTT
TGATTGAGACAACAAAACATGAAGAATTGGTAGCTCCTTTGAACGATATGATCGAGAATGTTAAGCAGGAGTTGATATTC
TTGAGAAATTTTCTCATGGATTCATCAGATCAGTGCAACAAGCAAACAAAGACAGCTGATGTTTTGTGTCTGATACAATC
TGTTACCACCGAAGCAGGATCCGTCATCAGTTCGGTCTCTCATAATTCAAAGCAAGGAGGCTTAGCTAAGGAAATAAATC
TCTCACATTTTCAGTTGCTTCTTAAGTTTAAGTTTATCAAGGCAGCAATTAGACAGATGTGTCCCATCGCTTCTGCATCG
TCATCATCGAACCATCTCATTATGATAAATCTGCTGAACTTTTTTCCTTTTGACTTTGAGGTCATTGATTCATATTTCAG
CATGCTTAAATCCTCAAAGACATCGTCCTTAGGTGGCTCGAAGATGGATGAGATTTTCATAGGGCTTCATGCGTACATCC
TTGACAGCCTCAACATGTTACCAAATAATGAAGCCAGTGTTGTATTTACTAATAAAAGGAAAAGGTTTTACCAAGGGTTG
TTGCTCCTGGTAACATTTCTTCTTGATCCGCCAATTCAGTACATTGAATGCATGAAGCAAAATGATCTCTTGACAGAAAT
CGAAACTATTGCACTCGAGGCTAAAGATGTTATCCGTTCATCTTATGAGGATGTTGTGAATGGAAATGAAAGCAATAAAG
TCAATCTAGAGATCAAGCTTTTGACAGTGGCTTTCAAGTTTATCAAGTCTGAGGGGAACTTGACACATCTGCTAAAGCGC
AAAGCCACGTTGGAAGCTCAAATTATAGCTCTGATTGAAGATACTCATGAAGAGCTTGTTTTCCTCAGAGCTTTTTTTGT
AGATCTTCTCAGGCAACACAAAGAGCTATACAAATTGCATGATCTTCTAGTGCATGCTGAAGTGACTGCCCACAACGCAG
TACTAATCAGTGGTTCTTGTTGTGAGGAAATGAGTCTTTCATTAGTTGTGTTGCTACGTGAGATCAAGGCTGTCAAGGCA
GAGGTAAGAAGCGTATGCTTTGAAGATTTGGATGCATCATCTTGCAACATGACTAAGACAAATATAGAAGCCCTTGTCAA
GTTTTTACTAAACAATCTGGACAGGGTGTTCACCTGTGATGCTGGTTCGATCCTTTTTATGAAGAATCAAATACCTGTCG
TCCAAGAAAATCTGGTGCGTTTGGGCTCTTTCCTTGACCATATTTTACAGCACCGCGACATGCATAAGGAATTCAAGGAC
CTCGTAGAACGTGTTCAAGAGGTCGTTAATAGTTCAAAGTATGTCATTTTCTTCTCTGTCAGTTGTGATAATCCTGTTTG
GTATCACTTGTTATATCTTTATGATGTCAAACAAGTGCATAAGTTTGTTGAAGAAGAGGTGAAAATGATTTGTTATAAAG
TCCCAGACTCTTCACTCTTTGGCTTCTCCAAGACCAGTGGATTAGGATTCCTCAATTATTTTTTGGGCAAGTTGGAGGAG
CTGTTACATTCTAAGCTTGACTTAATCACCGAACTGAAGCATCAGATCGGATCAGTCAAGGAAGAGTTGATACATCTAAG
ATCTTTTCTGAGTCATTTTTCAGAGAACAACGGTGAGCATGATGATGTTTATGGTCTTGTAATTGAAATGGCATACAAAA
GTGAGTATGTTATCGACTCTTGCTTGTCGATTTCCTACCCACTCTGGTACAAAGTTCATTGGATTTCTGAAGTTGTCGAG
AATATTAAGCTTCTTAATAAAGATGTTACTGAGATATTTAGAAGAAAGCATATTGAAGTGACACTGCATGAAGTTGCAAA
GACTTCCACTTATCTAATTGAGCCATCTTTATTAGCTAATGCCCCGACAGGAAATGAAGAAATGGTGCTTTTCCAGGATG
TGATGGAGAAAATAAAAAAGCAACTACTTGGTGGATCGTCTCAGCTGGACGTTATCTCAATAGTAGGCATGCCTGGTTTA
GGCAAGACTACTCTAGCCGAGCAGATTTACAATGATCAGATAGTTGCCGGTTACTTTGATGTTCATGGTAAGTGTCATGT
GACTCAAACATATTCATGGAGAGAATTGTTAGTTACTCTTTTGAATGATGTTATGCCTTCTGATCACACGAAGAAAGCAG
ATGATCAATTAGCTAAAGAGCTGCGTCAATTTCTGTTGACAAAGAGATTCTTAATCCTCATTGATGATGTATGGGACACA
AAAGCATGGGACTATTTACATATGTGCTTTCAAGGAATTAAAAATGGTAGTAGAATTATCCTAACTACTCGGCTCTCTGA
GGTGGCGCAATATGCTAAATGTGAAAGTAATCCTCATGATCTTCCTTTACTGAGAGATGATGAGAGTTGGAAGTTATTAC
AGAAAAAGGTTTTCCGCCGAGGCAGCTGTCCACCTGAACTTGGAGATGTGGGATTTCGAATAGCAAAAAGTTGTGGCGGG
TTGCCTCTATTCATCGTGCTAGTAGCTGGTGTTCTGAAAGAGAAAAATGAAAAAGCAGATTTGTGGAAAGAAGTAGAAGA
AAGTCTAGATGCACTGAACATCGATAGCTTGGAAGAGAGCATGTCGATAATTGGATTCAGTTACATGAATTTACCACATC
ATCTGAAGCCTTGCTTTTTGTATTTTGGAGGATTTTTGAGGGGCAAGAGCATACACGTCTCGAAATTGACAAGGCTATGG
TTGGCAGAAGGTTTCGTACTTGAACATAACGAAAAAAGACTTGAAGATGTCGCAGAAGATTTCTTGAAAAACCTTATTAG
TAGAAATCTAGTCATGGACATGGAGAAAAGGTTCAATGGCAAGATGAAAACGTGTCGTGTTCATGATCTATTGCACAAAT
TCTGCTTGGAGAAGGCCAAACAGGAGAATTTTCTGCTCTGGATCTATAGGTATAAAAGAACTATACTACTCGCTCCGTTT
CAATTTGTTTGTCTAGTTTTGAGATGACACGGAATTTAAGTAATCTTCACCTCAATTCTCATTTTTTATGTTTCTTGTTT
ATCAGAAATGATGATGCGAATGCTCGTATCTATCCTGACAAGCCTGAAGAATATCGTTTGTCCATACATTCTTGCCGGGA
TGAGTTTGCTGAGTGGCGTCCACATAGCTCAAGTATCCGCTCTTTACTGTTCAATGCCACTAGTGATGATCAGTACACTA
CAGTGGCGCGTGATATCTCCTTCATCCTTAACAGCTTCAAACTCGTTAAGGTATTGGATTTGGAATCGATCAACATTGGT
TATACTTTTCCAACTGAAATAGAGTCTTTAATTCATATGAAGTACTTCTCTGCTCGGACTGGAGCAGATACGATTCCTTC
ATCTATAGCTAAGCTTTGGAATCTTGAAACGTTCATCATAAAAGGTATGCGAGGACAGGTAACATTACCATGCTCACTTT
TGAATATGACTAAGTTGAGGCATATACATGTAAATGACCGTGCTTCATTTGATCTCGACAATAGAAGTAAATCCCTTGCT
GATTCTCAGTTAGTTAACTTGCAAACCTTTTCCACTCCATATGTCTCTTATGGTGAAGACGCGGAAAAGATACTGAGAAA
TATGCCAAATTTGACAAAGCTAAAATGTATAGTTGGTTGTTCAAGGAAATGGAGAGGAGAATGTGTTCTGATTCCTAGAT
TAGACTATCTAAGTCGTCTCGAATCACTTAAACTGTTCTCCAACAACTGTCCGGTTGAATGTCTAGAAGGATTCAATTTC
CCTTCCGAGCTAAGGGAGTTAACTTTGTCCAGCTTTTCTCTACCTTGGAACGAAATCTCAGTCATTGGAACATTGTGTAA
ATTGGAGGTTCTAAAGTTAGTAAACAACGCCTTTGCAGGAGTTCAGTGGAATGTGAATGATACGCAGTTCCGTGAACTCA
AATACTTGAAACTGGACAGCCTCAACTTTGCTAAATGGTCGATTTCTGAGGATTCGTTCCCTAGTCTTGAACGTTTGGTT
TTAACAAACTGTAAGAGGCTTGAGAACATCCCTTCTCATTTCGAGGACGTTGTTTCTCTAAAAAGCATTGAAGTAAACTG
GTGCAGCTGGTCTGTTGCTAATTCAGCAGAGGAGATTCAAACAACGCAAAGGGAAGATATGGCAAATGATGCGTTCACAG
TTACTATACAACCTCCTGATTGGGATAGAAGGTCATGATCTCCTTGACTCGTA
>Solyc05g007350 CC-NB-LRR
CTACTTGTTGATGAAGACTTTGAAGTCATAATTCTGCATCTCTTCAACTTGTGATTCCCTGATGACCATGGCTGACTCGA
CAAGCGATTCTTTGCATGACTTTACCTCAATGGATATTAGAGATGTGATGTCTCCAAAGCGAGAAGGGATTGCCTCAAGA
TATCGACATCTTCTCAATACCAAGTGTTCAAGGCAAGGAAAAGCATTGTCAGAGACATTCCATTTTTTAAAACAAGGACA
ATCAACTACTTTCAAAACTTTGAGTTGATGGAACTTGTCACTCGTCACTTCCCATTCGGCCTTTGAGAAAAATACTGCTA
CCAGCTTGAGTACCTGAAGGTTTGGAAGCATTGCAATGCTTGATTGCAGCCAATGCATGGTAAAGTTCGACAAAGTCAAT
TTTTTGAGATTTGGTGGAAAGTTGGATGGAGAACTTCCGCAAGAATCCATTTTAATACTGAGTGTTTCAAGCCGTGTTAG
GGAGCTCATTACATGAGAAGGATAACCCCAACCAACAAATGAGCATCTCAGTTTTCGAAGGTTAGGTGTTCTCAACATCA
ATTCTGCATCCCTCACACAACAAAAAGTTGGAGAGGAAAGAGTTATCAAATTGTCGAATTTTGAGTTCTCAAGCAATTCA
TCTGCAGCATTTAAAGTGGAAAAATGAGCTTTGCTATATATCTGCAGATGTCTCAATTTAACCATCTTCAAAAGTGTAAG
TGGCAATATTAATTTTCCTCCCATCGGTTTGACTATCAAAGTTTCAAGGTTTCGAAGATTGACTATGGACGATGTGATTG
ACTTCTGAGAAGTTCGTGCAGCAAAATACCTCAAGTAAACTAGCTCAGTTGGGAAAGAATCAATTACAATGAGCTCCAAA
TTCAAAACTTTCAGAAATCTGAAGTAAATGTGAGAGAATTGGACAATTGAAAAGGAACCTTTGTTTCTATCTTCCCTGCA
ACGTACAGTGCCAACAAGTGAACTCCATTTCACAAGATCAACCACTTGAGAATTGATGGACATGCGACGTTGAACAAGCT
GCTTGTGAGAGTAAATAGAGGAAGACGTATTGACATTTTGGTCCCTGTAAATATAGAAATTCGTGAAACTATTAACTTTC
AAGATTACTTGATGAACTGATCAAATAATTTTAACACTGAATAATGTTTTACCGTCTCATCCACAGTAGAAGATTCTTCT
CCCTGGCTATTTCCTTGCAGAAATAAAGCAACAGGTCATGAATACGGCATGTTTTGACCTTACCGCCGGAACCCCATTTA
GCAACCATAACTAGATTTCTTCCAATAAGATTCTCCAAGTAGCCTTCTGCTATATCCTCCAGACTCTTGTCATCACAACT
TTTTATAAATCCTTCTGAAATCCATAACCATGTCAAGATTGAAATGTTGATTTCTTTGTCCTCCAAAAATACTCCAAAAT
AAAGAAAGCAAGGCTTTAGATGATAAGGTAAATTCTGATAACTTTGCTCTATGATGGCCTTCGAGTTGCTGAGAACATTA
GTACATAAATTCTTAGCCACTTGTTTCCAGCATTTTTCACTCTTCTCCATCTTTGTTAGCATACCAGCCACCAAAACAAT
TGAAAGAGGCAGCCCCCTACACTTGTTTGCTATTTCTTGTCCAACATTTGAAAGGAGCATGAAGCAGCTTTCTTCACCAA
ACACTTTCTGTTTTAGTAGCTTCCAACTCTCGTCATCATTAAGAATACGAAGATGAAGGGGATCACTAACAGATTTAGCA
TTTTCAGCAACATCAGCATGTTGTGTTGTTAGGATAATTCTACTTCCATTATTGGAATCATGGAAACAACATCTTAAATC
ATCCCAAACACTAGCTTCCCATATGTCATCAACAAGGATGAGATATCTTTTCCACAATAAAGTTTTGCGAAGCTGATCTG
CTAATACATCCGTAGGCAATTTAGTAAGGGTTGGAGACTCACCAATGGCATCACGTAGAATGGAAAGTAACACACTCCTA
CGCGAATATGCTTGGGATACACAACATTTTGCACGGATATCAAATCGTGAGACAACTAGCTCGTCAGAATATAGTTTGTT
GGCCACAGTTGTCTTGCCTAATCCAGGCATTCCAACAACTGAGATAACATCTAGCTGTTTGGTTCCTCTTATTAGTTGTT
CTCTTAGTTTTTCCATAACATCTTCAAAACCAACAACTTCTTCATCGGTTATCCTTGGAGTGTTAATCGATTCTGATGAT
ATATGAGCAGGGGTGGTATCCAAGGTATCATTTAATACAAAGTCAAACTTCAAAAGTTCCTTTTTCCGAATCTTTGTGAC
CTCTTCCTTGATAAGTATAACTTCCTTTATGATGTCGAAGAGCCAACGAACAAGACACCATTCGGGAACTTCTTTTTTAA
TAAAAGAATCAACTATATATTCCACCTCATAAGCTTTGCCATTCAGTAGTGCTGCACAATGGTGGAGCCTTTCATGCTTA
TTGTACCACTCTTCCGCCACATCCTTGAGAAAAGGTTGTAAGCCCTCGAGTTCCTTCTGAATAACTTGAAGTTGGCTCTT
AACAAAAGAATACTGTGAATCTGAATAACGGTCTTGGAACTCCTTCAAGTTATTCAGAAGGAAATCAACACAGCCTAGTC
CATGGACCCTAGGCAAATTAGATTGAAATGCCTTTCGACTCACGAGGAAGATCACTTCCTTGATATGCTGAATGCTTTTG
GGCATATCACGAAATAGTGTTTGGTTCACTTCCTCATCCTGCTCCTCTCTATCATATAACGAGTAAACGAGAAGTCCCAC
ATCAATGCTGATAGTATCAATATCTTTAAGATGAAATTCAAGACCCAATTTTGGCAAATGGATCAGACTGGCTCTCAAGA
ATTTGAGCATCTCCACAAGGGTTGCCATTAGATGATTCAAAAACTCTATCCGACTGAGAGTACTAATACTCCGTATCTCC
TCCAAGTTGTGTATGAGAATCTCTATGAAGCCAGCTTCAATCTCAGCTACATACACATTTTGGATATTCAGAGACAATTC
GGATTGCATTGTCCATTTCAAAGCTTGTAGTACGTCAACATAGATTTTGCGGATGCACGGATTAACAGGCTTAATCCTCA
TCCGCACGAGATAAGAAAGCAAGAAATTCATCTCACCAGGAACCAAATCCTGATCTCTGTTATTGTCATAGCTTGGAATG
TACAACCAGACAACCATTGCTGCAGAACCAGCCACAAATAGAACATGACCGAAGAAAGTACGTACGCTCTGAGGCTCTGC
ATACCACCTGTTTGATAAAAATCCTACAAGACTCTTCAACAACTTCAGCTCTTTTAAAACCTCCTGTATTTCGCGAGAAC
AGAGATCATCCATCTCTGCTAACTCGCTAACATTCTCTACAACACCATTGATGAATTTCATTACAAACTCGGAATTATCA
ACCCCACTCTTTTCCGAAAGTTGTTGCAACGAAATCTCGGAGAAGAAGGAGTAATTAGCTCCGATTTCCATCTTAGTCAC
CCGAATTTTGTTCTGCAGCAGGGAAGTAAGACGATTGAGATTTTGATATATTTTTGATACATCAAATGCGGAATCTTGAA
ACAGAGCGTGAACTTTCTGAGTGACAGTTAGCATGTTTGGTTTATCAGTGAAGCTCTGAATACTGAGAAACATATCCATG
AATTTGAACTCTGTTTTGAGTAAATAAACTCGTTCCTTTATAGTCTCCGGCATGTAACTACCCCATTCGTCTTCGATTCG
CTGCAAAAATTTGAGCGGGTGATGCTTTGTTGAAGACAAATATTCGCCGGAAAACAT
>Solyc05g007610 CC-NB-LRR
ATGAACCATAATATTCTTCAATCTCTGCAACATCTTGAAGATCAATGGGGTTTAGATATGCCGGAGAGTTTAGAGGATGT
AATCAAGTTCCTTAAAAGAGAGTATACATTCCTTGATTTTTTTCTCAGCTTACAGAACTTCACAGATTTATCATACATGC
CTGAAATCGTACACAACGTTCAAACTCTGTTTCATGATGCTGCCGTTAACCTTAGAGAAATCAGCGAGATGGATCATGTT
GATGGCGTTACCGATCAACTGCAAGTCAACATTCAGAAGACTAAGTTGGAAATCAAACGCGAATACTTATTTCCAAAAGT
CAACAAGGATGGTATTGTTGTCACCGCCAAATTTGTGATCGATTTCATTGATACTGTTGTAGTGAATCTGGGTGATTTAT
TGAAGGTTTTTTGTTCTAGTTCACTACTTTTTGTTCGTGGACCTAACAAAGAGATCCGCGATGTTTTTAAGGAGTTGAAG
TTATTGAGAAATTTTGTATGCTTCGTTACGGACAGATTCAAAGAGCTGAAAAGCCAACCTATTGATTTCTTCGTTCATGT
TTTAGAGGTGACCAGCCACGCTGCAATGATTGCCTGGTTGTATCTCCCAAGCAATGAGAAAGAAAATCAGGAAACGAATG
ATTTGCTTTCTGATCATTTGAACATGAAGATTAAGCCCATTGACCGAAGCATCGGCAAGATCTATATTGATGTGTTGCAA
GCTCTACGATCAGAATGGCGTCCGATTATTTCAATTGATCATGTAGATAATTGTGTGGCTGGCTTTGTGGAGACTCTCCA
ACACAACTTGAAGGCAATATCGGTTAGTAATCCAAATACTCATCAAATAGCAGACCTTCAGGAGATGCTCAACCTCTTAA
TTGCCAATCTGTCCATACAAGCTCTTGAATTTCACCTTAAAGATATCGACACTGTGATGATTGATTCTGGAATACTCGTT
TACTCGTTGTGTGAAGATGTGGTGCTAGGGGAAGTGAGTATTGATTTGCCAGGTACCATTGAGCGCATCAAGATATTGAT
CTACAACATTATTCGAAAGGAGTTCCAATCTAGTTTGTCAAGGATTCATGGACTAGGCTATGTTGATTTCGCCTTAAGCA
ATCTTCATGAGTTCCAAAGACGATATGCAGATTCGCTTGATTCTGTGAAGACTCAACTTCAAATAATTCAAACTGAACTG
GATGGCGTGCAACCTTTTCTGAAGTTTGTTGCAGAACAACAATACAATATTCACGACAAATTTCAGAATAGTGTGTCTCT
ACTGATTGGCAAAGCATATGAGGTAGAATATATTGTTGATGCTTGTGTGAGCAAAAGAGTTCCGGACTGGTGTCTCATGC
GTTGGCTCGTGGACATTAGCTCAGAGGTTGCAGAGATGCAACAAAAGAAAATGTTTGAGGTTGACTTAGTGTTACCTTAC
ACCATTGCTACTGATACTTCCAGTAAGTCGTCAAATTTGGAAAAGAATCCAGGCATCAAAGAAGAAATGATAGGTTTTGA
AGATGAGATCAAAACATTAATACGCCAGCTAACACGCGGATCCAGAATGCTGGACATTATCTCCATTGTTGGTATGCCTG
GAGCAGGAAAGACAACTTTGGCAAACAGACTCTATTCTTATAATTCAGTTGTCTCTCACTTTGATATCCGTGCACAATGT
CATGTTTTTCCAGTATATTCGCAGAGGGGCCTATTACTCTCTCTTTTGGCGATGCTACAGGTTTCTATTGATGAAACATC
TCTTGTTAGTGAAGAGACTGATGAATTAAAAGATATTCTTTCCAGAATTTTACGTTCCAAGAGATATCTTATCCTCGTTG
ATGACGTATGGGATCACAAGGCGTGGGATGATTTAAAATGTTGCTTTCCTGATGACAATAATGGAAGTAGAATTCTTCTT
ACAACGAGATATCATGATGTTGCCGACTATGTTAAATCAGTGTATAAACCCCATCATCTTCGCTCCTTGACCCATGAAGA
AAGTTGGAAGCTACTAAAAATGGAAGTGTTTGGCAATGAAAGGTGCTCTCCCCTTCTTAAAAAAGTTGGGAAAAAAATAG
CAAGAAAGTGTGGAGGTCTGCCGTTGTCAATTTTTTTGGTGGCTGGTATTCTATCAAATATGGAGGAGACAGAAGAATGT
TGGAATGAAGTGGCTAAACATTTAGGTATCAATATGTCAAATGCCTTAAATGACATCATAGAGCAAAGTTACCAGCATTT
GCCCTATTATCTAAAGCCTTGCTTTTTATATTTTGGAACATTTTTAGAGGATGAGGAAATCAATGTTTCAAAGTTAACAT
GGTTGTGGATTGGAGAAGGATTTGTAAAGGATCATGAAGGAAAGAGTTTGCAGGACATAGCAAAAGTTTACTTGGAGAAT
CTTATTAGAAGAAACCTAGTGATGAATGCTAAGAGGAGTTCTGATGGTAACGTCAAAGCATGCCGTGTTCATGACCTATT
GCTTGATTTCTGCAAGAAAAAAGCAGAGAAAGAGCACTTTCTATCATGGATAAAATGGTAAGAGATTACTTAATTGTGCT
TTATTTGTTCATTCAATCAAGTATTCAAGTTGTATTTGAAAATGAATTTATACTAATTGAAACATACACAACAACAGGGA
CCAAAACGACAAATCTTTGTCAAGTATATCCTCTCAGAAGAAGCTCACTCAACGTCGTCTAGTCTTCATTGAAGAGGAGA
ATCTTGTAGGATGGAGTTCGTCTAGCTGTCTTGTTGACTCTGTACTTTTCAGAAGAATAGATGTTTCTAGTCGCCAAGTC
TTGCAAATTTTTTACCACTTCAAGTTTCTTAAAGTGTTGAATTTGGAGTCCACTGTTATTAATTCTTTCCCAACGGTGCT
AGTTTACTTGAGGTATTTTGCTGCACAAACTGATCAGGATTCAATTACATCGCTCATTGCCAATCTTTGGAACCTTGAAA
CGCTGATACTCAAGCCAACAAAAGGAAAGCTGAAACTACCCGTTACAATTATGAAGATGGTTAGATTGAGACATTTGTGC
ATCGATAACGCTTACTTCACTTTGAATGGCGAGGAAGGATTACTTGAGAAGTTGGAAGTTCTATCCACTCCATGCTTTAC
ATGTGCAAAGGATGTCGAATTGCTAGTGCAAAAAACACCAAATCTTCGGGAGCTGAGATGCTCATTTGTTGATTTCAGGC
AAGAATGTTTACCTTGCTTGGACTTCGTTGAGACACTTGAGATTCATTTAGCAGCAGATTCAACAGTTAGTCGTCCATAC
ATCTTCCCAGCGGTGGTCAGAAATTTGACACTATCCAACTTTTTCCTGGGCAGTTCTCACCGATCCAACATTCCAAAGCT
TCCCAACCTTCGCGTGCTGAAACTGGTATCAATTTTCTTTGACAATGATGAGTGGGAAGTGAGAGATGACGAGTTCTTTC
AACTCGAGGTCTTGAAGCTTGTAAAATGTGAATTTCTTGAAGAATGGAATGTCTCGGATGATGCCTTTAGTAGCCTTAAA
CATTTGGTTTTGCGTGAATGTCCATATCTCAAGAAGATCCCTTTTCGTTTTCGAGACAAGTCTCTATCCATCAAGGTGAA
GTCGTGCAGCAAATCTGTTGAGCGGTCAGCCGCAGAAATCAAACAAAACCAGGAGAACAGAGATAGGTTATCAGGTACGC
TACTGAGAAAATGCAATTACATGTCACTCCCATTTACTCACCTTTAATTGCATTTTTGTTTATTAGAAAAAGTATTTTTC
TTTAAATTCCTCATATTTTTTTTTGTTTGGAGCTGTACAATTTCTATTTTTGGTCAAATATCTTGAAATAGTAGTAGTAC
TATAAATTTATATTAATTTTAAGAAAACTCCGCATAAATTTTGAAATATTAAATCAAGTTGATCAAAACACAAGTGATTT
TGTTGTAGTTGCTATCATTTCTAGTACTGTATGAAGTAAAATTTCTATGGAAAAAACATTTGTTTTCGGGTTAAGACATA
GAAACACATCTAAACAATAGTGAAATTGTCAATTATACATCTAAACTATGGAATGGTCCTATCACTCCCCAGAGCTTGTT
ATTTTTGCACTATTTACCCGGTATCACCTTAGAAAGAATGTGCTCGACTTGGTATTGCATAACATCACAAATGCTTCCAA
TGCAGATACTTCTTCACAATTTGCTAGGAATCCTGGCATGAATGAAGAAATGGTGGGTCGTTATTATGAGATGGACAAAC
TAAGACATAAACTAATTGGAGGGTCTTCAAATCTTGAAGTCATCTCAATTTGTGGAGCGCCTGGAGTGGGAAAGACCACT
TTGGCAAACTACCTATACTTTGATCCGTCAGTTGTCTCTCGATTTCATATACGTGCCCAATGTTGTCTCTCTCAAAAACA
TTCACGGAAGGACTTGTTACTAGCCCTACTAGGAGATATAACTAAAGATACAACTGATTTTGAAGGAGAGACTGACTATG
TACTGGCAGATAAGCTTCGCAAACTTTTAGTGTCCAAGAGATTCCTTATCTTCGTTGATGATATCTGGGGTTCTAGTGTA
TGGGCTGATTTAAAAGTATGCTTCAGTGATTTTAACAATGGAAGCAGAATCATTCTGACGACTCAGTTTTATGGTGTTGC
CTCTCGTGCTACTAAACATGATAGTGATCTATATGTTCTTCATATGTTGTCTAATGAAGAAAGTTGGGTTTTGTTACAGA
ATAAGGTGTTCAATAAAGAAAGGTTCCCCTTGGTTTTAGAGGATGTTGGAAGAAGCATAGCACAAAAGTGTCAAGGGCTG
CCCCTATCAATTGTTCTGGTAGCAGGTGTTCTTGCAAGGATGCCGAAGGAAAGACATCGCTGGGAACAAGTGGCAACCAA
ATTAAGTGTAGATATTCAGGCTCACTTTGAACGTACCATGGAACTTAGCTATTGGTATTTACCACATCATTTGAGAAAAT
GCTTATTATATCTTGCAGTATTTTCGGAGGGCAGAGAGATTCAAGTCTCAAAGTTAACATGGTTATGGATATCAGAAGGT
TTTGTGAAAACTCACTCGGAGAGGCTTCCGGAGGATATTGCAGATGATTACATGGAGAATCTTGTTGAGAGAAACCTAGT
GATGGTTTCTAAAAGAAGTTTTGATGGTAAGATCAAGGCATGTCATATTCATGATCTGTTGCTTGAATTTTGCAGGAAGA
AAGCCGAGTTGGAGAGTTTCGCACAGAGGATAAAAGGGTAATTAAAACCTTTGTTGTTTTTCTTGAATCAGTCATTCTTT
TGGAAATTACATTAATTATACCAATTTCTCCACTTGCAGGGACATATTTGACCTTTATCGAAAGACCAGGACTTCATGGC
GTTTTTCCCTTCATTCTCGGTGTGATAATCTTACATTGTGTTCGTATTTCTCTAATCTGAAGTCTTTCCAATTCAGGGAG
GTTAGAAATACTGCATTCTCTTCGATAGATCATGCATCAGACATTTTTAAAAGGTTCAGCTTTCTGAAGGTGTTAGATTT
TGAATTCACCATAGTTGATGCATTACCACAAGGACTAACCTTTTTGAGGTATCTTGCTTTTCGGACTGTTGAAGATACAT
TATCACTCCCAACCGATCTTCTGAACGTTGAAACTTTAATAGTTCGAGGAGTTGGAGGACGAGTATCATTACCAAATACC
ATTTGGAAGATGGTTAAGTTGCGACATCTACACATATATGATCAAGCATTCTTCACTTTAAACAATAGAAAGGAATTCTC
AGAAACCTCCTCTACAATGGATGATCTGCAAACGATTTCCTCAGTATGTTTTTCTCGTGTGAAGAATGCTGATAAGATCT
TGGAGAAGACACCAAATCTTCGAAAAATGAGATGTGAAGTTTCCAAATTTGAAGGCTCATTTCCTGCATTTAGCAAACTT
AATAAGCTTGAAATGCTCAAGATTTCTTCTGGTGAACAATTGACCTGGATCAATGATTTGAACATCCCAAGAAACTTGAA
GAAGTTGACACTGTCCTATTTCCGGATAGATCTTAATGAAGTCGCAACCCTTTCAAATCTTGAGGTACTCAAGCTGCTAG
AAGTTACCATTAGATCCAATGTATGGGAAGTGAACGATGAGCAGTTCCTTCGACTCAGAATCTTGAAACTAGAAAATCCT
TCTTTTTCAAGATGGTATGCCTCAGATGATGCCTTTCCATGCCTTGAACGCTTGGAACTGAAAAGATGCCAGCACCTCAA
GAACATCCCTTATTGTTTTGAGCATTCTTCGTCCCTGAAATCGCTTAAGATTATATCCTGCAATGACATGCTTGCCAATT
CAGTCATGCAAACCAAAGAATCATCAAAGTATTTGCACGGAGCTTCTGGTTTCGAGGTCTTCATCCACTAGTATAACAGT
AACAACTCAACTCTCAAATTGGTTATCAGGTATGCCGTTGAACCAATGCAACTGAAGTTAAATGCTTTTCTCAAATTAAT
TGACTTCGTATATTCAATATTCATGACAGAATACTGGTGGTTGCACCAAACGAAGTATATTTAATTTAGTGATTCTGCTT
ATATTTTGATGAGCAGGTGAGTCTCGAGCTATTTGGAGCTAAACCATAGTT
>Solyc05g007630 NB-LRR
GATACAACAACTAATCTTATAGTTGTACAAAGAAGATAATTAAATATCATTCATGTTATATCTCTTTTGCTTATCAGCAA
GTTTGCCTCCACTTAAAATCTTTTGAATCTTTTTTTTCCTTCGGAATACCTACATAATCTGCTGCTCCGACTTATTCGTC
TGGTTATCGTCTCATTTCGATAACGATGAGTAATCGTCACCTTAGGCGATCTTCCCCATCAACGACTCCCCTTTAGGAAC
CGAATTCTCAAAGTGCTCTGCCATTCTCAGTTTTGGAGCTCCTATTTAATCATGAAATCATATATTTTCAAAGACTGGGA
GAGTGAAAACGAAATAGGAAGTTGCTTTTTCTAACAAGTAACAAAAATGCAATTAAAACGAAACTGAGACGTAATGTACC
TGATAAACTGTCCTTGTTCAGCTCCCTCTGGATGAAGACCATGAGATGGTCACTCCCATAAATATCTTCTAGCTCTCTTT
TCATTTTTATGGCTGACTGCTCAACAGATTCACTGCACGACTTTACCTTGATGGAATTTAGAGTAGGGATGTCTTGAAAA
GAAGAAGGAATCTCCATAAGATATGGACATTCACGCAAAACTAAATGTTCAAGTATAGGAAAGGCATGATCTGAAGCTTT
CCATTCATCAAAAAATTCACATTTTACTAGCTTCAACACCCTGAGTCCAGAGAACTCGCCATCTCTCACTTCCCACTCGT
CATTATCAAAGAAAACTGATACCAGTTTCAGTACGCAAAGAATGGGAAGTGATGAAATTTTGGATTCAAGACAACTGTCT
ATGAAAAAGTTGGATAGTGTCAAATTTCTGAGAGTTGGTGGGAAGTTGTATGGACCAGCCGCCATTGAATTTGCCGCTAA
ATGAATCTGGAGTGTCTCAAGCCGTGTTAGGAAATACAATTCAGGGAAATATTCTTGTCTAAAATCAACAAATGAGCATC
TCAGCTCCCGAAGATTTGGTGTTTTTTGCACTAGCAATTCCACATCCTTTGCACATGAAAAGCATGGAGTGGAAAGAATT
TCCAACTTCTCAAGTAATCCTTCTACATCATTTAAAGTGAAATAAGCGTTATCAATGCACAAATACCTCAGTCTAACCAT
CTTCCGAATTGTAACGGGTAGTTTCAACTTTCCTTTTGTTGGCTTGAGTATCAACGTTTCAAGGTTCCAAAGATTGTCTA
TGAGCGATGTAATTGAATCCTTATCAGTTTGTGCAGCAAAATACCTCAGGTAAACTAGCACCGTTGGGAAAGAATTGATA
ACAGTGGACTCCAAATTCAACACTTTAAGAAACTTGAAGTAGTAGATTTGGTGACTAGAAACATCTAATCTTTTGAAAAG
TACAGAGTCAACAAGACAGCTAGACAAACTCCATTCTACAAGATTCTCCTCTTCAATGAACACTGGACGACGTTGAGTGA
GCTTCTTCTGAGAGGATGTAGCTGACAAAGATTTGTCGTTTTGGTCCCTGTTGCTGTGTATGTTTCCATTAGTATAAATT
CATTTTCAAATACAACTTGAATACTTGATTGATTGAACAAATAAAGCACAATTAAGTAATCTCTTACCATTTTGTCCATG
ATAGAAAATGCTCTTCCCCTCCTTTTTTCTTGCAGAAATCAAGCAATAGATCATGAACACGGCATGCTTTGACGTTACCG
TCAGAACTCCGCTTAGCATTCATCACTAGGTTTCTTCTTATAAGAATATCCAAGTAACCTTTCGCTATGTCCTGCAAACT
CTTTCCTTCAAGATTGCTAACAAAGCCTTCTGCAATCCACATCCATGTTAACTTTGAAACATTGATTTCTTCGTCCTCTA
AAAATGTTCCAAAATATAGAAAGCAAGGCTTTAGATAATAGGGCAAATGCTGAAAACTTGGTTCAATAATAGCCTTTGCG
TCGCTGGCCATGTAGGAACCTAAGTCCTTAGCCACTCGACTCCAACATTCTTCTGTCTTCTCCATCTTTGACAGAATACC
AGCCACCAAAACAATTGATAGCGGCAAACCTCCACACTTTCTCGCTATTTCTTGCCCAACTTTTTCAAGGAGAGGAGAGC
AACTTTTGTTGCCAAACACTTCAATACATAGTAGCTCCCAACTTTCTTCATAGGTCAACAAGCGAAGATTATGAGGTTTA
CCAACTGATTCAACATAGTAGGCAACATCATCATTTCTTGTTGTAAGAAGAATTCTACTTCCATTATTGCTATCAGGAAA
GTAACGTTTTAAATCACCCCACACATTGCGATCCCACACGTCATCAAGTAGGATAAGATATCTCCGGGATCGTAAATTTC
TGACAAGGATATCTTCTAATGTACTAGTCCTTTTACTAAGAAGAGAGTTTTCATCAATAGAAACACGTAGGGTCGCCAGA
AGAGACAATAATACGCCCCGCTTCGAATATACTGGAGACACATGACAATATCCAAGAATATCAAAACGATAGACAACTGG
ATGATAAGAATAGAGTCTGTTGGCCAAAGTTGTCTTTCCTGCTCCAGGCATACCAACAATGGAGATAATATCCAGTCCTT
CGAATCCTCCTGTTAGTCGATGTATCAATTTTTCGATCTCATCTTCAAAACCTATAGTTTTTCCGTTGATCCCTGGCCTT
TTTTTCAGTTCTGACCACTTGCTGGAAGTGTCAGTATCAATGGTGTATGGTGACACTAAGTCAACCTCAAACATTTTCTT
TTGTTGCATCTCTGCAACCTCTGTGCTAATGTCCAAGAGCCAAAGCATGAGACACCAGTCCGGAACTCTTTTGCTCACAC
AAGCATCAACTATATATTCTACCTCATATGCTTTGCCAATCAGTAGAGCCACACTATTCTGAAGTTCGTTGTGAATATTG
TATTGTTTTTTTGCAACAAACCTCAGAAAAGGCTGGACGCTCTCCAGTTCTGCTTGAATTATTTGAAGTTGAGTCTTCAT
AAAAGCAAGCGAATCTGGATAACGGTCTTGAAACTCCTTCAAATTGCTTAAGACGAAATCAACATAGCCTAGTCCATGAA
TCCTTGGCAAACTAGATTGGAACTCCTTCCGGATGATGTGGTAGATCAATATCTTGATGTGCTCAATCATAACTGGTAAA
TCAATAGTCACTTCCCCTAACACCACATTTTCACACAACGAGTAGACAAGTATTCCGGAATCAATCATCACAGTATCGAT
ATCTTGAAGGTGAATTTCAAGATCTTGAATGGAGAGATTAGCAATTAAGAGGTTGAGCATCTCCTGAAGGTCTGCTATTT
GATGAGTTTTGGGATTACTAACCGATATTGCCTTCAAGTTGTGCCGGAGAGTCTCGACAAAGTCAGCTACACAATTAGCT
ACATGATCAATTGGAATAATCGGACGCCATTCTGATCGTAGAGCTTGCAACACATCAATATAGATCTTGCGGATGCTTGG
GTCAATGGGCTTAATCTTCATGTTCAAATGATCAGAAAGTAAACAGTTTGTTTCCTGATTTTCGTTGTCATTTCTTGGGA
GATACAACCAGGCAACCATTGCAGCGTGGTTGGTCACCTCTAAAACATGAATGAAGAAATCAATATATTGACTTTTCATC
TCTATGAATCTGTCCGAAACATAGCATACAAAATTTCTCAATAACTTCAACTCCTTAAAAACATCTCCGATCTCTTTGTT
AGGTCCACGAACAAAAAGTAGTGAACTAGAACAAGAAACCTTCAATAAATCACCCAGATTCACTACAACAGTATCGATGA
GATCGATTACAACTTTGGGAGTAACATCAACAATACCATCATTGTTGACTTTTGGAAATAAGTATTCACATTTTATTTCC
AACTTAGTCTTCTGAATGTTGACTTGCAATTGATTGGTAACGCCATCAACATGATCCATCTCGCTGATTTCTGTAAGTTT
AACAGCAGCATCATGAAACAGAGCTTGAACTTTGTGTACGATTTCAAGCATGTATGATAAATCTACGAAGCTCTGTAAGC
TGAGAAAAAAATCAAGAAACGTAAACTCTCTTTTAAGGAACTTTATTACATCCTCTAAACTCTCCGGCATATCTAAACCC
CATTGATCTTCAAGATGTTGCAGAGATTGAAGAATATTATGGTTCAT
>Solyc05g007640 CC-NB-LRR
AAATGAATCATCAAGAAAAATGAACAGTGCATCCATCATTGAGTAAGCAATTAACACTAGTTGTGAGTTGTGAGAAGGAG
GGCGGATGATGTTTCCAGATAAAGATAATCTCCTTGAAGCTCTGCAGCAGATTGCAGTTCAATGGGATTCAGAAATGCCC
GAAACTTCAAAGGACCGAATCAGATTCCTTAAAACGGATTTCGAATTCCTGCATATTTTCCTCAGCTTCACAGATTTATC
ATATATGCCAGATTTCACATACAAAGTTCAAGGTCTGTTTCAAGATGCTGTCGTTGACCTCAAAAAAGTCAACAAGATCC
ATCACATTGATCGCGTTACCTCTCGGATACAAGAAAAGATACGGATCACTAAGTTGGAAATCCGAGATATCCATTTAGTA
TTATCCAATAAAGACGGTATCGATACCCCTGAATTTGTAGTGGAATTCATTGATACTGTCATTCAGAATCTGGCTGATTT
TGTTGAACTGGGAGATTCTGTCTTAAAGGAGTTGAAGTTACTGAGGAATTTTGTTTGCTTTGTTTCGGGCAGATCCATGG
AGCCGAAAAGCTTACATGCTTTCGTGACTCATGTTTTACTTGTGGTTGGTCGTGCAGCAACTATTGTCTGGTTGTATTAC
AGTGAAAATCAAGAAATGAATAGTTTGTTATCTGATCTTGTGCAGATGAAGATTAAACTCATCCAGCCAGACGTGCGTAA
GATCTATATTGATGTCCTGCAAGCTGTAACGCATCCGATTATACAAATTGAGAATGCAGCTGATTGTGTAGCTGGCTTTA
TGGAGACTCTCCAACACAACTTGGAAGAGCTACCAACACATAGTCAGATGGACGTTGCGTTGACAGTTCAAACACTAGTC
CTTCAGGAGATGCTTCACCTCTTAGTTGACAATTTCAGATGTCTGTCTGTACAAGTTCTTGAATTTCACCTTCAAGACAT
TGACACTGTGGTGGTTGATTCTGGACTTTGTGTTTATTCATTGTATGAAGATGTGGCATCGGAAAAAGTGACTCCTGATT
TGCAAGGTACTATTGAGCGCATCAAGACATTGATCTACCACATTATCCGAAAGGAGTTCCAATCTAGTTTGCCAAGTATT
CATGGAATAGGCTATGTTGATTTCCTCTTAAGCAACCTGAAGAAGTTCCATGACCGTTATTCAAGTTCGCTTGCTCATTT
CACGAATGAACTTCAAATGATTCAAACAGAACTGGAGAGGTTGCAACCTTTTATCAGATCTGTTGCATTAGAGAGACGCA
ACAAATATGACAAGCTTCAGCATTCTGTGGCCCTGGTGATTGGCAAAGCATATGAGGTTGAATATATCGTGGATGCTTGT
GTAAGCAATAAATTTCCTGATTGGTGCATCATGCTTTGGCTCTTGGAACTCATAAAGGAGATTAGAGCAGTAGCAGCAAA
GATCCAAAGTCTTGAGGTTGACTCAGCGCCGTCACATGGTACCATCGATGCTTACCCTTCTCATACTCAAACGATTAATG
ATGATATTGTAGGCTTTGAGGATGTAATTACTAAACTGAGAGACCAACTAACAAGAGGATCCAAAAAGCTAGATATTATA
TCAATTTTTGGCATGCCTGGGGCAGGAAAGACAGCCTTGGCCAACAAACTCCTTTTGGATAAATCAGTTGTCGATCACTT
TGATATCTGTGCACAATGTTACATGTCTTCAGTACATTCACGGAGGGAATGGTTACTGTCTATTCTGAAGACACTACATG
TTTCTATTGATGAGAACTCTCTTCTTAGTGAAGAGACTAGTGATTTAGCTGCTATGCTTCGCCAGATTTTACAAACCGGA
AGATATCTCATCCTCCTTGATGACATACCAAATGATAGCGCGTGGGATGATTTGGAATCTTGCTTCTATGATGCCAATAA
TGGAAGTAGAATTCTTCTAACAACGCGAAACTCTAATGTTGCCTACTATGCTAGATCAATTAGTCAACCCCTATATCTTC
GCATGCTGAATGATGGTGAAAGTTGGACATTACTAAAAAAGAAAGTATTTGGTGAAGGATTCTGCTCCCCTCTCTTTGAA
AAAGTTGGGCCCAAGATAGTACGAAAGTGTGGGGGGCTGCCTCTTTCAATTGTTTTTGTGGCCTCTATACTAGCTGGGAT
GGAGAGGACGGAACAATGTTGGAAGCAAGTGGCTAGGAGTTTAGGTACTGAAATAAGCTGTTACCCGGAGAACATTATAG
AACAAAGTTATCAGAACTTGCCGTATCATTTAAAGTCCTGCTTTCTTTACTTTGGAATGTTCTCAGATCACGAAGAAATT
AACATTTCAAAGTTAACATTGTTGTGGATTGGAGAAGGCTTTGTTAAATATGATAAACACAAGAGTTTGGAAGACATAGC
AGAAGGTTATTTGAAGAATCTTGTTGAAAGTAATCTAGTGATGCTTTCTAAGAGGAGTTGTGGTACTAAGGTCAAAGTAT
GTCGCATTCATGATGTCTTGTTTCATTTCTGCAAGGCAAGAGCACATTCGGAGAATCTTATACAAAGGATACAGAGGTAA
TAGACCAATTAATTAACTCGTAATTTGTTTGTTCAATCGATAAAGTAATGAAGTTGATGACCTAGTAGAAATTAATCTTA
CTATTGTACCATTTTCCTTATATTAGGTCCCAAGGAGATGTTACCTTTCCCAAGCAGCTTGGTCAACGTCGACTGGCATT
CTATGCTGAAGTTGGTGATCTAGTAGAATGGAGTTCGTCTTGCTCACTTGTTAGCTCTGTGTTGTTCAGGAAAGCTAACA
TAAATGCATCCTCTTCGATTGCTAATGCCTCAGACATGTTTCATGATTTTCGGTTTCTAAAAGTATTGGATTTGGAGTTC
ACTGTGATTGATTCTTTCCCAACTAACATGGTCTACTTGAGATATTTTGCTACACGAACCTCTCACGAGTCAATTACATC
ATCCATACACATGTTGTGGAACCTTGAAACTTTGATTGTCAATGGAATGGGAGGGCATTTGTCAGTACCCTCAACAATTT
GGAACATGGCTAAATTGAGACATCTGCACATTTCCCCTTCCTTTACTGCAGAGGAATTGCTTGAGGACTCGGAACTTAAT
GATTTGGTAACTTTTTCTACTCCATACTTTTCATGTGTCAAGGATGCCGAATTGATGCTGGAGAAAACGCCTAATATTCG
GGAACTGAAATGCAAATTTAAGGGTTTGAGCAGTGATCAATTCAGTGTGTTGGATTTTCCAACACACCTTGAGGTGCTAG
ACATTTTTGGTGATGAACATGTAGAATCCCTACCATATCTTGTATTCATCTCCGCGTTGAGTCTCGAGAAATTGAAAGTA
TCCTACTTTATACTGGGCTCTCAACACTTATCAAACATTTCTCAGCTTCGGAAACTTCAAGAACTCGAACTGAATTTTGT
TGAATTTGAGGGTGAAAAATGGGAAGTGAGGGAAGACGAGTTCGTTGAACTCAAAGTTTTGAAAATAGTGAACTGCTCCA
GTTTTAGAGAATGGACTGTCTCCGATGATGCATTTTCTAACCTTCAACACATGTTTCTGCGTTGTTGTCAGTCACTTGTG
GAGATCCCTTCTTGGTTCGCAGAAATTCATTCTCTAAAGTACATTGAGGTGGATAATTGCAATGGATCTGTTGTTGAATC
AGCCAGGACTATCCAAAACACAAAAGTTGAAGATTATGATGTTGATTTGGAGCTCGTCATCAAGACTCATAATTCAGGTA
CAGTATTAAGACAATACTACATTCAGTCTCATTCTTAAACTATGTTCAATGCATTTTCATAGCTATAAAAATTTGCCTCT
TACTAACGTCTAACTATTACAATTTGGTTGTAATGACTACATCCACAAATTGTTGGTTTTGCAGATGGTGTTACTGGAAG
GTAACTGTAAGCTGCGTGGACATAAGGTTCTATCTAGTATATATGTTGGACACAACAATTATCTTAATTGGTTTACCAGA
CACGTCGATCAGTCTCCATCAGGTGGCTCCATGGCTCGGAGCGTGTGAACTGTACATGCTAAGCATTGAGAGAGTATGGG
TATTTTCTGTTCATTCGTATAGGTGTGCTTTTCTGATTTTTCTGTAAGTTATTACATTTTAAACTCTTTTTAGGTGAATG
ATTTCACTCATTCCCCTTGTGTTCTTTTATGAACTAACTAAATTCTGTTATGTTATTGAGCTGAG
>Solyc05g007850 TIR-NB-LRR
ATGGCATCTTCTTCTTCTTCTTCTGCAAGTAATTCAAAGTATTATCCTCGATGGAAGTACGTTGTTTTTCTAAGTTTCAG
AGGTGAAGACACTCGAAAAACATTTACAGGTCACTTATACGAAGGTTTGAGAAATAGAGGAATAAACACATTTCAAGATG
ATAAAAGACTAGAGCATGGAGATTCAATTCCAAAAGAACTCTTGAGAGCTATAGAAGATTCTCAAGTTGCACTTATCATT
TTCTCAAAGAATTATGCTACATCTAGGTGGTGCTTGAATGAACTAGTGAAGATCATGGAATGCAAAGAGGAAGAAAATGG
ACAAACAGTCATACCGATCTTTTATAATGTGGATCCATCACATGTTCGATACCAAACTGAAAGCTTTGGAGCAGCATTTG
CCAAACACGAATCAAAGTATAAGGATGATGTTGAGGGGATGCAGAAGGTGCAAAGATGGAGAACTGCCCTAACTGCTGCC
GCAAATCTAAAAGGATATGATATCCGTAACGGGTTAGTTGAATACACATAATTACTTTTAATGTTTTTACTGTTAAAAAG
GCATAGTCCAATCAATTTAATTAGAGAAGATACATAAAAGTCCAAAAAACTATTCAAGTTTTGCAACTTCCATACTTGAA
AACTATAGAGTATTGTTATTACCTGAACTATTCTATTTCCTATTTAATACCCTGCTGATTATTAACAATATATATAGAGT
ATATGAAATACTTGTTGGTATTTGACTTTCTTACATTGTCCACAATCAATTTTCTTCTTTATGTAGGATTGAATCAGAGA
ATATTCAGCAGATCGTAGATTGCATCTCTTCCAAATTTTGTACGAATGCTTATTCTTTATCTTTTTTGCAAGATATTGTG
GGAATAAATGCTCACTTAGAGAAACTAAAATCGAAACTTCAAATAGAAATCAATGATGTTCGGATTTTAGGGATCTGGGG
AATAGGCGGAGTCGGTAAAACAAGAATAGCAAAAGCCATTTTTGATACTCTATCTTATCAATTTGAAGCTTCTTGTTTTC
TTGCTGATGTTAAAGAATTTGCAAAAAAGAATAAACTGCATTCTTTACAAAATATTCTTCTCTCTGAACTGTTAAGGAAA
AAAAATGATTACGTCTACAACAAGTATGATGGAAAGTGTATGATTCCAAACAGACTTTGTTCTTTGAAGGTTCTAATTGT
GCTTGATGATATAGATCATGGTGATCAGATGGAGTATTTAGCAGGTGATATTTGTTGGTTTGGTAATGGCAGCAGAGTTA
TTGTAACAACTAGAAACAAACATTTGATAGAGAAAGATGATGCGATATACGAAGTGTCTACACTGCCTGATCATGAAGCT
ATGCAATTATTCAATATGCATGCTTTTAAAAAAGAAGTTCCAAATGAGGATTTTAAGGAGTTGGCGTTAGAGATAGTAAA
TCACGCTAAAGGCCTCCCTTTAGCCCTCAAGGTGTGGGGCTGTTTATTGCATAAAAAAAATCTCTCTTTATGGAAAATAA
CAGTAGAGCAAATAAAGAAAGACTCTAATTCAGAAATTGTTGAACAACTCAAAATAAGTTATGATGGGTTGGAGTCCGAA
GAGCAGGAAATATTTTTAGATATAGCATGTTTCTTCCGCGGAGAGAAAAGAAAAGAGGTCATGCAAATTCTTAAGAGTTG
TGACTTTGGAGCTGAATACGGATTGGATGTTCTGATTAATAAATCTCTTGTGTTCATATCTGAAAATGACAGGATTGAAA
TGCATGATTTGATTAGAGATATGGGTAGATATGTGGTGAAAATGCAAAAGCTTCAGAAAAAACGTAGCAGAATATGGGAT
[truncated: 505,793 more chars]
