# Supplementary material for: Defining the full tomato NB-LRR resistance gene repertoire using genomic and cDNA RenSeq
Source: BMC Plant Biol. 2014 May 5;14:120. doi: 10.1186/1471-2229-14-120 (PMC4036795; doi:10.1186/1471-2229-14-120)
Supplement: Additional file 4 — Solanum lycopersicum Heinz 1706 and S. pimpinellifolium annotated NB-LRR genes in FASTA format. All identified members of the tomato NB-LRR gene family are included in this file. [file 1471-2229-14-120-S4.zip › 2482223391157145_MOESM9_ESM.fasta]

>contig:unspecified:30853:1:10986:1_-_RDC0003NLR0015_-_RDC0003NLR0015 Ng
ATGGTATGGTATCTGGGCCATGTTTTTCCAGGTTATTTCAAGGACAAGATTTTCTTTTTCACTGTCTCTCAATCTCCAAA
TGTGGAGCAATTAAGGAAAATGATTTGGGAAAAGATATCAGGGTGTAATCTCCATGGTTATGGATACGGAGAGATGTTTC
CCCAGTGGAACCTACAGTACCAATGGAATACGAAATCTGCATCCCCGGTACTCTTGATTCTTGATGATGTGTGGTCTGCA
TCTGTTCTAGAGCCACTAGTTTTCAAGATCCCCGGATGCAAGATCCTAGTTGTATCGCGCATCAAGTTTCCTCCATCGAT
CATTGACTGTGTTTATGATTTAGAGCTGTTAAGGGAAGATGAAGCTATGTCCTTATTTTGCCATTTTGCTTTTGGACACA
ATTCCTTTCCGCGTGGTTTCAGCCAAAAGCTTGTCAATGAGGTATTAGTGTATGTTTTTGGCAGCATGTTAATTTTTCTT
TGCAAAAAACTTCTTGTTATACTTGAGTTAAGCTAACTAAAGCTTCTTGGACTTTTTAGATTGTGGATGAATGTGAAGGG
CTTCCTTTGGCTCTTAAGGTCATTGGATCTTCATTGAAGGGAAAACCTGAGATGTTATGGACAAGTGCAAAAAATAGATT
ATCACGATGCCAACCTGTCTGTGAGTCTCATGAACTGCAGTTGCTTGAGCGAATGAAATTGAGTATTGACTGTTTGCCTG
AGAAGGTGCGAGAGTGTTTCCTGGACTTGGGTGCTTTCCCAGAAGACAAAAGGATTCCTCTCGATGTTCTAATTAACATG
TGGGTGGAGCTACATGATATTGATGAGGAGGAGGCTTTTCACATTCTTGTTGAACTTTCAGACAAAAATCTCCTAAATCT
AGTCAAAGATGCACGGTAAGTGGTGGATTCAAATCTCTTCAAACGATCTTTTAATTTTTGTTAGAAGGTGATTGTTTATG
GAAAAAATCAATATGTTGATAGTCTTCAATGTGTTATTCATGTGGCAGAGCTGGAGACATGTATACAAGTTACTATGAGA
TATCGGTGTTTCAGCATGATGTATTACGAGACCTAGCAATTCATATGAGCAACCGTGATGATATAAATAAGAGAAAGCGA
TTGGTTATGCCGCGAAGAGACACAAGCTTCCCAAGAGAATGGGAAAGAAATGTGGACGAACCTTTCCATGCACGAGTCAT
CTCTGTGCATACAGGTATTAGATCCTTGATTAATGCTGATTGCTTAGTAATGAAAAGTTTATCTTGTGATATAAACATAA
ATATTTCTCTGTGATGTAGATGAAATGAGAGAAATGGACTGGTTCAGAATGGATTGCCCGAAAGTTGAAGTACTGATTCT
CAACTTTGCCTCATCTGAATACTTCTTACCTCCTTTTCTGGAGAACATGCCAAAGCTAAGGGCATTGATAATCATAAACT
ATAGTGCTGGCAATGCCGTTCTTCATAACATGTCTGTATTCAGTCATTTAACCAACTTGAGAAGCCTTTGGTTCGAGAAG
ATATCCATCACTCACTTATCTGACTCCACAAATCCTCTCAATAACCTGCGAAAGATATCTCTAGTGCTTTGTGACATGAA
AAACAGCTTAGATGAGTCAGATGTAGACCTCCCTGGTTTGTTCCCACAGCTCTCGGAGTTCACAATGGATCACTGCATCA
ACTTCAACAAGCTACCATCAAGCATTTGCCGGTTGCATAAGCTCAACAGCCTTAGCATCACTAATTGTGATAGTCTTTAT
GAACTTCCATCTGATTTAGGTGAATTACAAACTCTACAAGTTCTAAGGATATATGCCTGCCCACATCTGAAAAGGCTTCC
CCCGGGAATTGGTCATTTGGTAAAGCTGAAGTACCTTGACATTTCACAATGTGTTGGTTTGAGATGTCTCCCTGAAGCAA
TTGGTTGCTGTAGAAACTTAGAGAAGATCGATATGAGGGAGTGCCCTCAAATCGACAGTTTGCCTAGCGCTCTATCCTTT
CTTGAATCATTACGCTGTGTTATCTGTGACGATGAAATTTTTTGTCAATGGAAAGACGTTGAGAAGGCTGTACCAGGTCT
CTGTGTACAGGTTGCCGAGGAGTGCCATACTCTTGAATGGCTATCTCAGTAATCAAAGTTTTCAATTCCCTCACGTTGGG
CTTCTTTTGTGTAAATATAGCAAGGCTCAGTTAATTTTCCAGTTCTGTATTTGCCCCTTTACATGGGGTTCCTTATATCT
CTTGTAAATAATATATATAGCTACATGTAAATACATAGATGGACTACATCTCAATAGCTGA
>contig:unspecified:53766:1:11955:1_-_RDC0003NLR0036_-_RDC0003NLR0036 Ng
ATGGCTGAAGTACTTGTCTCCATTGTGGTTGAACAATTGGGCAATTTCGTTGTGGAACAAGTTAAGGAACAAGTAGAGGA
GCTAAAAATGGCTATTGGGATCAAGGAAGAGATTCAAAGTCTATCATTGAAGTTGAAAATGATAAGGGAAGCATTGGATG
ATGCAGAGAGAAAAAGGGTCAAAGATGAAAATGTTAAACATTGGTTAGAAGTTCTTGAAATTTTTTCTTATGATGCAGAC
AATGTGTTAGATGAATGGCGCACAAGAATACTCCAGAAAGAAATTGAAAGACATGACTCTCTTCTTGTTGCTGGTGCTGG
TGCTGGTGCTGCTGTTTCCATTCCTAAGAAGAAAGTTAGCTGCTTTTCACTGTCTTGTTGTTTTACTTTCAAGAAACTTG
AGATTAATCGCGATATTGTTCGTAAAATAAAGGAATTAGATGTTAAGTTAGAAGAGATTGTGAGGGGAAAAGATCAGTTC
AATTTTGTAGTTAATGCAACTGGTGGTGGTGTTTCTGATCAAGATGTGTTTAGGAGAGTTATGACTACGGGTATTGTTGA
TGAATCAGAAGTACATGGTAGGGATTCTGATAAAGAAGTTGTAATGAGGAAGTTGGTTGAGAGTAGTGATCTAGAAAATG
TACCTGTTGTTGTTTCTGTTGTGGGTACAGGTGGGATTGGAAAAACAACACTTGCCCAACTAGCTTATGGTGATGAGGAA
TTGAAGGGTCATTTCGATAAAAGAATTTGGATTTGTGTTTCTAATCCTTTCGATGAAGTCAAAGTTGCAAAAGCTATTCT
TGAAGGGCTAACTAAAAGCTCTCCGAATCTGTCTCAGTTTCATATGTTGTTAGAAAGAATTCAAGAATGTGTCTCTAAGA
TAAGGTTCTTTCTTGTGCTAGATGATGTGTGGTCTGAAGATTATTCTAGATGGGAACCATTAAAGAACTCCCTCAAGAAT
GGAGCTCCTGGAAGTAGAATCTTGGTTACATCCCGGAGTGAGAGGGTTGTGGGGATGATGGGAAGTTCTTACATGCATAG
GTTGGGACAGATATCAGATTCAGATTGCTGGGCATTGTTTAGTCGGATAGCATTTTCAGGAAGGAGTAACGAGGATCGTG
AGAATTTAGAAGATATTGGAAGGAGAGTTGTTCGAAAATGCAAAGGATTGCCACTTGCTGCAAAGACTATGGGAAGTCTC
CTGCGTTTTAAAGTTACAGAACAAGAGTGGCAAACTGTTTTGGACAATCCAATATGGGAACAGAAAGAAGTGACAGTAGA
CCTTTTTCCTCATTTGTACTTGAGTTACGACGACTTGCCCCCAATCTTGAAGCGTTGTTTCTCATACTGTGCCATTTTTC
CTAAAGATACTGTCATAAATGTAGACAAGTTGGTCAGAATTTGGATGGCACAAGGTTTTCTCAGCACAGTTGAAAATAAC
CAGCAGGAAGTTAGAGGACGCGAGCACTTCGTGAACTTAGCTATGCGCTCTTTCTTTCACGAGTTGGAGACAGATGATAA
AAACACAAGTGTGATAATATCTTGCAAAATGCATGATGTAGTGCATGATTTTGCTCAGTTTCTTTCAAGAAATGACTGCT
ATAGCATCTCAGGGACCGAAAGCACAGAAAAAGTTCTTAATGTTCATCATTTATGCTGGGAGAGAACTGACACTGCAGTA
ACTCCTGTTTCTATCTGTGATGTTGGAAAGATCCGCAGTCTTTTTGCTGAACACTTGCTCGCGAAAGAGCTTACTCTCGA
TCTGGTCAAAGGTCTTAAATGTCTGAGAGTTCTAAATTTACATGGCTGTGGAATACAAGAACTCCCTCAAGAAATCGGCA
ATCTGTTCCATCTGAGGTACATTGATTTAAGCAGTAGCCGAGTGCAGAACTTACCTGAAGCCATTTGCCGGTTGTGTAAT
CTGCAAACGTTAGATCTTCAAGGATGTAAGCGTCTTTCAGGACTTCCTCAACATATAGGAAAACTGATCAACTTGAGACA
CCTCATTACAACTGACACACCCAAGTTGGAATCTTTTCCTCAAGATATCGGAAATCTAACTCATCTCAGGACTTTGAGTG
ACTTTGCAGTTGGGAAAGGATCAAGCAAGCTAGGATATATCGGAAAATTGAACCAGCTTCAAGGGTATGTGTCTATCCAT
GTGATCGACAGTTTGAACTCTGCAGAAGACGTAGTTGAAGCACAAAATGCAGCATTAAGAATGAAGCCACACATTAAAGA
ACTACGTTTGAGTTTCTACTGGGCAAGTGAGGTAAGTATGGATGTGATGGAAGCTCTAGTACCACCTCCAAACCTTAGAT
TCTTGACGATCAACGGATACAGAGGCACTCAATTCCCAACATGGATTACACTGTCCCTTAATAATCTTAGAGTTCTTACA
CTAAGTGAGTGCTTTAATTGCACCTTTTTGCCACCTTTAGGTAAGTTGCCATTTCTTGAAATTCTTTGGATAAGGCTTAT
GGATGAATTGAAACATGTAGGAAATGAATTCTTGGGCTTGCCAGGAACCATTAACACATTTCCAAAGTTAAAGAAATTGA
GATTTTCATATTGTTCAGAGTGGGAAGAATGGACAGACATAAAACCAGAAGTTGGTTTTTCAGTAATGCCTAGTCTGAAG
GAGTTGGAATTAAATTGTTGTGAAAAGCTAAATAGCCTTCCATATTGTCTCCTGCAAAGAGTGTCATCACTAGAGTCTTT
GAAGATCAAGATGTGCCCTTGTCTTGAGCTTGATTGGACTGAGATAACTCATATTCAGAGTATAGAAACTGATGATGGGA
TGTGA
>contig:unspecified:500760:1:10489:1_-_RDC0003NLR0034_-_RDC0003NLR0034 Ng
ATGGAGTTACTATCAGAGCTTCTTTTGGGATGTACTGCAATTCGGGAACTGCCATCATCAATAGGAAGGCTATTTGGCAT
CAGCTTACTTGATTTGCATTCATGTAAAAATCTTGTAGGACTTCCAGACAGTGTTAGCAAGATGAGAAAACTGAAAGTTT
TGATTCTTAAAGGCTGCCTAAATCTGGCGACTTTTCCAGAAAGCCT
>contig:unspecified:635812:1:4367:1_-_RDC0003NLR0040_-_RDC0003NLR0040 Ng
ATGCTCTCAATGAAGCTGAGAATATTATTGAACTAAAGATTTGTGAGATTCATCAAAGAGGAAATGAAGATTTAGTACCA
GTAGTACAGAAGATTGAGTTACTAAGGGAAGAGTTGGTGCTTAGTCTTGAGACCTGCACAAGCCATGACCATGACACTGA
ACCTGGTGAAGATCATTTCGAAACGAGGGTTGGAAGTCCATCTAAGCCTAGTTTTAATGCTAATTTGGAGAATGATGTTG
TTGGTCTTGATGATGATTTGGAGAAGGTTATAGAAAGGCTACTTGGGTACTCCTCCGAGAGAGAAGTCGTTGCAATTACA
GGTAGGGTTAATTTGACGTATGATCATTAAACTTTACCTATTAAAGTACATTACGGATAGATTTTTTTGATATAGGAGAC
TGAATCAAAGTTGGTGACTTTATTGTTATAGTGAATAAATGCAGCAAATTTACTGTTATAGTGAGTAAATTAAAGTTCAA
TTATATATTTTAATGCAGCAAAAAGTAGTTTTGTCACTTTACTTCTATAAATGTGAGATCATCCTTACAGGTATGGGTGG
GATTGGCAAAACGACTCTCGCTAAAAAAGCTTATGATTATCCCCGAGTTAGGTCTCGCTTCGATGTTCATGCATGGGTTA
CAGTATCTCGAGAGTATGGAATGAGGAGGTTGCTGTTAAGTCTAGCCCGTTGCATTCCTGGTATGACGGCGGATAAGCTT
GTAGAGAAAACTGAGGATCAGTTAGCGGAGTCATTATATAGAAAACTTAAGGATCGAAGATATCTTATTGTCATTGATGA
TATTTGGAGTACTAAAGTTTGGGACGATGTGACAAGATGTTTTCCAGATGATGACAATGGAAGTCGTATCATATTAACGA
GTAGGCTTAAGGATGTGGCTGCTTATGCTAATCCTGATAGCCCTTTGCATGAGATGGGGGTCTTAAGTTTGGATGATAGT
TGGAAATTACTCTCCATCAAGGTATTTGGGGTAAATGATCTTTGTCCTTTTGAGTTAGAGGATATCGGGAAGCAAATAGC
GGAAAGATGTGGTGGACTTCCTTTGGCAATTCTGGTGGTTGCAGGGCATCTTTCTAAGATTTCTATGAGAAGAGAAAGTT
GGATCATTGTTGCCAAGACTGTTAATTCAGTTGTTGCGAATGATCCAGATAAATGCCTGGGAGTGCTCGGTATGAGTTAC
AATTACCTGTCGAACCACCTCAAGCCATGCTTCCTCTCTATAGGTGCTTTTCCGGAGGATTTTGAAATAAAAGCTCGGAC
ATTAATCCAAGTTTGGGTTGCTGAAGGGTTTCTGAAAGCCGAAAGGGTCGAGAGCTTGGAAAAAGTTGCAGAAGAGTGTT
TGGAAGATCTTATTAGTAGAAATCTAATAATGATTAAAAAGAGGAGGTTCAATGGTGAGATCAGAAGTTGTGGCATGCAT
GATTTGTTGAGGGACTTGAGCTTGAGAGAAGCTCAGAAAGAGAAGTTCCTGCACGTGACATCAGCTCGATATGTTTCAAA
CTTCCTAGCACAGAGGAACGAGGGTCGTGGCTTCAGCTTTCTTTCCAACATTTCTCTAAATGATTCTAGTGAGTTGTCAT
CTCATGTAACTCGATCAATGTTTTTCTGGGGTGAACTGTCAATCTCTTCTCCGCCTCATAGGCAAATTTCCTTATTCGCG
AGCTTCAAACATATCAGAGTGTTGGCAATTATTTCTCATATGTTTCCTGCATTTCCAGCTGAGATAACACAACTAACTCA
TCTAAGGTACCTTTGGATTCGATCAAATGGTGGTCTCCCCGCATCAGTGTCTCATCTCTATAATCTGCAAACCTTGGTAT
TTCAACAGCCGGAACTGTATTATATGCACAAAACTTTGGTTCTGCCTCGGGATATCTGGAACATGACACAGCTAAGGCGT
CTGCGTCTACTGAGTGGCAATTATCTGTCTAAGCCTAAAAGAAGTACCACAACAGATGATGTTTTGGGGCTCAGCAATCT
GGAGGAACTTTCTCACTTATGTTTTGCGAGCTGTACAGAGGAAGTCTTTTCATGCCTTCCCAGTATACGTAAAGTGAGTA
TCCTCGATGCTGCATCAGACGATGCATCTGAATACTTAAAAAATCTGGTACATTTAGAGAAACTCGAAACATTGAAGTGC
GTCTGCTATGGTCAGAAGCGGCTCACCTTGTCAAACTGGTGTGCTTCCTTAACATCTGTTAAGAGGTTAATATTATCCGG
TTGTCTTCTGCTTTCTCAAGACATGGCAAGTCTAGCTGCATTGCCCAATCTTGAAGTGCTTAAACTTAGAGATAATGAGT
TTGAAGGTTGTGCGTGGACACTAAGTGATGAAGACGAGTTTAGCCAGCTAAAGTTCCTACTGCTTGCTGAGCCACGTCTA
CTGAACTGGGAAGCCGGTAGTGTTAACTTCCCAAACCTTCAAAAGTTAGTTTTGAGGAAATGCATCCGTCTTGAGGAAAT
ACCAATCGATATTGGAGAGATATGTACATTGGAGATGATTGAACTGATTTGCTGCAGCTCTTCTGCTCAGAATTCAGCAA
ATGAAATTCGCGAAGAACAAGAGAGCATGGGAAACTCTTGTCTTGACATACGCGTTTATGGTAAGTTTTCCCTCAGCTGA
>contig:unspecified:839931:1:14313:1_-_RDC0003NLR0355_-_RDC0003NLR0355 Ng
ATGGCTGAATCTGCTGTGAAAATCTTGCTAATGAGCATAGAGTTTGTGCTTGACAATCCAGGATATGTGATTGGAGGAGT
TCGTCACGAAATCTCAAAGGTGAAACTTGAGCTAGAGAGCATAGGTTCATTTATAAAAGATGCAGAGAAGTGTAAAAACC
AGAATGAAGGGGTATGTATTTGGGTGGTACAAGTGAGGAACGTAGCGTTTGAAGCTGAAGATATAATTGATGAGTTCTTG
TATCATGTGGATAGCATGAAAAGAAGCGGTTTTAGAGGGCGTCTAGCTGGTGTATTTTACATTCCAAAGGTACTGTGGTT
GAGGTATAAAACTGCCCTGGAGTTGAAGAGAATCAGATCTGAGATTATAGACATTGCAAAACGAAGCAAGAGGTATGATC
TAAGTCACATGGAAGCATCCTCGAACGCTGGATCAAATTCACTAAGTTGTTGTAGTTGTGTGCAAAATATTGGAGAATCT
TCACTCTTCATTCAGAATGATGAAGTTATAGGGATCGATAAAGTGAAAGACTCGTTGCTGTCAAGTTTGGAGAGAGAGGA
GGCTCACCGTGTTGTCATTTCTGTCGCGGGCATGGGTGGTTCAGGTAAGACAACTTTAGTTGCGAAAGTCTATACTAGCC
TGACTGTGAGGAAGAACTTTGACTGTTGTGCTTGGGTTTCCGTCTCACAAAACCACACGATTGAGGACATGCTCAAAAAG
CTGATCTCAGAATTTTTCGTTGAAAAGGAAGATCTGATCCCGAAAAACTTGAAGTCAATGGACTACAGGCAGTTGGTGGA
GACTCTTGTGAAGTTCTTGCACAACAAGAGGTATATTGTTGTATTTGATGATGTATGGAACAATAATTTTTGGAGACAAA
TAACTGTTGCTCTTCCTGATGATAAAAACCGGAGCAGAGTCATCATAACAACACGAAATGAAGACATTGCAGCTTACCCT
TATGGTCCTGGTGCCAAGAATGTTTTTCGTTCCAAACCTTTAGCCGATGAGTACGCGTGGAAGCTATTTTGCAACAAGGC
ATTTTCGAGTCAGCCTGATTGCAAGTGTCCTCCTGAACTGGAGGAAATAGGCAGGGCATTGGCGAAAACATGTGAAGGTC
TACCATTAGCAATTGTTGCTCTTGGAGGACTAATGGGGTCTAAAGATAGGTCGGAAATGAAATGGAGGGAAATTTACGAC
AGCTTAAGTTGGCATATCAGCAACAATAAGTTACTGGATGAGGTTAAAACTGTTATGTTGTTGAGTTTCGATGATTTGCC
TTACTATCTTAAGAACTGTTTTTTGTATTGTTGTCGTTTTCCGATGGGAAAATTGATAGGAGCAGGTAGACTCATTAGAA
TGTGGATGGCTGAAGGTTTTCTGGAAGAAAAGAACAACTTGAATCCAGAAGAAGTCGGGAAAATCTATCTCAAGGAACTG
ATTTCTAGGAACTTACTCCAGGTTGTAAAGCATCAGAGTTTTATAAGGCCGAAGACTTGCAAGTTGCACGATCTGATGTG
GGAGCTAGCTCGTTCGATCTCAGAGAAGGAGAATTTCTTGTCTATATGTAGTGAAGAAATACTGGAGAAAGATGAGATAA
GAGCACGTAGATTGTCCGTGCACAATGTTGATGGAACAGATAAGATAAAAGGTGATTTGACACACGTTCGATCTTTCTCT
ATGTTCAATGACAAAGTGGAATCCAAGTTTTTGTTGGATGGTCTATTATTTAGGTTTAGACTACTGAGGGTGTTGGAGTT
GAACGATGCCAAAGTTGATTCGTTGCCTGATGAACTAGGTAACTTGTTCAATTTAAGGTACTTAAGTCTGGGTGGTACAG
GAATAAAAGAGCTTCCAACATCTGTGAATCGACTGAGAAACCTACAGACGTTAGATATTAGGCGAACAGAAGTGAATGTA
CTACCAAATGGAATCACCGAGCTGCATAATCTGCGACATCTTCTGGCCTATGGCAAAGAGATAGGATCGGAACATTTTGC
ATATGTTAGAGGGGTGCAAGTTCCGGGCAAGCTGTGGAAGATGAAGAACTTACAAGTTCTTAATTGCATACAGGCAAACG
CGGATATAGCACGTAAGATAGTGAAAATGACTAAGCTTAGAAGGATTGAGCTCACAAATGTCAAAGAAGAACATATGAAG
AATTTATGTTCGTCCATCAACAAACTTAAATTCCTTCACCATCTACTTGTGATGACAGTGGATGCAAATACAATTCTTAA
ATTAGACGATCTCTCGGGGACTCCATCCATTTTCCGGAAGCTTACTTTAGTTGGAAGAATGTGCAAAGTTCCTCATTGGT
TTCCTTCGATGCTCAACGTTATGCATTTGCATTTGCATTGGAGCCACTTCCCAGAAGATCAGGATCCTATCCCCTGCATC
AGTCAGCTTCCGTGTTTGGAGCATCTTGTGCTGGTTAATGTCTACGCCAGCCAGAAACAGCTGCACTTTGAATCAGGATT
CCAAAAGCTCGAGGACCTACACATTTCATGTTTGCCAGAGTTGGATGAAATGGTATTCCTGGAAGGAGTTATGCCAAAAC
TCGTTCGTCTGCATATACACGATTGTCCTAAACTTAAGGAGGTTCCTCAAGGACTTGAATATCTAACCAATTTGGAACAG
ATGAATCTGAAAGAAGCCTCATTAGAACTCGTTCAGAATGTTCGTGGTAAAGGAAGTAGCAGTCGTTCAAACGTTAGACG
GATCCCATCCATCAAACATTACTATGAGGTTGATGGTGTTCATTTATATGAAAGCCTATCCTAAC
>contig:unspecified:1074734:1:3024:1_-_RDC0003NLR0001_-_RDC0003NLR0001 Ng
ATGGCATCTTCTTCATCGTCTGCTACTGCTAGATCGTGGCAGTTGACTCAATTAACTGAATCTTCAGCTAGATCGTCACA
GTTGACTCGGTGGAGATACGATGTGTTTCTAAATTTCTGTGGCGGGGATACTCGCAAAAATTTCACAAGTCACTTGTACA
AAGCTTTGACAAACAGAGGAATTTCGGCCTTTCTAGACGAAGAAACGCTAGAGCATGGCGATTCGATCTCTGAACAAATC
GTGAAAGTTATCGAAGAATCTCAAGTTGCCCTAGTTATTTTCTCGAAGAATTATGCTAAATCGAAGTGGTGTTTGAATGA
ATTAGTGAAGATCATGGAATGCAAAGAGAAAAATGGGCAATTAGTCATACCAGTCTTCTATGATGTGGATCCATCAGAAG
TTCGATACATAAGGGGAACGTTTGCAGAGGCATTTGCCAAACACAATATTAGGTATAAGGATGAAGTTGGAGGAATTCAC
AAGGTGATAAAATGGATGGTTGCTGCAAGTAATGCCTCATATCTAGAAGGTTGTGATATCCGTGAGAGGTGAGTTAAATA
CTTCTCTTGTTGAATTTTTGAATTGTATACATACCAACAATGTTGTTACTTTTTGTAGAGTTGAATCAGATTGTATTCTG
GATCTTGTTAATGAAATTTCATCCAAATTATGCAAGAATTCTTTATCTTATTTGCAAGATATTGTTGGAATGGATACTCA
TTTAAAGGAAGTAAGGTCCCTGCTAGAGATGGAAATTGATGATGTTAGGATTGTGGGGATTTGTGGAATTGGGGGAGTCG
GCAAAACGACAATAGCAAGAGCTGTTTTCGATACACTCTCATCTCAATTCGATGGTTCTTGTTTCCTTGCGGACATTAAG
GAAAACAAACATGGAATGCACTATCTGCAAAATATCCTTCTCTCTGAACTATTAAGGGAAAAAGCTAATTACGTGATCAG
TAAGGAGGCTGGAAAGCACCTGATTGCTCGCAGACTTCGTTTTAAGAAGGTTTTAGTTGTGCTTGATGACATAGATCACA
AAGACCATTTGGATTACCTAGCAGGGGATCTTGGTTGGTTTGGCAATGGAAGCAGAATCATTGCTACAACTAGAGACAAG
CAAATTATGGGGAAGAATAATGTAGTTTATGAAGTGACTACATTAGCTGAACATGAAGCTATTCAACTGTTTAATCAATA
TGCTTTCAAGGAAGAAGTAATAGATGAGTGTTTCGAGAAGCTAACATTGGAGGTAGTAGGTCATGCTAAAGGCCTTCCTT
TAGCCCTGAAAGTATTGGGTTCTTTGTTATATAAGCAGGACATAACTGTGTGGAGAAGTGTTGCAGACCGAATAAAGAGA
AACACTAGTTCAAAAATTGTTGAAAACCTCATAATAAGTTATGATGGGTTGGATCGTGAAGAGCAAGAGATATTTCTAGA
TATTGCATGCTTCTTAAGAGGGAGAAAACAAACCGAGATCAAGCAAATTCTTGAGAGCTGTGATTTTGGAGCTGAAGATG
GATTGAGAGTGCTAATTGACAAATCTCTTGTGTTCATCTCTGAATATGATACAATTGAAATGTATGACTCAGTACAAGAT
ATGGGTAGGTATATAGTGAAAATGCAAAAGGATCGGGGCGAATGTAGCAGAGTATGGGATGCTGAAGACTGCAAAGAACT
GATTATCAACAATACAGTAAGTAGGCTAAGCAATACAATAATATTCAATTTCTAG
>contig:unspecified:1200181:1:9663:1_-_RDC0003NLR0002_-_RDC0003NLR0002 Ng
ATGCCTTGTCTAGGGAAGGCAACTTTGGCCACAAAGACATTCAAAGATCCTTCTATTGTTTTGTTGCTTTGACATTCGAG
CATGGTGTACTGTCTCACAAACATAAAATCTGAGAGAGCTATTAATTGACATCGTTGGGCGAGTCACAGGCGTGCATCAC
AGTGACGGTATAGCTGATATGTTGCTCACATGTTTGATTGGCAAAAGATATCTCATTTGTTGGATGATATATGGGAAGTC
GAGTCGTGGGGTTAG
>contig:unspecified:1332318:1:3911:1_-_RDC0003NLR0003_-_RDC0003NLR0003 Ng
ATGATATTTCAATCCTTTCAGGTTTCCGTCATTGGTGTATGTGGTATGGAAAGAGTTGGAAAGACTACTTTTGTAAAGAA
TTTGAATAATGAGCTCATAAAGATTATTGCGTGAGGCTCTAAACTATCTTTTGGTGTTATGGTATGGGTTACCGTTCCCA
AACCGCCAATAGACATAAGGAAGGTTCAAACAAGAATTGTCAATAGAAGAGATGTAATGGTTGATGACAACGAAAGTGTA
AAAAATGTTGCCAATAAATTTCATCAAAGACTCGAAGAAAGAAATGATCCCAGTTATTATACTAGATCATGCTTGGTAAG
CTATAAGTCTTGATTATGTAGGTGTGCCCCAACTTGAAAATCTTGCAAGAAGCAAAGTAATTATTAACAACCTGTTTTTT
TATCTTTGTAGGCAAATGAAAACATACACCGAAACAAAGGTGTACACTATGATTGAGGATGAATCTTGGCAACTGTTTGT
CAAAAAAGCAGAAGATAATGTGTATTTGGAGCATATTCAACCATTTGCAAAGGCAATTGCAAGAGAGTGCGGTGGTTTAC
CTTTAGCAATTGCTGTTATGGGAGCATCTGTGAGGGAAGAAGAGGGTCGAGTTGTGGGAAGATTTTTTACAATCACTTGG
AATGTCCAAACCTCATAACGAATACGTCAAAAAGAGAGGTGACATTCAAAGTTGTTTCTTGTATTGCTCCTTATATTCGA
TGGCTATTCCAACAGATGCTCTCATACACATTGCCGATGGGTAGAGGGGTTACTTGGTGAACGTAACACATGAAGCCTAC
AAGAGGGAAATCACAATTATTGAGAGTCTAAAGATGCCTGCTTGCTTGAAATGTATGAGTTTGAATTTGTGAAGATGCAT
GACGTAGTTCAAGATGTTGTTTCATGGATAGCTAATTCCTCTGGTAATGAACACAATTCAGGTTGGATTTGAGTTGGCTG
AGATATCACATATTAAAATGTCTACTTCTCTCAAAAGAATATCTTTTGTAAGTTATGGAATTAATAATCTACCTGATTGC
TTCATGGAATGCCCAAAGACAACATTTTTACTTTTGCAAGACAATTATCCTCTTCTGA
>contig:unspecified:1345073:1:8099:1_-_RDC0003NLR0004_-_RDC0003NLR0004 Ng
ATGCGGATTAGAAGTCTCTTGGTATTTGCAGAAGATCTTTATCGCTCTAACTTTGATGCTGATCCCTCTTACGTGCTACG
ATCGATAGAGCATTTCAATTACTTCATCCCAATAAATTATTGGGAATCAGAAGAAAGTCTAGTTCCTGTTACTACGCCTC
TGAACCACGTACATATGCTGGCATACATAGACAATGTTGTACAGAATTTCAAGGACCTGCTGATTGTTCGCCTTGTCAAG
CTGCCTGATGTACAGTCTCAAGTGGAATCAGTCGTAAAGGAGTTGAGAGCACTGAAGAAGTTTATCTTCTTTCTGGGAGA
AATATGCATTTCAACAGAACAAATTAAATGCTGGCAAACTTTCTGGCTTCATGTCAGACTTGTGACTACCCGTGCAGCAA
TTTTGTTATACTTGCCTTGTTACGACAGATTTTCTCATATGATGCAGGATAACTTGATGTGCAGCCAGATAGTCTGCGAT
GACGAGCTCCTGAAATATATTTTAAAGTTATTATCATTCGGCAGCACTCATGTCAAACTGTACCTCAATAAAGCCGCAGA
TGAATTCATGGATTTTCTTCTGCACGTACACATGCAGTTAGGAGCGGATTCATGGACTTCAGATCAAAATTATACTTTTA
CTGAACAGATCAACTGTTTGAGAGCTCTGCTCAAAGAGTTACCATTGATTAACGACATTCAGGATGAGATGAGGATCCAT
TTCTTCAAGCGACTAGTGACACTGGTCATTCATGCTGGACTTACTGTCTACTCGGGGGGTGATTGGGACCAAAAATTGCT
TCTTCTCAATGTCATGATTCGGTCCGTCAAAATAGAGATTTGCCACAAGATCCGAGAGTGGGTAACATCTCATTTGCCTA
AGAATGATAAATTGGGCTTTTCCAATTGCCTTCTTGCTAGCTTGAAAGAGTTCCTGTCTGGTCATTCTGCTTCACTTGCT
TCTGTGAAGGATCAAATCGAAGTAGTCCATGAGGAGCTTAAGTTTTTCGAGCCTTTCATCATGCGTGTAGCAGAACAAGC
CAATAACAAGCATAACGAACTCCAAAATCTTGTTGGAAGAGTCATTGATAAGGCTTATGAGGTCGAGTACATACTTGATT
CTTTTGCAATTAGTGATGTACCTCTTACTTTTCTTAGGATGTGGCTCTTGGAAATCATAAGGGAGATTGAGCTCATTAAG
ACTGAGTTGACTAAACCCAAGGAAAAAAATATGAGAAGTGCCTCCCATGCTACCGACGGAGAACTGGTTGGTTTTACAGA
TGTCTGTAAAACTATAAGAGATCAACTAGTTGGAGGATCACAAGAACTGGATGTTGTTTCCATTGTGGGTATGGCTGGAT
CAGGAAAAACGACCCTTGCTCGAAGTTTCATCAATGATGATATAGTTGTTTCTCATTTTGATTTCTTTGCGGAGTGTCGT
GTTTCACAAGAATACACACGTGAGGACTTGCTGTTTTCCATTTTGAGTTCTGCTAATTCTGGCCTCACTGATATTAGTAA
AAGAGGTGCTGATATATTAGCTGATAGACTAAGAAAAACTCTATTGCCGAAAAGGTACCTCTTGATCATTGACGATGTGT
GGGCAGTACAAGCATGGGACGATTTGAGATTATGCTTTCCTGAGGCCAAAAAAGGTAGCAGAATAATTCTGACGACCAGA
CTTAAAGAAGTTGCTACGTATGCTAAATGTGTCACTGAACCCATAAACTTGCGTGATATGAAAGGTTCAGAAAGTTGGTT
GTTATTACAAAAAAAGGTATTTGGGGAAGAAATGTGCCCCGAAGAGCTAAAAGAAGTCGGGCAAAACATTGCGTTCAAGT
GTAATGGGCTGCCACTTTCCATTGTTTTAGTGGCTGGTCTTCTCGCAAAGATTGACAAGACAAAAAGATGCTGGACGCGG
ATGGAATTAAGTTTTGGGGAAAGAGTGCAGGATGGCGCAAAGGATTTAGTAAAACTAAGTTATGAAGATTTACCTAACAA
ACTGAAATCATGCTTTTTATATTTTGGTGCATTTCTAGAGGACAGGGAAATTTCAGTGTCAAAATTAACAAGCTTATGGA
TTGCTGAGGAATTCATAAAAAACAATGAAGACAAGTGTTTGGAGGATACGGCAGAAGATTACTTGAATGATCTTATTGGA
AGAAACCTCATTATGGTATCGAAGAGGAGATCAACTGGGAAGATCAAAGCATGTCGCGTGCATGATCTAATGCGCGATTT
CTGCAAGGAGAAGGCTAAGGAAGATAATTTCCTTTTGTGGCTGAAAAGGTATTACCTCTTTATATTTTTCTCTAAGTTTT
GATTAATTAGGATTTTTTCTCTTACTCCTTATCCTACTTATATTCTTGATTCCAGGGATCGTGATTCTAATCCTCCGCGT
TTTTATTCTGAAAGGCCTATGCACCGCCGTTTATCCTTTTATTCTAATCGGGATGATCTTTCTGAGTGGAGGCCATCATG
TTCACATGCTCGTTCTATCTTATTCAGGGAGCTTAGTGATAATGCATGTTCATCAATGAGACATGCTTCTTTCATCTTTG
GCAACTTCAAATTTCTCAGGGTGTTAGACTTGGAGGTGGTTGATGTAGATTCTTTTCCCACTGAACTTAATCAGCTAAGG
TACCTTGCTGTTCAAACTACTAAGAATTCTATTCCATCATCTATTGAAAATCTTTGGAATCTTCAAACGTTCATAGTCAA
AAGAAATGAAGGACAAGTATGGTTGCCAGATACCTTTTGGAAGCTGAGTAAGTTGAGATATGTTAGCATTAGTGATGGGG
CGTTGTTTGCTTCGCGTGGTGCACAGGAATCCTGTGGTGGAAATTTCTTAAAGCTGGACAATTTGGAAACGTTTTCCTCA
ATATATGTTTCCAGGGTGAACAATATGGAAAGGATGGTAAGAAGAACACCCAATCTTCGGAAGTTAAGATGTGTATTTAC
TGATTTAGGGCGTTGGGGAAAGAATGAAAATCGGTTTCCTGTATTAGACTCATTATCTCAACTTGAAACGCTAAAAGTGG
TCTTTGTTGGTATCTCGGAGGTTGGTCCTTCAAGATTAAACTTTCCAGAGAATCTCAAGAAACTGACATTATGCAAATTT
CCTTTGCCACCTGAGGAAATTTCAACCATTGCCAAACTTGTCAACCTTGAGGTACTTAAACTGCGACAAGTTGCCTTTGA
AATGGGTGAATGGGAAGTACGAGATCAGGAGTTTTCTCAGCTCAAACTCTTGGAACTAGAAAATCTCAAACTCTCGAAAT
GGGAAGTGTCTGAGGAATCCTTCGATCGCCTTGAGAAATTGGTTTTGCATGGATGCTTACATCTCAAAGCTATCCCTGAT
GGTTTTCAGGACCTAAATTGTTTGCGATACATTGAGGTAAAATCATGCAGTGAAAATGTTGCCAACTCAGCTAGGATTAT
CAAAGAAACAAGAGAGGATAACGGCCAAAAATGTGACGTTAAAATCTTTTCTTAG
>contig:unspecified:1416654:1:3668:1_-_RDC0003NLR0005_-_RDC0003NLR0005 Ng
ATGGCTGATGCTGTTGTCGAATTTCTCTTGTTAAATTTGAAACAACTACTCCTTTATCATGTGGATTTGCTTTCAGGAGT
TAAGGATGAAGTTGAGTCTCTTCACAGAGAGCTTAGTTTGATGAAAGCTTTTCTTAAGGACTCTCGGGAGAAGCGGAGTG
AGTATGAATATGTCAGAGAGTTGGTAAGCCAAATCACTATTGTGGCTTATGAGGCAGAGGATATAATTGACACGTTCGTG
ACTAATGCAGCAATGCAAAAGGCTAGGAGCACTGTCAGGCGAGCCTTTCACGTATTTGATCACTCGTCAAAGCTTCGAAA
TGTTGCAAAGGAAATTGAATCGATTAAGGTGAAGGTGAAGGAGATTTATGACAAGAAGATGTTTGGGATTCAAAGCTTAC
ATGGTGGAGAGTCTTCTCATAGAAGTCCACCACAAAAGAGAGTTCCGATGGTGGAAGAAGAAAATGTGGTGGGCTTTGAT
GACGAGGCTAGGAAAATAAGTAGTCGACTTACCAATGGGTCAGAGGAGTTAGAGATCATCTCGATTGTCGGGATGGGTGG
CCTGGGAAAGACAACTTTAGCTAAAAAGGTTTATACTGATCCTTCCATTGAATTCCACTTCTATAACCGTGCATGGATTT
ATGTGTCTCAGCAGTATAGTCGAAAGGAGGTCTTTCTTGGAATTTTAGATTCTTTAAGTCTCATCACAGATGAAATGTAT
AAAATGAACGACGAAAAATTGGCCGGAGAACTGTTTAGTCATTTGAGAAGCAAGAGATACCTTGTTGTCATTGATGATGT
TTGGACAATGGAGGCTTGGGATGACCTCCAAATGGCTTTCCCAAAGACGGCAAGCGGGAGCAGAATATTATTAACAACTC
GAAACACAGAGGTCGCATTGCATGCTAACCCTGAAGGTCTCCCTCACCATTTACGATTTCTGACTCATGAAGAAAGTTGG
GAGCTCCTCTCAAAGAAGGTTTTCCGCAAAGGAATCTGCCCCTTAGAGTTAGAAGATATTGGACTACAAATTGCCAAAAA
ATGCTATGGGCTACCGCTTGCAATTGTTGTAGTCTCAGGTCTTCTCTTAAAGAAAGAAAAAACACGTGACTGGTGGAAGA
AAATTGCTAATGATGTTAGTTCATATGTTGCTAGGGATCCAAAGCAATGCATGGATGTTCTAGCACTGAGTTATAAGCAT
TTACCTGATCACTTGAAAGTGTGCTTCATCTATTTCGGAGTATTCCCTGAAGACTTTGAAATTCCTGTGTGGAAATTACT
CAGATTGTGGACTAGTGAAGGATTCGTACAGAAAATGGGGCAAGAATGCTTGGAGGATACAGCAGAAGAATATCTTGAGG
ATCTTGTTGACAGAAATCTAGTTTTAGTCGCGAAGAAGAGGGCCAGTGGGCGAATTAAGACTTGTCGCATTCATGATATG
TTGCGAGATTTGAGTGTAAAAATGGGTTCTGAGGAGAAATTCCTGGAGGTGTTCAAAGAATCTGCTCAGAATCATTCTTT
GAGCCCGATTTCCAAATATCATCGTCGTCTTTGCGTGCATTCACATTTTCTGGACTTCATAACTTCAAGGCCTTTTGGTC
CAAATGTCCGTTCTTTCTTGTGTTTTGCCTCGGAAGAAATGGAATTGCTTCGTGAACATACATCTTTCCTCCATGAAGCA
TTTAGATTGGTACGGGTGTTGGACTTAAAGTATATCAATTTTCCAAGGTTTCCAACTGAGATAGTGCAGCTAGTTCATTT
GAGGTATATAGCTCTTTCAGGAAATTTCAGGGTGCTTCCTGCATCAATCTCCAAACTTTGGAACCTTGAGACACTAATTG
TCGGGACAAAGTCACGTGAGCTTGACATTCAAGTGGATATATGGAAAATGTCCCAATTCAAGCACTTGTACACCAGTGGG
TTGAGCTGTTTACGTGGTCCTCCAGCCAAAACGCGGAAGGATAATGCGGATCCATTTGTAAGAAGAAACATCCAGACCAT
TTCCACCGTTTTGCCTGATTGTTGTAAAGAAAATATATTGGCACGAACTCCTGGTCTAAGGAAGTTAGGAATTCGTGGGA
AGTTAGCTACACTTGTGGCTACAAATGGAGACTCAAGCTTGTTCGATAATCTTGCCAAATTGGACAACCTGGAGACTCTG
AAGCTGCTTAATGACACATTTCCTCTCCCCCCATCCCAATGTCAAATACCCGGTCTTCCCCAATCGTACAAGTTCCCACC
AAACCTGAAGAAGCTGACTTTATCAGACACCTTCCTTGATTGGAGCCATATATCTACACTAGGTATGCTGCCAAATCTTG
AAGTGCTGAAACTCAAAGACTATGCTTTTAAGGGAACACAGTGGGAACCGCTTGATGGAGGCTTCCGTCTGCTTCGGGTC
TTGCATATTGGAAGGACGAATTTGGAACACTGGAATGCTTCAGGACATCACTTCCCTAGACTGCAACAAGTTTTCCTTAA
ACACTGCTCAAGCCTTAATGAAATCCCATTTGGTTTAGTGGAGGTGTCTTCCCTCCAGAATATGGAGCTCTTTTGGCCCA
CTCCCGCTGCTGCAGCATCTGCCAGGATTATTCAGCAGGAGAAACAAGAAGGAGATATCAAGGACAATGTGTTCAAGCTT
GTCATCTATCCTCCAGATATTTAG
>contig:unspecified:1490611:1:6590:1_-_RDC0003NLR0006_-_RDC0003NLR0006 Ng
ATGCTGAAAATTTGTTTGACAAATTCAAATATGTATATATCAAAGCACGAGTTATGAAAAACTAAACCAAACTGATGGAA
AAGGTTTGTCACTTCTTTTCTTATATTGCTTGTGAGCACAAAATGTCTTGAAAAATAAAAAAAATCAATGAAGATTTGAA
GGCTATTAATCATTTTGCCAATCGCCTTGGTCCCCAAACATTTTGTAGTAGTTGGTTCATATGTTGTTGGTAGAGACAAC
TATGTTGCTGAAATTAAGGACAAGATGCTGAATAAGACAAAGGATGTTTTTCTGTCCCCCATTCCCATCTTTGGTATGGA
GGGCTTAGGGAAAAAAACTCTAGCTAAGAGAGTTTTCAATGATGAAGATATTCAAAAATACTTTGATAAGAGAGTTTGGT
TGTGTCTACCTGAAATGTCATAAATTGCAGAAACTACGAGCTTTCTTGAACTGATCCTTGAATCACTTATAAGGAGGGAA
GTTAAGGTCCGAAGCAGAGATGTAATAGTTAGGATTCTACATCATGTATTGGGAGAAAAATGGTATTTGCTTGTCCTGGA
TGATTGGTGGTGCGTTGACCGTACATGTGTAGTCAGTTCTTTGATACGTTGAGAGGAATATGTATATCTTGAGGAACATC
TTCTTGTGACGACTTGCATGGAATTGGTGACATCCAAAGTAGCAATAGTAGGTCCTCCTCATATGTTGGAGAAATTAGCA
GAAGATCATTGTTGGTCCATTTTGAAACAAAAAGAGTTTCTTTTTGGGGAAGTTCTGGAGGAAACCCTGAGCATGAAGAA
TAAGATTTTTGAAATGTTTCAAGGTCTACCATTGGCTGCAAGTGTGTTGGGAGGCCATTTATGTTACAAGGATAAACATG
AGTGGCAGGAAATTCTTGATGGCAACCCCCTTGTTGCAGGGGAAAAAGGCATAAAGAAGATCTTAACACTCAATTATGAT
TATCTACCATCTCCATATCTGAAGAAATGTTTTGGTTACTTTGCAATGTTTCCGAAAGATTTTGAGTTTGAGAAGGACTA
A
>contig:unspecified:1505406:1:17968:1_-_RDC0003NLR0007_-_RDC0003NLR0007 Ng
ATGGCTTATGCTGCTCTTTCTTCTCTTATGCATACACTGCAACAACTCCTTCAGTCTAAATCACCTTTGATTTGCACTGG
AAACACCTCTATACAACATGTTGAATCTCTTTATCAAGATCTATGTGATCTTCAAGTTTTTCTTGAGAACACCACAATCG
AAGTCAAAGATATTGAAGATGTCAAGGCTTTAGAGGAGAAGATCAAAGATGTAGTCTACAAGGCAGAAGATAGAATTGAT
TCAAGCTTGAGAAGCATCATTCTACTAGATAATGGAGACGATGATCGCGAAATGGCTTGTAATGTCTTCAATGAGGAATT
GCAACAAGTGGAAAAAGAAGTTTGTTTTCTCAAGCAAGAGGTGATGGTGATCAAGTTTGACAAGCATATTGGATTTAGCA
AATTACCAGAATCAACAACTTTCCCTTCATCACGAAAAAGTACAATCGAGGAAAAGACAGTTGTTGGGATGAAAGATGAC
CTCAATTCCATACTAAATTGCATCAATGCTCATACAAAAGAGCTAATAGTCATATCAGTTGTTGGTATGGGTGGTATTGG
TAAGACAACTCTTGCCAGTAAAGTTTTTGATGATTCAATGATTCGTTCTCAATTTGATAAACATGCATGGGTCACCATCT
CTCAAGATTATAATAAGAGACAAATGCTTCTTGAAATTGTCTCTTCAATTACTGGAATCTATCAAGAAAACATGAGCAAT
GATAAATTACTAGATACTGTGTACAAAGGTCTAAAGGGTAGAAGATTTCTAATTGTCATCGATGATCTTTGGAGTACTGA
GGCTTTGGATCTGATGCGAAGAATATTTCCAAATGATCACAATAAAAGCCGAATTATATTAACCACTCGTCTCAAAACTG
TTGCTGATTATGCTAGCTCCCCTGATTTTCCTCCTCATGATATGTCTTTTCTAAGTTTAGATGATAGTTGGAATCTATTT
ACCGAAAGACTATTCAAAAAAGATCCTTGTCCTCCACAACTAGAAGTAATAGGGAAGCATATAATACAACAATGTCAAGG
ATTACCTCTATCCATTGTTGTCATTGCTGGACTTCTTGGCAACATAGGACGGACACCCGATAATTGGAAGAAAATTGAGG
AAAATTTGAACTCATTCTTTGGTAAGGCTTCAGAAAAGTGTCAAGCTATTCTTTCTTTGAGCTACAATTGCTTGCCTCAA
TACTTGAAGGCATGCTTTCTCTATATAGGAAGTTTTCCTGAAGATATGGAGATTCATGTTTCGAAGTTGATTAGCTCATG
GATTGCTGAGCATTTCATAAAGGCAAGAAGCAATACAAGGTTAGAAGTGGTGGCAGAGGAGTATCTACAAGAGTTGACAG
ATAGGAGTCTAATTTTGGTTCGTGGACGAAGGGCTAATGGAAGGATCAAAATTTGTAAAATTCATGATCTTCTAAGGCAG
ATGTGCATAAGAGAAGCTCAAATTGAAAATATTGTGCATTTCACAAACAATGATATCTCAGATGGTATAAATGATCATCG
TCGAGTGATCATTCCATATCTTATTCAGGATTATTTTCGTGATCATCCAAATCATAGGAATGGTAAGATTACAACCCGCA
GCTTGATCTTTTTGGGACGTCAATCTTATGAAGTTACTGGAATATATTACTGGCCCTATAGTATTTCAGATTTCAAGCTG
CTTAAGGTGTTGGATGCACATGAAATCGGCTTTGATTTCTCTCGTATAATACCTCAACTTGTACATTTGAGATACGTTGA
TGCAAGAGTTAACGATCCTTCTTCACTGGCCAAGTTGTTCAATCTACAATCCATAATCATTTATTCACAGAAGAAGAATG
TGCAGCTCCCAACGGAGATTTGGACAATGTCCGAGATAGAACGTGTGGATATAACAGATGTGGATATGCCTAATCCTCCT
ATTGGAGAACAGCCTCTGTTTATGAATAACTTGCATACACTTGCTGTCAAGTCTTCTGCTGTTGTGTTGAAAATCTTGAG
AAGAATTCCCAATCTGAATAAGCTAAAGATAAACGATGTACGGAGAACTGAGTGGTATGCTTTTCTTGACTGTCTTATTG
TTCTACAGGGACTTGTGACACTAAATATACAAGCAGCAGCATCACTCAATAGTCCATTCTTTCTCTCTAGAGATATTTTC
CTGCCTAATCTTACCAAACTGAGTTTAAATTCTACATTTTTTCCATGGGAAGATATGGCAGTGTTGGCTAAGTTACCAAA
TCTTGAGGTGCTCAAAGCAGATAATGCATTCTGGGGAACAGATTGGAAACTAGATGAAGATGTTGTGTTTCCTAAATTAA
ATTGTTTAGCAGTTCGTCATGGAAATCTGGAAAGATGGGAAGCAACAAGTGATAATTTTCCGATGCTTGAGGAACTATAC
CTGTCTTGGTTGCATCTCCTAGAGGAGATTCCAGAGAGTATTGGAGAAATAATGACGCTGAAATCAATCGAAATAAGAGG
TTGTAACTCTGCAGTCATCACTAGTGCAAAGCAAATTCGAGAAAATCAAGAAATCTATGGTAACTACGAGTTTCAACTTC
GATTTGTGAGATATTGA
>contig:unspecified:1537328:1:6658:1_-_RDC0003NLR0008_-_RDC0003NLR0008 Ng
ATGCAATGCAATCATCCATTACTGAATAATCTTAAGAGGAAAGAACAAATTTTGTCACTAAGCAAAAGAATTATTGCTTT
TCAAGAGTTTTTGACGGATTCTGAAACGATAAAGCATAGGCATGAAAGGCTGAAAATGTTGGAAGGAAAGATCAAAGAGA
AAACATATCAAGTTGAAGATATTGTTGACTCGAAGCTGAGAAAATATTTTGTGGCAAAAAATGCAAATTACCGAAGAAAG
GCTTTCGAAGTCCTATGTAGGAGGTTGCAGGTAGCAATTGAAGAAATGGAATTCATCAAAAAAGAAGTGACGAAAATTAA
GGGTGACAAGATTAGCACTTTGAAGTTTCATAAACAGGTTTTACCGGCTAGGCATATATCGACAAGTAGTCCAGATGTGC
AACAAAAACCTGTTGGTTTCCAGGAAGACTTGGAGAAAATAATTGATAGGCTCAGAGGTGGGCCTTCTGAACTAGATATC
ATTTGTATAGTCGGAATGGCTGGTATTGGTAAAACAACTCTTGCGAAGAGAGCATATAATGATATTTCTGTTGTTAATCG
GTTTGATGTTCGTGCTTGGGTAACTGTTTCTCAAGAGTATAGAGAAAGAGACATTTTATTTGATCTCTTTTATTCTGTTG
TTCCTCCAACCGATGAAATCAATCAAGAGAGTGACAAACAAAATGCTGATCAACTAATGACTCGTTCTTCGAAAGAAATA
TATGAAAGAAGAGATCAAGAAACTGCGGATCGAGTGAGAAAAAGTTTAATATGCAAGAGATTTCTTATTGTTGTCGATGA
CATGTGGAGCACTGATGCTTGGGACAATTTGAGCAGGTTGTTTCCTGATGATGATAATGGAAGTCGTATCATTCTAACGA
GTAGGCTCATTGATCTAGCAACTTATGTTAATCCTGATCGGCAACCTCACCGACTGGATTTTCTAGACAATGATGAAGGT
TGGGAGCTACTCCGTCGGAAAATTTTTGGGAAAAGAGGATGTCCATTTGAATTGGAAGAGATTGGAAGAAGTATTGCAGA
AAAATGCCAAGGACTACCTCTAGCAATTGTTGTGGTTGCAGGGCATCTCTCGAAAATGAGCAAGACTACTGATTGCTGGA
ACAATGTTGCAGAAAGTGTGGATTCCGTTGTGAATCGTGAGCCAGGGCAGTGTTTAGACATACTTGCTCTAAGTTACAGC
CACTTGCCTCAACATCTAAAAGCTTGCTTCTTGTACATGGGAGCATTTCCCGAAGATTTTGAGATTCATGTGTGGAAGCT
GATCAGGTTGTGGGTTGCTGAGGGCTTTCTTAATGCAACAGGTGTTACAACCGTGGAAGAGATAGCTGAGGAGTGCTTGG
AGGATCTTATTGATAGAAGTTTGGTTTTAGCTGTAAAGCGGTCTAACGGAAAACTCAAAACATGTAAACTCCATGATATC
ATGCGAGACTTTTGCTTAGAAGAAGCTAAAAGACAAAACTTTCTACATTTCTTGAAGAAGCAATCCCTTGATGTTCTATC
AGAGGGCATAACAGCTCTGCGTCGAGTTAGTTTCAATTGTAGCACCATCTTCTCAAGTTACTCATTTCACCCCACTGATC
CTACTGTTTCATTTTCTCGTTCCCTCTTGGGATTCAATGTTTCTCAAAGTCCAATATTTTCATTTCCTCAAAGTCCAATA
TTTTCATTTATGGACTTCAAATTGCTCAGAGTTCTTGATATTCTTGATATCAATTTCCAACATTTCCCTCAGTTTCCTAG
TGAGATAATGCAACTTGTTAATTTGCGTTACCTTGCATTGGCCACTAGTAGTGAATTCCCTCCAACGGTATCACAATTTT
GGAGTTTGCAGACTTTAATTCTTCATGTGTATTCAAGAAACTCGACTTTGCCTCGGGAGATTTGGAAGATGCCAAACCTC
AGACATCTTCATATTAAACCAAGCATCTGTTTGCCAAGCCAAACCAATGAAGAACGTAACGGATACAATTCATTGGTCTT
GAATAACCTACAAACACTTACCAACATTACCCTTGCAGATTGTACAACAGATGTCTTCTCAAGCACTCCTAAGTTGAAGA
AATTGGGAATATGTGAAACGGTCGAGTATACTTATCCAGTCCAGATTCCGTGGAGTGATTTTCTTTACACGTCTGAAAAT
CTGTGGCCTTATTGTAGTGATACAATATCAGACTTGTGGTCAGATTGCCTTAGAAATCTCGCTCTCCTACCTCAACTCGA
AGCATTAAAGATTGTTGGGTTGAGAGCACCTGTACAAGTACCGAAATTAGCATTTCATCTCGATGCACTTCCAGAGAATC
TCAAGAAGTTAACTTTGAGCTTCACCTACTTGCCATGGGAGAGTATGACCTCTCTTTGTAGATTACCGAATCTTGAGGTA
CTCAAACTAAAACCTTATGCCTTCACAGGAACAAAGTGGGAACAAGTTGAAGAGGGATTCTGTTCTTTAAAACTGTTGCA
GATCGAGATGTTTGATTTAGAGCACTGGAGTGCCTCAAATGATCATTTTCCTGTCCTGGAACATCTAGTTCTTAAGTGTT
GTCTTCACTTAGACAGCATCCCTCACGATCTGGGAGATATTCCGACTTTGCAGATAATAGAGCTGGAAAATTCAAGCCAA
TCTGCAGTGCTTTCAGCGAAAGAGATCCAAGAGGAGCAGCAAAATATTGGTAACGAAACTCTAGAAGTGCAACTGGAGAG
AAATTTCGGGAGAATAAATGCTGTTGCAACTTCTTAGTCCACCAGGCAAGTAGAGAAATGAATTTATTACAAGTTTTGCA
TGTTGATTTCAGTGAAAGGATGAAAATGTTATTTATGTACTACTTTAACCCAATAA
>contig:unspecified:1569583:1:10562:1_-_RDC0003NLR0009_-_RDC0003NLR0009 Ng
ATGATTTTTAGGAAATACAGATACAAGACCTCCTAAGTTAACTTGATCTTAATTAATTTGCTTCCATTCTACAGTGACGA
GTCACAGTTGATTCAGTTGGTGGTGCAAAGAGTTTTGGATGAATTAAGCAATTCCCCAATGGTTGTAGCTCCGTTTGTTG
TTGGAATTGATTACAGTCTGGAAGAACTCATAAGACAGTTGGATGTCAAGAGCAACGGTGTCAAAATCTTGGGGTTGCAT
GGAATAGGAGGAGTTGGTAAAACAACTCTTTCTAAGGCTCTTTACAATAAACTTGCTTCTGATTTTACACACAGGACTTT
TATCTTGAATGTAAAGGAAATAGCTACTCAACAAGGCATTATGTCCCTTCAGAAGAAAATCATACAGGGTCTCTTCCCTA
GCAACGCGTTCTCCTTCTCCCCTGCTAATGCCATTGAGGGAAGAGAAAAGTTCAGGCGAATGCTTCGAGAAAAGCGCATC
CTGCTGGTCTTAGATGATGTTGACGATGTTAACATACTAAAGGCACTAATTGGGGGGAAAAGTTGGTTTTTTGAAGGAAG
CAGGGTTGTCATTAGTACTAGAAACAAAGAAGTTCTGATAGAAGACATCGTTGACGAGACGTTTGAGGTGAGAGAATTGG
GTGATACTGACTCACTAAAACTATTCAGTTACCATGCATTTAGAAGACCAGACCCATCCCCAACTTTTCTGAAATTATCT
AAGCAAATTGTCTCAATTACTGGAAAGCTACCATTGGCTCTCGAAGTTTTTGGTTCTTTCTTGTTTGATAAAAGAAGCGA
GGAGGAATGGGTAGATGCTCTAGGAAAGCTAAAACAAATTCGCTCACCCCGTCTTCAAGACGTCTTGAAAATAAGTTACG
ATGGTCTTGATGATGAAGAGAAGTGTATATTCCTGGATGTTGCATGTTTATTTCTTGATCAACTAGATAAGAAAGTCGAA
AATGTAATTGATGTGATGGAAGGATGTGGTTTTAGAGCCAGGATTGCTTTTGACACATTGACCACTAGATCATTGATTAA
GGTGATTGATGGTGGGGACTTGTGGATGCATGACCAGATAAGAGATATGGGAAGACAGATTGTTAGGCAAGAAGGCTTTT
CCGATCCTGGAAAGCGCAGCAGGCTCTGGGATGTTGCTGATGTTTTGAGTGTGCTACAAGGAAGAAAGGTATGACTTTCT
TTATGAATTTAACTTATACACTATGCCCGTAAATTCTTATATTGTCAGCATTTTCTAACCTGTCTTGTTTTCCCTAAACA
GATCCTTCTTTTTACGAACAGTTACCTGTAGTCATATTAGGTGACCATAAAGAAGTTAACGTCCTTTTGTTATGTTCTAC
AAGAACTTCCAGCTGCTTTCTTCTGATTATTTTGCTGCTAAACTTATATTGTGATAGAAAAATTTGATGTGTTATAAAAA
CAACAGGGAACACAACATATCCAAGGGATCATCCTGGATCAGCACCAGAGGCACTCATCAAAGATCAAAACCGCAAAAGC
AATTACTAGAGAGCGATTTCAAGAAGTTCCCAGTTTCAGTTCTGCGTTAGCTTACATTAAAGAGTTATACAAAGGTCAAT
TTCAAAATGATGCAAAAGAAACCAATGAGTTAGTATTGAATACTGAAGTATTTGATGGAATAGTTAATCTGCGGCTACTC
CAACTTGATAATGTGAAACTAGAGGGAAATTTGGGGAAGTTACCTTCTTCACTGAAATGGCTCCAGTGGAAAAGATGCAC
TCTTTCAAGTTATTATTCTAATTATTACCCAAGTGAACTTGCCATACTTGATCTCTCAGAGAGCCAAATAGAGAGGATTG
GAAGCGGGGAATGGACCTGGAGTCGTAAAAAGGTATGCTTTTACATTTTCCACATATATAATAAATTAATGTCAAGAACT
TGCTAATGATGGGTGATAATCTGGCAAGAAGAAGCTAAAAATTCTCTTCTCAGCTATGATCATTTATTGTTATAATAATG
AAGCATCATTGGATTATAGAGCTCCCAAAGCGAAATCAGAATCACAGAATTTTGGTTCTATACAATTAGAATACCTATAT
TGCATCCTTTAGTTGATGAAAGTCCTGATATGGTCTCATTTCTTTTCAAGCTCAAATATATATTCTTTCACCATTTTTTT
CTATACTGTGCAGGTGGCCAACAAGTTGAAAGTTATGAATATCTCTGATTGTCATAAAATATCAGCTATTCCCGATTTAT
CAAAGCATAAGATGTTGGAAAAGTTGATAGCTGAGCGTTGCAGCAACTTGCAAAGGATTCACAAAACAGTTGGGAATTTG
ACAACTTTACGTCATTTAAATCTAAGAGATTGCCGCAACCTTGTTGAATTTCCAGGTGAGGTCTCTGGGCTGAAAAATCT
TAAAAAGCTGATACTCTCGGGTTGCACGAAGTTGAAACAGATACCTGAAGATATAGGCAAGATGAAGTCTTTACAAGAAC
TTCTATTAGATGAGACTGCTATAGTGAATTTGCCTTCAAGTATATTTCGCTTAACAAAACTTGAAAGGTTAAGCTTAAAC
CACTGCTACTCATTGAAACAACTTCCTGGGGTAGTAGGAAATTTAAGTGCTTTGAAGGAACTCTCTCTTAATGGCTCTGC
CGTGGAAGAAATACCCGATTCTATTAAAAATTTGAAGAACCTTCATACACTAAGCTTAATTAGGTGCAAGTCACTTGCTG
CTCTTCCCCATTCTGTTGGCAACCTCAAATCTTTAGCAAATCTCTGGCTTTATGGCAGTGCAATAGAAATTATACCAGAA
TCTATCGGTTGTCTATATTATCTTAGGTCCTTATCACTTGGAAACTGTCAGCAGTTGACTGCATTGCCTGTTTCAGTTAA
AGGATTGGCTTCTTTGGTTGAGCTTCAAATAGATAAGGTTCCGATCCGTTGTCTTCCACATATTGGAGCCCTTAAATCAC
TGAAGACTCTCGAGATAAGGAACTGTGAGCACCTTGGATCACTACCCGATTCCATTGGAGAATTATTAGCTCTTAGAACA
ATGACTATTACTCGAAATGATGCTATCACGGAGCTGCCAGAATCAGTTGGAGAGTTGCAGAATCTCGTCATATTGAGATT
GACCAAATGTAAGCGTCTGCACAAACTGCCAGATTCTATTGGGGAACTTAAGAACTTAGTACACTTGTTAATGGAGGAGA
CTGCAGTAACAGTATTACCTCAAACTTTTGGGATGCTATCGAGCTTAATGATTCTGAGGATGGGAAAGAAGCCTTTCCTT
CAGGTATACTGTGGTGAAAATTAGTATAAATATTATATGTTGAATCCACATTTTCAAAAAATTACACTTGTGCAGGTACC
ACAAAGTACTGAAATCACAGAAACAGCTACCTATGCAGAAAGGGAAACCGTACCTATTGTGCTTCCTTCATCTTTCTCAA
AGTTATCCTTGTTAGAAGAACTTAATGCACGTGCATGGCGAATAGTTGGGAAAATACCTGATGATTTTGAGAAACTGTCA
TCTTTGGAGTTCATCGATCTCGGTCACAATGATTTTTCCCATTTGCCGTCTAGTCTGAAAGGACTACATTTCTTGAAAAA
GCTCTTAATTCCCCACTGCAAACAGCTGAAAGCTCTTCCTCCTCTTCCTTCAAGTTTGCTCGAGATAAATGCCGCAAATT
GTGGGGCACTAGAGAGCATACATGATATCTCAGAATTAGTGTTCTTGCACGAACTAAACCTCGCAAATTGCATGAGTTTG
GGCGACGTCCAAGGTGTCGAATGCTTGAGATCCTTAAAAATGTTACATATGGTTGGATGCAACGTCTCTTGTGCCTCTAT
TGTTAGAAACAAACTTGATAAGGTACTATTTTCTCCTATATGCTTTCGTAAAAATGTTTTCCGGATTTTTTTTTCCTGTC
ATACGAAACACGCCATTTCTTTCATTCAATTTCTTGCCAAAACAGTTACCTTAATGACAAATGTTTTCACACTCAGCTTG
CTGTGA
>contig:unspecified:1918897:1:8964:1_-_RDC0003NLR0010_-_RDC0003NLR0010 Ng
ATGGACATAGAACACAATGCGTCTTCTTCTTCTTCTCATCCACATTGGTCGTATGACGTTTTCTTGAGTTTTAGAGGTGA
GGATACTCGAAAGAGCTTTGTTGATCACCTCTATACTACTTTACACGACAAAGGAATACACGCATTTCGTGATGATAAAG
AGTTGAGTAGAGGAAAATCAATTTCCCCTGAACTCGTTAAAGCTATAGAAAAATCGAGGTTTGCAGTTGTTATCTTTTCG
AAAAATTATGCAGATTCATCGTGGTGTTTGGAAGAGCTGACGAAGATCGTTGAATGCAACAAGCAGAGGGGACAAACGCT
GATTCCAGTGTTTTATAGTGTGGATCCTTCTGTTGTGAGAAAACAGAAGGGGAGTTATGGAGACGCTTTTGCTAAACATG
AAGAGAATTTGAAGGGATCAGATGAGAGCTATAAGATTCAAAGATGGAGGGATGCTTTAAAGGATGCTGCCAACATCTCT
GGGTTTGACGTCCAACACATGGAAGATGGGTAAGTCATCAAAAATAAACTCACTTTCTATCTTTATACTCTAATATATAA
GTAAGAAAAAAATATATTCATAGAATAACTAGTATTCAAAATTGCTCCCAATTCAATTAATGGATATTTTAAGGAGAAAA
TTTTTAGAATCGTACCAATATAGTTCCATAAGATAAAGATAGAAACATATCCAAGAGAAGGATAAGATGTATAAAATTTT
TGTCTCTATCTTTATATGATAGATACTGTTAATCTCATTTACGCTCTCCCTTGTCTTACATACTCCCTATATCCTATAAT
AATTGTTCACTTTATAAAATTAATAAATAACTTTACACTTAATTTTTAATTTATCATTATCATTAATAGTAATTTTTAAG
ACATTGCATGTATTTATATACAAAGGTTAAAATAGTATTCTTCCATTTAACTTGTTTGTAATCCTATCTTTCTAATTTGC
GGATACAACCATTTGAGTTCTCATGTCTAAAAATAATTATTATTTTTTTTAAAAAAAAGTTATAGATTTCATTTTATAAA
TACACAAGTAAAATCAATTTTCCGGTATAAAAAGTATATCACTTGTGTCTTAGTATATGTTAAACTTTTTATTTTTTTAT
AATTTAAATTATAGAAATTTTGTTTGATATTTTAATTAATTTAGAAATTTGAAATCTATCTAACATTAACAATCCCTCGA
TTTGTGCTATGGAGAAAATTCACAAAAAGAAAAAAACAATCAGCCCCTTTCTTCAATTCACCTCCATCGTATAACCTCCC
GCAACAGCAAAATACACAATCAAGATCTTTCTGTTACAATGGAGGAATTGATGAAGCTCCAAAACTCGACCACCATGGAA
ACTAAACCAGGCCTTTCGCCTCTGGAATCATCACATTTCCACTTCAATATGACTTGTGGAGGTGGTAGTAGAATTGGGGG
TGTAGATGTTTGTCTTTGGTGGCGTCGGACGATATAGGATGAATAAAACTACTCTTTTAGTTCCTGAGAAATATTGTAGG
TCTTTTTTTGGGATTAGAACGCCAAAATTGGATTCAATTTTGTTTGTTCTGTGTAAATGACTTTCAATACTCCTGGTCCT
CTTCCATTCACCGCTACATACGAAGACTTAAATTGTTGTGTATATGCACATCCTTCCAATCGGAAAATGTTAAATCTTTC
TGAATTTCTATAATCAAAAAGCCAAATGTGGTGGTGGTGATGGCAGAGAAGAAAAAGACATTGTACTCTGCAATGCCAGT
AGTGTGCATCCAATAGGTATATCTTCGTGTTCGATAGGTCAAATTCAAAAACAACCCGAGTGTCTAAATGAAATTTACCG
AGTTGATTATAAAAGAAAACGTTATTTGAATTCAAAGGAAATCGAAATGCAGCATGCACCGGTTAACATTTTGGACTGCA
AATCTGATACTATTTCTTTTATCTTTTTTTTAGGCATGAATCAAGGTGCATTAGACAGATTGCTTTGACAATTTTAAAAA
GATTGGGGAGTGTACGAACTAAAGTTGCAGATCATTTAGTGGGCATAGAGCCCCATGTCCAAAATATTATATCTATGATG
AATTTGCATTCTGAAGCTGATGTTCGCATAATTGGGATATGGGGTATGGGAGGCATTGGCAAATCAACTATTGCGCGAGC
TGTTTTTGATCAGCTTCAGGAAGAGTTCGAAGGTAGTTGCTTTCTTGATAATGTTAGAGAAGTTTCAACAAAATCCGGAC
TTCAGCCTTTGTCAGAAAAAATGATTTCTGATACATTGAAAGAGAGTAAAGACAATCTTTACACCAGCACCAGTTTTCTG
ATGAACAGGTTGAGCTATAAAAGAGTGATGATTGTTCTTGACGATGTGGATAATGATGAGCAGATAGATTATTTGGCTGG
AAAGCATGAATGGTTTGGAGCTGGGAGCAGAATCATCATCACCACTAGAAACAGGCAATTGTTATCGTCTCATGGGGTGG
ATCATGTGTATGAAGTTAGTCCTTTAGGGATTAATGAGGCTTTTATGCTCTTCAACAAGTTTGCATTCAAGGGAGGTGAA
CCGGAAGGTGATTTTTCTGAACTGGCGCTGCAAGTCGTGCAATGTGCTTGGGGCCTGCCACTGGCTCTCAAAGTAATGGG
TTCGTTTCTACATAAAAGAACAAAAGCGGAATGGAAGAGCACGTTGGTGAGGCTGAAAGAAATTCCCCTTGATGATGTGA
TAGGGAAACTTAAATTGAGCATTGATGCATTGAGTGATCTAGACAAGCAAATATTGCTTGACATTGCTTGTTTCTTCAAG
GAGAAACGAAGAGAACCTGTCACCAGAAAACTCCTTGCTTTCGGTTTCAAACCTGAAATTGGAATACCAGTACTTATTCA
AAGATCACTTCTATCCATATCTGATGATGACAGACTCCAGATGCATGATTTAGTTCAAGAAACCGCTTGGTACATGGTTC
GCCATGGACATCCTAGAGAGAAATTCAGCAGGTTGTGGGTTCCTGACGACATATGTGATGTTATGTCAAAGAAATCAGTA
AGTTTACACTACATGGTTGATATATTGAACAACAACTAGAGAGTCGTTAAGGTAAAAATAAAAATTACTAGTAACTTCTC
TTATTAAATGTGTAGGGTACAGGAGCAATTGAGGGAATAATATTGGCGTACTCTGAAAAGCAGAAGATGAACTTAGGATC
ACAAGCATTAAAGGGTATGGAAAATCTACGTCTTCTGAAAATCCAGAATGCTTACTTCCGTAAAGGTCCGAGTTATCTTC
CAAATGAGTTACAATGGCTCAGTTGGCACTATTTCCCTTCAACCTCACTTCCACAAGACTTTGAGGGAGAAAAGCTAGTT
GGACTTAAACTAATTCATGGCCAAATTTCACAACTTTGGCCAGAAGATAAGGTACCATTGCCCTCATTAATATTGTTCCT
ACATATTTTTTCTTTGTTAGAGTGACCACTACTGTAAAATAATTTTCAAACAGATATCTACCTTACCTTGAGTGTTCATT
TTTCTCTTGCAATTAGGCAAAACAAGTCACTTATATATTATATGTTTCATGATTTAAACAGTATCTTGACAAGCTGAAGT
ATTTGAACCTCAGCTACTCCAAAGGGTTAATTAGCACTCCCGACTTTAGCCAAATGCCATATCTTGAAAAGTTGAACCTG
AGCAACTGTACGAACTTGGTAGGAGTTCACAGGTCACTTGGAGATCTTACAAGGCTTCGGTACTTGAATTTGTCTCACTG
CTCAAAGCTAAAGAGTATTTCGAATAATATCCATCTCGAGTCTTTGGAAAAGCTTCTTCTGTGGGACTGCACAAAACTCG
AAAGTTTCCCTCAAATCATAGGATTAATGCCAAAGCTTTCAGAACTTCACTTGGAAGGGACTGCTATCAAAGAGCTACCC
GAGTCCATCATAAATCTCGGTGGGATTGTGTCCATAAACCTCAGGAATTGCAAGGATCTGGAATGTGTAACTTATAGCAT
TTGTGGTTTGAGATGTCTCAGGACTCTAAATCTCTCTGGCTGTTCAAAACTTGAGGCATTGCCAGAAACCCTTGGACAAT
TGGAAACATTAGAAGAGCTACTTGTAGATGGAACTGCAATCAGCAAGCTACCATCAACAGTCTCGGAGATGGAAAATTTG
AAAATCCTTTCTTTCAGTGGATGCAAGAAAAAGAAAAAGGATAAGGCATTCTGGAAAAACAGTTTTAGCTTTCGCTTGAA
TCTAAAGTTAACTTCACTGCCAAATGTCAGGCGCATCACGAGACGATCAAATACTGGAAGAAAAAAGAAGACAGAAGTAT
CAGGACCATCATTATCTGGTTTGCTTGCCTTAAAGAAACTAGATCTTAGTGACTCTGATTTGGTAGATGAAATCGCTGGT
GATATTTGGCAGCTGTCCTCATTGGAAGAGTTAAATTTGAGCCGAAATAATTTTACTGAATTTCCATCAAGAATATATGG
GTTACAGCAATTCAAGGTCCTGAAAGTGGACGAATGCAAAAAACTTGTAGCCTTGCCTGATCTTCCCTGGAGTATTGTAA
TGATAGAGGCAAATGAGTGCCTTTGCTTGCAGAGTCTTGGAAATCTTTCACCGCAACATGCATTCTTGAAAAAGGTCTCG
TTTTTCAATTGTTTAAAATTGTACCAACAAAGCCAAAAAACCGGCATTGGCGCTGCGGATTTGTTGCTGCAATTGCTTCT
CCAGGTAATGTCTCTATTTCATGAATTTATAAAATTATTATGTTTCCAAAATAAATTATCAAGATATAGAATTTGTTAA
>contig:unspecified:2012182:1:3720:1_-_RDC0003NLR0011_-_RDC0003NLR0011 Ng
ATGGATAGCTTGAGAGGAGTAAACACTTCTAGAGGAAACTGCATTCTCGTGACTGCTCGCATGAAACAAGTGGCATCCAC
TGTAGCGGTAGATGTTCATGTGTTGGGAAAGTTAGCAGAAGATCATTGTTGGTCCGTTTTCAAACAAAGAGCATTTGTTG
ATGGGGAGGTTCCAGAAGAAATGGTGAGCATGGAAAACAGGATTGTTGAAATATGTCAAGGTCTACCGTTGGCTGCAAGT
GTGTTGGGAGACCTTTTACGCAACAAGAAAATCCAAAGATGTTCTATATATTGA
>contig:unspecified:2015271:1:3399:1_-_RDC0003NLR0012_-_RDC0003NLR0012 Ng?
ATGGATGATTTATCAACACAACTGTTGCTGCGAATGCATTTCGAGTAAAGCTTTAGGAAGAAGGTAAGGAAGTTCTTTTC
AGGTTCAAATCCAATTATATATCGATTCAAGATTGGCAGAAAAGTAAAAGAAATCAAGGAGCTGCTGAATGAGATTGCAG
ATGATTGGAGAAATTTCCACTTCACGGAACATACTTATGTAATTCCAGCTGAGAATACGAGTAGAGAACAAACACACTCC
TTTGTGAGGGCAGCAGATATCATTGGTAGAGATGATGATCAAGAAAACATTGTATAACAGCTGATAGATTCTCATGATGA
GGAAAATATTTTTGTGATTCCTATTGTAGGACTTAGAGGGCTTGGAAAAACCACACTTGTTAAGTTGGTTTATAACAATA
ATAGGGTTGTTCAGAATTTCAACCTTAGATTGTGGGTTAGTATTTCTGAAGATTTTAGTCTGAGCAAGGTAATTGAGAAA
ATTGTGAGGTCCGGAACAGGAGAGAGTTTTGACCACCTAGATATGGACCAATTACAAGGTTGTTTGGGAGAGGTTTTGCA
ACAGAAAAGGTATTTATTTGTGCTGGATGATGTGTGGAATGAAGATCAACACAAGTGGATAGATATGAGGGAGTTGCCGA
TGAATTGTTCCAGAGGTAGTAAAATTGTTGTCACTACACGTAGTAAGATGGTTGCTTTGATTACTGGAACAGTTCCGCCT
TATTATTTGAGAGGCCTTGGTAATGATGACTGCTTATCTTATTTTTGAAATGTGCATTTGGAGGGCAGGACAATTTGTTT
CCTAATCTAGTAGAAATAGGAAAAGAAATTGTGAAAAAGTGTGGAGGAGTGCCTTTGGCTGTGAAAACCTTGGGAAGGTT
GTTGTACATGAAAACAGACAAGAACGAATGGTTGCAGATAAGAGACAATGAGATATGGGAAATCGAACAGAATAAATCTG
ACATCTTACCAATATTGAGGTTGAGCTATGAACAGATGCCATCACATCTAAGACAGTGCTTTGCCTATTGCCCCATGTTA
CCCAAAGGTCAAGAAATTCCGTGGGAGGATTTTATCAATCGCTGGGCTCAAGGATTTATCCAGAGTTCAAACAGAAACAG
GAAGTTGGAAGATATCGGTAATCAGTACTTTGATGAGTTGCTATCAAGGTTTTGCTTCCTAGATGTGATACAAGCAGCTT
TTGATGGAGAAATATTGGCTTGTAAGATACACAATCTTGTGCATGATCTTGCACAGTCAGTATCAGGTGCAGAGTGCTTA
AATGTGAAACCCAATGCTTTCGTGGTTTCTGAGAGATTTCGCCACTTATTCTTCCATGCAGAAGATATGTCTAGGAAATA
CTTCCCCAGATTTTTGCTTCCTTCGCATAAGGTGAGGTCTTTTTTTTTATTCGTTTAATATTGGACCTGTAAACAAGTTT
TTTGTCAAGACAATGTTGTCAAATTTCAAATGCCTTCGGATGTTAGTCTTGAACAATCTAGATCTTGAGGAGTTGCCAAC
TTCGATAGGTAACTTGAATGAATTAAGATACCTTAACCTTAGTGACAGTGGTAATATCAAGTTTCTTCCAAGGTCTATGA
GCAAATTAGTAAATTTGCACACCCTTAACCTCATTAACTGTGAACAGCTTAAGGAGTTGCCAAGAGACTTTAGAAAGTTA
ATCAGCCTGAAGACCTTGTATTTGACCACACATCAGATATTAGCAGGGATCAAGAATCAACATTCTTTCACTTCTCTTCA
ATTTTTGCTTCTTTTCGAATGTTGTTTCCCAAAATTGCAGCCAGAACTG
>contig:unspecified:2839467:1:8707:1_-_RDC0003NLR0013_-_RDC0003NLR0013 Ng
ATGGTGGATGGATGGTCTCCCGTAGAAGTGACGGCTATGTCTGATGCACAAAATTACTCAATTGAGTTGAGAGTGTATGT
GAAGGTGCAGGTAGAGCTACCTTTAGTTATGATCCACTAGGTACATTATATCTAGCGAGCTTAATCCATTGATCAAAATT
TCGTGCTTAGTCAAAGAAGAAGAATGCTAGAAATTTCAAAATGAGTGTGCATTTCTGGACAGCAGGTGGCAGAGGAGCAG
CAAATGAGTTTGATTGGACTGAAATATTCGATTATATGCTCAAGAATCCAATCTCTTTCCGCACATATGCTTAGCAGGAT
TGTTTCAGGAAAATTGTTCGACAAATTGGACAATATTGGTGTCTGTACCAACCATGAACCAATGCACTTGACATGGAAAC
TGTGGTTGCAATTTGTCCGTAACCTGCAGTTTTCTCATGTCTTAACTATACACTCCGCGGTATCTTCTCTTCTGTTTCTG
TCTCTCTTTTCAACCTTGTACAGGGGAAACAGGGGAGTTTCTTCAAGTCTTTATCAGGCATTTTTGTTCCTCCATTGCTG
CTACTTCAACAGTCAGGCCATTTTCAGAGATATGTCTGGAGCACAGAGATATGGGATGTGATTTCAAGAGTTCTTCCAGA
GGACAGAAATGGTAGTCGAATTATTTTGACTTCAAGGAATGGATGTGTAGCTATGCATGTTAACCCCGAAGTTCATGCTT
ACAAAATGATGCCATTGAGTTTATATGATAGTTGGAAGCTACTTCACAAGAAGTTATTTGGTGTAGAACAAAGTTGTCCT
GCAGAATTGGAGGAAATAGGGAGGGCAATAGTTGGAAAATGTGAAGGACTGCCGTTATCTATATTGGTGGTTGCATGGCA
TCTCGAAAGTTCCCATGACGAAAGAAACTTGGGAAAATAGTAGCTAAAAATGTTAGTAGAGTTGTTACAAGTGATCCGGA
AGGACGCATAGGATTACTTGCTATGGGTTACCACTACTTGCCTATTCACCTAAACCCTTGCTTCCTCCATATCGGAACAT
TTCCCGAGGGTAATGAGATTGATGCTTGGACATTGATCAGATGGGTTGCTGAGGGATTTCTAAAGAGTGACAGTTGAGAA
GTCCTGAAGAAGTGGCTGAGGAATGCTTGGAGGATCTTGTCAGTAGAAATTTGATAATGGTTACGAGGAAGAAGGTAGAT
GGTCGGATCAAAAGTTGCAGTATGCATGAACTGTTACGGGATTTGAGTGTGAGAGATGCTGAAAAGGAAGAGCTTTTGAA
TATGATTACAAATAATGAAGTTCCTAATTTTTCAGCAGCAAATGAACAGAGTGCGCCGAACTTTAGTGTTCATACCTCCA
TTTCCTTGGAAAAGTTTATGAAGTCCTCACAAGTTGTACTTTCCTTGTACCTCTTCAAGGAACCAACAGGAAAAACTTCG
GAATTCAAAGCTTTGAGAGTATTGGTCATTCCTAAGTCTTCCTTTATCTTTCGCCATCACATGACATTAGATTCAGCTAT
CCTGAGATACCTTGAAGTTACTAGTGACAGTGATTTCACGGAATTCCTTGGATATATGCACAACCTTCAAACCTTTATAT
TTTATACCCGTAAAATATTAAAGGTTCTAACTTTGCCCAGAGAATTCTGGAATCTTAAGCAGTTGAGGCATCTCCGTGTT
ATGCATAACATTCATTTACCCAATCCTCAAGGCAATAACTCATCTGATGTTGATCTGCATCATCTACAGGAGGTTTCGAA
TCTCTGTATTGCTAGTTGTACAAAGGTGGTACTATCTTGCCTTGCGAATCTAAAGAAATTGAGGATCGATGATTTCAGAA
GAGATATCGAATACAATGAGATAAAAACATCCTGGAGCTTACTCAGTCTTGTCTGCTTAAATAAACTTGAATCCCTTTAC
TTATGTTTTAGGATGTGTTCACTGTCGTCACGCCTGGCGAATTGTTGTTGTTTCCCAACATCTCTTAAGAGGTTGACCAT
GTTTGATCGTCACCTTCCGTGGGAAGATTTAGCAACTATTGCGAAGGTGCGCAATCTCGAAGTGCTCAAACTCAGGAACA
ATTCATTCTATGGTGACGTGTGGAAACTAAATGATGATGTTCAGTTCAAGCAGCTAAAGTTCCTGCTACTTGATAACGTA
TGCATGAAAAGGTGGGAGGCTAACAGTGATAACTTCCCAAATCTTCATTGCGTAGTGTTACAACTGATGTGTCACCTGGA
TAGAATCCCTCTGGAGTTTGCGGATATATGCACCTTGGAGTCAATTGAGTTATATTTCTCCTTGAATCTCTTGAAATCAG
CAAGAGAAATTGAAAGAGGAAATTAATTCAATGGTGGTAAGTTTCACCGTTTGTGTAAAAATTACTCAAATTTTTGAAGT
GCTATTTTTATAGTTATTTGTGGCTTCTCAAATGTATAGCCATGTTTCTCATGATTAATTACTCAGATTACATTAGGCTC
CCCCCTTCTTACACTATCATATATTCTGCTGCCTTGA
>contig:unspecified:2920486:1:7416:1_-_RDC0003NLR0014_-_RDC0003NLR0014 Ng
ATGGGAGGAGTGGGCAAGACCACTCTTGCCAAGGCTTTGTACAATCAGCTTGTTGTTGATTTCAAGAAACGTAGCTTTAT
TTCAGATGTTAAAGGAACTGCAAGGCAACAAAATGGTTTAGTCACTCTTCAAAGCAAACTCATTTGTGATCTTAACTCAG
GCGCTTCGCCTATCATAGACAGTACTGCTAAAGGTATCCGATTAATAAATGAATCTGCGAATAATGAGCGAGTTGCTATT
TTCCTAGATGATGTGGATGATGCAAACCAACTTCGTGAATTGATTGGTGGTAGAGACCAGTTTTGCCAAGGAAGCAGAAT
CATTGTCACCACTAGAGATCAAAACGTCTTAGATCCAAGTATTGTAAACGACACTTTTGAGGTAAAAGTGCTCTACTTGT
CTGATTCACTTAAGTTACTAAGTTATCATGCATTTGGAAAAGAGCAGCCTCCGAAGAAGTTTTTGGATCTTGCTAATGAA
TTTGTAACACTTAGTGGGGGATTACCTCTGGCTTTGGAAATTTTTGGATCTTCATTGTTCTATAAGAAAGGATTGAAGGA
GTGGGAAGATGTAGTGCAAAAGTTTAGACAGATCCGTCCAGGTGAACTTCAAGATATCTTAGAAATAAGTTTTGGTGCTC
TAGATGAACAAGAAAGGTGCATCTTTCTTGACTTAGCATGTCTTCTTCTTAATACAAGGCTTGAAAGGGAAGATGCAATT
GCAATATTTAAGGGTTGTGGTTTTGCCGCTGAAACTGCAATAACAGCACTCACAGCAAAATCGCTTCTTAAAATAGTTGA
TGGAAATGTTTTATGGATGCATGATCAGCTCAAAGACATGGGAAGACAAATCGTACAACGTGAGAATTCTGGAGATGTTG
ATAAGCGTAGTAGATTGTGGAATCACGATGATATTATGACTGTCCTAAATAACTACAAGGTATGGTTTTAAGATCTAGTT
GACACCTTTTGCATTTGCAGTATTGTTTAACTTGAAGTTAGCACCTACTTGTTCATTGAGATGAAATTTGGAGAGATTCC
TGTTTACTACATGATGGTTAAACGGCTAAACAAGTATTCTACTGGCTCGTGTTGCTTGCCCGGTCAGAAGTTTCAACATA
TTTTTTTTTGTAAAAAATTCTATTATCAGTGTGATTTAGTTGATTGTAGCAGGTAATTCACTATCTTTTTCTAGGTTCTT
AATCTACACACAGTTCAAATACTTGAACATCTATTTGTATAAAATCTGTTTACTGCATAATTTCCTCTTTTATCTAGTGA
GCTAGTTGTGGTATGCTTTTGAAAAAGTATTACCAACTGTATATCTTTTAGTAATAGGAGTTAAAAAATTTTCTTTCACA
AAATACTACGTGTATTACTATTTGTTAATTTAGTATAATGTAACAAATTGCAGCCAAAGATACCTTCAAATAGAAACCAA
GAAGCATTTTGCAGTTCACCTGGCTTATTCACTCATTATTTAATTAAGCTTTTAACTTTTGTGAGTTGTTTCTAGCTTCC
CCTCTTGATTTTTTTATCTGTTTTGATAAATTCAAGGGCACAAGTAACATTGAGGGTATTGTGTTTCACTTTGAGAGGAA
TCAAGATCAGAATCCTAAGGAAGTATCCTGGATCTGTTTGATTTTGAAGAAAGTACTTGAAAAGTATATTGGCCTAGGTA
GGACGGCAAATGGTTCAACATTTCACACTAGAGCTTTTCAGTGCATGGTCAAACTGAGACTCCTCCAAATCAATCATGTT
AAATTGGTTGGAGATTTCAAGCTATTACCTGCTGACCTAAAGTGGCTGCAGTGGAAAGGTTGCCCTTTGGAAGTTATTCC
TCCAGAGTTGTTGTCCCGAAAGATTGCAGTTCTTGATATATCGGAGAGCATGATCACACAGGTCTGGATCAAGAAAAAGT
GGAATTTATACCAGAACAAGGTAAGTGAAATAGTTCAACCAATCTCCTTCTTTACAACTTTGTTTGATGGTAAGTAGGAA
GAACTACATGTCTCCTTTTAGACAACTTTGTTTGCTGGTAATTAATTAAAAATACTACATGTCCCTTTAATCATCCATAG
ATGATTTGTAGATTCACAAGCTTTGTCAGGTAAAGAAAGGTAGAGGTAGGAGGAAAAAGCTTTGTTAAATGCTCCCATAA
GAAGGTGTGAAAGATTGATAGAGGTGGGTTTAAAGAGGAGTAGAGGTAGGCCGATAAAACTTTGTCAGATGCCTCGGTGA
GGAAGTGTGAGAGGTTGATAGAGGTGAGTTTAAAGAAAAGTACATGTAGGCCGAAGAAGTACTGAAGAGTGGTGATTTAG
ACAGGACATGGTACGACTTCAGCTTATCGAGGACATGACCTTAGGAGAATATACAGGTCGCAATTAGGGTTGAAGGTAGT
TGAGGGCTGTCTCACTTCCCTAGGGGGTAGATTTGGTGGGTAGATAGTATTAGCATTATTCTTATAGTTTCTTGTTCTAC
GATTACTGCTACCACCGGTTGTTTCTTGTGCTTTGTTTACCAAATTATTCTGCTCTCTATGCCTTGTTCTTTCTCTGTGT
TGTCTTTTTCAAAATTGTCTTGTTATGTATTACTTGAGCTGAGGGTCTTTCGGGAACAACCCCTCCTATTTTCCACGAGG
TAGGGGTAAGGTGTGCGTACACTCTACCCTTCCCATACCCTACTTGTGGTTATAAGTAAATGACTAGTTATTTTTCAGGC
TCTATGAAGCTGAAGCACACAAGGAAAAGGTACAATTTTTATTGTATTAATTTGAAAGCTAGGCGTTATCAGCTCCTTTC
CCTTAATGTTTAACTTCTTGGCTTTACTGTCTACTGATCTCAAAGGGATATTCTGCAAGCTTTTATGCAATGACTGAGAA
AATCTTCATTTGATAGATGGCAGAGCAGCTGAAGGTTATGAATCTACGTAGGTGTCGCCAACTTAAGGACATCCCTGATT
TATCTGGACTTCAATTGGAGAAGCTGATTCTTGAGGAATGCAATGAACTGGTTAAGATCCATCCATCAATTGGAGACTTG
ACTATGTTGACCCTTCTAAACATGAAGGGTTGTAAGAATCTTTTGGCATTTCCAGATGATGTGTCTGGATTGAAACGTCT
TGAAGTACTTATCCTATCTGATTGCTCAAGTCTAACAAAATTACCAGAGGACTTAGGTGGCTGGAAATCCTTGAGAGAGC
TTCTTCTTGATGGTACCGCAATAACAGAGCTACCTAACTCTATCTTCCGCCTGAAGAATCTTCAGATGTTGAATTTAAAT
GATTGCTGGTCTTTGAAGTTGTTGCCTACAGCTATCGGGAATCTAAGTTCGCTGAGCTCTCTATCTCTTAGTGGATCAGC
TTTAAAGGAATTGCCTGATTCAATTGGAAATTTGAAAGATCTTGAGGAATTAAGTTTGAGAATGTGCAAGGGACTCATCT
CACTTCCTGATTCCCTCGGAAATCTTAGATCATTAATACGACTTTATCTTGACAACAGCTCCATAAAAGAATTGCCACCT
TCTGTTGGTTCATTATCTCAATTGAAGTTCCTTTCACTCAGCAATTGCAAGTCCTTTAGTGAGTTGCCCAATTTCAAGAA
TAGCTTCTCGTCATTGATTAGGCTTTGTCTACAAGGGACCTCAGTTAGTGAACAAAGTTTCCAGTTAGGAAGCTTCGAGT
CCCTTGAGATTCTTGAGCTGGGGTACTGCACTTCAATCAGATCTTTATCTAGCTCAATTGGAAAGATGTCATGTTTAACT
ACTTTGGACCTACATAATACATCAATTTCTGAGTTGCCAGACGAGATATGTTTATTGGAAAAACTTTGGGAGCTGAACCT
GAACAACTGTTTGAATCTTCAACATCTTCCGGCTTCAATTGGAAGCCTTAAGAGGTTGTGTTACCTCTATATGACGGAAA
CTGCTGTCTCAGAATTACCTGATCAAATTGGAATGCTTTCAAGCTTAAAGCTACTGAAGATGAGAAAGACACCACAGCTT
AGAGATGATAAACTGCTGCTGGATATGGAAAATGGAGAAAGTTCTAAACGCGTTACTCTTCCAGAATCATTTTCGAATCT
CTCATCCTTGGAATTCCTAGATGCTCATGCTTGGAAAATATCTGGGAATATTTCTGATGATTTTGAGAAGTTGGCTGCTT
TGGAAGAACTTGACCTCGGGTACAATGATTTTTGCAGCCTCCCTTCTAGCATGAAAAAACTGCGTGTTCTCAAGCGTTTG
ATTCTCTCAAACTGCAGAAAGCTCAAATTTCTCCCTGACCTTCCCTCAAGTTTGGTATGTTTACATGCTGCAAACTGCTC
CGCGTTGGAACAGATAGCTAGCGTAGCAAATTTGAAGTACTTGGAAGATCTCCAAATCAGTAATTGCAAGAAGATAACAG
ATATTCCTGGCCTTGAAAGCTTGAAATCTTTGAAAAGGTTGTATACAGTTGGTTGCAATGCGTGCTTGCCTTCTATAAAA
AGGACTATTTCTAAGGTTCTTTCTTCTTCGCTCCTCCCTCACCCTCTAAGACGTCAAGATTATATTTACATTTCTACATC
TAGTTAA
>contig:unspecified:3130081:1:9244:1_-_RDC0003NLR0016_-_RDC0003NLR0016
ATGCAACTTTTGAATGAAGACGCGGACAACAAATCTAGTAGTCATGGCCTGTTTGAATTATCAGTGAAGGTCAAGCTCAT
CAAGGCCGAGATCAATTTGAGGAAGCTGATGAAGAATCAGCTCATTCAAGTAGATCTTGTGAAGGATAAAATTGAAAACC
TTGTAGGTGATCTTGAATTTTTGGGGAATCTTCTGTTGGATTTTCCCGAGCAGTATGATGAGCATGAAAGAAGGAATGAT
CTCATAAGTAGGGTCAATGCGGTGGCTGGAGAAACAGATTCCATTGTTGAGTCTCTTTGCGGGAAGAGAAGTGATGAAGA
GGTGACAGCAAAAATAAACATTCAACTCTCTGATGTGCTACAAAAGATAAAGTTAATCAAGATATTGGATAAGGAAATAT
GTCCTAAGTTTCCAAAATTGTCTAAGACTAATGTCCCCAAAACTGACGGTCTAGGCTTTCTCGACATCCTCAATGGATAT
TTTGTGGAGACCTTAGAATCTAACAGTGATGAGACTTTTCTCTTAAAGCATGACATTGAGATTGTTCAAAGGGAAGTAGC
ATTTCTGAGAGAATTTCATGAAAAGTTCAAAGAACAACAAAATGAGTACGAGGAGCTGAGAAGTCTATGGGTACAAATAG
TAGGTGTGGCATATGAAGTGGAATATGTTGTCGACTCATATGTTTCTGATGGTGGTGGCACGATTTGTTACCGTATGCTG
TCGGATGTCTTAGAAGAGATATGTTGTATCAAAGAAAATGTGACAAAGTTCTCTGAATATGGATATGAATGTACAACACA
TTTTGTTGGTGATATTGTTTCCTATAATAGTATGTCACAGCAAACTGAAAAGCCAAAAGTGAATGAAGTGGTAGTTGGTT
TTGAGGATGTGTTAGGAAAACTAAAAGGTAGAGTCATTGGAGGAACATCTAACTTAGACGTTATCTCGATTGTTGGAATG
CCTGGACTTGGCAAAACTACTGTGGCCAAGAAACTATACTTAAGAGTGCAAAGCTACCAATCACTTTGATGTTTGTTCTT
GGTGATGTATTTCTCAACTCTATGATCGGAAACAAGTGTCGATAAGTGGTTACAAGTGGCGAAGAGTCTAAGCTCGTACA
GAATTGGTGATTCAAACAGTAGAGACATAATAGAGCTGAGTTACAAGCACTTACCTGAATATCTTAAACCTTGTTTTCTT
TACTTGGGTAGATTTATGGAAGATGAAGAAATCTTAGCCTCAAAGTTAATATGGTTATGGATTGACATATAA
>contig:unspecified:3529821:1:8877:1_-_RDC0003NLR0017_-_RDC0003NLR0017 Ng
ATGGCTACTGAATTCAAGTCTCAAGTGTTCTTGAGTTTCAAGGCCAAAGATACCGGCATTACTTTTGCAGATCATCTCTA
TGAAGCTCTGGCTGGAGCAGGTTTTGTAACATTAAGAGGTGGCGATGGAGACGAGGGAGGAGAAGAAACCAAATTGAAAT
TACAAAAGGGTGTTGAAGAAGAATCAGGGATTTCAATTATAATCCTTTCAAATGATTATGTGTCTTCAAGTTTGTGTCTT
GATGAGTTGGTAATGATCTTGAATTGTAGTAAAAGAAGATCAGTTCTGCCCATATTTTACCATGTGGATCCTTCTGATGT
TAGGAAACAGAAGGGGAGAATTGGAGAAGAATTTGATAGGCATGAAGAAGCTAAGGTTAAAAAATGGAAGGAAGCACTCA
AACAAGTTGCAGACTTGGGAGGAATGGTCTTACAAAACCAAGCTGATGGGTGAGTTCATTAACTTTAAATGCACTTTGAG
AAATGTTTCATATGAGTTTATTTTAAGCAAAAGTATCTACTTTATTAGAGTTGGAGCAAATTGTATTTGATTGGTAGCAA
TCCTTATTAGAAAGAGAGAGAGGGACTTAACATTGCTAAATATAATTTGCCTTCATTTGTCCTGCATTTATGAACTTAAC
ATGTCTTTATCTCAAGTCTTTCTAATGACAATTTCTGTACACTCTATTAGGAGACTGTGTTCCCATGTTGCATGATTAAG
TTCTCGATTCCACGAACTCACAGAATAACTTTGTGTTGGTTACTTTTCCATTTCGTTAAAACATTTCAGACATGAGTCCA
AATTCATACAGAAGATCCTTAAAGTGGTTGAGAATAGACTGAGCAGGCCAGTTCTGTATATTTGCCCTCATCTGATTGGA
ATAGAAAGGCGTGTTGAAAACATCAACTCATGGCTAGAGGATGGATCTACTGATGTTGACACTCTTGTTATTTGTGGCAT
TGGTGGAATAGGCAAGACAACAATGGCAAAGTATGTGTATAATTTGAACTATAGTAAGTTTGATGGTAGCAGTTTTTTGT
CCAACATTAGAGAAAATTCAACACACCATAAAGGTTTAGTTACTCTTCAAAGACAATTTCTTTCTGATATTTGCAAGAGA
AAGAAGAAACCTATGTTTTCAGTGGACGAGGGAATGACTGAGATGAGAGATGCTGTAAGTTGTAAAAGAATCCTTCTTGT
TCTTGATGATGTTGATAGCCGCGATCAATTGGATGCTCTACTGGCAATGAAGGACTTGTTATACCCTGGAAGTAAAGTCA
TAGTGACAACTAGGAACAAGAGATTGCTTAGGCCTTTTGATGTGCATAAGCTTTACGAGTTTGAAACTTTGAATAGAGAT
GAATCAGTTGAGCTCTTAAGTTGGCATGCATTTGGTCAAGATTGTCCTATTAAAGGTTTTGAGGTATGTTCAGAACAAGT
AGCAATCGATTGTGGAGGACTTCCATTAGCACTTGAAGTTCTTGGTGCTACTTTGGCAGGAAGAAACATAGATATTTGGA
GAAGCACAATACAGAAATTAGAAGCAATTCCGAATCATCAAATTCTCAAAAAATTAGCAGTAAGTTATGAATCTCTGGAG
GATGATCATGATAAAAATTTGTTTCTCCACCTAGCTTGCTTTTTCATTGGGAAGGACAGAGATCTAGTAATAGCTATTCT
CAATAGGTGCAACTTTTACACTGTAATTGGAATAGAAAATCTAATTGACAGAAGTTTTGTAAAAATTAGTGAGTCTAACA
GGTTGATTATGCATCAAATGATTCGAGATATGGGAAGAGACATTGTTCGCCAAGAATCACCAATGGAGCCTGGGAAACGC
TCTAGACTATGGCGCTCCAAGGATTCCTATAATGTCTTAATCCAGAACCTTGTAAGGAATTCCGTCTCATATGGCTGATA
CCTTATCCTTTGTTGAGATTAGCGTTATTCATCTTGTTTCAGTAATTAACATAGTTCTCGTTAAGTTAAAATGAAATGGG
TTGAAGATGAGTACCTTTGCCTTTACTCATCGTTTTCTGTCTTCTATCTGAACAGGCCACTCAAACAATTCAGGGCATTA
TCCTTAACATGGATATGCTCAAAGACAATGACATTGTTAGCTCAAGTTTTTCTGCCATTGATTTCAAGAAACACAAAACA
AAGAACTTTCTCAACTATCATAATCCTCAGAGAGGTCAATTCAAACAGAAAACGTCTGGTTTTTCCCCATGGCATTTATC
AGATGTCAAAGAAGTTACAAATCAACTGGTTCTGGAAACTGTTGTGTTTGAAAAAATGCAAAAGTTAAGACTACTCCAGT
TTGATCACGTTGAGCTTCAAGGATCTTTTGATGTTTTTCCTAAGAGATTAAGATGGTTACGCTGGTCAGAGCTGCAACTA
GAATGCATGCCAATTGATTTTCCTCTGGAGAGCCTTGTAGTGATTGAATTACAGCATAGCAGATTGAGGAAAATCTGGCA
TGAAGTCAAGGTACGCTAATAATGTGATTCATTCTTTAAGGTGTAGCAGAAACATAGTTTTGTCTGATTCTGTGTTCATT
TCTATCTTTTGTCATTCAGTTCCTTAAATATCTGAAGATTTTCGATCTCAGTCATTCCTACGAGCTTCTAAGAACACCTG
ATTTCTCTGGACTGCCCAACCTTGAGAAATTGATCCTTCGATATTGTACAAGCTTGATTGAGCTTCATGAGACCATCGGA
TGTCTCGAATCACTTCTTCTGTTGAACCTCAACAATTGCAAAAATCTGCAGAGACTTCCAGATAGCATTTGCATGCTAAA
ATGTCTGGTCACACTAAATATCTCTGGTTGCTCAAGTCTTGAATATGTACCGATGGATCTAGATAAAGTAGATTCACTGA
GAGAGCTCTATGCTGATGAAATTGCAGTTCATCAAATGGTTTCTACTGCAGAAGAGGTTCAACCGTGGTACGGATTCCTG
CGGTCCTGGATGTGCAAGGGGACAATATGTCCTAAAGTTTCACACATTAGTTTACCCAATTCTTTGGTTACTTTGAGTCT
TGCTGGATGTAATCTATCCGACAATACTTTTCCAGTTGCTTTCAATAGCCTCTCCTTATTGCGAAACTTAGATTTGAGCC
ATAATAATATTTGCAGTCTGCCAAAGGGCATAAGTTATCTTACTAGACTTCAAAAGCTACAAGTGGAAGGCTGTGAAAAG
CTCAAATCTCTCATAGGGCTTCCCAATATAGAACATCTCAATGTTACTAACTGCAGCTTGTTAGAGAAAATATCATATCA
ATCTAAATCATCTAGTCTGAAGAATTTGCTGGTCTCAAATTGTGTTGAATTGGTGGAAATAGATGGAAATTTCAAGTTAG
AGCCCTTGAGAAATACTGAGGCAGGGATGCTTTGCAAGCTAGGCTTGTTGAACTTGGCTCCTATGGACAATGTCATGATC
AATCTTACATCTAACATACTGAGCTACTACCGAATACACGGTAAAGGGTGGACTCCAAGAAGGAAGACAAAGAAAGTTGT
TCTTCAGGTATGTCCTGCTAATTATACCTGCAAATATCTACTTGCAATAGAATTGAAGACAGGAGCATATAAAAGTTCTA
TGAGTTACTTTTTTTGCAGGGACTGTACCAACCAGGCATCTTTAGCACTTTTCTTACTGGTGAAAGAGTTCCTCCTTGGT
TTAGCTCAAAGTTCTCAAAAGAATCAAGTGCATCCTTCAAAGTACCTACTTGCAATTCCAGAATAGAGGGATTGAGTTTT
TGCATTGTGTACAAGCGTTCCACGATTGGGCTTTCACCGAGCATTCTCGGTCCTTCACGGCTAACACCACCTCCAAGAAT
TTCTCATCTTGCCATGCGCAAAGCTCAAGGAAGACCACTTCGTTATAGGCCGGTGGAAAATAAACCATATGAATCAACTT
TCGATTGCCCATGCATTACAGTTAATAACTTAACTCGAAGTTTGAAATGGTCTTACCAGCCCTTGTTCTATGGAGTTCCA
GAAGGGAGAGAAGGAATGATGTGGTTAAGCCATTGGAAACTAGAGAATCAGTTGAGCAGTGAAGATGTTATAGAGGTCAC
AGTTACCGCAGGAGATGGTATCACAGTTATGGAATTTGGGATCAAAATTGTGCATGTTGAAGAGACAAAAGTGCTAGGGA
AACCAGGCTGTGAAGAGACAGATATTGTCAATCCATTTTGGGATGTTAATTTGGTACATGCCACCACTTCAAAGGATACT
TTTTCTGTCCGTCTTCCTCCTACTTATCGTTCCTTACGTGCTGCTCATGAGCTATTTATGGAGAAGGCACTCAAAAGAAA
TATGTCAGACTATAACTAA
>contig:unspecified:3632122:1:11323:1_-_RDC0003NLR0018_-_RDC0003NLR0018 3Ng
ATGGCAACCCCACAAACCCGTTATTCTTTCCATGTTTTCTTGAGTTTTAGAGGCGAAGACACCCGGAAAAACTTTACTGA
TCATCTCTACACAGCTCTCATCAACGCTGGAATTCGAACTTTTCGAGATGATGACGAAATCCGCAGGGGAGAAAACATAG
AATCTGAACTGCAAAAGGGTATTCGAGAATCCAAGATTTCACTAATTGTCTTCTCTAAAGACTACGCTTCTTCAAGATGG
TGTCTTGATGAGCTTGTCAACATTCTTGATCGAAGAAAGAAAGAGGGTCATACTGTTTTGCCAGTTTTTTACACTGTCAG
CCCTGAGGATGTTCAGAACCAAACTGGAAGTTTTGCTGAAGCTTTTGTGAATCATGAAAAGAGAGGAAATGCAGAGAGTG
GAGAGAAAAGAAAGGAATGGATGGAGAAGATGGAGAAATGGAGATTAGCTCTGAAGGAAGTTGCTGAATTGGAAGGAATG
TGCTTAGCCAAAGAAGTAGACGGGTCAGTTTCCTAA
>contig:unspecified:3632122:1:11323:1_-_RDC0003NLR0019_-_RDC0003NLR0019 3Ng
ATGATCTGTGGACTTGGTGGCGTTGGAAAGACTACTGTTGCTAAAGTAGCTTACAACTCTAATTATGATAGATTTGATGG
GAGTTGCTTTCTTGCAAATGTCAGAGAAATCTCTGAGAAACATCCAAATGGTCAGGTTTATTTGCAAAAACAAATTTTCG
AAAGTATTTTGAAAGGCAGAAAGGAAAAAATATACAATGCTGATGAAGGAATTGTCAAAATGAAAGATGCTATTGGCAAC
AAAAAGGTTTTTATTGTATTTGATGATGTGGATCAGCTGGATGTCTTAGATTCACTTATTGGAACAAGGGATTGGTTTTA
TCCGGGGAGTAAAATTCTCATTACGACAAGGTGTGAGAAACTGTTGAAGTCCTATGAGAGGCACATGCTATTCAAGATAA
AGGAACTTGGAGATGACGAGTCTCTAAAGCTCTTCAGTTGGTATGCTTTTGCACAAGACCACCCATTAGAAGAGTTCAAG
ATGCTTTCAACAGAAGCAATACAGCATTGTTGTGGGCTTCCGTTAGCTCTTTATGATTTGGGTTCGTTTCTTTCAGGGAG
AGGTACGGATATATGGAGGAGTAAATTGCAGAAATTGGAAGCAATCCCTCATAGCAGAGTTCAAAAGAATCTTGAGATAA
GCTATAAGTCTCTAGATGATCATGACCGGAGGTTGTTCCTCCTTATTTCTTCATTATTTGTTGGGAAGGACAAAGATTAT
GTTATCAAATTTTTAGAGAATGGTGATTTGCACCCAACAGTTGGAATTCAGAACCTCATTGACAGATCCCTCATCAGCAT
TGATGACGAAAATAAGGTGATGATGCCTCCACTTATTCAGGACATGGGGAAAGAAATTATTCGTCGAGAATCACAAGATG
ATCCCGAGAGATTGTTGTGCAAATGGTTGAACCAATGCGGTCTGTCACATGACTTGACAGAAAACAGTGTAAGAATTTTG
ACTTTTGCATTCATTTTAAGCTTGTCTTGGTAGATTCTCAAAGTGTTCTTGTTTCTCACAAAATCTTTCTGCAACAGGAA
ACTGATGCAGATGGAGTAGACCTCCCAGGTACGCATCTGCCAGAAGATGGTCTTGTCCCAGCACTTGGTCCTAATGCTGC
AAAAAGACCATATTATCAAGATTTTCCAGAAATAG
>contig:unspecified:3632122:1:11323:1_-_RDC0003NLR0020_-_RDC0003NLR0020 3Ng
ATGTCTCAGTTTACTTATCATGCATTTCTGAGTTTGGCAACAAAAATAGGCAAGTCTTTTGGAAATCATCTTCATTCAGC
TTTATCAAATGCTGGTATTCGCGCATTCAGTGTTGATGAACTTGATATAGATGAAAAAGGGTGCAAAGAATTGCAGAAAA
CAATTCAAGAATCAAGAATTCTCATTGTTGTCTTGTCAAAAGACTACACCTCTTCAGAGAGGTGCCTTGATGAACTTGTG
TTTATACTTGAGAGCAAGAAACTTTTTGGACGTTTCGTTTTACCTGTGTTTTATGATGTGGATCCATCTGAAGTCAGGAA
GCAAAAAGGGTGTTTTGAACAAGATTTTTTAATGTATGAAGAGAGATTTAAATCCGGGACCGAGGAAAGGAGACTGGAAT
GGTTGCAGAAGGTGAAGAAATGGAAGACTTCTCTAACAGAAGTTGCTGATTTGGGAGGAATGGTCTTACAGAATCAATCT
GATGGGTAAGCTCTTACTAGAATTACAAATTGTTTTATTCCATTTTCTAAGATGATCTTTCGTGTGACTGAAAATGGAAG
TCGTTGTAATTTTCAGGTGTGAGTCAAGGTTTATTCAAGAGATTGTGAAGGTGGTTGCAGGAAGACTAAATCGCGCAGTT
CTGAGTGTAGCTCTCCACCCCGTTGGAATAGATTCTCGAGTTAAAGACATAAATCTCTGGTTGCAGGATGGATCAACTAG
TATTGATATGATGGCTATATATGGTATGGGGGGTCTAGGTAAATCTACCCTTGCCAAGACTGCTTATAATCTTAACTTTG
ACAAATTTGATGGCTGCAGCTTTCTTGCTGATGTGAATAAAACTTCAGAAAGATATGATGGCCTGGTAAGTCTACAAAGA
CAACTTCTTTCAGATGTTCTAGGGAGGAAGGTTGAAAAGATATACAATGTCGATGAAGGAGTCATCAAGATTCAAGAGGC
CATCCATCGCAGAAGAATTCTTCTTGTTCTCGATGATGTGGATGATCGAGATCAGTTAAATGCGGTTCTTGGGATGCGAG
AATGGTTTTATCCAGGTAGTAAAATAATCATAACAACCAGAAATCAGCACCTGTTTGATGCTAGTGAGGCCTGCAGTTGT
AAGATGTATAAGGTCATGCCTTTGAATGCTCAAGAATCAATTCGACTCTTCAGCTGGCATGCTTTTGGAAAAGAAAAAAC
ACCAGAAGATCATGAGGACCTTACAGAAAAGGTGATACTTCATTGTAAAGGGACTCCTTTGGCTCTCAAAGTTTTAGGTT
CTTCTCTTTGTGACAGAAGTGTAGAGGTGTGGGAGAGTGCATTAAGGAAGTTAAAGGCAATCCCTGACAATAAGATCTTG
GAAAAACTTAGAATCAGCTACGATTTGCTGGATGATGATGATGTACAGAAAATATTCCTTGATATTGTCTGTTTCTTTGT
GGGGAAGGATAGAGACAATGCAGTTACTATACTCGATGGATGTGGTTTTTTCTCAGTAGTAGGAATTCAGATTCTTTCAG
ATAGATGCCTGATAGAAATGGACAAGGATAAGCTGAAAGTGCATTCATTGATTCAAGATATGGGAAGAGAAATTATCCGC
CTAGAATCCCCTTGGGAGCCTCGGAAAAGAAGTAGAGTTTGGCGATACAGAGATTCCTTCAATATATTGAGTACAAAAAC
TGTAAGAATCTTACTCTTTGGTATTTATATGCATTATGATCGGCTATAATGAATAAACAATTGTTGTTCTTCTATCAGGG
AACTGAAAACATTGAAGGCCTGGTTCTTGACAAGGGAATGTCCAATAAATTGTCCAAAGCAGTCAAATCTGTCCGATCGT
ATTTCTTCAGTGAAGATGCTGGTCCGATAGGTCATGGCTATCCAAGAAAACGCCGCAAGCATTTGGAGCATTTTGATGAT
GCCAGCACAGAAGGTTCAGACAGTATAGAATTTGAAGCTGATGCATTTTCCAGAATGCAGAGGCTGAGGATTCTCCAGCT
TAGTTATGTAAGGTTAACTGGATTCTTTAGTTTGTTTCCGAAAAGTCTAAGATTACTATGTTGGTCTGGATTTCGTATGA
AGATCATCCCTGAGGATCTCCCTCTAGAGAGCCTGGTTGCCCTTGAAATGAAAAAAAGTTATTTGGAAAAAGCCTGGGAG
GGAATTAAGGTATGTTATAAATGTGCTACCTTTCGATCAATTGCAGGAAAATGACTTTTGAATCAGACTTCAATTTTACT
TCTTACTTTATGTTGCAGATTCTTACATCATTAAAGATCCTCAACTTTAGTCATTCCCCCTTTCTAAAAAGAACTCCTGA
TTTTTCTGGACTTCCCCATTTGAAAACTTTGATCCTGAAAGACTGCATTAAGTTGGTCAATATTCATGAATCAATTGGAT
GCCTTGACGGACTTGTCTATCTGAACTTGAGAGACTGCAAGAATCTAAGGAGACTCCCTGGAAGCTTTTATAAGCTCAAA
TCCTTAGAAAAACTTGTAATCTCTGGCTGTTCTAGACTAGTTACATCAGCAATAGAGCTAGGCAAGTTAGAATCTTTGAC
AATCCTGCAGGCTGATGGAATGAATTTTGGTCATTTAGTCCCCGTGGGTGGTAACATGAATTCATGGAGTGCCCTCTGGA
GAACTTGGTCATCCAAGTTGAGAAGATCCCCAGGCTCTAACCAGTTTTCGTTCTCTTCTTTATCAAGTTCGCTCGTCAGC
TTAAGTCTTTCTACTTGCAACTTAACAGATGATGCTCTATCCTTTGGCCTCAGCAACCTTCCCTCATTATGCTTCTTGAA
TCTAAGTGAAAACTTGATTTATAACCTGCCTCAGAGTATCAAAAATCTTGGTAAGCTCCAAGACCTTTGGTTAGATGGAT
GTCAAAGCCTCCTATCTCTGCCAGAGCTTCCGTCAAGCCTTGTTAAGCTGAAAGCAGTTAGATGCTCATCACTGCAAACA
GTCACAAATCTACCAAACCTAATGACAACTCTCTTTTTAGATGTCATGGAAAGTGAGAGCTTAACTGAGATTTCAGGAAT
TTTCAAGCTAAAGCCCATTGATAATTTTGAAGCTGAAATATTGAATACTCTACGCCTTCTTGTCAACCTAGATAACACAT
TCGATACAGTGGTGGAAATATTTAATAGGTTCACCAAAACAAAAAGGATGTATTCAGTACAGCAGGTAAGTTTTGTTTCT
TACTGTTAA
>contig:unspecified:3738071:1:2782:1_-_RDC0003NLR0021_-_RDC0003NLR0021 Ng
TCAAAGATCGTATTGTAACGAAGGAACAATTTCAATTTGAAGCTCACAATTTCCCCAGCCTTGTTGCTCTTCTAAAATAT
TCCTTGCACTACTGTCCACTGCAGGATTGCAATTTTCCACTCGAACGAATTTTAGTGTCATTATTTCTCCAAAACTCTGC
GGAATCTCCTCTAGTTCATCGAGATCCAAAAGGACTAAATGTTCAAGCATTGGAAAATTATCAGTAGTTGCTTCCCATCT
TTCTAGATCATCTGCACTCCAAATTCGTAGATATTTTAGTTTTTGAAACACAATATCTTCATTCAGTGTCCAATTTGTTC
CGTTGAATGCACTATCTGCTTTAAGCACCTCAAGATTTGGTAAATTTGCAAGCACATCCATTTCTTCCCAAGGCAATGAA
GTATAACCTAATCTCAAATGCTTTAGATTACGCGCGTAAAAAGCACTAGACAGAAAGCATGGACTGTTGTCATCTGATGC
TGTTATACTTAGCTTTTCCAGCCTCTGTAGATCAACGAGACAATCAAGAAAATCAAACCACTCATTATATGTATTAGCAC
CTCTAATCTTTAACTTCTCTACATTTGGTGTTTTCTTTAGAATTTCTGCCAAAAAAGGCAAGGAATCGAGAGCAAGTGTT
TGCAAGTTATTCAGAAACAAAGGTTGAGTTTGTTGATCTCCAATACTAAAAGGATTAGGCATATCCATTTGTTCAATATC
AACATGTTTTATCTGTGACATTGTCCAAATCTCCGCGGGGAGCTGCACATTTCTCCTTGAATAGACAATCATTGTTTGTA
GATTGAACAATTTGGCTAGTGAAGAAGGATCCTCAATTCTTGCATCAACATACCTCAAATGTACGAGTTGACGTATTATA
GGAGAGAAATCGTAGCCAATTTCACGTGCATCCAACACCTTAAGTAACTTGAATTCTGAAATACTATCAGGCCAGTGGTT
CATTTCAGGTACTAGATAAGATCTACCACCTCCCATAAAGATCAAACTGCGAGTTCTAATCTTACCACTCCTTTGACTTG
GATGATCGATAAAATAGTCATCAATCAGAAAAGGAATCATCACACGTCTACGATCATTTATGTCTTGTGAGTAAGTAGAA
ACAAGATCACTATAAGGGAAATGCACTACATTTTCAATTTGTGCTTCTCTTATGCACAACTGCCTAAGAAGATCATGAAT
TTTGCAAGTTTTGAATCTTCCATTAGGCTTTCGAGTTTTACCCAAAATTAAACTCCTATCCATTAACTCTTGCACATACT
TCTCTGCCACAACTTCTAACCTTGTATCGCTTGTTGCCTTAATGAACTGCTCAGCTATCCATGAGCTCATCATCTTCGAT
ACACGAATCTCCATATCTTCAGGAAAACCTCCTATATAGAGAAAACACGCCTTCAAGTATGGGGGCAAGTAATTATAACT
CAAACACAGAATTGCTTGGCATTGTTCTAAAACAGAACCATGAAATGAGTTCAAATCTTGCTCAATTTTCTTCCAATTAT
CATACGTCACGTCTATCTTGCTAAGAAGTCCAGCAATGACAATAATCGAGAGAGGCAATCCTTGACATTGTTGTATGATG
TGCTTCCCTATCTTTCGTAATTGTGGAGGACAACGATCTTTTCTGAATAGCTTTTTGGTAAATAGTTTCCAACTATCTTT
AAAACTTAGAAAAGACACCTCGCGAGGAGGAAAATCAGGGGAGCTTGCATAATCAGCAACATGTTTGAGACGAGTGGTTA
GTATAATTCGGCTTTTATTGTTATCATTTTGAAATATTCTTCGCATTTGGTCCCAAGCCTCAGTACTCCAAAGATCATCT
ATGACGATTAGAAATCTCCTACCCTTGAGACTTCTATACACAATAACCATCAATTCATCATTGCTCATTTCTTGATTGTT
GACTCCACTAATTGAAGAAGCAACCTCAAGAAGCAT
>contig:unspecified:3982848:1:9141:1_-_RDC0003NLR0022_-_RDC0003NLR0022 Ng
ATGTTCTTGAGAACTTTTCTCTTGGATTCATTGGAGCAGTGCAAAGAGCAAACTCAAGCAAGTGATGTTTTGACCATGGT
TCAATCTGTGACCACTGGAGCAGGATCGCTCATTAGCTCTCGTTACTTCAGTTCAAATCAAGGAGACTTGGATGGAGAAA
TCAATCTCATGCATTTCGCATTGCTTCTTATGTTCAAGTTCATTAAGGCAGTGATTAGACAGATGTGTCCCGTTATCTCT
GCATCCACGACAGTGATTGATCATCCTTTGATAAATCTGCTGAACTTTGTACCTATCTACTTTGAGGTTATTTATCCTTA
CTTTAGCTTGCTCAAATCCACAAAGACAGTATACTTGAGTAGCCCGAAGATGGATGACATTCTGATGGTGTTTCTTGACT
ATATTGTCAACAACATCAGTGTACTACTGAAGGATGAAACCAATTTGTTTGTTACTGGTGCAAATGAGGTGAAAAAGTTT
TACCAAGGGTTGTTGCTTATAGTAACATTTATTGCTGATCCCCCGAGTCACTACATTGAATGCAAGAACAAAAATGAGCT
CTTGATGGAAATTGAAACTATCGCAATTGAGGCTGAATTTGCTGTCCGTTCATCTTATGAGGATCATTCAGTGCTTTTAC
CTTTGCAACTGAAGCTCAATTGTATTATGGCAGAGAGCAGTCTGACTAAGCTACTTAAACATACCGATATGAACCCTTTG
AAGAATCTGATTGTCAATGTCAAGGAAGAGTTGATATTCTTGCGGACATTTTTCGTGGATTCATTGAAGCAGTGCCAAGG
GGAAACCAAGATTACTCTGCCATTTCCTTTGCAGGTAAAGCTTAATCATGTCAAGGTAGAAAGCAGCTTGATCGAGCTAC
TAATACACGAAGCCACCTTGATGGCTCCTTTGAAGGATCTTCTTGACAATGTTAAGCTAGAGCTGATATTCTTGAGAGCT
TTTCTCATGGATTGGTTGGACAAGTGCAAAGATCAAACTAAGATAACTGATGTTCTGAACCTGGTACAATCCGTCACTAC
CGATACAGGATCACTCATTGATTTTATTTCTCATAATTCAAAGCAAGGAAACTTGTCGTGGGAAATTAGTCTCTTGCATT
TCGGATTGTTTCTTAAGTTTAAGTTCATCAAGAGAGCAATTGGACAGATGTGTCCCATCATTTCTGCATCATCAGCTCCA
GATAATGCTGCGATAAATCTGCTGGAGTTTATACCGATTAACTTTGAGGTCATTAGTTCGTATTTCAGCAAGCTGAAATT
CTCTAAGACATCATTCACAGGAATCCCAAGGATGGATGAGCTTTTGATGGATTTCCTTGAATATATTCTAGATAATCTCC
GCGAGTTACTGAAGGATGAAGCTGATTTGAGATTTCATGAGGTGACGAAGATTTACCAAGGGTTACTTCTCATAGAAACA
TTTCTTGCTGATATCCCTGTTGAATGCAAGAAACAACAGGAGCTCCTGACAGAAATTGAAAATATCGCAATTGAGGCCGA
AACTGCTGTCAATTCTTGTGGTGAGAAGACTAATGAAGCAGACCGTGTGCTATTTCTTTTGCAAGTGAAGCTTAATCATA
TCAAGATAGAGAGCAGTTTGATTGAGACAACAAAACATGAAGAATTGGTAGCTCCTTTGAACGATATGATCGAGAATGTT
AAGCAGGAGTTGATATTCTTGAGAAATTTTCTCATGGATTCATCAGATCAGTGCAACAAGCAAACAAAGACAGCTGATGT
TTTGTGTCTGATACAATCTGTTACCACCGAAGCAGGATCCGTCATCAATTCGGTCTCTCATAATTCAAAGCAAGGAGGCT
TAGCTAAGGAAATAAATCTCTCACATTTTCAGTTGCTTCTTAAGTTTAAGTTTATCAAGGCAGCAATTAGACAGATGTGT
CCCATCGCTTCTGCATCGTCATCATCGAACCATCTCATTATGATAAATCTGCTGAACTTTTTTCCTTTTGACTTTGAGGT
CATTGATTCATATTTCAGCATGCTTAAATCCTCAAAGACATCGTCCTTAGGTGGCTCGAAGATGGATGAGATTTTCATAG
GGCTTCATGCGTACATCCTTGACAGCCTCAAAATGTTACCAAATAATGAAGCCAATGTTGTATTTACTAATAAAAGGAAA
AGGTTTTACCAAGGGTTGTTGCTCCTGGTAACATTTCTTCTTGATCCGCCAATTCAGTACATTGAATGCATGAAGCAAAA
TGATCTCTTGACAGAAATCGAAACTATTGCACTCGAGGCTAAAGATGTTATCCGTTCATCTTATGAGGATGTTGTGAATG
GAAATGAAAGCAATAAAGTCAATCTAGAGATCAAGCTTTTGACAGTGGCTTTCAAGTTTATCAAGTCTGAGGGGAACTTG
ACACATCTGCTAAAGTGCAAAGCCACGTTGGAAGCTCAAATTATAGCTCTGATTGAAGATACTCATGAAGAGCTTGTTTT
CCTCAGAGCTTTTTTTGTAGATCTTCTCAGGCAACACAAAGAGCTATACAAATTGCATGATCTTCTAGTGCATGCTGAAG
TGACTGCCCACAACGCAGTACTAATCAGTGGTTCTTGTTGTGAGGAAATGAGTCTTTCATTAGTTGTGTTGCTACGTGAG
ATCAAGGCTGTCAAGGCAGAGGTAAGAAGCGTATGCTTTGAAGATTTGGATGCATCATCTTGCAACATGACTAAGACAAA
TATAGAAGGCCTTGTCAAGTTTTTACTAAACAATCTGGACAGGGTGTTCACCTGTGATGCTGGTTCGATCCTTTTTATGA
AGAATCAAATACCTGTCGTCCAAGAAAATCTGGTGCGTTTGGGATCTTTCCTTGAACATATTTTACAGCACCGCGACATG
CATAAGGAATTCAAGGACCTCATAGAACGTGTTCAAGAGGTCGTTAATAGTTCAAAGTATGTCATTTTCTTCTCTGTCAG
TTGTGATAATCCTGTTTGGTATCACTTGTTATATCTTTATGATGTCAAACAAGTGCATAAGTTTGTTGAAAAAGAGGTGA
AAATGATTTGTTATAAAGTCCCAGACTCTTCACTCTTTGGCTTCTCCAAGACCAGTGGATTAGGATTCCTCAATTATTTT
TTGGGCAAGTTGGAGGAGCTGTTACATTCTAAGCTTGACTTAATCACCGAACTGAAGCATCAGATCGGATCAGTCAAGGA
AGAGTTGATACATCTAAGATCTTTTCTGAGTCATTTTTCAGAGAACAACGGTGAGCATGATGATGTTTATGGTCTTGTAA
TTGAAATGGCATACAAAAGTGAGTATGTTATCGACTCTTGCTTGTCGATTTCCTACCCACTCTGGTACAAAGTTCATTGG
ATTTCTGAAGTTGTCGAGAATATTAAGCTTCTTAATAAAGATGTTACTGAGATATTTAGAAGAAAGCATATTGAAGTGAC
ACTGCATGAAGTTGCAAAGACTTCCACTTATCTAATTGAGCCATCTTTATTAGCTAATGCCCCGACAGGAAATGAAGAAA
TGGTGCTTTTCCAGGATGTGATGGAGAAAATAAAAAAGCAACTACTTGGTGGATCGTCTCAGCTGGACGTTATCTCAATA
GTAGGCATGCCTGGTTTAGGCAAGACTACTCTAGCCGAGCAGATTTACAATGATCAGATAGTTGCCGGTTACTTTGATGT
TCATGGTAAGTGTCATGTGACTCAAACATATTCATGGAGAGAATTGTTAGTTACTCTTTTGAATGATGTTATGCCTTCTG
ATCACACGAAGAAAGCAGATGATCAATTAGCTAAAGAGCTGCGTCAATTTCTGTTGACGAAGAGATTCTTAATCCTCATT
GATGATGTATGGGACACAAAAGCATGGGACTATTTACATATGTGCTTTCAAGGAATTAAAAATGGTAGTAGAATTATCCT
AACTACTCGGCTCTCTGAGGTGGCGCAATATGCTAAATGTGAAAGTAATCCTCATGATCTTCCTTTACTGAGAGATGATG
AGAGTTGGAAGTTATTACAGAAAAAGGTTTTCCGCCGAGGCAGCTGTCCACCTGAACTTGGAGATGTGGGATTTCGAATA
GCAAAAAGTTGTGGCGGGTTGCCTCTATTCATCGTGCTAGTAGCTGGTGTTCTGAAAGAGAAAAATGAAAAAGCAGATTT
GTGGAAAGAAGTAGAAGAAAGTCTAGATGCACTGAACATCGATAGCTTGGAAGAGAGCATGTCGATAATTGGATTCAGTT
ACATGAATTTACCACATCATCTGAAGCCTTGCTTTTTGTATTTTGGAGGATTTTTGAGGGGCAAGAGCATACACGTCTCG
AAATTGACAAGGCTATGGTTGGCAGAAGGTTTCGTACTTGAACATAACGAAAAAAGACTTGAAGATGTCGCAGAAGATTT
CTTGAAAAACCTTATTAGTAGAAATCTAGTCATGGACATGGAGAAAAGGTTCAATGGCAAGATGAAAACGTGTCGTGTTC
ATGATCTATTGCACAAATTCTGCTTGGAGAAGGCCAAACAGGAGAATTTTCTGCTCTGGATCTATAGGTATAAAAGAACT
ATACTACTCGCTCCGTTTCAATTTGTTTGTCTAGTTTTGAGATGA
>contig:unspecified:4003145:1:5595:1_-_RDC0003NLR0023_-_RDC0003NLR0023 Ng
ATGGCATCTTCTTCTTCTTCTTCTTCTTTTGTGAGTAATTCACAACACTCTCCTCGATGGAAGTACGATGTGTTTTTAAG
TTTTAGAGGTGAAGATACTCGTAAAACCTTTACAAGTCACTTGTACCAAGCTTTGAAAAACAAGGGAATATTGACCTTTC
AAGATGATAAAAGGCTAGAGGATGGCGATTCTATCTCAAAAGAACTCTCGAAAGCTATCAAAGAGTCTCAAGTTGCCCTC
GTAGTTTTCTCGAAGAATTATGCTACATCAAGATGGTGCTTGAATGAACTAGTGAAGATCATGGAATGCTACAAAGATGA
AGATGGAAAAACAGTCATACCGGTCTTCTATGATGTGGATCCATCACATGTTAGATACCAAAGTGAGAGTTTTGCAGAAG
CTTTTGCCAAACATGAATTGCAGTTTAAGGATGATGATGAAGGAATGCAGAAGGTGAAAAGATGGAGAACTGCTCTATGT
GAGGCAGCAGATCTGAAAGGACATGACATCCGCCAACGGTGAGTATAATTACATAAACGTGCTCTTTAACTTGACCTCAA
CTGACTTTAGGTGTGTATAAGTAGGTAGACACACAGATCCTACGAGTCATACACAAATTAGTTCGAGTGTATCATCTTTA
TGCTCGCTTATATATAGTACTTGAATTTCTTAGTCTTATCTACAATTAATCTTCTTGTTTATGTAGGGTTGAATCAGAGA
ATATTCAACGAATAATTAACCAAGTTTTGTCCAAATTATGCAAGACTTCAGTATCATATTTGCAAGATGTTGTGGGAATA
AACATTCATTTAGAGGAAGTGAAATCCCTACTAAAGCTTGAAGTCAATGATGTTCGTATAGTGGGGATCTGGGGCATGGG
GGGAATTGGTAAGACGACAATAGCAAGGGCAATTTTTGACACACTCTCGTATCAGTTTGAAGCTGCTTGTTTCATTGAGG
ATGTTAAAGAAAACAGATTTGGAATGCATTCTTTGCAAAATATCCTTCTCTCGGAGTTGTTAAGGGAAAAAGATAGTTAC
GTGAATAATAAGGAGGACGGAAAGCACATGATAGCTCGTAGACTTCCTTTTAAGAAGGTTTTAGTTGTGCTTGATGACAT
AGATCATAGAGACCATTTGGATTACCTAGCAGGGAATCCTAGTTGGTTTGGTGATGGAAGTCGAATTATTACAACAACTA
GAGATAAGCATTTGATTGGGAAGAATGATGTAGTATATGAAGTGTCTACACTTGTTGATCGTCATGCTATTAAATTGTTC
AACCAATATGCTTTCAAAGAAGAAGTTCCCGATGAATGTTTTGAGAAGCTCTCATTGGAGGTTATACGTCATGCTAAAGG
CCTTCCGCTAGCCCTGAAAGTGTGGGGCTCTTTCTTACATAAGAGGGACATAACTGAATGGAGAAGTGCTATAGAGGAAA
TGAAAAATGAGTCCAATTCGGAAATTGTTGAGAAGCTCAGAATTAGCTATGATAGATTGGAGAACATACAACAAGAGATA
TTTCTGGATATAGCATGTTTCTTTCGAGGGAAAGTAAAAGATCACATCATGCAAATTCTCGAGAGCTGTTATTCTGGAGC
AAATATTGGATTGCGTGTCCTAATTGACAAATCTCTCGTGTTCATCTCTGATAATAATACGATTCAAATGCATGACTTGA
TACAAGAGATGGGTAAATATGTGGTGAAAATGCAAAAACATTCAGGAGAAACTAGCAGACTATGGGACGTTGAAGATTTT
GAAGAAGTGATGGTCAACGATACAGTAAGTAAACTAAACAATGCAATATTACTATATCCGTTTATCTTATGTTATTAA
>contig:unspecified:4062062:1:1791:1_-_RDC0003NLR0024_-_RDC0003NLR0024 Ng?
ATGGAAGCAAGAGAGTCATTTTTTCCAACAAAGTTATTTGGTGAAGAAACAAAAAGAACATGTGAAAGAATTTGGAGATG
TTTAAAGAAAGACAAAGTTATTACAAGTATTGGTATATATGGAGTTAAAGGTGTTGGAAAAACAACCTTAGCTAAACTCA
TCAATCACCTTGTTGAACAAAAGACTAAATCCCAAGTTATTTGGATTAATGTTTCTCAACAATGTAACATCAAAGTGTTA
CAAAATGATATAGCTAAATCACTTGGATTTGATCTTATAGAGGAACATGATGATGAAAAGAGGGCAATCGCGTTACACGA
ATCGTTCAAAGTGAAAAAGGATTTTGTTTTAGTACTAGATGATGTGTTAGAGAATGTACCTTTGAAAATGTTGGGTAATC
CTCTAAAAATTGAAGGTGGAAGGTTGATAGTAACAAGTTGTTTACTCGAAACATGTCGAAAAATGGGATGTCAAAGGGAG
TTCAGAGTGAAAACACTTGAAGCGGAGGAGTGTTGGAGTTTGTTTGTAGAAAAACTCGGGAATGAGATGATTGTTCCGCG
TGAAGTTGAAGGGATCGCTAAGGTTATGGTGAATGAATGTACTAAAGGACTTCCATTTGGGATTGTTGCATTAGCTGCAA
AGGTTAGAGAGTTGGAATTGAGTAACGTTGATGAATGGAGAAAGGCGTTCGATGAATCATGTAAAGAGGAGAACAATGAT
GATGTTATGAAGATGTTGTTGTATAGTTTTGATTCATTGAAGGATGAAAAGTTACAGCAATGTTTCTTGTACTGTTGTTT
GTATCCAGAAAATGAGAATATCTCGAAAGATCATTTGATAAGTCGATTTGTTCTAGAGGGACTTATCGATGAACAAGAGA
GTCGTGAGGCAGAATTTGAAGAGGGATATGAAATACTGAACAGATTGGAAGGCGTTTGTTTGTTGGAAAGTGGCGTAAAT
CATACTGTGAAAATGCATAGCTTGATTCGAGATATGGCATTGAAAATCACTAATGAGAATCCTATGTTTATGGTTAGAGC
TGGAGTTCAGCTTCATGATGCACCAGAACAGAATGAATGGATCGAAAATTTGGACAAGGTATTGTTACGTAGATATACTA
TGTTGCTCGAACTCTTCAAACATGTTGTTGCACACGTATCAGGATCAGACACGTGCTAATTGACATGTTTGAAGAGTCTG
AGCAACGTAACTTGTTAGAACTTGATGAGATAGATAGATCTCGGTTTTTTATGATTTTGTTTCGAATTGCAGGTATCTCT
AATGAGGAACAAGATAGCTGAAATACCAGAAGGCACATCAGCTAAGTGTCCAAGGCTAACAACATTGATGTTGCAGCAGA
ATTATCACTTATGGAAGATTCCAGATTCTTTCTTCGAGCACATGAAGGCGTTACGTGTGCTTGATTTAAGCCACACTTGC
ATTGAGAAGTTGCCTGATTCAGTATCCGAGTTGGAGAATCTCACCGCGCTCTTACTTGCATTTTGTTGGAATCTAAGGTC
AATTCCAACTCTGGCAAAGCTC
>contig:unspecified:4106266:1:4001:1_-_RDC0003NLR0025_-_RDC0003NLR0025 Ng
ATGTTACCTATCACAATTGAGTTGTTATCAAAATCAATGGTGATCTTCGACGAAGATGAACAATTGCTGATGGAGAATAT
TCTTGGTGGAACAGATCAACTAGGCGTTATCGCGATTGTTGGCATGCCAGGGCATGGTAAGACAACTCTTGCCAAAAAGT
TATATCGCCACGAAAACATAGTCAATCGATTTGATGTTCGTTCATGGTGTACTTGTGTCTCTAAAGTATATGACAAGAGA
AAAATATTGCTTGAACTATTAGGCTATGAGTATGAACACCGCGTTCAAGTTGAGAAGAGTGTGGATGAATTAATCCAACA
AGTACGAATGTGTTACGAGAAAAGGAGATATTTCATAGTTATAGATGATGTATGGAGCACTGTTGTGTATGATGAGTTAG
TTAGTTTGTTCCCAAATAACAACAGCAGGAGTAGAATTGTCATAACTACCAGGCTTGATGAACTGGTTGATTCATCTGTA
AATTACTCGTTTTGCTATACTCATCGTCTTTCATTTATCGCGGAAGAGAAAAGTTGGTTGCTACTAAGGAACATAGTTTT
TAAGCAAGAAAATAACTGTTTTCGAGAATTTGAGGAGATAGGGAAGCAAATAGCGAAAAGTTGTGCAGGGCTACCTCTAG
CAGTTGTATTAATAGGGGGTCTTCTTGCAAGATTGGATAAGAAAAAAGGCATTTGGACTAAAGTGGCTCAATGGTTAAGT
GCAAGTGCAAAAGTTGCTGGTGAGGCAGAGTGGTACATGGACATAATAGAGTTGAGTTACAAGCATTTGCCAAGTTATTT
GAAGCCGTGTTTTCGTTACTTTGGTATGTTTCTTGAGGATGAGGAAGTTTCAGTTAACAAGTTGATGAGAATGTGGGCTG
CAGAAGGTTTTGTACAGAGTGATGAGGTGAGGAGTGCAGAGATTGTCGCGAAGGACTATTTGATTGATCTAATTACAAGC
AATCTTGTCTTGGTTGCGGAGAGATTTCCACTTGGTGATATCAAATCAGTCTGTCTTCATGATTTGGTGCAAGATTTTTG
CTTGAAGAAAGCTAAAGAAGAGAACTTTTTGCTGAAAGTTGATAGGTATAAGAAGTGTTCTTTCATTTATTCGTCGTTGT
AGAACTTTTGTAATGCTCAAATTTTGTGAGGAATTGTGACGCAGTTCCATCACAAATAGTGTTTTTTTTCTTGTAGTGAT
ATGTATATATTATGTCTAGTATCTCACTGTTATTCGTTTTCTTTCAGATCTCATGCTTTGGATCCTGCTACTTCTAATTC
AGCTAGTGATGTACAACGGTTCCTGGTTTGCTCGAAAATGCAGCACTTCATCAAGTGGCTGCATCCGACCCAACGTGTCC
ATACTTTGAGGTTACATGCCCACAACATTAATGAATTTTACAATATAACTGACGGTGAAACGAACAAATTCATCCTACCA
AGTGGAGTATTCAGTTCAGACTTGTTCAAATTATCACTTACAGTACTGGACTTAAGGAACATTATGATCGATGCTTCAGC
TCTGGAGGACATAACATCCTTGATTCACTTGAGGTACCTGTCAATTTTCGGTAATTTTAGTGAAATTCCACGGGCCATAT
CGAACCTTACAAATCTGGAAACGTTTGTTGCAAGACCAAAAAGTGGTACCTTAACTCTTCCGCGGTCTATCTGGAACATG
ATAAACTTAAAGCACGTGTATATAACCGAAGCAATGATACATTTCAACAGTACTGTTGAGGCTGGAAAAGAGGGTGTTTT
CGAGTTAGAGAAATTAGAAAGCTTTTCGAAAGTAGTCATAGTGAATGGAGATGATATATGTGAAATGTGCAGCAAAGCAC
CAAACTTAGTCCAACTTGAACTTATTGTGGAGCAATGGGACAACTTGTTTAGCTCTCTCAACTGTTTGATATATCTCGAA
ACACTTAGTATCTATCATCGTGGCGATTTTCCAATGAGTGGGATTAACATGATGTTCCTTCAATGCCTAAAAGAGTTAAC
TCTGTCTAGTTGTGGCTTCTCATGGGATGAAATTTCAACAATTGCCACATTACACAACTTGGAAGTGCTTAATATACTTC
TTTCTGCCTTCACTGGGAAAAAATGGACAGTTGGAGTTGGTGGTTTCCTTAACCTTAGACTATTGAAGTTAGAACATAGT
TCTATCAAACATTGGAACATGTTTGTTGATTCATTCCCCTGTCTCGAGCAACTGGTGTTGCGTTGGTGTGGTAAACTTGA
GGAGATCCCCGCGAGTTTTGGGAGCATGCCTTCGTTGCAGAAGATTGAGGCGCGCGCTTGTTGTCCCTCAGCCAGAAAAT
CTGCTGTGAAAATCAGGAACATGCAGAGGGATGACATGAAAAATTTAGACTTCAAAGTCATCATGTATTTAGATTAG
>contig:unspecified:4266568:1:5575:1_-_RDC0003NLR0026_-_RDC0003NLR0026 Ng
ATGCAATACATGGCAGATTTGGTACTATATCCTGTTTTACAGGTGATTCTTGAAAAGTTAGCCACTCCATATGTGCAGAA
GTTCCATGATCTCTACCATTTGAAGGAAAACATAGAAAAACTGCAGAATACACTACCAACTGCTAGAGCTTTTCTTGATG
ATGCACATAAGCGACAAGAAACGGATCAACGTGTTGAAAACTGGTTGGTGAAGCTCAAGGACATAGCTTACCAGCTGGAG
AACTTACTGGATGAATTTACTGCAGAAAGTGTAATGTGCGAGAGTCGCAGTGGAAAAGCCAAACAGGTAAGAAGTCTATT
TCTACCTTTTGAACCATCAAAGCATCTTTTTGACCTTGCAAAAATGCTACCAAAAAAACTTAAGGAACTAGATGAGATTG
CAAAGCAAGGGTTTAGCTTAAATCTTAGAGCGACAACTACAGAAAGACAAGTTGACAATTATGACAGAACAAAAGTAACT
GGATCGTTTGTGATAACATCGAAAATATGTGGAAGAGATGATGATAAAAAGAAGCTTTTAGAGCTTTTGTTGACTACATG
TGATGGCAAAACTGGTGGGGTTGTTTCTATCATCCCAATTGTAGGTATTGGAGGACTTGGCAAAACTACACTAGCTCAAT
TAGTCTACAATGATGAAAAGGTCGTTCATTTCTTTGACATTAAAATATGGGTTTATGTATCTCGGGATTTCGATGTAAGT
AAGCTCATGTTAAGCATAATACAGTCTGCAACAAAGAGGAAGTGTGAACTCTTGGAGATGGATCTACTTCAAGCTCATTT
TCAAGATTCATTGGGTGGAAAGAGATTCTTGATTGTTTTGGATGATGTATGGAATGAAGACCAAGAAGAGTGGGATAAGC
TGGGCGACTTATTTCAAAGTGGTGGAGCAGGAAGTAGAATCATTGTCACTACACGGAGTACCAAAGTTGCTTCAATATTG
GGAACTACCTCCCCTTATTGTCTCCAAGGCTTGACTGAAGATGATTGTTGGGTTTTGTTCAAGCAACGAGCTTTCAGCAA
GGAAGAAGAAGGTAAGTATCCTAATCTGTTGGATATTGGAAAACAGATCATCAAGAAATGTGGGGGTGTGCCTTTGGCAG
CAAAAACATTGGGAAGTTTGTTGCGCTTCAAACGAGAAAAAGAAGATTGGATGTTTGTGCAAGAGAGTGAACTTTGGAAA
CTTGAGAATTGTAACAGTGGCATACTGCCAGCTCTTCGGTTGAGCTACTTACAGTTGCCTCTACACCTCCAACGATGCTT
TGCATTCTGTTCATTGTATCCAAAAAATTATGAAATTCACAAGGAAAAGATGATCCACATATGGATTGCTGAAGGCTTGA
TAACATGTCATGAGAAGAACAGGCAGTTGGAAGACATAGGCAACGAGTATTTTAATGACTTGTTGTGTTTATCATTTTTC
CAGGAAGTTAAGAAATTTGATGAGACGGATCTAGTAGTATACATAATGCATGATCTCATCCATGATCTTGCTCGAAGTGT
GGGGAGTCAGGACTTCGTGATATTGGGACATGACTTTACTCAAGGTAACATGTCACAGGTTCATCACCTGTCAATCCTTT
TCCATTCAGATCCCACTTCATTTCCAAAGGAATTGTATGGTGCCAAACATCTTCGAACACTTCAATTCCTGTTTTGCACC
GGAGACATTCCTTCTTCTTTTCCTCTGAACTTTAAATACTTGCGAGTCCTTGATTTAAGTGGTTGTGTGAAGAAGGTGCA
CGAGTCGATTAGTGATTTGATATGTTTGAGATACCTTGATCTCTCCAGCACCTCTATTCAAACACTCCCTCATACTATTT
GCAACCTTTCTAATCTGCAAACCCTGAACCTCTCATTTTGTGGTAACCTAATGGAGTTACCTTTTGGATTGGCTAATATA
ACTGGCTTAAGGCACCTTAACATAGTGGGATGTAATGGACTGACTCGCCTTCCTGCTGGTCTGGGAAATTTGGTTCAGCT
TCAAACTTTGCCTTTATACATTGTGGGCAAAGGGATTGGAGAAAGCATCTCTGAAATCAGTTCTCCCCACATAAGAGGTG
AATTGAGTATAAGGGGCCTGGAGAACATCAGAGACAAAGAAGAAGCTGCACTGGCTAATCTGAGGGCGAAGAAATATGTG
GAATTGTTAAGACTCCAATGGGGAAGTGAGAACATAGTGAGGATGTCAACAGGGTCTACCTCATACGAGGTTTGCAGAGA
AGTTGATGGTACATCAAGATCACTATCAAGGGATGATGACAATGTTGTCGAGGGGATCATTGAGTGTCTTCAGCCACATG
TAAACCTCAAAAAACTATATATCAAGGGATATCCTGGATTCAGATTTCCAGATTGGGACCTCCCTAATCTAGTTCTGATT
GCTTTGATCAACTGCAGGGGATGTGATACTTTACCTACCTTTGGGAAGCTTCCGTTTCTCAAAACACTTTATCTACAAGG
GATGGATGGAGTTACACATATCGGTGAAGAATTTTATGGCGGCAAACCCCTCAAATTCCCATCCCTGGAAGACCTAACAA
TCAAGGACCTTCCCTGCTTAAAAGAATGGTCTTGCATAGAGAACGAAGCAGCAGTATTTCCTCGCCTGCAAAAGTTAGTT
GTGGATAAATGTCCTAATCTTATCTCTGCTCCAACATTTCAATCTCTTCTTTATTTGGAGCTCCGTGATTGCCATCCAAA
GATCTTGGAGTCTGTGGATAACATGTCTTCACTCTCCAATGTTGTGATTGATGCGCTTCAAGGTCTAGTGCACCTTTCAG
GGAAATTGCTGGAGAACAACAAATCACTGGAGACTGTGGAAATACTTTCGTGCAAAAATTTCATTTCTCTTCCTCAAGAG
ATGGAGCATCTCACTTATCTGAAGTCACTGACCATTAGCAACTGTGAAAAACTAACCCATTTGCCAACAGGAATCCGAAA
GCTGCAAGCTTTGGAGTTCCTTGAGATCAATGGGTGCCACAGCTTAGAGTCATTGCCATCAGAAGAATTTGCTGGTTTCA
ACTCCCTAAAGAGCTTGTCAATTGAGAATTGCGGCAACCTGATTTATCTTTCAAGTGGGTTCCTACATCTCACAGTCTTA
GAACAGCTCTCCATCATGAGTTGCCCTCGGTTAACTTTATCTAGAGGTAGTTTCCAGAATCTCTCGTCTCTACGGAGCTT
GAGTATTATATCCTGCCCTGAATTATACCCATTGCCAGCTAGCCTTCAACACGTCACTACGTTGCAAAGTCTGGTAATCC
ATAGCAGTCCTTATCTCACAGATCTTCCTGACTGGCTTGCTAAACTTTCCTCTCTTAGATCCCTTGCAATTTCAAATTGC
GAACATTTGATATCATTGCCAGAAGGAATGAAGTACCTCAATGCTCTTCAGCATTTGTCGATTCAAGACTGTCCTCATCT
TGAAAGGCTTTGCAAGAAGAAAGGTATGGAATGGCGAAAAATAGCTCATATTCCACACATATATGTTGGTTCACTTAAAT
TTGGAAGATGA
>contig:unspecified:4279743:1:2053:1_-_RDC0003NLR0027_-_RDC0003NLR0027 Ng
ATGGATATTGCTAGTTGTACAAGAGAAGTGGTCGTTAATGTTCCAAATCTCAAGAAATTGTCAATACATGGACGCGGAGA
ATGTAGTAGCAGTGAGCCATCATCATCCTATTACCTCAGTAATCTTCGCTACTTGAAGCAGCTTGAAAAGTTGAAGCTTT
GCTACCACAAGTTGTCAAGCATGGATTTTTTCCCGTCAAGTCTGAAGAAGTTGGTTCTGCAGAGGTGTTCTTCTCTCCCA
CGTGGATTTACGAACACTCTTTCTAGCTTACCCAATCTTGAGATTCTTAAACTGATGTGTGTAGAATTCGAGCAACACAC
TTGGAATCTGACTGAAGAAGTGTTCAGTAACTTGAAGTACCTAAAACTGGATTCTCTCGAGCTTGTTGTATGGGATGCTA
GCTCGGTAAACTTTCCAAACCTCGAACATCTAGTGCTAGAACATTGTTACTCTATCGAGAATATGCCTCATGAGATAGAG
AACATCTATACGTTACAATGCATTGAGGTACGTTCGTGTTGTGTGATTGTGGAAATGTTTGTTCAAAGAATACAAGAGGA
AGTGAAGAATATGGGGAATGACAGCCTCAATGTATCTATCCAGGAGATGGGCAACATCAATCTTTCTGTTGAACAATGTG
TATTCGAGTGGAATAGAGTTCAACGAACTAAAAAACGCGCAAGAAGAAAGAGGTATTTCGTTAGCCAAAATGCAGGAAGT
ATCCCAGGTTTTGGGAGCTGGACATGATGAGTTTTACAGAGAAACTCGAGTTGACGCCTACAAAGATTGATTCTTTTTGA
TCTATTTAATGTTGTTGAACTTTGGATTGATTTGATGTATGTATGTAAGTTACTTGTACATAGTCAAAGAAGACATAACT
CCCTTATGCCATTGTCCCCCTGA
>contig:unspecified:4568611:1:7716:1_-_RDC0003NLR0028_-_RDC0003NLR0028 Ng
ATGCACCTTCCAGGACTGGTAATTGGGCCTAATTCTCATGCTGCAGGAGTGATTTCTCTATGTGAATTCTACTCATCAGC
TGGTGTCTGCATGTTTGGGATCTATGGGATGGGCGGCATTGGTAAAACAACTGTTGCCAAAGCCGTCTACAATCAAATCC
ACAGGAGGTATGAAGGTTTCTCCTTTGTGGCTCACGTAAGAGAGCGCTCGGAAAATAACATGCTTCACAACTTACAGAAA
CAGCTTCTATCTGATGTTCTAAAAAGAGACAAGTTTAAAGTCCAATACAATGTTGATAAGGGAAAATGCCTAATCCAAGA
CAGACTTGGTCAGAGGAAGGTCCTTATTGTTCTGGATGATGTCGATGACATGAGCCAGATAAAAGCATTGGCGGAAGAGA
GAAGCTGGTTTGGTTCGGGGAGCACAATAATTATAACAACAAGAAGTGAGAGTTTGCTAGATGATGTAGGAGTAGACTAT
AAGTACGAGGTAACAAGGTTGGATGATTTCTCTTCCAAGCGACTCTTTTGTTTTCATGCTTTCAAGAATACTACTGTATC
CGAAAATTTGGATCATGAGTTGGTGAATAACATAGCAAGTCTAGGTGGAGGGGTTCCTTTAGCACTCGAAGTATTGGGCT
CTCTTTTGCATAAAAAGGATGATCAAACATGGAGAAGTACCCTCGAGAGCTTGAAAAATCTTGCTCATCACACTAGTATT
CACAAAGCACTCAAAGTAAGCTATGACTCACTTGATGACAACTCTAAGGAGATTTTCCTTGACATCGCGTGCTTTTTCAT
TGAAGCCCAACAATGTTTTGCTAGTCTTGTATTGACTGCTTGTGGTCACTCTTTCAACTTGGGGAAAGGAATTTTGATTG
GAAGATGTTTAATGAAAATTGAACAGAATCAATTGTGGATGCATGATTTAGTTCGAGATATGGCTAGAGAAATTGTTCGT
CAAGAGTCGGTTAAAGAGCCTCATATGCGCTCTAGGTTGTGGTTTCATGAAGATGTCCGTTATGTGCTAGAAAAGAACAA
GGTAAAAAAGAACTCAACCATTTCATAACATTTATATGTGACTATGAAACTATTCCAATAAGTGTAAAAAGTTGAATCGT
TTCCAAACACAGAAAGAGTGCATAAAATTACATGATGTTTTAAGCTCTTTGAAAAGAAAAATAAAGCAATTATAAACACA
AGACTAACAAAATATCTTGATGATGACAGGGTAGCGACCGGATAGAAGGCATCAGCGCGATCCATCCCAGAGTGAAAGAT
CTAACTGTTGACACAAAGTCCTTTGCAAGAATGGATAGGTTGAAAATATTTCAAGCAAAAGGAATGAATCTTACTGGAAG
CTTCAAAAATTTGTTTGAGGAACTAAGATGGCTATATTGGCAAAATTTCCCTTTGAAATGTTTACCTACTGATATTCATC
CAACCAAACTTGTGGCTCTGGACATGCAATATAGCAAATATCATGGAAGTTTGGCAATCCACCATCAAGGTTTATTGCTA
TTCTAAGTTTTTCAATGTTTAGATATAATAAGATTTTAGATTAAGAGAACTAAGTATAGATACTAATGAATATATTATTT
TGTTTCTATGAATCAGCCCCTGGAAAACCTGGCATATCTAAATCTCAGTCATTGTCAACGACTAAAGCGAACTCCTGATT
TTTCAAGGGCGATAAGTCTTGAGACAATATTGTTTACAGGTTGCTCCGAGTTAGGTGAGATTGATTCATCAATAAAATAT
TTGGTGAAACTTGTTTACTTAAATTTGGAAGACTGTGTAAGCCTCAAGAATCTACCAAACAGCATTTGCAAGCTAGAATC
ACTTCAACATCTAGATATGTCAGGTTGCTCGGGTCTACAACAACTGCCTGCTGATTTTGGAAACTTGACAAACCTAAGAA
GCTTATCATTAGAAGGATGCAACAGAAGTTTAAAGGCTCAATCTTGGCGGACTTGTATTTTATCTCATTTCCCATGGGCA
GGAAGTAGTTCATCGCGTCCAGAGTGGTTGTTGCCACATTCCCTTTCCCGTTTAAGTCACTTGACGGAGCTCAATCTCAA
AGATTGTAGGCTTTCAGAAGCAGATATTCCCACCAATCTTGGGAGTTTAACCTCATTGGAATACCTGGATTTAGGAGGAA
ATGATTTTTACACTCTCCCATCATCCCTGTTTTGCGACCTATATGAGCTACAGTGTCTTGTCCTGGATGATTGCAAGAAT
CTTCAAATGCTCTCACTGCTTCCTTGTAATCTGCTAGAGCTCCATGCAAATGATTGTTCATCCATTGAAAGTCTAGACAT
GTCCAATTACAGGATAATGCCACAGCTCCATGTATCTAATTGCGACAGATTGTCCGAGATTAAGGGCATGGAAACTATGG
AAAATGTTGAATATGTTTGCATGGAACACAGTCGCAAGATGGCAAGACGTTTCTTTGATGAAAGTTTCTTCCAGCTGGTT
AGTTAG
>contig:unspecified:4768001:1:2913:1_-_RDC0003NLR0029_-_RDC0003NLR0029 Ng
ATGAAGGATGGTTACTGGAGAGGATCAATGACTACTTGCAAGACAAGAAGTACTTCCTAGTTATGATATATGGGATGATA
ACCTATGGGAAGAGCTTAAACATGCATTTCCGCGAAAAAGGGCGTATCATAATTACAACAAGACTTAGCGGTTATAGCAT
CTCCTCTTGAGGATAATTTCCACACCTATTAACTCCAACCCCTCCCTTATGAATTAGCTTGGAAAATCGTTTGCAAGAAG
GCGTTTCGATCATCTCAGGGGACTTGTCCTGATGAGTTGAAGGAATTCGCAGAGGCTATAGTGAGAAAATGTGGAGGTTT
GCCTCTTGCAATTGTAGCCATCGGAGGCTTATTGTCGTGCAAGGGAAGAAATACTCGTGTGTGGCAATCTGTTCTCGATA
CCTTAGATTGGGATCATAACCGAGACATTGGGCGTCTGAACAAGGCCTTGTTGTTCAGCTATAATCACCTTCCATTTTAC
CTTAAGTATTGTTTCCTTTATCTCGGTTTGTTCCCTGAGGACTATGAGATTGGGAGGAAAAAGCTGATCCGAATGTGGGT
GGCCGAGGGGTTTGTTGAAGGAACTGCTCAGAGAACAGAAGAAGAGGTCGCGAACTATTACTTTGTGCAGCTTACTGACA
GGAGTATAATTCAAGCAGTCACTATACATGCTCGAGATGTAGTGAAAGCGTGCAAGCTGCATGATCTAGTGTGTGATGTG
GCCAATCAAATGCTACAGGAAGAGAAATTTGGATCCATGATAAAAGAAGTCGACAAGAACATTCAAGAGAGACAAAGGAG
TAAATGAATTGTCATTTTCTGCTCTACAAAAACTGCTAAGGCAGCTCAGATTGGTAAGAGTTCTAGATTTACAATATGCT
CCTCTAGAAAAACTACCAAATGAGATTGGTAATTTGATTCATCTCCGGTACTTAGATTTAAGAGGGACTTTGATAAACGA
ACTTCCAAAATCAGCGAAGAATTTGAGGAATCTACAGACATTGGATGTGAGAAACTTGGAAGTTAAACATTTGCCTGCTG
GAATCAATGAGCTGCAACACCTAAGACATCTTCTCCTGTCAAGTTTCCGCGACAGGGAGAATGGATTTGTGAAGATGGCT
AGTGGGGGACAAGACTTCGTGAAGCTACAAACACTATCTGGAATTGAATCAGATGAAGACTTAGTAAAACAAGTTGGAAG
TCTAAGAAGCTTGAGGAAAGTCTACTTAGGGAGAATGACACAAGCCAACAGCGGAGATTTTTGCCAATCATTAGAAAGGA
TGAACAAGTTGAGGTCCTTAACAGTGCCATTTGAGCAAAACATACAAATGGAATCTCTCACAAAGTCCACTAAGCACTTG
GAGAAACTCAAACTCCAAGTCCATATGAAAAAACTGCCAGGACGGTTCGATTCTCTTAGTTGCCTTCACTCATTGTACCA
TTTCAAAAACTTCTTAACAGAAGATCCATTTCCTATACTTGGAAAGCTTCCAAGCCTAGCTATTCTGACATTAGCATCTT
CAGCTTACGTAAACAGCATCGTTAACATCCCTCCAGGAGGATTTCCTAAGCTTAAACTACTGAGGATTCTTGGCATGGAA
AATTGGCCTATTAAGAAGGGTTCTATGCCAGAAATTCAGTTTCTTCTGATAGTGAATTGTCACCTTACTAGCCTTGATGA
TCTCACCCTTATGGGCATGTCTTTCTTTTTCGCGCATAAATTGCAGAGCAGAGATAAGTGGAAAGTAACTCATATCAAGG
AAGTTTCAATCATTTCAGAAGTCAACGGCCAAATTGTCAAGAAAAAACTCAACACTCCTCTTGTTAACTAG
>contig:unspecified:4806589:1:3426:1_-_RDC0003NLR0030_-_RDC0003NLR0030 Ng?
ATGGAAGTGTACAAAGAAGAAAGAGAAAATATGGTTAAAAGACTTGCCAATGGATCAAAACAACTGCAAGTGGTTTCTGT
TGTGGGGATGGCGGGCATAGGTAAGACAACTTTTGTCAAAACTATATTATTCGATATTAACAAGGAGGACTTTCCTACTC
GTGGTTGGATTACTGTGTCTAAAAACTATGATTTAAGAGAGTTGCTCCTACGCCTCCTTCGTGATGTTATTGAAATGAAA
GACAACAATTTTGATGGAATGGATAATGGACGACTAGCTACTCATCTAAAGCAATTTTTGCAGGGAAATAGGTATTTGAT
TGTTGTGGATGACATATGGAGCAATAGTGATTGGGATAACATTAGACATTGGTTTCCAGATTGTGGTGACAGAAGTCGAA
TTTTGTTGACTTCTCGAGACGAAAAGGTTGGTGTGTATGCTGCTAAAGATGGTTTGGTACTGATGCGTCCTCTGACGCAA
GATGAAAGTCGAAATCTGTTTTACCATAGGGCATTTGGGAAAAATAACACTATTCGACGGTCAGAAATTGATAAATTCAA
AAAGGTTGGAGAAAAAGTTATAACAAATTGCAAAGGATTGCCGCTAATGATAACTGCGGTTGCTGGTATACTCCGTAGCA
AGAGTAAACTGGATGAGTGGATAGAAGTAGCTGAAAGTGTAAGCTCATTAGTAAATGATGATGCTTACAAACAATGCTTA
CAAGTTGTTGCTCTGAGCTACAATAATCTTCCTTCTTTTATGAAAGCTTGCTTTTTGCATTTCGGAGTTTTCCCAAAAGC
CCATGTCATTCCTGTGAAGAAGTTAACCAGATTATGGATTGCAGAAGGACTCGTATATCCAAATGGAGTTGAGGAATTCG
AACAAGCAGCTGATCGTGTTTTACATGATCTTATTGGGAAAAGTTTAGTTATTGTTGACAAGCTAAGTTTGGATGGGAAA
ATTAAGACTTGTAGGATTCATGATCTTTTTTATGATTTTTGCTCCAAGGAAGCTGAAAGCGAGAATCTTTTG
>contig:unspecified:4841400:1:8530:1_-_RDC0003NLR0031_-_RDC0003NLR0031 Ng
ATGCGAGAAACAAAGAGCTTTCTTTAACTAATCCTCGAATCACTGACAAAGAGGAAAGTTGAGGTCCAAAGCAGAGATAT
TATAGTCAAGACGCTACAAAATGCATTAGGAGAAAAGAAGTATTTGCTTGTCCTGGATAGTTTGTGGCGTGTTGACTCTA
CATCATGGCATGAGCTCATTGCCACCTTGAGAGGAATCAATACATCTTGAGAAAACTGCATTCTCGTGACTACTCATATT
AAACAAGTGGCATCCATAGTATCAGTACATCTTCATATGTTGGGAAGATTGATTGGCAAGATCATTGTTGGTCCATTTTC
AAACCAAGAGCATTTGTTGATGGGGAAATTCCAGAGGAAGTAGTGAGCATGAGAAAAAGGATTGTTGAAATGTGTCAAGG
TCTACCATTGGCTGCAAATGTATTGGGAGATCTCTTATGCAACAAGGAAAAACATGAATGGGAGGTGATTCTTGACGACA
ACTCCCGTGTTGCAGGTTAATATGATAACGGGAAAATAGCTTAAAGAAAATCCTAAAACTCATCTATGATTATCTACATC
TCCACATCTGAAAAAGTGTTTTGCTTACTTTGCCATTTTTCCAAAAGATTTTGAGTTTGAAAAGGATCAACAAAATCCAA
TTCTGGATGGCAGAAGGTTTTCTCCGTCCATGTCAAGAGGCCCCTGTGATGGAAGACGTTGGGAACAAGTTTTTTCAACT
TTTATTGCAAAATTCATTGCTGCAAGATGTTAAGCTAGATGAGCAAGAAAATCTAACACATTGTAAGATGCATGATTTGG
CTAGAGATATTTTAAAATCTAAACTATTTGATCCAAAGAGCATTGGAGGAGAAAATTTTTCTCAACTTCAATACTTTGGA
TGAGACTCACCAAGGAATCAAATAGATAAAGATAAATGAGCCAGAACGTTTGTGCAAACTGTCCTGGAGAAGCAATTATA
TATCTGAAGATATACTATTGAGCTTTAAGTTCTTGGGAGTTTTCAATTTGTCCAGTTCAGGAATCAAGGTGTTGTCAGCC
AAAATTGGCTAATATACTTGAGATATCTTGATCTCTCCGACACCATGATCAAAGTCTTGCTCAAATCCATTTGCAAGCTC
TACAATTTGCAAACATTTAGAATCAACGACTGTATTCACTCAAGAAGCTTCCAGAAGATATGGCAAATATGATAATTTTG
CGACATATATATTACAACTATCATTACCAATCAAATCTTTAATTTGAGGTTTGGGGTTCAAATTTTATTGATCAGTTTCA
GATGCCACTTAATATGGGGCAATTGACAAGTCTTCAGACGCTGCCATTTTTCTACCTAGGCGTAAAGAAAGGACATCAAA
TAGAAGAATTAGGTCGTTTGGAAAATCTTAGAGGTGAATTGACAATCAAACATCTCCAATTAGTCGTAAATAAAGAAGAG
ACTCGAACAACATATTTATAGGAGAAACCAAATATCTACAAGCTGGCATATTTATTGTCCCATGATGAATCACAAGACTG
CGAGATCAATGATGAGCATGTGTTAGATGGTCTTCAACCGCACCCAAACTTGAAAACCTTAGCAGTAGTGAACTATTTAG
GAACTAAATTTCCTTCATGGTCCCGTGAAGGATTGCTACCAAATTTAGTGTGTTGAAATTAAATGGTTGCAAGAGGTGCA
AAGATATTCCATCGCTTGGCCATTTGAAGTTCCTTCGGCATCTTGAGCTGATAGGATTCCTTGAATTGGAATCCATCGGA
CTGAAATTTTATGGTGTTGATGTTAATGATAATGGATCAAGCAACAATAATCGTAATATCCAAGTGTTCCCATCATTGAA
AGAACTAGTGTTGAGGAACATGCGTAACCTTATTGAGTGGAAGGGAGATGAAGTTGAAGATTACAAAGTGTCCATTGTTA
AAAATTACTCCAAGTCAATTTGAAATCCTCCGTGAACTAAGCATTGAAGGAGTTGACAGTGAAATGCCATTGTTGAACTT
GTGTAGGTGTGGGGACACTTGCACTGGGATTCTCTTCCCTCCTATCAGTTTATGCAGCTTTTTGACCTTATAGTGATCCG
AATACATGGATTCGGAATTGAGGCTCTTCCTCGTACTTCACAACCTTACATCTCTTGAAAGATTAACACTAGAGAGGTGC
AAACGGCTACAACATGTAGATTTCTCAGATGTCAGGCCCAAATTACGGTATGTGGTGATCCGTGATTGTCCATACATGGT
TAGAAGTTGTCTCGGATGGGCTTGGAAACCTTGTTCCTTTGCGAGAGTTACGTTTTTGGAACTGCGAAAAACTAGAGAAT
CTACCATCCAGAGATGTCATGCTACGCCTCACTAAATTACGGAACCTGCGAATTAGTGGCTGCCCACAGTTAGAAGAAAG
TTGCATCAAGGAGTGGCCCAAACTCCCAGTGGTCCAACATTTCCCATATTCCAAAAATTGA
>contig:unspecified:4869827:1:16804:1_-_RDC0003NLR0032_-_RDC0003NLR0032 Ng
ATGTTTTTGTGGAGAGACTTGTTCTCGTCAATCCGTTTCTGAAACATGAACATACCTGAGAAGGCCTAGTGCATTAGCAG
ATAGACTTAATGAAAACATGGAATTGCTTAAAGCTTGGGAGGAGGATATAAAAAGGAAGTTACATGTGGAAAATGTATGG
CGCGGTATGGAGCCAAAGGCTGAGGTGAACAATCAATGTAAGAAAGATTACAAGTAGTATTGCCAGCATGCAAGAGAAAC
TTACTGCAGACAAGATGTGTTTAAACAGATGTTTGCCAAATTATATGTCTCGAGTTAAGCAGGGGAAATGCATCAACAAG
AAAATTAAAGAAGTCGACAGGCCCTGGGGCAGATCATATTTCCAGATACTTCGTTGGTTGATATGATGCCTCCGAGGGAA
AAGATATTGCCAGCATCCTCATTAGTAGGAGAATTTGCTCAAAGAAGTTTGGAGGCTGTATGGGAGTATTTGAATGATGA
ACACTCTGGGATAAGTGGTATTTATGGAAAGGGGGGTGTGGGTAAGACATCCATCCTCGTAGAAATCAATAATCGTCTTT
TGAGAGAGAGCAAAAAATTTGATAATGTCATTTGGGTCACAGCATCCAACGATTCAACAGTGCAGAAATTTCAGAAGGAT
ATTGCTAGAGTAATAGAGTTCATCTTTTGACCATGAAGATGATGAAATGAGAAGAGCAGCTCAATTACTTGAAGCGTTGA
TGCGAAGAAGTAGATTTGTTTTAATTATAGATGATTTGTGACTGCAATTTGCTAATAACTACTAGATCCATGGTAGTTTG
TCGTGGCATGGAATCAGTGAGGGAAGTTGAAGTTAGTATTCTTTCAGAGGAAGAAGCATGGAACCTCTTTAAACAGAAGG
TCGGTGAGGAGGTGCTAGCATCTCCAACATTACAAGCTGTTGCCAAGGATGTGTCGAAGGAGTGTGGAGGTCTCCCACTA
GCTGTTGTAAGAAGAGAAAATGATCTGAGGCAATGGAAAAATGCATTAAGCCAGCTGAAAAGTGCAACGGGAAGAATAGA
AGGCATGGAGAATCGAGTCTTTGCACGTCTCTGAGATTTAGCTATGAAAGACTGAAGGACAATGTGACTCGTTCATGTTT
TCTTTATTGCACATTGTACCCAGAGGATCATCATATCGAGACCAAAGAAGTGATTAAGTACTGGACACGGGAAGGCTCTG
TTGGATAACTTGGATATGGAGAATCCAAGATGCTGCAGGGAAAGATGATATTAGATGAACTGGAACATGCGTGCCTTCTA
GAGATCATTGGATGTCAAGAAGGTAGTTTAAATGAATATGTCAAGATGCATGACCTCATTAGGGATATGGCGATAGCTGT
TACAAGAGAGAGTCCACTCTTAATTATCCGAGCAGGACATGAGATGCGTATCCCACCAGTTGAGAGTGAATGACTCGAAG
GCCTTGAAAGGATCTCGTTAATGAGAAATGATTTGAACTCTTTGATTTTGGAACAGAGATGTCCTCAGCTAACCACCTTG
CTATTGCAGTATAATTCATTGTCCAAGGGTGTACATCCTTCTTTCTTTAACCATCTAAAAAGTCTCAAAGTTCTGGACTT
ATCTTACACGGGCGTCTTTGGGTTGCCTGATTCACTTTCTAATCTCGAAAACCTTCATGCTTTGCTTCTACGTAGTTGTT
GGAACTTGTATCACCTGCCAACAATGGAAAGGCTAAAGGAGCTGAGCGTTTTATATCTCTCTGCTACACCAATTGAGTGT
GCGCCCCCGGGGATGGAAATGTTACTCAACTTGAAGCATCTGGATCTCTCCCTTACTACATTTCATGATTTTGATATTCA
AATTTTAGGAACATACAGATTTCTGGAGAGTCTCTCAACTATTGGTCTAAGCCAACCTCTAACGCTAGGTCCAGAATTTG
TTAACGTTGTGAACCGCTGCACCATCTTGACAACCCTTGAAGCCAATTTCAGCAACTTGCAGGACTTCAACTATTATTTC
TCATCAGATTTTAGGATAGTATGA
>contig:unspecified:4873567:1:13576:1_-_RDC0003NLR0033_-_RDC0003NLR0033 Ng
ATGTTATCTGATTATTCATCTTTTCCGTCCTCATCATCCTCCCATATTGGAGTACCAGTTGTTATTCCAATATACGGAGT
TGTTGGTTCAGGCAAAACTACACTTGCTAGATCAGTACATGAGAATTCAGCCATTGTTGAAAGGTTTGAGAATCGGATAT
GGATTGATGTTCCTCGTGAAGACTTTGATGTCGGATACATACTTGAGAACATAATGGAGTCAGTAAATCATGGATGGATG
CGGTGCAGCAGCTCCAAAAAACAATTGCAGGAACGTGTTGGGAGAATATTTAATTCTAAGAGGAGCTTATTTGTGTTTGA
TGATGTGCGATACATACAAGCTTGGGAAACTCTTTACGGAGCACTACCAGAATTATACTCGGGTAGTTACGTACTTGTAA
CTACCCGAGTTGAATATGTAGCGAAATACATATCAAAAAAACACAGTCAGCCTGTACATAACATGAATTCCTTGAACGAG
GATGATAGTTGGAGATTGTTCGACATGGTGTTATCTCACAGTCACAGGGCATCATCATCAGGTCAGTTAATTTAATTCTA
CTCTGCTTTTGTTTTAAAAGTGCCACTAAGTGATACTTATTTGAAAAATAATAATAGTAGATCCTCTCATATGATATGTC
TAATACAGTATCTAACTCTGTGCAGATAGGGAAATGGTTAGATGTTGTTATGGGTTACCAGGGCTCATCAAGCATCTTGC
ATCGTATAAAACAAGTGATCAATCATTTATCTCTGAATACTATTGTCTACTTTATAAACAAGAGTTACCAAAGGAATTGC
AACCATGCTTTATTTACTTAGGTCATTTCCTAGAAAATCAATTGATAGATCCAGAAAAGTTGTCCCATTTATGGATGATC
GAAGGGTTATTATCAACAAGACAAAGTGTTGTTAAAGGGCATCAGAGCATGACTGAGAGATATCTGAAAGAACTAGAACG
TATGGGCGTGGTAGAGCTGCAACCAGAGGAAGTTCCAACGACCAACAAATTATTCAAGGCTTATCGCTTTGTTCAAGGTA
TGGAAAAATTTTGCGTCTCAAATTGTGAAGAAAAATGTTTTCTCAAAATCATTGATTTAAGACGAGAAAACTGTTCACTC
TCATCGAGTGACAGACCACGTCGACTTGTGATATATCTAGGTAATCGCACAGTTGAGATTCCTCCTAAAGTTTCTAAAAC
TATTCTTAGTCTTAGAGTGGTTCTTCTTGGAAATCAGCACACCCCAACTGAAATGCTAAACCTCAAGGAGTTTAAAGGGC
TCAGAGTTCTTGATTTTGATGGGATTGATTTTAAAACACTGAAACTACTGACGGGTATTTCCAATCTCGAGTTGTTGAGG
TATCTGAGCTTAAAAGGGTGTATCCTCGATGCGTTGCCATCATCTATTAGCAAGTTATCTTACTTGCGAGTATTTGATCT
GAGAGTAGAAAAAGGAGCATCCGCTATAAAAATCCCAAACGTTCTATGGGAGTTGAGGAGGCTGAAACATTTATACCTTC
CGCTAGAATTTGCAACTCAAAATGGTGAAAAACTCCGACTCAATAGCTTGACACAACTTGAAACCTTGGTGAACTTCAAC
ACGAGCTTGTGCAGAGCTAATGATGTCTCAACACTTTGTAAACTCCATTACCTGGAGGCAAAGGTTGAAAATAATTTCCC
CGACTTTGAATCAATCACCAGTTACCTGACTTCAAACAAATGTCCGCTACATTGCTCCATTGACATCATAGATTTGAATT
GCTCTGCACCCGAACGTAGTACTGTACTAGAAGAATTCTTAGGTTGTGAAGTACTCCAAACCTTGAAATTCAAAGGATTT
ATTGGACCCCTATTACCATCTCCTAAAATCTCCCCGAATCTCACTCAGTTACGTCTTCATAAGTCTTGTCTTAAACAAGA
CCCCATGCCAATCTTGGAGAAGCTTCCTAGTTTAGGGATTCTAGGCCTCAATGATGATGCCTATATGGGGAAGGATATGG
TCTGTTCAGCTTCAGGTTTCCCTCAGCTCAAATGCTTACAACTCCTCAATTTGTCCGAGCTGCAGAGAATCCATGTGGAA
AATACAGCCATGCCTATACTTTCCAACATAGAAATCGACAACTGCCAGAAACTTGATATCAACAGCATTCAACAGTTCCA
CGCAGTATTGCTTGAAAAAAAACAAACAAGAATCTGA
>contig:unspecified:5364678:1:5852:1_-_RDC0003NLR0035_-_RDC0003NLR0035 Ng
ATGCGAGATGGATCAAGTGATGTAGGTCTGTTGGTTGTTTGCGGGATGGGTGGCATAGGGAAGACTACACTGGCCAAATT
CATCTACATGTCTAACTTTTATGTTTTTGAAGGCAGCAGTTGTGTGCTTAACATTCGAGAAGCTTCCAAGCAACCTAATG
GCTTAGTTAAGTTGCAGAAGCAAATACTTTCTGAAATTCTGAAGAAGGACAATGAAAGAGTATCGTGTGTTGATGAAGGA
ATTGTAAAGATTTCAGACGCTGTAGGTGGAAAAAAAGTCCTACTTGTTCTTGATGATGTCGATGACTCTAATCAAGTTAA
TGCAGTTTTCGGGATGAAAAGTTTGTTTTACCCGGGAAGTAAAATAGTCATAACAACCAGACAGAAGCGTATTCTAAATC
CTCACCTAGTTGACAAGGTTTATAGAGTAGAGACACTTGGCAGAGATGAATCCTTAGAGCTCTTTAGTTGGCATACATTT
GGAAAACCACATCCTGAAGAAGGTTTTCTTGAGTGTTCAAATAAAGTCATGGAACGGTGTGGAGGAAATCCACTTGCACT
AAGAGTTTTGGGTTCTTCCCTGGCAGGAAAAAGTCTAGATGTATGGCAAAGTACAATAAATAAGTTGAAAGTTGTTCCTA
ATAATCGGATTATTGAACTTCTCAAAATCAGTTATGAATCTCTAGAAGATAATGATGATAGGAGTTTATTCCTTCATATA
GCCTGTTTCTTTCTCGGGAAGGATAAAGATTTTGCTGTCAAAATACTAGATAAATGTGAATTCTTCACCGTAGTGGGAAT
TCAGAACCTTATCGATAAGGATCTCTTGTCAGTACCAGATGGTCATCTCGTCATGCATGAATTGATTCAAGATATGGGAA
GAGAAATTGTTCGTCAGGAGTCGCTTGAGGAGCCAGGGAGGCGTAGTAGACTGTGGCGTCATGGAGAATCTTTTCATGTA
TTGAAAAACAAAACTGTAAGAATCATATACACTGGGGTTCTTTTTTTCCGTTCTTTAAACCGTGTGTATATTTTTTTCTT
AGATGTCTTTTCATTTTCTATCAGGGTACAGAAACAATTGAAGGCATCATTCTTGACGGAAATATGCTTAAGGATCACGA
AAAAATCAGGATTAGAGAATTTCTGCATACTTCTCAACCGGAACGAAGCTGGATGTCCATTTTCTCAAGTCATACCATGG
ACAACTTGGGAGTTCCAAATGAAGATTTGGTAACTGACGCATTTATAAAAATGCAGAAGCTAAAATTTCTATTGCTTAGC
AATGTACAACTTTGTGGATGTTACAAGAAATTTCCCAAGAAGTTAAGATGGTTGTCATGGCATAGCCTCCGGTTAGAATC
CCTACCAAGTGACATGCCATTGGAAAGCCTCATTGCATTAGACCTTCGATACAGCAGCTTGAAACAGCTTTGGAAAGGAC
CAAAGGTACTTTATCCAATCACCTTGTCATCATCTATTCCAGCATCGTTAGTTTTTGAAGTCATAAATTGTCCGTTTAAC
ATGTCTTTTCATTTCTTTGTTCTGTTCATAGTTAATCAGATGTCTAAAGTTTCTCAATCTCAGCCACTCTTATCAGCTTG
GAAGAACACCTGATTTTTCCGAACTTCCGAATCTTGAACAATTAATCCTTGAACGCTGTATAAATCTAACAGAGGTAGAT
GACTCTATCGGATATCTAGAGGGACTCACTCTGTTAAACCTTAATGGTTGTACAAAGTTGAGGAGGATTCCAGAAAGTAT
TTGCATGTTAAAATTACTGGAGACCCTTGATGTTTCTGGTTGCTGTAATCTTGAATATGCGGCCATGGATTTGCCAGCCA
AGATTGCTGATGGAATTGGAATGAATCAAATAGAAACTAGCAAGCATGTACGACCATGGAATCCTGTCCTGTGGTTGTGG
CTGTGGAAGGACAAAGTATGTCGGAGAATTTCCTCAATCAGTTTTCCAGCCTCTCTAGTTACTTTGGGACTTTCGGAATG
CAATTTAGGTGATAATGCATTTCTACATGTTGATTTAAGCAAGCTCAATGCTCTGAAAGACTTGAATTTGAGCGGAAATC
CAATTTCGTATCCCCCAGAGAGCATTATACATCTTAGCAGACTTGAAAAACTGTCACTAACTGCGTGTACAAGGCTAAAA
TCAATCAGTCAATTGCCAAATGGTGTTGACACTGTGGATGCAAATGATTGTATATCCTTGGAGAAAGTATGTGGCCTACC
TAGTTCATGTGGCGTACTTTACATAAATTGTGCTAATCTGATTGAGATGGATCCTTATTTCAAGTTAGAACCTCTTGAAA
ATGTAAATGAAGAAATTCTCAGATATTTGAGTCTGTCGAACTTGGAAATGATTAGAAATGTTGCTTTTAGATTAAGATTC
GACATTGAGACATTGTATTCCAATCCAATGGCACTTCCAAAATTCGTCCAAAATGATATCACAAACATACGGTGTCTCCC
ACCTAAAAGGCTTCCAGCTCAGGTATAG
>contig:unspecified:5523196:1:4684:1_-_RDC0003NLR0037_-_RDC0003NLR0037 Ng
ATGAGAAGACTAACAGGACCACCGTCTAGTCGAGAAATTGTCTCAATTGTGGGCATGGGAGGGATAGGTAAGACTACTTT
AGCTAAAAAAGTATATCATCATCCTGAAGTCAGGAATCGCTTTGACGTCCATATTTGGGTAACAATATCTCAAGAGTATC
AAACTAGAGATTTGTTACTGTGCATTCTTTCCTGTATTTTTCAGCTGAAAAATGAGATCCAAAATGAGACTTATCGGTTG
GTTGTGGGAGATGAGATTAATGGAAGTAGTGATGATCAGCTGATGGATATGATATACAAAAAGTTAAAGTATAGGAGGTA
TCTTGTTATCGTGGATGATATTTGGAGTATAGGCATATGGGATCTTATGACAAGATTTTTTCCAGATGATAACAACGGAA
GTCGCATTATCTTGACAAGTAGGCACAAAGAGGTTGCTGAGCATGCAGATCCTGATAGCAATCCTCATGAGATGAGTCTC
TTGAACTCGGATAATAGTTGGAAGTTACTTCACGACAAGGTGTTTGGTTCACAACATGATGTTTGTCCCCGTGAACTAGA
GAAAATCGGAAAGCAAGTAGCACAAAAGTGCCAAGGACTACCTTTAGCTCTTCTAGTGGTTGCAGGGCATCTCTCAAAAA
TGCCTAGAACACGAGAATGTTGGGATGATGTTGCCAAAACTATTAGTAAAATTGTTGCTAGTGAACCAGATAAATGTATT
GGAGTGCTTGCTATGAGTTATAGTTACTTGCCTCATCACTTAAAAGCATGTTTCCTTTCTATAGGAGTGTTCCCGGAAGA
TTTTGTGATTGCAACCGAGAGACTAATCCAGTTATGGGTTGCTGAAGGTTTTCTAAGACAAGAAAGGCTCAAAAGTATGG
AACAAGTCGGAAAAGAATGTTTGGAGGATCTTATTAGTAGGAACTTGATATTGGTTAGAAAGAGGAGATTTAGCGGTGAG
CTGATAACATGTGGGGTTCATGATCTGGTGCGCGACTTGATTCTAAGACAAGGTGAGAAGGAGAAGTTTTTGAAGGTTAC
GAGAACTCATGATGTTATCACTAGATTCATTGATACAACTAGTAAGCCTCATGTTCATCGCTACAGTTCACATTCACGGA
TTTCTCAAGGTGATTGCTGGAATTCAACATCTAGTCTCATCCGAACATTGTACTTATTCAATGGACTAAAACATGCACCG
CGCCCTTCTAAACAAATACCTTTCTTGGCGCGTTTCAAACTTCTAAGAGTGCTGGCAATCCTTCATTATACATTTCAAGA
TTTCCCTCTTGAGATAACAAAATTAGTACATCTCAGATACCTTGAATTCAACTGTCGTGATGATCTTCATTGTTCAGTAT
CGGAGCTTTACAATCTGCAGAATCTGATTTTTGGACGATATTCTGATTTACCAGTGGAGATTTGGAAGATGAAACTTTTG
AGGCATCTTGAGGTAAAAAAGATCTCTTCATTTCCTGTTCCATCAAGTATGTATACGACAGGGTCTAGTTCTAAGTTACA
AAATCTTGAGGTACTTTCAGATTTAAGTATTTCCTGTTGTAGTAATGAAATGTTCACTCGTACTCCGAATCTAAAGAGGC
TGAAACTTCATGGAGCTTGGGAAGAATGCAGAAGAGATACGATATCTCAGATGCTCAATAGCCTTTACTGTTTACCTCAA
CTTGAAATATTGAAGATCATATGTTCAAGAAAATTATACCCTCACCCACTGCCAAGTACGTATGTTTTGCCTACATCACT
GGTGAGGTTAACTTTAAGATGTACTTATTTACCATGGGAAGACATGGCGAATATCGTTATGTTGCCAAACCTTCAAGTGC
TTAAAATCAAAGACAATGGATTTGATGGTGATGCATGGAGATTAAGTGATGAACAAATTTTCAATCAACTTAAATACCTC
CTAATCGATAGGACAAATGTGAAGAGCTGGAAAGCTGGTAGTGTTAACTTTCCAAAACTGCAACGCCTAGTTCTGAAAAG
ATGCATATACCTGGAAGAAATCCCTAAAGACATTGGAGAAGTTTATACCTTGGAGTCCATAGAGTTGCTTAATTGCAGAA
CTTCAGCAGCGAAATCCGTCAAAGAAATTCAAGAAGAGCAAGAAAGCATGGGAAATGATTGCCTTAGTGTCTGTATCCAC
GACAAACCTTGTAAGATACATACAATTTCAAATGACTGCTTGCTAATAAGTTTAACTGTTTAG
>contig:unspecified:5524726:1:17358:1_-_RDC0003NLR0038_-_RDC0003NLR0038 Ng
ATGGCAGAGAGTGCTGTTGCCTTCCTGTTACATAAACTTTCAGCTTTACTCCATCCTGGACAAAAGTTTCTTCAAAATTT
TCAAGATGAAATAGTGTATATCAGAGATGCATTTGAAAAAATGAAGGCTTTTTCAAGAGTAGCCGATGCAAACGAAGACG
AAGAAGATGATGAGTTACAGTTATGGATCAAGCAAGTGCAAGATCTTGCACATGATGTTCAAGACATTCTTGAAAAACAT
GTTGTCACATGCAGTAATTTTCAAGAAAAGGGAACATGGACATGGAAGAAACCTCATCATTCTTCTTTAATGTCTGAGAA
GAAGTTTGAAGCTCAAAATGATAACCTTTCGATGTCGTTGGAAGGTATCAAGGCCCGAGTCATCGTCGTTTCTGCAAGAC
ACAAAGCATTTCTTCAGAAATATGGTGTTATAACAAGTGATATATTGTGTAGTAGCAGTCATGAAGACGTACCTCTTGAC
GATGATGTTGATCTTGTTGGCATTGAAGGTTGCAAATCAGTGCTTCTCGATTGGCTACTTTCGGATGATCCAGAATGGAA
ACTGTATTGTGTAATTGGAACTAGAGGTATAGGGAAAACTACCCTGGTCAAGAAAGTCTATGATGATGCTTCAGTGAAGA
AGCATTTCAATTGTGTAATGTGGATTGAGGTTTCAAGGTTTTCTACTGTTAAGGAGCTATTAAGGAGTATGATTACCCCA
GAAAATGACCAATCTCGTCGAGCAATTGACGCCATGGATTCCGACATGTTGGCAGAGTTCATTCAAGATGTCCTTGAGTC
ATCAAGGTACTTTGTTGTCCTTGATGATGTCCCTGGTGTTCGCTCGTGGAGGGCTCTCAAAGGCTTGTTTCCTATTGAAA
ACTGTGGCAGTAGGGTCATCATCACGTCGCGTAATACTGATATACATACCATCTGTTTAGAACCTGGTTATCATAATCAT
TTCTATAAAATGAACCCTTTGTCTGAAGAAGAATCTTGGATTCTTTTCTGCAGAAAGGCATTCTCAGGCAGCCTACTCTG
TCCTCCATCTTTGGTGCAAGTCTCCAAAGATATCATAGAAAAATGCAACGGTTTGCCAATGGCGATCTTGGTGATTGCTG
GTGCACTCGCTACTAAACGGAACAGAACAGAGGCGTGGGAGATGTTTTATAACAGCCTTGCCGACAAGCTACAAGGTAGT
TATAGCAAAGACGAGCATATAGAAAGGCTACTCAATCTATGTTATCAAGATCTGCCTTTCTATCTCAAGTCTTGTTTCAC
TTATCTGAGCATAATTCCAAAATATTATGTCATCGATAAGATGAGACTGATTCGGCTGTTGGCAGCACAAGGATTTATCC
TTGAAAGAGAAGAGAAAGCAGTAGCACAAGTTGCTGATAGCTATCTCAACGAACTCGCAAACAGAAGCTTGATCCAAGTT
GCTGAAAGGTACTCAGATGGAAGATTAGACTCCTTCACCATCCATAACTTGTGGTATGAAATCATTCTTTCTAAATCACC
AGAAAGGGTCACAACAACTATAGCTAATGGCGAGGAAACTACAACGAAGCCTCCCAAAATAAGACATCTTGTAATCCATG
ATCGGTTGGCTAGTGATATACAAGACATTGATCAGTTTAAGCATCTTCACTCTCTAATAACCCTCGGGTCAACGGATTCC
GTCTCTAATTCATTCTTGCAGAAGCTGTTATCAGGAAGTTTTAAGCTACTCAAGGTGTTAGACTTGACAGAAGCCCGGCT
GACGAAAATCCCTGAAGAAGTCTTTGAATTGTTTCATCTCAAGTTTCTGAACTTGAGGAGTACTAAGATAAAACACCTGC
CAGGATCAATAGGGAAGCTAGAGAGCCTTGAGTTTTTGGACCTAAGGGATACATTGGTAGAAAAATTACCTGTTGAGATA
CTAAACCTTCAACACCTTTGCCATATCTTCATTTATCGACGTGGTGCTGGGTTTTTTCATGGTTTCAAAGCTCCTAAGAA
GATAGGGACCCTGGTGTCCTTAGAAGCGGTGAATCTTATCAATGCCACTACAACCACAGTGATCGAATTGGGAAAGTTAA
CAAGACTAAGAATGTTATTCATCGCGAGGCTGAGAAGAAAACATGGGAGGGATTTTTGTTCTTCCCTTGACAAGTTGATA
GATCTTCAGCAATTAACTATCTCATCTTATGGGGTAAGTGATATTATTGATTTGCACTATCCCCTTTCTTCTACACACTC
ATCCCTTCGAACATTAACCTTCGAAGGTCGTTTAGAGAGGTTTCCACAATGGATGACCACTCTTCAAGCCTTATCCACTG
TTACTCTAAAATGGAGCAATTTTATGGACAATGCACTAGACATTCTTCAAGATTTGCCCAGCCTTATGAACCTCATGCTA
GACCGAGCCTACGAAGGCGAAGAATTGAGGTTTAGGGCGGGTGGATTCAAGAAACTGAAGAAACTATGTATTTGGCACTC
TACAAAACTGAGACAAATGAAAGTGGAAGAGGGTGCAATGCCTTTTCTTGAAGAGCTTCAACTGCGCAACTGCCGATTAA
TGGAGGAGTTGCCCTTTGGGATTGAGCATTTGAGGAAGCTTCAGTATCTTTCACTTGAAAAAATTTCTGAAAAGTTGTTG
GTAACAGTGCAACTTAAGAGCAGTCAAAGTGGGGATTACTGGAAAATTGCTCATGTTCCCAGAGTATATGTAGAAGACGA
GTAGAAAAGATGAAAGGCAGATAGGAATAAGATGTGCAACAGAAGATAA
>contig:unspecified:6229743:1:9568:1_-_RDC0003NLR0039_-_RDC0003NLR0039
ATGGCCTGTTGGTGTGTATATTTGATATAGGTGCATAATGATCTTAAAAAACTTAGCTTAATTCAATGGATTAAGAAATT
TACTATATTATCATCTATGCATACTCTATTTGTTGAAGGAGAATCATCGAATTCTTTCCAATGGAGGTACGATGTATTTC
TAAGTTTCAGTGGTGAAGATACTCGAAAAAGCTTCACCAGTCATCTTAAATTGCGATTGTGCCAAGTTGGAATTAGTACC
TTTTTAGATGACGAGGAAGTGGGGAAGGGCGAGGTCATTTCAACAAAACTTGAAAAAGCAATTGAACTATCTAGAGTTTC
CATTGTTGTTTTCTCGAAAAAATATGCTTCATCTAGTTGGTGTCTTGAAGAACTTGTTAAGATTCATGAATGCACAGAGA
TGTTGAAGAAGCTTGTTTTGCCTATATTCTATGGTGTTGATCCTTCTCAAGTACGCAACCCTGTTGGATATTTTAATGAA
TCTTTGACTAGACGATTTGGGGCACAAAGAACGCAGAATTGGAAAACTGCACTTACTAAAGCTGGACATTTATCTGGACG
GGATTTCCGAAATGTTGTTTATAGATACTATCGTTGATTCAACTATTTAATTTTATATTTTATCTGACCTTTGTTTATAC
CATGTGATTCAAATTCATTTATTTTTATTTTTGCTAACTCTTTGTAGGCATGTATCAGATTTAATTGAAAGTATTATAAA
GCGAGTCTTACAAGAGGTAAGTCAGACACCTCTAGTTGTGGCTTGTTACCGGTTGGAATTGATTCTAGTATCAAAGATCT
AATGGAATTGTTATTCCAAGTATATGTCAAGATGAAGTTTGCATGATTGGTATATATGGCATTGGTGGAATTGGAAAAAC
TACTCTTGCTAAGCTTTCTACAACCAAATATTTCGATACTTTGGTAGTAGTTATTTCCTTTCAAATGTTAGATCAGAAGC
TGGCACATTTTATAGTCTAGTCAAGTTACAAGAAAAACTTCTTGATCAAATCCTAAAAACTAAGGATTTCAAAGTTAGTA
GTGTTGCTGAAGCGTTAATTTAATCAAAGCAAGACTAGGGTCAATGAAGGTTCTGATTGTTCTTGATAATGTGGACAATA
TAAGCCAAGTAGAATCCTTAATAAGAGAAAGGAGTCAGTTTGGTTCGGGTAGTTTAATAATTGCCGCAACCCGAGACAAT
CATTTGCTATGTGGGCTTACAGAAAAAGAACAATTCAAGGCCAAACTCTTAAATAACAATGAAGCTATGCAACTCTTTAG
TTGTCGTGCCTTTTAAGAAGTTTTTTCCACCACATGAATATGTTGAGTTGTGACAAGAAATAATCAAATATTCAGGTGGT
GTACCATCAGCTCTTGTGACATTGGGGTCACATTTGCGAGGAAGATCAATAGAAGAATGGAGACATGAACTCGTTAAATG
AAAAGCAATTCCTCATCGTGATATTCAAAAGATACTCAAGATAAGCTTTGACGGACTTGATTATGATACTCAAAGTGTTT
TCCATGATATTGCATGCGCCTTCCATGGCTTCTTTGAGGATGAAGTTACCAAAACAGTAAATGTTTGTGGTTTTCATTCT
AAAAGTGCAATTGCAACTTTAGTCCAAAAACACTTGCTCCATAGGGCTTGGCATCGCTTAGTAATGCATGATCTAGTGCG
GGACATGGGAAGAGAAATTGTTCGCATGGAATCACCCTGAAACCCAGGAAAATGGAGTAGATTGGTCATCCCTCTAGAAG
TTTGTATGTTTTACGAGGAAATAAAGTCAGTAATTCTCCACCAATTTTTATAAAACATTTTTTTCCTCTTAATTTGTACG
ACTTAACATGGTCTTATGATTCCTTTTATTGAAGTACGGGGCTCCGAAAAAGTACAAGTGCTGAAGGTAGATCGATGGAC
ATTAAAGGGAGTGAACTTGATGACGAAGGGATTTAAGAAAATGAAAAATAATAGGGTCATTATAATTGATAAGTTACATA
TTAGTGGAGATTTTGAGCTATTATCCAAGGAGCTCCAATGGTTACCTTGGCAAAATTGTCCTTTAAAATTTATACCATCA
AATTTTCCAGCTAAGAATCTTGTCGTTATAGATATGCGGAAGTGTGATATCCACGAGTTTGGTTTGGATCAGCAGGTTTG
TTACTCTATTCTACAAAATCATGTGTACTATTATTGCAACTAAGTGAAATGAAATCTTACTTGAATCTATATTTGGTTTG
CTGCTAGTGTTGTAAAAGTTTGAAGAGGCTGGATCTTTCTGATTGCAAGAGTCTCAAAATAACTCCGAACTTCAATGGTT
TACAAAGTCTTGAGTTTTTGTTGCTAAATGGTTGCTCAAGTATGAGAAAGATCCATCCATCAATAGGAAATTTGTGCAGA
CTAAGACTTCTGAATTTGCGTGGTTGCAAAAAGTTTATGGATCCTCCGAGTAGTATATGTCAACTAAAATCACTTGGATG
GTTGGTCTTTAGTGTCTGCTCATCTATAAAAGCACTGACTGTTGACTTTGTAGTTATGCCAGGTCTAAGAACTCTTTGTG
CACTTGAAATTGATATACAACAATGA
>contig:unspecified:6420411:1:7055:1_-_RDC0003NLR0041_-_RDC0003NLR0041 Ng?
ATGGTCTTCAATGAGCAGAGAGTAATTGAGCATTTCCATCCCAAAATATGGATTTGTGTCTCGGAAGATTTTAATGAAAA
GAGGTTGATAAAGGAAATTGTAGAATCTATTGAAGAAAAGTCACTTGGTGACATGGACTTGGCTCCACTTCAAAAGAAGC
TTCAGGACTTGCTGAATGCAAAAAAATATTTGCTTGTCTTAGATGATGTTTGGAATGAAGATCAAGATAAGTGGGCTAAG
TTAAGACAAGTCTTGAAGGCTGGAGCAAGTGGTGCTTATGTTCTAACCACTACCCGTCTTGAAAAGGTTGGATCAATCAT
GGGAACATTGCAACCATATGAATTGTCAAACTTATCTCAAGAAGATTGTTGGTTGTTGTTCATGCAACGTGCATTTGGGC
ACCAAGAAGAAATAAATCTTAATCTTGTGGCTATCGGAAAGGTGATTGTGAAAAAATGTGGTGGTGTGCCTCTAGCAGCT
AAAACTCTTGGAGGTATTTTGCGCTTCAAGAGAGAAGAAATACAGTGGGAACATGTGAGAGATAGTGAGATTTGGAAATT
GCCTCAAGAAGAAAGTTCTATTCTGCCTGCCCTGAGACTTAGTTACCATCACCTTCCACTTGATTTGAGACAATACTTTT
CATATTGTGCAGTTTTCCCAAAGGATACCAAAATGGAAAAGGAAAATCTAATCTCTCTCTGGATGGCACATGGTTTTCTT
TTATCAAAAGGAAACTTGGAGCTAGAGGATGTAGGTAATGAAGTATGGAATGAATTATACTTGAGGTCTTTTTTCCAAGA
GATTGAAGTTAAATATGATCGAACTTATTTCAAGATGCATGATCTCATTCATGATTTGGCAACATCTCTATTTTCAGCAA
GCACATCAAGCAGCAATATCAGAGAAATAAATGTAGAAGGTTACCTACATATGATGTCCATTGGTTTCAGTGAAGTGGTA
TCTTCTTACTCTCCTTTGCACTTGACAAAGTTTGTCTCATTGAGGGTGCTTAATCTAAGTTCCGTAGAACTTAAGCAGTT
ACCGTCCTCCGTTGGAGATCTAGTGCATTTAAGATACTTGAACCTGTCTGGCTCAACGATGCATAGTCTTCCAGAGCAGT
TATGCATGCTTCATAATCTGCAGATTCTTGATCTACATGATTGCTTCTCACTTTCTTGTTTG
>contig:unspecified:6421041:1:5913:1_-_RDC0003NLR0042_-_RDC0003NLR0042 Ng
ATGGCTGATGCCTTTGTGTCATTTGCAGTTAAAAAACTGGGTGATTTCCTCATTCAGGAAGTTTCCCTGCTTACAAATCT
CAGAGATGAAGTTAGATGGCTGAGAAATGATCTACTCTTCATGCAGTCTTTCCTCAGAGATGCAGAACTAAAGCAATGTG
GAGATCAAAGAGTTCAACAATGGGTGTTTGAGATCAACTCTATTGCAAATGACGCTGTCGCTATACTAGAGACTTACAGC
TTCAAGGCTGGTAAAGGTGACGATCAATTTGCTAGTTGTCTCAAGGGTTGCGCTTGCATCTGTAAGAAGGACACCAAATT
CTACAAAGTATCCAAAGAGATACAATCACTCAAGCAACGAATTATGGATATCTCTCGCAAGCGAGAGACTTATGGTATTA
CAAATATCAATAGTACTAATTCAGGAGATGGATCAAGTAAGCGGCCAAACAATCCATCTGCCATGGTTACAACATTGAGG
AGAACTACCTCCTATGTGGATGGTCAGGATCACATTTTTGTTGGATTTCAGGATGTTGTAGAAAGATTGCTATCTGAACT
TCTCAAAGAAGAGCCTCGTCGAAGCGTCATCTCCATTTATGGCATGGGTGGTTTAGGCAAGACCACTCTTGCAAGAAATC
TCTACATCAGTCCTGATATAGTCAATAGCTTCCATACACGAGCTTGGATATGTGTTTCTCAAGAGTACAACACTGTGGAT
CTCCTCAGGTATATCATAAAATCCATCCAAGGTTGCACCAAGGAAACTCTAGATTTGTTGGAAAGGATGACAGAGAGAGA
TCTAGAAATTTCCTTCGTAATCTTTTAAAAAAACGCAAATACCTTGTGGTGGTTGATGATATATGGCAGAGAGAAGCATG
AGAGAGTTTGAAAAGAGCATTTCCGGATAGCAAGAATGGCAGCAGAGTTATTATCACCACGCGCAAGCAAGATGTTGCTG
AAAGAGCATACAACAGAGGTTTCGTCCATAAACTTCGTTTCCTAAACCAAGAAGAAAGTTGGGATCTCTTTTGTAGGAAA
CTACTTGATGTTCGAGCAATGACCTCCACAATGGAGAGGCTAGCTAAGGATATGGTGGATAAGTGTGGAGGCTTACCTCT
TGCAATTGTTGTATTGAGCGGACTACTTTCGCATAAAAGGGGGTCAGGCGAATGGAAAAAGGTGAAAGACCGCCTTTGGA
AGAACATTGAAGATGACTCTATTGAAATCTCCTACATACTATCATTAAGCTACAATGATTTGTCAACTGAGCTCAAGCAG
TGTTTTCTTTACTTCGGTATTTTTCCAGAAGATCAAGAGCTCGAGGCTGAAAACGTAATATGGTTGTGGATGGCTGAGGG
TTTCATACCAAGAGGACAAGAAAGAATGGAGGATGTAGCTGAAGGCTTCTTGAATGAGCTAATAAGACGAAGCTTGGTTC
AAGTGGCTCGAACATTTTGGGAAAAAGTTACTGAATGTAAGGTTCATGATTTACTTCGTGATCTTGCCATACAAAAGGCA
TTGGAGGTAAACTTCTTTGACATTTATGATCCAAGAAACCACTCCATATCTTCCTTATGTATCAGGCATGCCATTCATGA
TCAAGGACAAAAGTACCTCTCACTTGATCTTTCTAACTTAAAGTTGAGGTCAATTATGTTCTTCGATCCAGATTTTCGGA
ACATGAATCTTATAAACTTCTGTAGTGTGTTCCAACATATATATGTGTTGTACTTGGATACTCTTGGTGGAACTGTACCT
CATGCCATAGGAAGTTTATACCATCTCAAATTCTTAAGCTTGAGAGGTATTGGTAATCTTCCCTCCTCCATTGGCAACCT
CAAGAATTTGCAGACACTTTGTGTCAAAAGTGAATTTAGACATTTGTGCCAACTACCCCCCGAGACAGCTGACCTAATAA
ATCTAAGGCATTTAGTTGCTCCGCATTCTGAACCTCTGGTACGTATAAGTAAACTCACTAGTCTTCAAATTCTTAAAGAC
ATCTCTTGTGATCAGTGGAAAGATGTTGACCCTGTTGATTTTAGTCAATCTTCGAGAATTAAGCATGATTGATATAACCA
AATCTTACTCCCTAAACAACATTAGCAGCTTGAAAAACCTTAGCACTCTCAAATTGTTTTGTAGAGATGGTCAATCATTC
CCAGACCTTGAATTTCTTTATTATTGTGAAAAGCTTCAGAAATTGTGGTTAGATTGGAGAATACAGAAACTGTCTCTGTT
ACCAAATTCCATCACAATGATGGTTCTTTTGGACTCAAAACTCATGGAAGATCCGATGCCTATTTTGGGAATGTTGCCAA
ACCTAAGAAAACTCAAAGTTCTTAGAGCTTATCAAGGAAAAGAAATATTCTGCAGTGATAATAGCTTCCCTCAACTCGAG
TTCCTTAGTCTTGCTTGTCTTGAGAACCTAGACACATGGCATTTAGCCACAAGTGCCATGCCTCTGATTAAAGGTCTTCG
TATTGATCACTGTAAAAAGCTGAACAAGATTCCCCAGAGAATGAAAGACGCGAAGCTTTTCAAGCATACATGAAGTCTTA
TTTCATAAATAGTGTGTTAATAATATTTCGGTTAAACAGGCGAGGAAGCTGTCACTTGAAGACATTTTTTGTCAGTTGGA
GTTTGTTCGTCTTTGTTGATCTTCGATACATTGAGAGTTGGCATTCAGCTACAAGTCCCATGCCTGTTATTAAAGGTTTA
GGTCGACATGAGTGTTTGAAGTTGCATCAGATTCAAAAAAAAGAATGA
>contig:unspecified:6421779:1:6129:1_-_RDC0003NLR0043_-_RDC0003NLR0043 Ng
ATGAAATTAGCGAAGAAAGTGATAATTTAGTGGTGTTTAATTTGCTTTATTTTGCAAAAAGCTTTTACATTTCTTGCTGA
CTCCTTCTAATGAGATCAATTGCAATAAAATTTTCCAACAGGTTTTGTTTTTACTGAACCTGAAGTCTATGGAAGGGACA
AAGAGCAGGATGAGATAGTGAAAATTCTGATCAACAATGTTAATGTTGCCGAAGAACTTCTTGTGTTACCTATAATTGGT
ATGGGGGGACTAGGAAAGACGACACTTGCCCAAATGATCTTCAATGATGAGAGGGTAACTGAGCATTTCAATCCCAAAAT
ATGGATTTGTGTCTCAGATGATTTTGATGAGAAGAGATTGTTGAAAGAAGGGTCTCTGTATGTTGAGGACTTGGCATCGT
TTCAGAAGAAGCTTCAGGAGTTATTGACTAGAAAACGATACTTGCTTGTCTTAGATGATGTTTGGAGTGATGATCAAGAT
AAGTGGGCTAAGTTAAGAGCAGTCTTGAAGGTTGGAGCAAGAGGTGCTTCTGTTCTAGCAACTACTCGTCTTGAAAAGGT
TGGATCAATTATGGGAACGTTAGTACTATCATTTGTCAAGTTTATCTCAACATGATGGTTTACTGTTGTTTATGCAATGC
GCATTTGGGCAAAAAAGAGAAATAAATTAAATCTTGTGGCCATCGGAAAGGAAATTGTGAAGAAATATGGTGGTGTGCCT
TTAGCGTCCAAGACTCTTGGAGTTATTTTACGATTCAGGAGAGAAGAAAGTGAATGGGAACATGTGAGAGATAATGAGAT
TTGGAATTTGCCTCAAGATGAAAGTTCTATTCTACCTGCCCTGAGGCTGAGTTATCATCACCTTCCATTTAATTTGAGAC
AATGTTTTGCATATTGTGCAGTGTTCCCAAAGGACACCAAAATGGAAAAGGATAATTTAATCACTCTTTGGATGGCACAT
GGTTTTCTTTCATCGAAAGGAAATTTGGAGCTAGAGGATGTCGGTAATGAAGTACGGAAATAATTATACATGAGGTCCTT
TTTCCAAGAGGTTGTAGTGGATGAATTTGGTAAAACTTATTTCAAGATGCATGACGTCATTCATGATTTGGCTACATCTC
TGATTTCAGCAAACACATCAAGCAGCAATATCCGTCAAGTACAAGTAGGAGAGGAAAATAGCATATTGTCCATTGGTTTT
TCTAAAACAGTGTCTTCTTACTCTTCCTCACTCCTGAAAACCTTTGTCTCACTAAGGGTGCTTGATATGAGTTACTCGAG
AGTATATAATTATCATCTTTCATCGGAAATCTAATACATTTAAGGCTCCTAAAACTGTCAAGCACTAGAATTCGTAGTCT
TCCTAAGAGGTTATGCAAGCTTCAAAATCTCCAGACTCTTAATCTAAAATCTTGTCGCTCACTTTCTTTTCTGCCAAAGC
AAACAAGTAAACTAAGTAGTCTTCGGAATCTTCTGCTCGATTACTGTCCATTGATCTCTATGTCACCAAGAATAGGATCG
TTGACATGCCTTAAGACTCTAGATTGCTTTGTTATTGGTAGGAGAAAAGGTTATCGACTTGGTGAACTACGAAACCTAAA
CCTTGGTGGCTCACTTTCAATCACGCATCTTGAAAGAGTGAGGAAGGATATAGATGCAAAAGAAGCCAATTTATTTGCTT
AAGCAAATCTCTACTCTTTATGTATGAGCTGGGATAGGTCCGATAGATATGAATCAGAAAATGATTTGGATGAGGAAGTG
CTTAAGTCCCTCAAACCACACCCCAACCTGAAATCTTTAAAAGTAACTGGCTTCAGAGGTCTCTGTCTCCTGGACTGGAT
GAACGTTCAGTTTTGAAAAATGTTGTCTCTATTGATGTTGATAGCTGTAAAAACTGTTTACGCCTTCCACCCTTTGGAGA
TCTGCCTTGTCTAGAAAGTTTATGCTTATTTGGCGGGTCTGTAGATTATATTGAAGACAATGTTCATGACTGTAGAAGGT
TTCCATCCTTGCGATGCCTTGTCATAAAAGGCTTTCCGAACCTGAAAGGATTGCTACAAAAGGAAGCAAAGGATCAATTT
CCCATACTCGAGGAAATGGAGAATCATGATTGCACTATGCTCGTCTTTCAAACCCTTGCTTGTGTCAAGAAATTAGAAGT
TTGAGGCAAAGACAGATCACAGATGCAACGACTTTGAGCTCCATATCTGATCTTAGCACTCTCACCTTGTTGTATATTAG
TCACAATGCCGAACAGACTTCACCCTAGAAGAAATGTTCAAACACCTTGCCTATCTCGAGTCCACGAGTATTTCATCCTT
CAAAAAACTTAAAGAGCTGCCTACCAGCATGGCCAGTCTAACTGCTTTGAAGCGTTTGGATATTCGAAGTTGTCATTCAC
TAGAGAGTCTCCCTGAGCAAGTACTGGAAGGTTTAACTTCACTCACGGAGTTATTCATTCAGGATTGTGAGATGCTAAAG
ACTATCAGAGGGATTGCAACACCTAACAACCCTTACAAGACTAGTAGTTGCTCTTTGTCCAGAGATGGTGACCTTGCCTT
TGAGGATTCAAAACTTACACTCTCTTCAATCACTGGTGATCTGGAATTGCCCTCGTATCTGCAATCACTTCCAGCTGGGA
TTATGGACACAGAGAATCTGCAAGCATCGCGAATTGTTTATTGTCCAGAACTGGCAAAGCGCTGCGGGAAGGAGATAGGG
GAGGACTGGAACAAAATTGCTCACATTCCAAATGTGCAAGCATATCAGTTAGTTTTATTTGTAGTTCTTCTTCCAGGTAA
GCCTTCCATATAGTTGACATAACTGTGATGCAGCAATGCATGAGGGTATTAGGATATCTTGTAGTAACTAAAATCTTTTG
GCATGCTGTGTCGCGTGCATGCTAGACTTATCACCAAAAAGCTATTCATTCTCTAGATTGTTGTAG
>contig:unspecified:6423113:1:380:1_-_RDC0003NLR0044_-_RDC0003NLR0044 Ng
ATGGAGACTGTGTATAGAGGTCTTAAGGGTAGGAGATTTCTAATTGTCATAGATGATATTTGGAGTACCGAGGCATGGGA
CCAAATGCAAAGAATATTTCCAAATGATGACAATAGAAGTCGAATTCTATTAACCACTCGCCTTAAGTATGTTGCTAATT
ATGTCAGTTGTCCTGATTTTCCGCCTCATAGTAAATCTTTTCTAAGTCTAGAAGATAGTTGGTGTCTATTCACCGAATAA
>contig:unspecified:6423923:1:4179:1_-_RDC0003NLR0045_-_RDC0003NLR0045 Ng
ATGGTTGATATATACCGTGCCAGTGGAATATGATAAACAACTGTGGCAAAAGCAATCTACAACTGAATATTTCAACACAT
CGGAATCATTTCTTCAATTCATATATTAGATTAGAAGTGAAAGCATTTAGTCTAATCAAGATACAAGATCTTTGGTAGTT
TAATAGTTATTACAACCCATGAAGAACATTTGATATGCCGGCTTAGAGAAATTGAGAGACGCAAGGCAAAACTTTAAAAT
CACGATGAAGCTCAACTACTTTTTGCTTGTCATACTTCTAATAGTCTTTTTCCACCACAATAATATGTTGAGCTTTCACA
AAATATAATAAAATATCCAGGTGGGCTATCATGATCTATTATGACATTGGGTCACATTTGCAAGGGAGATCTGTATAAGA
ATGGAGATACGAATTCAACAACTATGAGAAATTCCTCATTATGATATTCAAAAGATTCTGAAGATAAGCTTTGATGGACT
TGATTGTGATGCTCAGAATGTTTTCCTTGATATCATGTGTGCCTTAACGGATTCTTTGAGGATGAAGTTACCAAAACATT
AAGTGTGTGGTTTTTATTTTAAAAGTGCAATTACAATCTTAGTCCAAAGGAACTTGGTCCAAAGGGATTACCGTTATTTG
GTGATGTATGATCTTGTTCGGGATATGGGAAGAGAAATATTTCACATGTAATCAACTCATGA
>contig:unspecified:6428250:1:6955:1_-_RDC0003NLR0046_-_RDC0003NLR0046 Ng
ATGTGGGATACTGCAACATGGGATGAGCTAACAAGACCTTTTCCTGAATTTCAGAAAGGAAGCAGAGTGATTTTAACAAG
TCGGAAAAAGGAAGTTGCTTTGCATGGAAAATGCTACAGTGATCCTCTTTATCTTCGATTGCTAAAACCAAAAGAAAGTT
GGGAGTTATTAGAGAAAAGGGTGTTCAGAGAAGAAGGTTGCCCTGATGAACTAAAGGATGTCGGAGAAAAGATAGCTCGA
AAGTGTGATGGGCTTCCTTTAGTACTTGATCTAATCGGTGGAGTCATTTCAAGGAAGGAAAAGAAAGAGGCTTTGTGGCT
TGAAGTTCTCAATAATTTGAGTTCCTTTATTTTTAAAGATGAAGAGGAAGTGGCGAAGGTTATACAATTAAGTTATGACC
ATTTGTCAGATCATGTAAAGCCGTGTTTGGTTTACCTTGCAAGTTATCCAAAGGACAAAGATATAATGATATCCGAGTTG
AAAGATTTATGGATTGCTCAAGGACTTGTGCAGCAGACTGAGATGAAAAGTGCAGAAGAAGTAGTGGAGATTTATGTGGA
TGAGTTAATTTCCAGTAGCTTGGTAATACCTTTCTTTAAGTTTATTTTCAAAATTCATGATCTTGTGCATGACTTTTGTT
ACATAAAATCTAGAAAGGAAAAGTTGTTTGACTTCATAGGAGGTTCAAACACTCCGTCTTCTTCTTCAAACCTGATGCCA
CGTGGAATTACCATTCGTTATGATCAACGTCTCTTTCATTTGGATGAAAATTTTGTCCTGTTCAATCCAGACAAGAAGAA
TCATTATGTTAAACACCTCCTCTCTCTGAAGGTCTACAATGGGATTAAGGATTGTCTTTCCTACAACAATCACCTAAAAC
ACTTGAGGCTTCTCAAAAGTTTGGATTTGAACGGCATAACATTGACAGATTCTTTGCTGAATGAAATCGGTATGCTCGTT
CATTTGAAGTACTTAAGCATTCAGACGAAGGCAAATGCTCTCCCTCCGTTATTTTCAAACCTCTGCAATCTAGAAATTCT
GGTGGTGAATAACCTGAAAGGATCATGCATGGTACTATCGCCTTGTTTTTGGAGCCTTGCAAAGCTACAAAATGTGCGTA
TGAACATCTGTTCTTTCTATGATACATACATCAACGAAACAACTGTATTAGACAAGGACTCAAGGTTAGAGAATTTGAGA
ACATTATATAAGCTCTACCTTCCTGGTTTAGAGGACACGGAGGATATTTTCCAAAGGTTTCCTAATCTTCAAAACCTTAG
AGTCTGTATCAAACAACTACCAGATTGTTCAGCAAAGAAGATTTGCTTTCCAAGATTCGATGTGCTTAACGAACTTGAAG
AACTCCATTTAACTGCTTCTTGGGATTCATTAAGTGAATATACACACCGCTTCCCTTTGAAGTTGAAGATACTGAAGCTG
AAAGGGCTTGCTCTGACATCCGATACACTTTCAAGAATTGCTAGACTAACCACTCTTCAAGCACTATGTCTAAAAGACAC
AATTATCGAGGAGGGGAAAGAATGGAACATGGAAGATGTCACCTTCCAGTATCTCAAATCTCTAAAATTGGTTAATGTGT
CATTTTCTGAATGGCAGGTTGATGGAGAGGAATCCTTTCCCATGCTCGAGATGTTACATATACGTAGATGTGATACGCTT
ATGGACATCCCAGACAGTTTTGGAGATATTGCGTCGTTAAAGTTGATCAATGTGTGGTACAGCCCTCAGCTTAAAAATTC
GAGTTTCAGTATTAAGGAATATGTTGAAGAAATGACTGGAGAAGACAAGCTTGTGGTATGCTTCAATGGTATATGGTCTT
AA
>contig:unspecified:6428495:1:9068:1_-_RDC0003NLR0047_-_RDC0003NLR0047 Ng
ATGTATGATAGTTCTCTCTTTGGTCTCTTGCAAATGCTATATGATACACTAAAGAACGAGGCGAAATTCCTGTCAAATGT
AAGCAATCAAATTCAAGATATTCGTGCTGAAATAAATCGAATACAATGCTTCTTACAAGATGCAGATGCTAACAAACCTG
AGTATGAGACAGTTCGTAACTGGATTGCAGATATCAGAGAAGTTGCTTACGATGTAGAGAATATCCTCGAGAAGTATATG
CATAAGGTCGTATTGAGGAGGGATCGATCGTTGTGGAAGGAGAATATAAATTTACATAACATAGGCCTGGAGACAAAAGA
TGTTATGTCAAGAATTGATAACATAAAAAGATGTATGAAAACTTATGTTGATACAGGTATAAGAGCTATATGTCAAGGGG
ATACCTCGTCGGAGAGAAGTCAATGGTTAACGAGGTCTTACTCTCATCTTGTTGACGAAGACTTTGTTGGATTAGTAGAA
GAGGTGAATAACTTGGTTGATGAGTTGATCGATGATGAGTTTTATGTAGTTTTCGCGATATGTGGAATGGGAGGTCTTGG
TAAAACAACACTTGCTCGGAAGGCATATCGTCATGTTGATGTACAAAGTCATTTCCAGGCTTTCGCGTGGGCTAGTATCT
CGAGACAATGGCAAGCAAGAGATGTGCTGATGAGCATCCTCACGAAACTTGAACCTGAAAACAGAACAAGGATTAATATG
ATGATGGATGATGAGCTTGTAAAAGCACTTTACAATGTTCAACAGAGGAAAAAATGCCTTATTGTGCTTGATGATATCTG
GTCAACAAATTTCTGGAATAGCGTAAAACATGCTTTTCCGAAGGGGAAAGGGAGTCGAAGCAAGATTTTGCTTACAACGC
GCAAGAAGGACGTGTGTACACACATAGATCCAACTTGTTTCTTGTTTGAACCAAGATGTTTGGATGCTGAGGAGAGTTGG
AAGTTACTTCATAAGAAAGCATTCCCCAGAGTAAACACTCCAGGTAATTTATCTTCAATTTAATGAAGTCTCATTTCAAT
AATTTGTTCAAATATGTGTAAAAATCGTCTATAATTGGCATAATACATAATACATAAACAGACACTGAAACTTAGCCTCA
CCTGGAAAGTAAGCACTCCAACTTTTGGGAGTGCACATCTAGATACTTCAATTTGGTGTCAAACGGCAACTGAACACTCC
AACTCGTCCCAATTGTATGTTGTGGTCAGCCGATATTGAGGTGGGATGTAAATTTTGGAGGTGTCTAGATGATATAGTGG
AGACGAGTTGAGGTGTCTTACTAGATGTGTATACTGAAAGTTTGAGTGCTTATATACTTGCTAGCTGACGTGAAGTTTGA
GTGTATGTTTGTGTATAATGCCTTCAATTTTCTAAAAGCACGAAACTTGGGGGTATTGCTTATTGTAGGTATATGCTATT
CATCGCGAAATGAAAATTCTCTCATTTTTTTGTGTAGATTTAAAGATTGATTTGGAGTTGGAGAGGCTTGGAAAGGAAAT
GGTCAGTAAATGCGGAGGCTTGCCTTTAGCGATAATTGTGCTTGCTGGACTCTTGGCTAGAAGACCTAAAATCGATGAGT
GGAGAAGGACGTGCCAGAACCTTAACTTACACATGAGTGGTGAAAGTTTTGAACAAGATGGAGGAATTCACGGTGTCCTA
GCTTTGAGTTACTACGACTTACCTTATCAGCTGAAGCCGTGTTTTTTGTACTTGGGAATTTTTCCTGAGGATCAAAAGAT
TTCTGCGCGGAGATTGTATCAGCTATGGGCTGCTGAAGGTATCATATCATTGGAAGGTAACCGAGGAGAGGAAACAGCAA
TGATGGAGATAGGGGAACGTTATCTGCACGAGTTAGCTCAAAGGTACATGGTTCAGGTTCAACTAGAGGAAACAACGGGA
AGGATCAAATCTTGTCGATTTCATGATCTCATGAGAGATACATGTTTGTCGAAAGCAAAGGAGGAAAACTTTCTCAAGAC
AGTTTCTCCTCAGCATTTGCATCAATCGATGCACTGCTCTACTTCAGCTACAGCAACATCAACACGTACTGTACGTAGAC
TGTCCATCACAGTAGACAATGAAGTTCAAAACTATTTCTCTACTGACGATAAGTCATTTCAGCATGTGAGAGCAGCTTTC
TTCTTTCCAAGACAGACAGGACGCGAAGGCACAGAATATCCCCTGCCTTTATTCCAAGGTCTGTGCAATAACTTCTCGAT
GTTGAGAGTTTTGCATCTCGAGAAGTTCACTTTTGTGGAAATTTTACCAAAAGCAATTGGTAATTTAGTGTACTTGAGAT
ACCTGAGCTTAAGACATTCACACTTTCAAAAACTTTCGTCGTCTGTAGGTAATCTTAAGTACCTACAGACACTTGATTTG
AGGGTGAATTTCTTCTCGTACTTAACTTTACCGAATACCATACAGAAGTTGAAAAACTTGAGGAATTTATATCTTCCTCC
TTCACATCAACACACGTATAAGTTAGACCTGAGTCCGTTAAGCCACTTGGAAATACTGAAGAACTTCGATACACAAGTTT
CTCCTTTTCGAGATATCTTCAAGTTGACAAAACTTCAGAAACTATCAGCTGTTCTCTCATTGGATTCGGACGAGATGGAA
GAGATGATCAAACACCTCACCCTCAGATCAGGTAGACTCAGGGAAACATCTTTTCGCATTTACTACAGATTTCATTCAGA
AAAAGAGGTAAACATTCTGAAGTTACTGTTAGGTTGTCACCATCTCCGGAAGCTAGATTTAATCGGACACATCACTAAGC
TACCGGAACACCACTCGTTTTCACAAAGCCTCACTAAGTTAACATTGAGAAAGAGTGGACTTGAAGAAGACCCTATGGTC
ATTCTTCAAAAGCTTCCTAAGCTATTCACCTTGTCGTTACGTGGAAACGCGTTTATTGGAAAGGAAATGTGTTGTTCTCC
ACAAGGATTTCCACTTCTCAAAACTCTTAAACTCCAAGGGCTACTGAATTTAGAAAGCTGGAGGGTGGAGACAGGGGCAC
TGCCTAATCTAGTTCATCTAGAAATCGACGAGTGCAAGAAATTGGAGATGGTTCCGGAAGGATTGATATATCTAAGTAAA
ATACAGGAGGTAATGATTATAAACATGCCAGACAACTTCCAGAAGAGGCTGCAAGAGGTTCAAAGGGAAGAATATTACAA
AGTTCAGTTCAGGAAAAGTTTCGACACAAAGAAGATTTCGAAGATCAAATTCAATATGCGAATATCAGGTACTTTGCAGT
CCATTTCATTATAA
>contig:unspecified:6428501:1:6444:1_-_RDC0003NLR0048_-_RDC0003NLR0048 Ng
ATGGAGGATGACTTCAACACCATACTTGATCGCCTTATTTCCTATACAAACGAGTTAACTGTCATACCAACTTTTGAAAT
GGGCAGTATAGGTAAGAAAACTCTTGCCAGGAAACGTTATGATGATTCATCTATTCGTTCTTGATTTGATAAACATGCAT
GAGTCACTATCTATGAAGAATACAATGAGAGATAACTGAAGACAACAGAGAAATGAGTAATGATCAACTAATGGAGACTG
TGTATAGAGGTCTTAAGGGTAGGAGATTTCTAATTGTCATATATGATATTTGGAGTATCGAGGCATGGGACCAAATGAGA
AGAATATTTCCAAATGATGACAATAGAAACCGAATTCTATTAACCACTCGACTTAAATATGTTGCTAATTATGTCAGTTG
TCCTGATTTTCCGCCTCATAGTATAGTCTTTCCTAAGTTTAAAAAATAGTTGGAATCTATTCACTGACAAATTATTATTT
CTTTAAGCTACTGTTACTTGCCCCAATATTTGAGGTCTTGTTTTCTGTATGTTGGAGGCTTTCAAAAAGAAATGGAGATC
AACATTTCCAAGTTGATTAATTAGGTTATGGATTGCTGAGCAATGCTTAAGGGAAAGAAGTAGTAAAAGGTTAGAAGTTA
TGGCAGAGGAGTATCTCGAAGAGTTAATTGATAGAAGTCTAATTTTGGTTGGTAAACAAAGGGCTGATGGAAAGATGAGA
ACTTGCAAAATTCACGATCTTGTTCGCCAACTACGCGTAAGAGAAGTTCATAGTGAAAATGTAGTGCATTTCATGAATGA
GAATGTTCCCATGTACTTAGAAGTCATATGTGATCAATGGAGAGTGAATGTTATATCTAAACATCAACATCCGCGAGTTT
AACCAAAAAGGCATAGAAGTGGTATTACAAGTATAACCCGCACCTTTATTACAACAGAAGATAATTATTTCTGAAGGCAT
AACATTAGTATTACAAGTTCCACCATTTCACAATTCAAGTTGCTTAAGGTGTTGGATGTACTATCAGTCTCAAAATATTT
TGGTTGTGTAATACCTCAGCTTGTACATTTGAGATATGTTGCTGCAAATATTGAGAATGCTCTTTCACTAGGGAAATTGA
GAAATCTAGAGACCATAATTATTGGAAGCCTTGAACCGGCGACTCTGAAGCACCCACTGGATATCTGGAGAATGATAGAG
ATAAGACATTTGGATCATATATGACACTATATATATGATCCTCTTGAATTAGAACAACCTTTGTTTCTCAAAAACTTGCA
AACACTTCTTCTCCATGACTCTTCTTTTGTTTTCAAAATCATAAGAAGAACACCCAATCTAAAAAAAGCTTAGTATTTTA
GATACTTCTGGCCATCCTTAATGGCATGATATTCTTTATTTTCTCATTCTTCTAGAGGAGCTGGAGACGCTACATATCGA
GCTGGATTTTCTAAGGGCAGAGCTGAAACCATTGACCTGATGATTTTCTCTAGGGATAATTTCCCTCCTAATATCAAGAT
GTTGACATTAACATTTACTATATTACCATGGGATATTATGAATTTGTTGGCAAATTTAACGAACCTTGACGTGCTCAAAA
CGAATACTGCATTCAACGGAACTGATTGGAAACCAAAGATGTTGCGTTTCGTAAATTAATATATCTACAAATCAAATCTG
AATGTCTAGTAAGGTGGGAAACAGGTAGTGATAATTTTCCAATGCGTGAGGAACTACTACTCTATGGGTTGGATGTATTG
GAAGAGATTCCTGAGAGTATTGGAGATATACGACACTAATATTGATCATAATACACCGCTACAGAATGGAAAATGGCTCT
GGTGTAGAGAATAA
>contig:unspecified:6431531:1:5128:1_-_RDC0003NLR0049_-_RDC0003NLR0049 Ng
ATGATTTCGAGAAGACTTTGTTATATGAAGTTGTTGATTGTGCTTGATGACATAGATTATGGTGATAATTAGGAGTAATT
AGCAGGCGATCTTGGTTATTTCGTTTATGGAAACAGAGTTATTGTAACAATTAGAAATAGACATTTGATAGAACAGAATG
ATGCAATATATGAGTTTCCAACATTGCCTGATGATGACACTATGCAATTTTTCAATAAGCATTCTTATAAAATGAATTTA
AAGATGAGCATTTAA
>contig:unspecified:6432115:1:18424:1_-_RDC0003NLR0050_-_RDC0003NLR0050 Ng
ATGTTGTTCTGTACCATAGTAGGTATGGGGTTTTTAGGGAAGACAACATTGGATAAAATAATTTTTAATGATGAACAGAT
TGAGAAACACTTTGAAAAAAAAGTTTGGTTGTGTCTACCTGAAATGTTGGTAATGAAGATCTTTCTTGAATTAGTCCTCG
AATCATTGACATAGAAGAAACTTGAGGTCCAGAGCAAAGATATTATAGTCAAGAAAATTTGAGATGAACTGACAGGAAAA
AAATATTTGCTTGTCGTGGATGATTTGTGGCATGTTGACCCAACGTTGTGGCATTACTTTGTGGATACCTTGCGAGGAAT
AAATACATCTCGAGAAAACTGCATTCTTGTGAATACCTGTATGGAACTGGTGACGTCAGCAATAGTAGGACCTTATATGT
TGGAAAAATTAACAGAACATCATTGCTGGTCAATTTTCAAACAAAAAGCATTCGTTGATGGGGAAGTTCCAGAGGAAATA
ATGGGTATGGAGAAAAGGATTGTTGAAATGTGTCAAGGTATACCTTTGGCTGCAACTGTGTTAGGAGGCCTCCTCTGCAA
CAAGAAAAAACATGAATGGCAGGCAATCTTGATGGGAATACCCTTGTTTCACTTGATAAAGATGATAATGGAGAAAATAG
CTTTAAAAAAATCCTTAAACTCAGCTTTAATTATCTTCAATCTCCACACCTGATTTTTTTTTTGCTTACTTTGCAAAGTT
TCCAAATGAGCTTGAAAAGGACCAACTTATTTAACTCTGGATGGCAGAAGGATATCTTTGTCCATTTCAAGATGTCGTTC
TAATGTTAGATGTTGGGAATAAGTTTTTTCAACTTTTGTTGCAATTTTCTTTGCTGCATGATGTGAAGCTAGATGAGCAT
AATAATATAACACATTGTAAGATGTATGATCTTGTGCATGATTTGGCTTGAGATATTTTAAAATCTAAATTATTTGATCA
AAAGAGCGTCAAAGGAGAAAATTTGTCTCAAGTGCGATAACTTTGATGGAACTCACCAAGTGATCAAATAGATAAGATAA
ATGAGTTAGGACGTTTGTACACATTATTCTGGAGCTGAAATTCTCTATCTGAAGATATGTTATTTAGTTTTGAGTTCGTG
AGAATTTTCAATTTGTCCAAGTCAGGTATGTGGGAGTTGACAGCTTCATTTGGCAAGCTAATACATTTGAGATATCTTGA
TCTCTCTGACACTAATATCAAAGCTTTGCGTGACTCCATATGCAAGCTCTACAATTTGCAAACATTAAGAGTTAATAACA
ATTATTATCTTGAGTAATTCCAGATGAGATAACAAATATAATAATCTTGAGACACATATATTGCAAACCTCTTCATAATA
AGCATTTCCGGATGCCATTTAACCAGGGAAATTGACTTGTCTTCAGACCTTACAGTATTTCGAGGTGGGTATAGAGTAAG
GTCGTCGATAAGTAGAATTAGATCGTTTGGAAAACCTTAGAGGTGAAGGTCTCCAATTAGTTAGTAACAAGGAAGAAGCT
GAAACAACATATCTATAGGAGAAACCAAACATCTATAAGCTCGAATATTTATGGTCCCGTGATGAACAAGAAGGATGCGA
GACTAATGACGAGCATGTGTTGGATGGCCTTCAACCGCATCCAAACTTGATTAACATAGAAGCAAAGGATTATTTAGGGA
CTAGGAATCTTTCATGGTTGAGCGAAGAATTCCTACCAAATTTAGTCAAGCTAAATTTAATTGATTGGAAAAGGTGCAGA
AAATTTCCATTGCTGGGCCAACTATAATTCCTTCGGCATCTTGAGCTGGTAGGGTTCCATAAGGTGGAGTGTATTAGAAC
TACATTTTATCCGATTTATGGTAACACTAATGGAAATATCCAAGTGATTCCTTCATTATACGAACTAGTGTTGGAGGATA
TGCCCAGCCTTATTGAGTGGAGCAGAGTGGAATCGTTACCAACAACAAATGGTGGTAGAGATGAAGTTGGAGTAAGAATG
TTCCTTGGGCTTGAAAAGTTGAGGATTAAAAAGTGTCCATGTTAAAAAGTACTCCAAATCAATTTGAAATGCTACGTGGA
TTAATAATTGAAGGAGTTTACAGTGGAATTCCATTGTTGAACTTGTGCAGTAACTTGACATTTTTAGTAAAACTTGATCT
CAGTGATGCGAAAGACCTCACTTGTCTTCCATATGAAATTCTACCCAACAATGTTTCTCTTCAATTCTTGTCAGTCTCAG
ACTGTGGAGAGTTTCGTAAATTTCCACAAAGCTTGTAAAATCTCCATTCTCTTAGGAGCTTAGAAATATCCTTCCGCACC
AATTCTAGTTCCTTTCCTGTTCTAGGTGGAGAGAATTATTTTTGTTGTGATGAATTGACCATTATACCAAGTGGAATGGT
AGAGCATTGTCTCTCTCTAGAGATTTGTCGGTCAGTTACTCTAACAACTTAGTTTCATTTCCTTTACATGTGGGAAATTC
CTTCACTTTCAGATTTGGATATATCAGAATGTCAAAAATTGATAAGTGTACCCGCAGGAGGACTTCACCGTTTTACCAGG
TTAAGGGAATCATGCATTGGTCCTTTATTAGATATATTGGATTTTGAGACATTCCAATTGATATTTAGTGGCATTCAACA
GCTGTTGTCCTTTCATAGATTTTATTTGTACGGACGTTTGCACTGGGATTATCTGCCGTATTAGCTTATGGAACTCTCTT
TCTTAACTCATATCCGAATATATGACTTTGGAATCAAGGCTCTTCCTAATACACTTTATAATCTTACTTCTCTTGAAACA
TTAGACATAAGGAGCTGAAAACGGCTACAACACGTGGACTTGTTACATGTCATGCCCAAATTGCGGTGTTTGTGGATCGA
TGATTGTCCATTGTTACAAGTTCTCATGTATGGAATCTTTAACCTTATTTCCTTGAAAGTGTTAACTTTGTCAAAGTGCA
AAAAACTAAAGCATCCGCCATCCAGAGATGTCATGCAATGGCTCACCAAATTATGGAGCCTGCAAATTAAAGGCTGCCCA
CATTTCAAAGAAAGTTGCATCAATCTGTCAATGGTTCAAGATTTCTCATCTTCCAGTAATTAA
>contig:unspecified:6436574:1:622:1_-_RDC0003NLR0051_-_RDC0003NLR0051 Ng?
ATGGATATCTCTCGCAAACGAGAGACTTATGGTATTACAAATATCATTTCAGGAGATGAAGGGCCAAGTAATCAGGTTAC
AACATTGAGGAGAACTACCTCATATGTCGATGACCACGATTACATTTTTGTTGGCTTTCAGGATGTTGTAGAAACATTGC
TAGCTCAACTTCTCAAAGCAGAGCCTCGTCGAACCGTTCTCTCCATTTATGGAATGGGCGGATTAGGCAAGACCACTCTT
GCAAGAAACCTCTACAGAATTCCTCGTATAGTCAATACCTTCCCTACACGTGCTTGGATATGTGTTTCTCAAGAGTACAA
CACAATGGATCTTCTTAAGACTATCATAAAATCCATCCAAGGTTGCACCATGGGAACTCTAGGATTGTTGGAAAAGATGG
ATGAAAGAGATCTAGAAAATCACCTTCGTGATCTACTGAAAGAACGCAAATACCTTGTGGTGGTTGATGATATATGGCAG
AGAGAAGCATGGGA
>contig:unspecified:6436740:1:10880:1_-_RDC0003NLR0052_-_RDC0003NLR0052 Ng
ATGGCATCTTCTTCTTCTTCTTCTGCAAGTAATTCAAAGTATTATCCTCGATGGAAGTACGTTGTTTTTCTAAGTTTCAG
AGGTGAAGACACTCGAAAAACATTTACAGGTCACTTATACGAAGGTTTGAGAAATAGAGGAATAAACACATTTCAAGATG
ATAAAAGACTAGAGCATGGAGATTCAATTCCAAAAGAACTCTTGAGAGCTATAGAAGATTCTCAAGTTGCACTTATCATT
TTCTCAAAGAATTATGCTACATCTAGGTGGTGCTTGAATGAACTAGTGAAGATCATGGAATGCAAAGAGGAAGAAAATGG
ACAAACAGTCATACCGATCTTTTATAATGTGGATCCATCACATGTTCGATACCAAACTGAAAGCTTTGGAGCAGCATTTG
CCAAACACGAATCAAAGTATAAGGATGATGTTGAGGGGATGCAGAAGGTGCAAAGATGGAGAACTGCCCTAACTGCTGCC
GCAAATCTAAAAGGATACGATATCCGTAACGGGTTAGTTGAATACACATAATTACTTTTAATGTTTTTACTGTTAAAAAG
GCATAGTCCAATCAATTTAATTAGAGAAGATACATAAAAGTCCAAAAAACTATTCAAGTTTTGCAACTTCCATACTTGAA
AACTATAGAGTATTGTTATTACCTGAACTATTCTATTTCCTATTTAATACCCTGCTGATTATTAACAATATATATAGAGT
ATATGAAATACTTGTTGGTATTTGACTTTCTTACATTGTCCACAATCAATTTTCTTCTTTATGTAGGATTGAATCAGAGA
ATATTCAGCAGATCGTAGATTGCATCTCTTCCAAATTTTGTACGAATGCTTATTCTTTATCTTTTTTGCAAGATATTGTG
GGAATAAATGCTCACTTAGAGAAACTAAAATCGAAACTTCAAATAGAAATCAATGATGTTCGGATTTTAGGGATCTGGGG
AATAGGCGGAGTCGGTAAAACAAGAATAGCAAAAGCCATTTTTGATACTCTATCTTATCAATTTGAAGCTTCTTGTTTTC
TTGCTGATGTTAAAGAATTTGCAAAAAAGAATAAACTGCATTCTTTACAAAATATTCTTCTCTCTGAACTGTTAAGGAAA
AAAAATGATTACGTCTACAACAAGTATGATGGAAAGTGTATGATTCCAAACAGACTTTGTTCTTTGAAGGTTCTAATTGT
GCTTGATGATATAGATCATGGTGATCAGATGGAGTATTTAGCAGGTGATATTTGTTGGTTTGGTAATGGCAGCAGAGTTA
TTGTAACAACTAGAAACAAACATTTGATAGAGAAAGATGATGCGATATACGAAGTGTCTACACTGCCTGATCATGAAGCT
ATGCAATTATTCAATATGCATGCTTTTAAAAAAGAAGTTCCAAATGAGGATTTTAAGGAGTTGGCGTTAGAGATAGTAAA
TCACGCTAAAGGCCTCCCTTTAGCCCTCAAGGTGTGGGGCTGTTTATTGCATAAAAAAAATCTCTCTTTATGGAAAATAA
CAGTAGAGCAAATAAAGAAAGACTCTAATTCAGAAATTGTTGAACAACTCAAAATAAGTTATGATGGGTTGGAGTCCGAA
GAGCAGGAAATATTTTTAGATATAGCATGTTTCTTCCGCGGAGAGAAAAGAAAAGAGGTCATGCAAATTCTTAAGAGTTG
TGACTTTGGAGCTGAATACGGATTGGATGTTCTGATTAATAAATCTCTTGTGTTCATATCTGAAAATGACAGGATTGAAA
TGCATGATTTGATTAGAGATATGGGTAGATATGTGGTGAAAATGCAAAAGCTTCAGAAAAAACGTAGCAGAATATGGGAT
GTTGAAGATTTCAAAGAAGTGATGATAGACTATACGGTAAGTAAGCTTAACAATGCAATGATATTTAATTTCTAATTTTT
ATATTCCAAGGAACTTATAGGCTAATCAATACAGTTTATGAATAATTGACTCATTTATCTTTATACCAGGGGACCATGAC
AGTGGAAGCAATCTGGTTTAGTTGCTTTGAAGAAGTACGTTTTAATAAGGAGGCAATGAAAAAAATGAAAAGGCTTAGGA
TATTACACATATTTGATGGTTTTGTCAAATTCTTCTCTTCGCCTCCCTCTTCCAATTCCAATGATTCAGAAGAAGAAGAT
GATTCCTACGACTTAGTCGTAGATCACCATGATGACTCTATTGAGTACCTGTCCAATAACTTGCGTTGGTTAGTCTGGAA
TCACTATTCTTGGAAGTCATTGCCAGAAAATTTTAAACCAGAAAAGCTTGTTCATCTTGAACTCCGTTGGAGTTCGCTTC
ATTATTTATGGAAGAAAACAGAGGTAACATTATTATTTACTTTACTTACCCTCCTCCAGGAGCTTCAACCCCTTTTGCTC
TCTTATTTACTCGAACCCACAACCTTTTGGGTTGGAAGTGAGGGTGCTCAACTCCCTCTTGTCATTTTTGGTCTGACACA
AAGATCATTATTCTTTCTCTATTTTGAATAACAGCATTTGCCGTCTCTACGAAAGCTAGATCTCAGCTTATCTAAAAGTC
TGGTGCAAACACCAGATTTCACGGGGATGCCAAATTTGGAGTATTTGAATCTGGAGTACTGTAGTAAGCTTGAAGAGGTT
CACTATTCCCTAGCATATTGCGAAAAACTCATTGAGTTAAATTTGAGTTGGTGTACAAAGCTTAGGAGATTTCCATATAT
TAACATGGAATCTCTTGAATCTCTGGATCTACAATATTGCTATGGTATAATGGTGTTTCCAGAAATCATCGGAACGATGA
AGCCGGAGTTAATGATTCTCTCAGCAAACACTATGATAACTGAACTACCATCATCTCTTCAGTACCCAACTCATCTCACA
GAGCTAGATTTGAGTGGCATGGAAAACCTTGAAGCTCTTCCAAGCAGCATTGTCAAGTTGAAAGATTTGGTGAAGCTAAA
TGTGTCGTACTGCTTAACGCTTAAAAGCTTGCCTGAAGAGATTGGTGATTTAGAAAACTTGGAGGAACTTGATGCTTCGC
GTACTCTAATTTCACAGCCTCCATCTTCCATTGTCCGCTTGAACAAGCTTAAATCCTTGAAGTTAATGAAACGAAACACA
TTAACAGATGATGTGTGCTTTGTGTTTCCTCCTGTGAATAACGGGTTACTCTCATTGGAAATTCTGGAGCTCGGTTCCTC
CAATTTCGAAGATGGAAGAATTCCGGAAGATATTGGATGTTTATCCTCTTTGAAAGAGTTACGTCTCGAGGGAGATAATT
TCAATCATTTGCCTCAAAGCATAGCCCAACTTGGTGCACTTCGATTCTTATACATAAAAGATTGCAGGAGTCTTACAAGT
CTGCCAGAATTTCCACCGCAATTAGATACAATATTTGCAGATTGGAGCAATGATTTGATCTGTAAGTCACTGTTTCTAAA
TATCTCATCATTCCAACATAACATCTCTGCTTCAGATTCGTTGTCGTTAAGAGTGTTTACGAGTTTGGGGAGTAGTATCC
CAATCTGGTTCCACCATCAGGGAACAGATACAAGTGTTTCAGTCAATTTGCCTGAAAACTGGTATGTATCAGATAACTTC
TTGGGATTCGCTGTATGTTACTATGGCAATTTAACTGAGAACACAGCTGAATTGATTATGAGTTCTGCAGGGATGCCATG
TATCACCTGGAAACTTTTGTTATCGAATCATTCAGAATGTACATATATTAGGATTCATTTTTTCTTGGTATCTTTTGCTG
GCTTATGGGATACATCTAACGCCAATGGTAAAACACCAAATGACTATAAGCACATTATGTTATCTTTTCCTCAAGAATTG
AAGGAGTGTGGAGTTCGTTTGTTCTATGAAGATGAATCTGTGCTTGAGACCACCAATGATGAACTTACCATTGGGGTAAG
GAGGATCAGATACGACGACGACGATAGTGAACATTATGAGGAGGCTGGTTGTTCCTCTTCTAAGAAACAAAGATCATAA
>contig:unspecified:6437687:1:6676:1_-_RDC0003NLR0053_-_RDC0003NLR0053 Ng
ATGGCAGAAGTCCTGCTAAGTGCTTCAGTAGAGGTTTTACTTCAAAAGTTGCTTTTGCTTGCAACAAGTGGTACTAGCCA
TTTGTGGGGTTCCAAGAAAGAACTGAAAAAGCTCAGGAGATGTTTAGCTATGGCTAGAGCAGTGTTACGTGATGCTGAGA
GGCAACAAAGAAAGGACCAAGCACTAAAGCTTTGGCTGAAGAAACTTGAAGACTTAGCTTATGATGCTGACAATTTGTTG
GATGAGCTCAATTACACAACACTAAAGAAAAGTGAGTGGAAGGTATGTTTTCTTTTATCACTACCAATCCACTTTCTTGT
AAAATGAGGGCCAAAATCAAGGAGATCATTGTGAACCTGAAAATGATTAATGAGGAAGCCAATGACTTTGCTATCCCAAG
GGGAGTTGGGAATGGAATTGATCATATCAACCATAAGGAGACTGACTGTTTCAATGGTGATTCCAATATTGTTGGAAGGG
AGGATGATGTTTCAAGAATGGTTGAATCCCTAATTTGTCAGACCAACCAAGTAGTTTCAGTTTTCCCTATAGTAGGGCAT
GGGTGGGCTAGGTAAAACTACATTGGCTCGGTTGATATACAACGATGAACAAATAGTTAGATATTTTGATGAGAGAATAT
GGGTCTGTGTATCTGAGATTTTTGATGCGAACAAAATTATTAGACTGGTTTTAGAATCATTAACACAGAGAAGTATTGAT
GTGCAAAGTAGGACCGCTTTACTTCAAATCCTTCACAAGGAACTAGGTGGTACAAAACACTTGCTCCTTCTCGATGATGT
TTGGAATGAAAAGCTTGAGGAGTGGGATGATTTTAAAAGGTCCTTAGTTGGCATTAATGCAACAAAGGGAAATGCCATTA
TTGTGACCAATCGAAGTGAAAGAGTGGCATCCACAGTAGCAACACATCATCTTCATTTTTTGGAGAAATTATCAGCAGAT
GACTGTTGGTCTGTGTTCAAAGAAAGAGCATTTCCAGAAGGTGATGTGCCCATGGAATTGGTAACAATTGGTAAGCAAAT
TGTGCACAAGTGTAGTGGTTTGCCTTTATCATCTAACTTGCTTGAAGGAATGTTGCATCTCACGAAAGAAACCAGTGAGT
GGTCAGCAGTTTTGAGAAATGGCCTCTGGAACTTAAACGGGGATGAAAATGCAGTCTTGCAAGTGCTGAAGCTGAGTTTT
GATCATTTGCCATAAAAATCTGTCAAGAAGTGTTTCGCCTATTATTCAATTTTCAGTCTGGATCATGACATTGAAAAGGA
TCAAGTGGTACAATTATGGATGGCTGAAGGATTTCTCCAACTGAGTCAAGGAGATCATTTTGAAAATGGAAAGCTTGGGA
AATGAGTTTTTCAACATTTTGTTGCAAAATTCCCTATTGCAGGATGTGAAAAGAGATGACTATGGTAACATTACCGATTG
TAAGATGCACAGCCTTGTTCATGCTCTTGCTCAATCAATTTCGAGATATGAAGGATTTAATGTAGGGTGCAGTACAGAAG
ATGGGCATCCACATGTTCGGTATCTTTCAATGAAGTCCTTAAGGGAATCAATGCCTTCAGTTGTCAAGGAAAAAGCAAGA
TCGTTACGCACCTTGTTTTTAGCAGAGAATGTTTCTGGGAGCATGTTATCAAACTTTTAGTATTTGCGTGTATTAAGTTT
CCATGGTGTTGACGTTGCTGAGGTACCGTCATCAATCAACAAGCTAATACATTTACGATATCTTGATATATCAGGCACCA
AAATTCAAGCTTTAGCAGATTCACTTTGCATGCTTTTTAATCTACAGACTTTAATATTAAATGGATGTGACTTTCTTGAG
CGTATTCCGAGTCAGTTGAGCAAGTTGAAAAACTTGAGACACCTACACTATTATTCATTCGATGCAACTTGTCTAATGCC
ATTCAATATGGGACAATTAACTTGTCTGCAAACATTGCAATTATTCAATGTTGGTTATGATGATGGTCAACAAATTGGTG
AGATTGGATTTTTGAAGGAACTTGGAGGGGAACTTGAAATAAGAAATCTTGAGAAAGTAAATAACCAGCAGATCTGTGTA
GAAAGGAAAATATTTATAAGTTAATATTTCAATGGAGCAGTGGGAGGCAAGGCACGGTCAATGATGATTCTGTCTTGGGA
GGCCTTGAACCTCATCCGAATTTGAAAAGCTTGACAGTACAGAACTTCATGGATGACAAGTTACCCACATGGATTATGAC
GAAGATGGTCAGTACTATCGAGGAGCATTTACTGGGACTAGACAATCTGGTGAAGATCAAATTAAAAGGTTGTAGAAAGT
GTGAAGAACTACCAATGATTGGGCACCTACCGCATCTCAAATATCTAGACCTCAGTAGACTGGATAATTTGAAAAACATA
AGTCATTCCTTTTATGATAGAGACTTTTGTTGA
>contig:unspecified:6440820:1:8150:1_-_RDC0003NLR0054_-_RDC0003NLR0054 Ng
ATGCATGCTGAAGTGACTGCCAACAAGATAGCACAAATCATCAAAAGAAGAAGCACTGAGGAAATTGGGCTTTTATTATC
TGAGACTGAGTCTGTCAAGGTAGAGATCAGAAAAGTATGCTTTCAATTTCTGGATGCATCACCTTACAACATGACAGATG
GCGAAGACCTTATTAGATTCTTATCGAAACACCAGGACTGGCTGCTCAACTTTGATGCCTTTTCAATTCCTTTTTTGAAG
AAACAGATTCCAGAAATCAAAGGCAAACTATTTTATTTGGGTTCTTTTATTGCAGATATTGTACAGCATCGTGATATGCA
TCAAGAGCTCAAAGATCTTGTGAAACGTGTTCAAGATATAAAGTTTGTCTGTCTCTTTCCCATCAGGGATTCTGCACCTT
CTTGGTGTTACAGGTTATATCTCTCTGATGTCAAGCAATTGCTTAAGTTTGTCGAGACAGAGGTCGAAATGATTTGTCTC
AAAGTTCCAGATTTTTCAAGTCATAGCTTCCCCAAGATAAATGAACTAGGATTTCTTGATTGCTTCCTGGGAAAATTGGA
TGAGATGTTAAGTTCTAAGCTTGAGTCAGTCATCGACTTAAAATGCCAAATTGAGCCATTGAAGGAGGGCTTATTGTGTC
TAAGAACGTTGACTGATCATTTCCCAGAAATCTACGATGAGCATGATGAAGTTTATAGTCTTATAACAAGAGTTACCGCC
ATGGCATACAAGGCAGAGTATGTTATGGACTCGTGTTTGACCTATTCTTATCCACTCTGGTACAAAGTTTGTTGGATTTC
TGAAGCTGTTGAGAATATTAAGCTTGTAAATGAAGTTGTTAGGGAAACATGTGAAAGAAAAAAGGTAGATGTCGCAGTGC
TCAAAATTAGAAAGACCTCAATTCATCTTGTGCCGTCTTTATCAGCTAATACTCCAGGATCAGATGAAGAAATGGAGAGT
TTCCAGGAGGCGATGGACCAAATGAAGATGCAGCTACTTGGAGGTTCGCGTCAGCTAGATGTCGTCTCATTAGTTGGGAT
GCCGGGAATTGGTAAGACTACTCTTGCCGAGAAGATTTACAATGATCCAGTAATCACCTCTCACTTTGATGTCCGTGCTC
AGTGTCGCACGACTCAAGTATATTCATGGAGAGATTTGTTGCTAGCCATTTTGAATGGTGTGCTTGAGCCTAATGATCGC
AATGAAAAAGAAGATGGTGAATTAGCTGATGAGCTGCGCCGATTTTTGTTGACCAAGAGATTCTTAATTCTCATTGATGA
TGTGTGGGATGATAAAGTGTGGGACAATATACATATGTGCTTCAAAGATGCTCGGAATGGAAGTAGAATTATTCTAACAA
CCCGTCTGAGTAGCGTTGCCAATTATGCTAAATGTGAAAGTGAACCTCATCATCTTCGCTTGTTCAGAGATGATGAGAGT
TGGACATTATTGCAGCAAGAGCTGTTTCAAGGGAAGAGTTGTCCACCTGAAATTGTTGATGTGGGGTTTCGAATAGCAAA
AATATGTGGAGGGTTGCCTCTCTTCATTGTATTAGTTGCTGGTGTTCTCAGAGAGAAAAAGATAATAAAAGCAGAATTGT
GGAAGGAAATAGAAGAAAGTCTATGTTTGCTGAATATTGATAGCTTGGAAGAGAGCATGTCTATAATTGGATTCAGTTAC
AGGAATTTACCACAACAGCTGAAGCCTTGTTTTCTCTATTTTGGAGGACTTCTAAAGGGGAAGGATATTCATGTCTCAAA
GTTGACTCGGTTGTGGGTAGCTGAGGGTTTTGTACAAGCAAATGAAGAAAATGGACTAGAAGATGCCGCAGAATGTCTCT
TGGAAGATCTTATTAGTAGAAATTTAGTCATGGGCGTGGAGAAGAGACCCAATGGAAAGCTCAAAACATGTCGTGTTCAT
GATCTGTTGCATAAGTTCTGCTTGGAGAAGTCCAAACAGGAGAATTTCCTTCTTCATATCAATGGGTATAAAGAACTATA
CTGA
>contig:unspecified:6441757:1:846:1_-_RDC0003NLR0055_-_RDC0003NLR0055 Ng
ATGTCCTATTCCGTGGGAGAAGATGGTGACTTTGAGAAATTGAAACAACTCTCCGAATCAGAGCAGCTGAGGACATTGCT
TCCAACCACTGACTATTACTTTCTATGTCTAAGCAAGAGGGTGTTGCATAACATACTGCCAAGACTGACATCCTTAAGGG
CATTGTCATTGTCATGTTATGTGATTAAGGAGTTGCCAAATGACTTGTTTATCAAATTAAAGATCCTCAGATTTTTGGAC
CTTTCTCGGTCAGAGATTGAAAAGTTGCCAGATTCCATTTGTGTCTTGTATAACTTGGAGACACTTCTCTTGTCATCTTG
TCCATATCTTGTGGAGCTACCGATGCAGATGGAGAAGTTGATCAACTTGCGTCATCTTGACTTAAGCTACACTCCTGAGT
TGAAGATGCCACTACATC
>contig:unspecified:6442910:1:2685:1_-_RDC0003NLR0056_-_RDC0003NLR0056 Ng
ATGGTGTCAGAAATGGAAAGTCTAGCTAAGGTTATGGTGGAAAAGTATATAGGCTTAACTCTTGCAATTGTTGTAATGAG
CGGACTACTTTCACATAAAAAGAGGCTAAACGAATAGCAAAAGGTGAAAGATCACCTTTGGAAGAACATTAAAGAAGATA
AATATATTGAAATCTCTAACATATTATCCTTAAGCTACAATGATTTGTCAACTCCGCTCAAGCAATGTTTTCTCTACTTT
CGTATTTTTCCAGAAGATTAAGTGGTAAAGGCTGATAACATAATACAATTGTGGATGGCCGAGGATTTCATACCAAGAGG
AGAAGAAAGATAGAGGATGTCGCTGATGGCTTCTTGAATGAACTGATAAGACGAAGCTTGGTTCAAGTGACTTATACATA
TTGGAAAGAATTATTGAATGCACGGTTCATGAGTTACTCCATGATCTTGCGACACAAAAAGCATTGGAGGTAAACTTCTT
TGGCATTTATGATCGAAGAAGCACTCCATATCCTCTTTATGTATCAGACATGTGATTCATAGTCAAGGAGAAAGTTACCT
CTCACTTGATTTTTCTAACTTAATGTTGAGGTAAATTATGTTCTCTGATCGAGATTTTCGTAAGACAAGTCTTATAAACT
TCAGGAGCATGTTCCAACATGTATATGTGTTGTACTTGAATATGAACAAAAGAATAGATTTTTAAGCTTGAGAGGTATCC
GTGATGTTCCCTCTTCCATTGGCAACCTCAAGAATCTACAGACACTTGTTGTCCATGTGGGCGGATACACTTTCCAACTA
CCCTGCAAGACAGCTTACCTGATAAATTTAAGACATTTAGTTGCTCGGTAATATTCAAAACCTCTAGTACATATAAGAAA
ACTCACTAGTCTTCAAGTTCTTGAAGGCGTTGGTTTTGATTAATGGAAAGATGTTGACCCTATTGATTTAGTGAATCTTC
GAGAACTAAAGATGGATAGTATTAAGAAATCTTACTCCCTAACCAACGTTAGCAGCTTGAAAAACCTTAGCACTCTCACA
TTGTGTTGTGAAGATTATGAATCATTCCCATCCCTTGAATTTGTTAATTATTGTGAAAAGCTCTAGAAATTGAGGTTAGA
AGGGAAAATAGAGATATTGGCAGATCTGTTTCCAAATTCCATCACAATGATGGTTCTGAGGGAGTCAGAACTGAAAGAAG
ATCCGATGCCTATTTTAGGGATGTTGCCAAACCTAAGAAATCTCAATTTGTTTAGAGCTTATCTTGGAAAAGAAATAATG
TACAGTGATAACAGGTTCAGTCAATTAGAGTTCCTTATTCTTAGTGATCTTGAGAAGCTAGAAAGATGGCATTTAGGCAC
AAATGCCATGCCATTGATTAAAGGTCTTGGTATCCATGATTGTCCAAATTTAAAGGAGATTCTAAGAGAATGA
>contig:unspecified:6443084:1:10203:1_-_RDC0003NLR0057_-_RDC0003NLR0057 Ng
ATGAATACTCAACGGGATTCATCTTCCCACTTGTCTTATGATGTGTTTCTGAGTTTCAGAGGTGAAGATACTCGCAAAAA
CTTCACGAGTCATCTTTATTTTCGATTATGTCAAGTTGGAGTGAATACTTACATAGATGATGAGGAATTGAGAAAGGGAG
ACGTCATTTCAAACGAACTTGACAAAGCAATTGAACAATCTAGAATTTCCATTGTTGTTTTCTCAAAAAATTATGCTTCG
TCTAGTTGGTGTCTTGATGAACTTGTAAAAATTCTCGAATGCAGAGCGAAGTTAAATCAGGTCGTTTTGCCTATTTTCTA
TGACGTTGATCCTTCTCAAGTGCGAAAGCAATCTGGATCCTTTGGCGAAGCTTTCGCAAAACAAAAGCAACGATTATTTG
GAGCTGAAATAATGGAAAAGTGGAAAGCAGCACTCACTGAAGCTGCAAATTTATCTGGATGGGATTTGCGAAATATTGCT
GATGGGTAAAACTTCTTAATCTAACTATAGAATTTTGAATTTAAGAATTCGCCTAAGCCTATAAATTTTGAAACATTGCA
AAATTTCTTAAAACTCAGTGCCCAATCAAACTAACAGAGTACATAATAATAATCGATGATCTGATAAAATAACAGCAATT
AACCTGTTAAATGTAGTTTAGAATCTATTAATAGCATAAAAATACCAATATGTATAAATAAATTTTGTTCTCTAACCTGG
AGTCGCTGTTGTCTGTTGGCTATTGATTTTGTTTTGTTCATTAGATGATATCAAATATCAAAGTGTTGTGTTGCTTGTTT
TTTACTTTTAACTTTTGTTGTTGCTATAAAATCACAGGCATGAATCAAAATTTATTGAAAGTATTATAAAACAAGTTCTT
CAAGAGGTCAACCAGACACCTCTAGATGTTGCTCATTACCCAATTGGATTAGATTCTTCTATCCAACATCTAGAGTTGTT
ACTTCAAAGTGGATGTGAGCATGAAGTTCGTATGGTCGGTATATGTGGCGTTGGTGGTATTGGAAAAACAACTCTGGCAA
AAGCCATCTACAATCGAATATTTCAGCAGTTTGATGGTAGTTGCTTCCTCTCAGACGTTAGATCAAAAACTGAAGAATTT
GGTCTAGTCAAACTTCAAGAGAAACTACTTAATCAAATCCTCAAAAGTAAGGAATTTGAAGTTGATAGTGTTGCTGAAGG
TGTTAATCTCATCAAAGCGAGACTTGGGTCTCAGAAGGTTCTAATTGTTCTTGATGACGTAGATCATAGAAGCCAATTAG
AATCGTTAGCAAGAGAAAAAAGTTGGTTTGGCTCTGGTAGTGCAATAATTATTACAACCCGAGACGAGCATTTGCTGTAT
GGGCTTGGAACAAGTGAGATATACCAGGCCAAACTTTTAACTGACAACGAAGCTCAACAACTTTTTTTGCGTCATGCTTT
CAACAGTTTGTCTCCACCACAAGAATACGATGAGCTGGCACAAGACGTAATACAGTATTCAGGTGGGTTACCATTAGCTC
TTGTGACATTAGGGTCACATTTCCAAGGGAGATCCATAGAGGAATGGAGACACGAGTTCAAAAAACTAAGAGCAATTCCT
CATTGTGATATTCAAAAGATTCTCAAAATAAGCTTTGATGGACTTGATGACAATACTCAGAGTGTTTTCCTTGATATAAC
ATGCGCCTTCCATGGATGTTACGAGGATGAAGTGACCAAAACATTGAATGCGTGTGGTTTTTATACTGAAAGTGCAATTT
CGACCTTAGTCCAAAGGAACTTGCTCCAAAGGGATTGCCGTTATTTGGTGATGCATGATCTAGTGCGGGATATGGGAAGA
GAAATCGTTCGATTGAAATCACCTCGAGACTCAGGAAAACGGAGTAGATTGTTCAACCCTCAAGAAGTCCGTGATGTTCT
ACAAGGAAATAAAGTCGGTAAATTCGTATCATCTTTGTTTGATATACATTTGCTTATAATTTAAGTTGTCATCACAAAAA
CTCATTTCGTTTGTGCTCAATACTTCTCTGGCTAGTAAATTATCTCTAGTTGTTTGGTAACCACTCTGTACTTGAAATGA
GTCAATCAAATAAAATTCGGCTATTTAACAATAATATAAATTGATTTGTTGAAAGATATAATGTGTAAATTTAATTTCTT
GGTAGATAATTTTTGTTCTCTTTAATTGGTATAAAGCATTTCTATCTCTTAGTTTCTTATACTTAACATGGTCTTATGGT
ACTTCTCCTTTTACTAAATTACAGGGTTCTGAAAATGTAGAAGTACTGGTGGTAGAACGACGGGCATTAAAGGGTGTGAA
GCTGAGCATCAAAGCATTTCAGAAAATGATAAATCTTAGGGTGCTTAAAATCGACGACTTATATATTAGTGGAGATTTTG
AGCTATTATCCAAGGAGCTCAGATGGTTGTCTTGGAAAGGATGTCCTTTAAAATATATACCATCAAATTTTCCAGCTGAA
AAGCTTGTAGTTCTGAATATGGAAGGGAGCGATGTCCAAGACTTTGGTTTGAATTTGCAGGTTCATTACTCATTTTTGCA
ATTTCATGTGTACTGTTATATCGCAATTACGTGAAAGAAAATGTTCATTGGAATTGTATTTTGTTTACTTTTTAGTGTTG
TAGAAGTTTGAAGGAGCTGAATCTCTCTGATTGCAAGCGCCTCAGAAGTACTCCAAACTTCAGCGGTTCTAGAAGTCTCA
AGATTTTGTCGTTTGAGAATTGCTCAAGTCTAAAGGAGATCCATCCATCAATAGGAAATTTGGAAAGTCTAATTGAACTT
CAATTGAGTGGTTGCAAAAAGATTACGGATCTTCCGAGCAGCATATGCCAGCTAAAATCCCTTGAATACTTGTGCATTAA
TGACTGCTTATCTTTACAAACACTTCCAGTTGACATTGGAGATATGCAAAACCTAGTAATTCTTCATGCATGGTGTACAG
GGATAAAACAATTGCCAGTATCTGTTGAAATGCTAAGAAATCTTGAACATTTGCAAATGGGAAGTCGAAATTTAGAGGCC
AAAAGGAGTTTTTCTCGAAGAAGAAGAAGAGTCCGCCGCATAGAATCCTTGCCAATTTTTATTTTTCATTTAAGCCTTCC
ATATTTTGGTTTCTCCGAGCATGATATTCCTAGAGATATTGGAAGATTATCCAACTTACGTTATTTAGATTTGAGGGGCA
ACAATTTCCTCTATCTACCCTTTGATTTTTCCAAATTACCGTTGTTGATTTCCTTGTTTTTGAATGATTGTAAGAATCTT
CAAACACTCCCATCACTATCAAATTTAGACTACCTTGAAAATCTTTATCTTAGTAATTGCCAAAAACTGGTCAAGATTAC
AGGGTTGGACTACCTCCCGTCAATAAAGAAGATCAACATGATTGATTGTACTTCCCTGCAGAATCAATTCAATGAAGGCT
TCTTTAGTGCCATTGCTCTATCAATTCCGTCTATAAAATATGCAGATATTAAGGTTTAGTCCCTCTTCTTCTCTCTCATA
TCACATTATTAATGATATTTGTCTTGATTAACATGTTTGCTGAAGCTGCAGTTACAAATTTATGTCGAAAGCAATGAGAT
TCCAGATTGGTGCAACAATAAAGTAACAGCTTCATCTATTTGTTTGACTATGCCGACAGTACAGAATAATGAGTATAACT
TCTTCGGAATGGTTCTCTGGTTTGTTTCCGACTTTTGCAATGTAACCAACCGTCTTCAAGAGTTTGATATTACTATTGGC
CAGCCTTCAGGTTTTTCCTTGAATTGGAGTTTCTATATACCTGAGAGTCGGGGAGAAGTATCCTGTGTATATTATGTCTC
TTTCTCAAATGGTAGACCTTTTAATGACCTGGACATCATCAAAGGCGGGGAACAGCTAAGAGTAGAGGATGGCAGTGACG
GAGGCATAATAAAGAAGATAGGAGTACATCTGTTATATTTAGATCAACATGGTAATGTTACTTCTTTCCCGGCAGTTGTG
GATGATTCTTATACTCCCAAGTCCCAACCCACAAAGATCGATGTTTGATTTGGGCTGATATAAATTTTTAAGCTGACAAA
ATGTTGACAAGCAAACTACATATTATAATTTTCAGCGCCTCATACTATATCAATCATGAAATTTTCAGTGAAATGTGCTA
CTGTAACGAGGTTTGACTGTACTAGTATAATGTGAAACCATCATCGTACGAGACATGCCACCCTTACCTGCAAGGTGGGG
CATTTTCATCAGACATGCTCAAATGCAACAAATCCGTACGGATATGATGATGCAAATTGAAAGATCGCGAAAGAAATTAA
ACAAATAGAAGCTAGAATGTCAAATGACTCACTAATAATGCATCAATCTCAGAGTCCAGACCAAAACAGAACACAAGCAG
GGGTAAATCAATGTCTAAATGTATTATGGACTACCCGTAGAAATCCATGGTATTAGCAATATACACCTTAACGCACAATA
GAGTGTATAACTAATGCAAACATTAATTATACGTAAGTTGGAAAAGAGTACCAAACAAGGTGCTACTGATACACAAGACT
GACACATGCATTATTTTTTTAATACACTCTACCTAGCGATCTCTAAAGAGTGCTTAAAACCGACGACTTACATATTAGTG
GAGATTTTGAGCTATTGTCTAAGGAGCTTAGATGGTTGTCTTGGGAAGGATGTCCTTTAAAATGTATACCATCATATTTT
CCATCTGAGAAACTTGTATTTCTGAATATGAAAGGGAGCAATATCCAAGAATTAGGTTTGAATTTGCAGGTTTGTTACTC
AATTCTGCAATTTCATGTGTACTGTTATATTGCAATTACGTGCAGGGGTGACTCAATGCCTTTAAAGAAAAGACACGTGT
CTTGGACCATCAAAATCGCGCAGGGGTGA
>contig:unspecified:6443400:1:15201:1_-_RDC0003NLR0058_-_RDC0003NLR0058 Ng
ATGACATTAGGTGCTTCATTGGTGGCAAAAGTTGTTGACTATACAGTGGCCCCTCTCGGGAATCAACTAAGATATCTTTA
TCAGTATAACAAAAATGCCGAAAATCTGAGAAAGCAAGCTGAAAGGTTGCAGGAGAAGACTGATGATATCCAAGCATTGG
TGAACTACGCCAAAAGAAATGACAGAGAAATTAAAAGCACAGTTAAAAATTGGTTAGAAGAGGTAGATGAAATCACTGCT
GAGATCAAATCATGGGATGATAAAACTCAAAACTTGAGCAAAATGTGCCTCCCTCATCTGGTCTCACGGTATAAGCAGAG
CAAGATGGCAACTAAAAAAATCATGACCATCCAAGAACTTCTTGGTAGAACTCTCACGGAAGATGTATCCATACCGCAGG
GCCCTCCTTTGAATATACCATTCATTTCTGACCAAGAAAAACCCGAAAAGGACCAAGTCACTGAGATGGTGGCAAGTAGT
TCATCCATTGTTAGTCAAAACGTCAGTATAACAAATGGTGCTTTGCAAAGTAAAGATGATGTTTCTATTGAGCAAAGACT
AACCATGGATTCAATTATTGGTTATCAGCTAAGAAAAAATGTGGCAAACATTATTTACCAGCAAAGAGAAGCAGTAGATC
AGATCATTGAGGAACTACAGGATGACCACTATAAGGTGATAGGAATCTATGGCATGGGGGGCATTGGTAAGACCACTCTT
GCCGTAGAAGTAGGGAAATTGGCTAGAGACTGTGGAATTGTTAAGAGAGTTATAATGGTGGGTGTTTCCCAAACACCAAA
TATAAGAAAGATCCAGGGTCTAATTGCGGATATGTTATGTTACAGATTTGAGGAGGAAAGCACATTAGGAAGAGCAGGTA
GACTTTATATGCAACTGTCCATGGAGAGCGTACTTCTCATACTGGACGATGTTTGGTCATACATTGACTTAGCAGAGATA
GGGATCCCTCATGGTGATGAGCACAAGGCCTGTAGGATTATGCTTACCACGCGACAAAAAGATCTATGCACAGCTATGGG
GACCAAAGGAGTACCATTGAGACTTTTATCAAAAGAAGAATCGTCACATTTACTGAGGAAATATGCTTGCACGAGCACTT
CAGACCTTTGTCCGGAGTTGGATAGCATGGTCATAAAGTTTGTTGAAGAATGTCAAGGCCTTCCATTGGCACTTGTGACT
GTTGGAAGTGCATTACGAGGAAAAGAACAAGTGGAGTGGGAAGCAGCGCTACAGCTCCTTAAGAAGTCCCAACCCTTTAC
CCCCACTTATGCAAGCAAGACCATTTTCTCCTGCCTGGAGTTGAGCTACAATTTTTTGGAAAGTGAGGAAATCAGGTTGT
GCTTTCTGATGTGTTGTTTTTACCCAGAAGATCATGAAATAAGTATTGAAGACTTGACTAGAAACTGGACAGGAAAAGGG
TTGTTCTCAAATGTGGACACTATTGAAGAAGCTAGAGCCAGAGTGTTCTTAAGAGTTGGCCAACTTAAATCCTCTTGCCT
GTTGCTTGATATTGGGAAGGAGGGTTTCGTTAAAATGCATGATGTTATTCGTGACTTTGCTATATATAAAGCATCTGAGG
AGAAGCATGGGTTCATGGTAAGAGCTGGTCACAATCTGAATAAGTGGCCACAAAGGGAGTCATTCAGCCAAAAAACAGCT
ATTTCCTTCATGCACAACAATATCCATGTGCTTCCAACTGATGTACATTGCCCCAATCTTCAAATTTTACATCTTGGAGA
AAATGAAGGTCTTGAACAGATACCAGTCGACTTTTTCATGCATATGAAAACACTCCAGGTTTTGGATTTAAGTGAAAGGG
TTGGTGTCCATTCACTAAATCCTCACTATCAGTTGGTCCCGAATGCCACAAAAAAAAATACATTTCCCCTCAGTTTTCCA
TCATCTGTTGAAGTTCTCACAAACCTGAGAACTTTACGTTTAGACCACTGCAGGTTAGCTGATGTATCTATTCTTGGAAA
ATTAAAGGGCCTGGAAATTTTAAGTTTATACGGGTCCTCTATCACACAACTTCCAAATGAATTTGGGGACTTGGTTAATT
TGAGGTTATTAGATTTGTCATTCTGTGGGTACCTTCAGAAAATCCCGGAGAACTTGATATCACGTCTTGTTCGATTAGAA
GAACTTTATATGGGTTGGAGTTTTCGATTGTGGCAGCTAGCTGATGGATCCGCTGAAGGGAGTGGCCAAGTAAGCTTGTC
TGAGCTAATGTCACTGCCCCAATTAAACATTTTGTGTGTGGAAGTCTCCACCCTTCTAGCTTTCCCTGAGAACTTTGATC
TTCCTAGCTTACACAAGTTTGAGATAACAGTAGGTTACCACTCAGCTATATGTTATCCAAACTCTAGGAGGTTCTATCTT
AGAGAATTAAAGACTGGTATACCAAATGGGATGAATCATATGCTTCAATTCTCAAATGAATTGACAATGTTCTGTGCATC
CAAGGTAATACTGAAAAGTATCTTTGATGTCGAAGGGGGCTTAAATCACTTGAAAACTCTTGAAATAACTGCCAATGATG
ACATTACCTATTTCATTGATGAGGTTCTTCATAGCGATGCACCTTTAGTTTTAGGATCTTTGGAGAAATTACATCTTCGG
ACGTTCAAGAAGCTATATTCACTTTCTGTCCACTCAATTAAACCGGGTTCCTTCCAGAATTTGCGGATTCTAAAGGTTGA
ATTTTGTCATGATTTATTTTTTCTACTTCAACCTTCCTTGCTCCAGAGGCTATCAAGTATTGAAGAAGTTCATGTGTATT
CATGTAACAAGTTATTCAAACTATTTCAACTTAACGGGGCAGCTTTTGATGAAGAACAGAAACTCCTCTCAACGCTCAAA
ATGATCGGGTTAGATAGATTGCCTATGCTTTTCGAAATCTGGGGAGTACCTAAGCAGTTACTCCTGAATGCAACCCTTCA
AAATAAACAATGCTTCAATAACCTAACTGATGTGGCGATTAAGTATTGTGATAGCTTGAAATATGTATTCCCATTTGTAG
CTGCTCAAAATCTTTGTCAACTGGATAATCTCCAAATTGTGGGGTGTCACAGATTGACAAGAATCACAGGAGAAGCACCA
GAAGGTATGCCAGCAAATGTTCAAAATGGACATGTTTTATTTGCCAACCTCAGAGCTGTTCACATAGGAAGCTGCAGAAA
CCTGAGAAATCTATTTTCGGTTACGACCGCTCGAAGTCTTGGCAAATTAGAAGAGTTAAAGGTAAATGACATGCCAAATC
TGGTAGAACTCATAAGCAATGAAGAAAGTGAAAGGAGAGAGGAAAACGATAAAATAATCGTGCTGCCAGAGTTGAAAGTC
CTGAGAATTACAAATTCTGGAAACATGGAACGGCTTTGTACAGAGGCTTTCTGTATGGATCTACCATCGTTAGAAGAATT
TGTTCTTCTGGAGTGTCCTAAAATGGCTGACACTGTTAAACGTGGACTGGGTAGCGCATCAAATCTTCTTAAAGCACAGA
TTGAGGAGCAATCATTCTTTGGCACAATGGCACGAGAAGTTTTCAGTAGAAAGGTGTGA
>contig:unspecified:6444134:1:1840:1_-_RDC0003NLR0059_-_RDC0003NLR0059 Ng
ATGCAAAGTGTGATCTACCTCATCGCTAGAAAGAAATTCCTCCTCCAGTTCAACTTACCTGGAATTGACAGAGTGGACTC
TGCTAATTTCGTTTTAGACAACAGGGAGAAGTTTCAGAGCATGTATTCAAATTCAGTTGATTCGGTTCAAAGCCAACTTC
CGAAAATTCAGAAAGAACTCCAGTTCTTTCAAGCTGTTGTACAACAGCAAGACGGACTTCAACATTTTGCAACGAAGACT
TCTCATTTGGTGTATGAGGTAGAACATATGGTTGATACCTGTAAGAAAAAAGATGTTCCGGACTGGTGTCTTTTTATCTG
GATCTTGAATATTGGAGAGGATATAAGAATGCTCATGGCAGAAGTAGCAGAGATAGCAGAGATTCCTAATGAGTTACTCT
CATCTCCAAACAAGCTAACTTCATTTGTGCAGTTAGTTCTCAAGGGATTTGTTCGGATCTTTGGTGTTGCTTCTTCACAA
TTAGCTAGTAAACAAAGGATCAATGAAGAAATCGTAGGCTTTGAGGATGTGAAGGATGAACTGATAGGAAAACTTAAAGG
AGGACCATCAGGCCTTGATGTAATCTCAATTGTTGGAATGGCTGGATTAGGCAAGACAACTCTGGCTAACAAGCTATATT
CTGATGAGTCAGTTGTCTCTTATTTTGACATACATGCCCATTGCTGTGTCTCTCAACAATATACGCGGAAGGACTTATTA
CTAGCCATTCTACATGATATTATTACTGATGAAAGAGCTAAACTTGGAAGGGAAACTGAAAATGAATTGGCAGATAAACT
TCGCAAACTTTTAATGCGCAAGAGATACCTTCTCCTCATTGATGATGTTTGGGAAACTAGTGCATGGGATGATCTAAAGT
TGTGCTTCCCTGAAGATAACAACGGAAGTAGAATTATTCTGACAACTCGGCATTATGAAGTTGCTTCTCATGCTAAACAT
GATAGTGATCCCCATAAGCTTCGATCTCTCAATAATGATGAAAGTTGGATGTTATTAAACAAAAAGGTGTTCAACAACGA
AAGTTGTCCTCTTATCCCAAGAGATATAGGACAAGAAATAGTAAGAAAGTGCGGAGGGCTTCCTCTTTCAATTATTCTGG
TAGCTGGTATCCTCACAAGAATGAAGAAGGACAAACATTGTTGGGAACAAGTAGCAACAAATTTAGGTCCAAACATTCAG
GATCAGATGGAGGGCACTCTTGATCTGAGTTATCAGCATTTACCACCCTATTTGAAACCTTGCTTTCTGTATTTGGGACT
ATTCCCAGAGGATAGAGAGATTCAAGTCTCAAAGTTAACATGGTTGTGGATAGCGGAAGGCTTCATAAAACCTCATGCAG
GGAAGACACTGGAGGAAATTGCAGAAAATCACTTGGAGAATCTTGTTGGTAGAAACCTTGTGATGGTTAAAAAAAGGAGT
TTTGATGGAAGGATCAAGGCATGTCGCATTCATGACCTGGTGCATGAATTTTGCAGGAAGAAAGCCAAGTTGGAGAACAT
TATACAAAGGATAAATGGGTAA
>contig:unspecified:6447064:1:2435:1_-_RDC0003NLR0060_-_RDC0003NLR0060 Ng
ATGGAAAGTCTAGCTAAGGATATGGTGGAAAAGTGTAGAGGCTTACCTCTTGCAATTGTTGTATTGAGCGGACTACTTTC
GCATAAAAAGGGGATAAACGAATGGAAAAAGGTTAAACATCACCTTTGGAAGAACATAAAAGAAGATAAATCTATTGAAA
TCTCCAGCATACTGTCATTAAGCTACAATGATTTGTCAATTGCGCTCAAGCAGTGTTTTCTCTACTTTGGTATTTTCCCG
GAAGATCAAGTGGTCAAGGTTGATAACATAATACGGTTGTGGATGGCGGAGGGTTTCATACCAACAGGAGAAGAAATGAT
GGAGGATGTCGCTGAAGGCTTCTTGAATGAGCTGATAAGACGAAGCTTGGTTCAAGTGGTAGATACATTTTGGGAAAGAG
TTACTGAATGTAGGGTTCATGATTTACTCCATGATCTTGCAATACAAAAGGCATTGGAGGTAAACTTCTTTGACATTTAT
GATCCAAAAAGCCACTCCATATCCTCTTTATATATCAGACATGGCATTCATAGTCACGGAGAAAGGTATCTCTCACTTGA
TCTTTCTAATTTAAAGTTGAGGTCAATTATGTTCTTCGATCGAGATTTTCGTAAGACGAGTCGTATAAACTTCAGCAGTG
TGTTCCAACATTTATATGTGTTGCACTTGGATATGAATGTTGGGAATATGTCTATAAACGTACCTGATGCCATTGGAACT
TTGTACCACCTCAAGTTCTTAAGATTGAGAGGTATCTATGATCTCCCCTCTTCCATTGGCAACCTTAAGAATTTACAGAC
ACTTCTTGTCAATGACTATGGGTACTTATGCCAACTACCCCGCGAGACAACTGACCTAATAAATCTAAGCCATTTGGTTG
CTCCGTATACAAAACCTCTGGTACATATAAGCAAACTCACAAGTCTTCAAGTTCTTAAAGGCGTTAATTGTGATCAGTGG
AAAGATGTTGACCCTATTGATTTAGTCAATCTTCGAGAATTAAGTATGCACTATATTGACAAATCTTACTCCCTAAACAA
CATTAGCAACTTGAAAAACCTTAGCACTCTCAGATTGTCGGGTGGGTATGGCAACTCATCTCCGTTCCCATCCCTTGAAT
TTCTTAATTGTTGTGAAAAGCTCCAGAAATTGTGGTTAAGAGGGAGAATAGAGAAACTGTCTCATCTGTTTCCGAGTTCC
ATCACAATGATGGTTCTATGGGACTCATTACTGAGAGAAGATCCGATGCGTATTTTGGGAATGCTGCCAAACCTAAGGAA
TCTTGATTTGGTTAGAGCTTATGAAGGAACACAACTAATGTGCAGTGATAACAGCTTCAGTCAACTACAGTTTCTTATTC
TTTATGATCTCGAGAAGCTAGAAAGATTGTATCTTGGCACGAATGCCATGCCTCTGATTAAAGGTCTTGGTATCCATGAT
TGTCGAAATTTAAAGGACATTCCTGAGAGAATGAAAGACGTGGACCTATTGAAGAGGAATTATTATAAGTGGTGA
>contig:unspecified:6447209:1:1651:1_-_RDC0003NLR0061_-_RDC0003NLR0061 Ng?
ATGCAAAGTGTGATCTACCTCATCTATAGAAAGAAATTCCTCCTTCAGTTCAACTTACCTGGAATTGACAGAGTGGACTC
TGCTGATTTCATTTTAGACAACAGGGAGAAGTTTCAGAGCATGTATTCAAATTCAGTTGATTCGGTTCAAAGCCAGCTTC
CGATTATTCAGAAAGAACTCAAGTTCTTTCAAGCTGTCGTAGAACAGCAAGACGGACTTCAACATTTTGCAAAGAAGACT
ACTCATTTGGTGTTTGAGGTAGAACATATGGTTGATACTTGTAAGAAAAAAGATGTTCCTGACTGGTGTCTTTTTATCTG
GATCTTGAACATCGGTGAGGATATTAGAATGCTCATGGCAGAGGTAGCAGAGATTCCTAATGAGTTACTCTCATCTCCAA
ACAAGCTAACTTCATTTGTGCAGTTAGTACTCAAGGGATTCGTTCGGATCTTTGGTGTTGCTTCTTCACAATTTGCTAGT
AAACAAAGGATCAATGAAGAAATAGTAGGCTTTGAGGATGTGAAGGATGAACTGATAGGAAAACTAAAAGGAGGATCATC
AGGCCTTGATGTAATCTCAATTGTTGGAATGGCTGGATTAGGCAAGACAACTCTGGCTGACAAGTTATATTCTGATGAGT
CAGTTGTCTCTCATTTTGACATCCATGCCCATTGCTGTGTCTCTCAAGAATATACGCGGAAGGACTTATTACTAGCCATT
CTACGCAATATTACTGATGAAAGAGCTAAACTTAGAAGAGAGACTGAAAATGAACTGGCAGATAGACTTCGCAAACTTTT
AATGCGCAAGAGATACCTTCTCCTCATTGATGATGTTTGGGAAACTAGTGCATGGGATGATCTAAAGTTGTGCTTCCCTG
AAGATAACATGGGAAGTAGAATCATTCTGACAACTCGGCATTATGAGGTCGCTTCTCATGCTAAACATGATAGTGATCCC
CATATGCTTCGATCTCTCAATAATGATGAAAGTTGGATGTTATTAAACAAAAAGGTGTTCAACAACGAAAGTTTTCCTTT
TATTCTAAGAGATGCAGGCCAAGAAATAGTAAGAAAGTGCGACGGGCTTCCTCTTTCAATTATTCTGATAGCTGGTATCC
TCATAAGAATGAAGAAGGAAAAATATTGTTGGGAACAAGTGGCAACAAATTTAGGTCCAAACATTCAGGATCAAATGGAG
GGTACTCTTGACCTGAGTTATCAGAATTTGCCACCCTATTTGAAACCATGTTTTCTGTATTTGGGAGTATTCTCAGAGGA
TGAAGAGATTCAAGTCTCAAAGTTAACATGGTTGTGGATAGCGGAAGGCTTCATAAAACCTCATACGGGGAAGACTTTGG
AGGAAATCGCAGAAAATTACTTGGAGAATCTTGTTGGGAGAAACCTTGTGATGGTTGGT
>contig:unspecified:6449140:1:2412:1_-_RDC0003NLR0062_-_RDC0003NLR0062 Ng?
ATGGAGGTTGTTGGAACTTGTGGAAAAAGAACTTCTTCTTCTGGACATACTTCAAACAAACCTAGTAATATTACATCAAT
TTATGATGATGATGATGATGTTGTGGGCTTTGAGATACATGCACAAATTATAGTGAATAAATTGATACGAGGAACCAAGG
AGCGGAATGTTATCTCCATCTATGGGATGCCCGGTCTTGGTAAAACAACTTTGGCAAGAAAGGTGTACAACAATCCTTCT
ATTCTTAATTACTTTGATGTTAAAGCATGGTGTGCTGTGTCGCAAGCATATAATAGGAGGACGTTGTTGGTTGAGATTTT
CAAACAAGCTACAAGTAATAAGATCAAAATCAAAGAGGACGATGATGTAGCTGACATGTTGCGCAAGGTTCTAATAGGCA
AGAGATACCTCATCGTACTAGATGACATTTGGGATGTCGAGGCATGGGAAGATTTGGGAATATGTTTCCCTCAAGGTGAA
TGTGGAAGCAGAGTAATGGTCACAACACGAATTGAACAAATAGCTAAGCATCTTCAGCACCACAGTGATCCTCCTTATTC
TCTTAGCTTTCTAACGTCCGAAGAGAGTTGGGGATTATTGGAGAAGAAGATATTTCGAGGAGAGAGTTGTCCCCCGGATC
TAGTGGAAGCAGGGTTACAAGTTGCCCTACACTGTAAGGGATTGCCTCTTACGGTTGTCTTGATTGCTGGAATTTTAGGA
AAAACGGAAAGGGAGGCGTCCTTGTGGCTCGAGGTTGCAGCAGACTTAAGTTCTCTTGCTTTAGGACAGCAGAGTATGAA
GGTGATACAATCAAGTTATGACCATTTAGAAGACCACTTAAAGCCTTGCCTTCTTTACATGGCATTGTTTCCAGAGGACC
ATAAGATCCCAGTAGACCATCTGTTGAAGTTGTGGATAGCTGAAGAGTTTGTATTGAATGCCGGAACAGAGAACATGGAG
GAAGCATGTCGAGTTTGCTTGAGTGATTTGCTTAACAGAAGCCTAATAATGGTCTCCGGAATGAGATTTTATTGTGATGT
ACAATACTACTCACTTCATGATGTAGTGCGTGAGTTTTGCTTGAGAAAACTCACAGAAGACAAGTATATGCAGCTCGCAG
TGCCATTCAATCCGTATCAACATTTGCATTCCACGATATCACGGTTGTACATTTATATTCATGATGATCTCGTTAAACAA
CTAGATCATTCAAACTACCAGCTGGATAAGATTCCAATGCTGGATTTCAAGGAAACAAACTCTTTGGAGTTCATTGCTCA
TCCAAAACTCAATGTGTGGAATAATCAATATTCAAATCCTTTAGATTTAGTTGTTAAATTAAGATTTGTTCGGGCATTGG
ATTTGATGGATGTGGAATTGCCAGATTCATGGGCTACTGCAATTCAATCGCTAACTGAGTTGAGATACCTTGCACTTTGT
GTCAAACAATTTGAATTGAAGTGGATATCACACCTACACCATCTCCAAACTCTCTGGCTCAAGTCAAGTGAGAAGTTACG
CCTAAGGGCTGCTACT
>contig:unspecified:6449430:1:3217:1_-_RDC0003NLR0063_-_RDC0003NLR0063 Ng
ATGGCATATTCTTTTTCAATTGCGAGTGATTCTTAATACTGTCCTCGATGGAAGTACATTATCTTTCTAATTTTTAGTGG
CGAAGACACTCGGAGAACATTTACGGGTCACTTGTATGAATGCTTTAAAAATAAGAGAATATTCACCTCTCAAAATGACA
AAAAGCTAGAGCACGGTGCATCTATCTCAGATGAACTTGAAATCTATTGAAGAGTCTCAAGTTGCCCTCGTTGTTTTCTC
AAAGAATTATGCTAAGTCAAGGTGGTTCTTGGATGAACTACTGAAGATTTTGGATTCCAAGACTCAATATGGACAAACAG
TCGTACCGGTGTTCTATGATGTGGATCCATCAGAAGTTCGAAACCAAAAGGAAAGATTTGCATAAACCTTTGGCAAACAC
GAATCAAAGTATAAGGATGATGGTAATCTGGGAATGCAGAAGGTGAAAAGATGGAGGATTGCACTAAGTTCTGCTGCGGA
TCTAAAAGGACATGACATATGCCCAAGGGTGAGTATAAAAAGAGTTAGATTTATGTGATGTACTTACTAATATATATTTT
TTTCATCTATTCACAATTAATTTTCTCATTTGTGTAGGATTGAATCAGAGAATATTCAACAAATTGTCAACTAAATCTCT
TCCATATTATGAAAGATACCTTTATCTTATTTACAAGATATTGTGGGAATAAAAGCCCATTTAGAGAATGTAAAATCCCT
ACTAAAGATTGAAAGCAATGATGTCCGGATTCTGGGAATATGGGGAATGGAAATAGTCGGTAAAATGATAATAGTAAGAG
CGAATTTTGATATGCTCTCACCTCAATTTGATGGTGCTTGTTTCCTAGCGCATATAAAGAAAATAAAGAAATGCAATCTT
TGCAAAATATCGTTCTCTCTGAACTGCCAAGGTAAAAAACTAGAATACACAAATAATATGGAGGACCGGAAGCACTTGAT
GGCTCGTAGACTTCATTTTAAGAAGGTCTTAGTTGTGCTTGATGACATAAATCACGGAGACCATTTGAATGACTTAACAT
GGGTTCTTGATTGGTTCAGCAAGGGAAGTAGGATTATTGCAACAAGAAGAGACAAACATTTGATAGAAAAAAATGTAGTG
TATGAAGTGACTTTACCAATTGATCATCAATTGTTCAATCAACAAGCTTTCAAGGAGGAAGTTCCAGATAATTCATTTGA
GAAGCTAACGTTGGAGGTGGTAGGTCATGCGAATGGACTTCCTTTAGCCCTAAATGCGTGGGGTTCTTTCTTACATAATA
GGGGCATAACTGCGTGGAGAAGTGCTACAGAGCAAATGAAAATGAACTCAAAATCAGAAATCGTTGAAAAACTCAAAATT
AGCTATGATGTATTTCTAGATCTAGCATTCTTCATATGA
>contig:unspecified:6454351:1:3261:1_-_RDC0003NLR0064_-_RDC0003NLR0064 Ng?
GTTATTGTAAGAATAACAGTGACAACTCGACTTGAGAAAGTAGGTGAGTATGTCAAGCACCATACCAATCCTTATTTCCT
TCCATTTCTCACACTAAAAGAGAGTTGGGAATTGTTGCAGAAAAAGGTGTTTCAAAATAAATCTTGCCCGTCTGAACTGT
ACGATGTGAGTCTAGAAGTTGCAAAAAGATGCAAAGGATTGCCCCTTGTGGTCATCTTGGTAGCTGGAATAATAAAAAAG
AAGATGGAAGAATCATGGTGGCATGAGGTTAAAGATGCTATATATTCCTATCTTTGTGAGTCTGAAGAGTATAGCCGGGA
GACTGTGCACTTAAGTTATGATAACTTACCCGATTATTTAAAGCCTTGCCTTCATTACATGGGGATGTTTCCAGAGGACC
ACAACATTTCAGCATCTAATTTGATAAATTTATGGATTGCGGAAGGTTTCGTGCAAGATGTTGAATCTGGAAGATTGGAG
GAAGCAGCTGAAGGTTACTTGATGGATCTTATTAGCAGTAACGTGATAATGGTTTCAAAGAGAGGAAGATATAACGGTAA
AGTCAAATACTGTCAGGTTCATGATATAGTACTTCACTTCTGCTTGGAGAGGAGTAGAGAAGAAAAGTTTATGTTGGCTG
TGAAGGGGAATTATAGCAACTTCAGACTTTCCGATTGGAAGGAAAGTCGAGTGAGTTTCAGTTTCAGTGATGGACTTTCT
GAGATTGCATCCAAAACGCGGAAGCCCTTTCATCAACACTTGAGGTCACTAAGAATGACACTAATCAAAGGTGAAGTTTC
TAATTGGAGTTCATTCAGACAGTTTAGTAAATTGAGACTTCTTAAGGTTTTGAATTTGAGTTCCCATAGAGTGGGTCGGT
TGTTCAGCTGCATTGCAAGCACTAATTCACCTGAAGTACTTAGCAGTTTCTGCAAGGAAATTCGATTTTCATCCCGAATC
ACATCTTCCCCATATAGAAACATTAATTGTGTTGTGTCCATTCAGCCATACAGTCTTACCACCGATTTTTTGGAAAATGA
AAACATTAAGGCATGTTGA
>contig:unspecified:6454588:1:2891:1_-_RDC0003NLR0065_-_RDC0003NLR0065 Ng
ATGGTCTTCGATCCACATTTTCGTAATGTGTTCCAACATATAGATATGTTTCGACATCTATATGTGTTGTACTTGAATAT
TAAATATGGTGGTGTTGTACCTGGATCCATTGGGAGTTTGTACCACCTCAAGTTCTTAAGCTTGAGAGGTATCGATGAGC
TTCCGTCTTCCATTGGCAACCTCAAGAATCTACAGACACTTGTTGTCAATGAAGCGGATTACACTTTCCAACTACCCCGC
AAGACAGCTGACCTAATAAATTTAAGACATTTAGTTGCTCAGTATTCAGAACCTCTGGTGCATATAAGCAAACTTACTAG
TCTTCAAGTTCTTAAAGGTGTTGGTTGTGATCAATGGAAATACGTTGACCCTGTTGATTTAGTCAATGTTAGAGAATTAG
GCATGGCTTATATTAAGAGATCTTACTCCCTAAACAACATTAGCAGCTTGAAAAACCTTAGCACTCTCACATTGGTGTGT
AAAAATTATGATGAATCATTCCCATCTCTTGAATTTGTTAATTCTTGTCAAAAGCTCCAGAAATTGTGGTTAGAAGGGAG
AATAGAGAAACTGCCTAATCTGTTTCTAAGTTCCATCACAATGATGGTTCTGAGGTTCTCCGTACTGAAAGAAGATCCGA
TGCCTATTTTGGGAATGTTGCCCAACCTAAGGAATCTCGATTTGTTTAGAGCTTATGAAGGAAAAGAAATAATGTGCAGT
GATAACAGCTTCAGTCAACTAGAGTTCCTTATTCTTTATGATCTTGAGAACCTAGAAACATGGCATTTAGGTACAAGTGC
CATGCCTCTGATTAAAGGTCTTCGTATCCATGACTGTCCAAATTTAAAGGAGATTCCTGAGAGAATGAAAAACGTGGAGC
TGTTGAAGAGGAACTATACGTTGTGA
>contig:unspecified:6455264:1:3732:1_-_RDC0003NLR0066_-_RDC0003NLR0066 Ng
ATGACTAACACTGTGGGACAATATTGTTTGGCCGTATTAGATTATGTCGCTGGGGGTGAAATTAATGAAGAAAATGACAA
CTTTAGTAAACCTCCTTACCTATTATCATTGATTGTGTTTGTGGAGCTGGAAATGAAGAAGATTTTTCATGGTGAAGTAA
AGGCTTCAAAGTTTACTCAATCAAAAACTTTCAAGGACAAGAAATTACCAAAAGGATTTTCACATCATCTTCACAATCTG
TTGATGTATCTCAGAAACAAAAAGCTCGAGAATTTTCCTAATAATATCGCTGCTCAAAATATTGATGTGGCAATAGAGTT
CTTGTTGGTTTTCCTTGATGCTGATGTGTCAAATCATGTTATTAATGGTAACTGGTTGAAAGAGGTCTTGTTAAAGGTTG
TAGCTATAGCGGGTGATATTCTATATGTAATTCAAAAGCTTCTTCCTAGATCAATAAACAAAGATGAAACTAGCAACATA
AGTCTTTGCTCAATACAGATATTGGAGAAGACTAAAGATCTGAAGGCACAAGTTGAGACGTACTACGAATCCTTAAAATT
TACTCCATCTCAGTTCCCCACCTTTGGTGGATTGAGCTTTCTGGATTCTCTTTTAAGGAAACTGAATGAGATGTCGACAT
CTAAGTCCGGATTAGGTTTCCTGATGAAACCTCTTTTAGGGAATTTGGAGAAAGAGCTATCATCTCTTACATCCATTTTA
GAGAAGGAGCTCTCATCCATTTTCCGTGATGTCGTGCACCATGAACATAACATTCCTAAAGATCTTCAGAGGCGTACCAT
CAATTTGGCATATGAGGCTGAGGTTGCTATTGATTCTATTCTTGCTCAGTATAATGCTTTTTTGCATATTTTTTGCTCAC
TTCCTACAATTGTAAAAGAGATCAAGCAAATTAATGCAGAGGTGACTGAGATGTGGTCAGCGGACATTCCTCTTAATCCT
CACTATGTGGCTGCTCCATTAAAACATCTGCCGGATCGACATAGCAATCTTGTAACTGATGAGGAGGTAGTGGGTTTTGA
GAATAAAGCAGAAGAACTAATTGATTATCTGATTAGAGGTACAAATGAGCTAGACGTTGTCCCAATTGTAGGCATGGGAG
GACAAGGGAAAACGACAATTGCTAGAAAGTTGTACAATAATGACATTATTGTTTCTCGCTTTGATGTTCGAGCATGGTGC
ATCATTTCTCAAACGTATAATCGGAGAGAGTTATTACAAGATATTTTCAGTCAAGTTACAGGT
>contig:unspecified:6455455:1:3370:1_-_RDC0003NLR0067_-_RDC0003NLR0067 Ng?
ATGGCCAAGCTAACTGATATGGAGGTCATTGAGATTTGTCCAAAGCCTTCCATGGACGTTAATGACGAATTCGAAGAAGT
AGTTGGGTTTGATGATGATGTAGAAATTATAAGTGAATATTTGAAGAGAAGGACATCAACAAATCTAGATGTTATTTCGA
TTGTTGGAATGGCTGGAATAGGGAAAACAGCTCTGGCTAGAAAGATATACAATAGTAATTCTATTATTAAACATTTTGAT
GTTCGAGCTTGGTGCTCCGTTTCACAAATATATGATGTGAGAAAGTTATTGCTTGAGATTTTAAAACAAATTATGTGTGA
TGATTGTGTTACTGCAGAAGATAATCTTTACGGTATGTTCAGGGAGCGTCTAATGGCAAGAAGATTTCTCATTGTATTGG
ATGACATATGGGAAGGGAAGGCGTGGGATACATTAAAATTATGTTTAGGTAGTAATTATGGAAAGGGAAGTAGAGTAATG
GTAACAACTAGAAATGAAAAGTTAGCTATGTATATGAGGCAGCATACTGATCCCTATTCGCTTCCATTTCTAAATGATGA
AAAAAGTTGGGAATTATTGCAGAAGAAAGTATTTCAAGGAGAGAATTGTCCTTCGGAGCTAAGCAATGTAGGACCACTAG
TTGCCAAAAAATGCAGAGGATTGCCTTCTCTGATTATCATGATTGCTGGAATTCTTTCAAGCAAGAAAAAAGAAGCGGAT
TTGTGGCTTAAGGTTGCATATGATATATGTTCTCATGCTTTCGAAACAGAGATGAGCTTGAAGACAATACAATCTAGTTA
TGACCATTTAGCTAACCATTTAAAGCCGTGCCTTATCTACATGGCATTGTTTCCTAAAAGTTATGAAATTCCAGTGTCTG
ATCTACTCGAGTGGTGGATAGCTGAAGAGTTTGTGCAGGACATTGATACGTGGAGGCTAGAAGAATTATCAGAGATTTGC
TTGTATCATCTTGTTAGCAGAAACCTGGTAATGGTTTCTAAAACAAGATCGAATGGTAAAATGAAATGTTGCATAATTCT
TGATCAAGTTCGTGAGTTTTGCTTGAGAAAAATTACAGAAGAAAAGTTCATGCAG
>contig:unspecified:6457289:1:1730:1_-_RDC0003NLR0068_-_RDC0003NLR0068 Ng?
ATGGATGAGGATTTTCGAGCTGGTTTTGCATCATATACGTTCTCCATTCTATTTGCGAATTTTACAGAGTTTGCTATCGA
TGAAGTAAGCAAAATTTTAAATGTTAGTACTGAGCTACGGAAACTAGACAGGATGTTCCTTAAACTTCAAGGAATGGTTT
ATAGAATGGAGTGTAGTCGTGCATATTTATGGGACAGCACACACTATAAGTCATCGATTGCATGGGTAGAAGAAGCCAAT
GGACTGATCTATCATATCAGTGATATCCTTGAGGATATTTCATTGAACTTAGGTCTCCGGGAAGGAGAAAAGCTGGTAAA
TGGAAACCTGTTGATAGATAAGTTCTTGTTACTAATACCACGTAAAATTAGTGGTATTGTAGAAGACTTAGAAGATCTGA
TAAAGGAAATGGGAACAGATTTTCTTGTTGACTTGGTGAAACAAGTTCCTAAAGTGGTTGCTAGGAAGCAATGTTGCGGA
TTTGCTGGTTTATCAAATCCAACTCACACGATTGGGAGAGAATCACAAATTGAGAAAGTTGTCGAAATATTGACCCAAAA
CGATGTACCTCTTTGTATCACTGGAATGGCTGGCATAGGTAAGACAGTTTTTACCCACTGTCTTTGCGAAAACAAGGAAG
TGAAAAAGGCATTCCCATTGCTTTTATGGGTTTCTGTTTCTGCAGAGTTTGAATTGGTCAGAATTTTGAGAGCAGCCATT
GAGTCTGTCTCGAAAGAAAGCTGTTATTTGACGGATCTGAATGTATTAAGGTCCACTTTACAAGAATTATTACTCTCGGG
AGATAACTTTTTAGTGGTACTAGATGATTTGTGCGTTGAAGATCTGGAAGATTGGAACTTACTGTATGCAGCTTTTAAGG
TTGAATCAAAATCAAGTAGATTGGTATTTACTACCCGAAATTCAAAAGTGGCATCTTTTATTGGTGCCAAGATGTTTTGT
CTTCAACCTCTCTCAGACGAGGACTGTTGGAAGATCATCAAACAAAGGCCTTTCATTAACAATAAAATGCACAATTTAGA
TGTAATAGGACTTGAAATAGCCAAAAAATGTAAAGGTGTACCTTTGGTGGCAAAAACAATCGGAGACATACTTCACTGTT
TACCTGTTAATGAATGGGATTCTTTGGTTAAGGGTAACCTGTGGGACTTGCCCCAGATTGAGAACCATGTATTCCCTATT
TTTCTGCTTAGCTATTGCTGTCTGCCACAACACATAAAGAAGTGTTTCTCTTATTGCTGTTTATTCCCACCAGAATACGT
CTATAAAATGAAGGATATTGTTCTGCTGTGGATGGCCGAAGGCCTGATTCATCCGATAGACGGAAGAAGAATCGAGGATA
TTGGTCGAGAATATTTTGAAGAACTTGTATGGGGGTCTCTTTTCAACTCTGGAAATGAATATTTTCATGACTTTGATGGA
TCTTATACCATGCATGAGTTCAATCATCATGTAGTTGCTTCTGTCTCTTCGAGTATATGTCAG
>contig:unspecified:6457662:1:2923:1_-_RDC0003NLR0069_-_RDC0003NLR0069 Ng
ATGGCATGGGATGACTTAAGGCTTTCCTTTCCAGATTCCGGAAATAGAAGCAGAATAGTAGTAACAACTCGACTTGAGAA
AGTGGGCGAACAAGTCAAGTGCCATACTGATCCTTATTCTCTTCCGTTCCTCACAAAAGAAGAGAGTTGTGAATTGTTGC
AGAAAAAAGTGTTTCAAAAGGAAGATTTCCCGCCTGAACTACAAGATGTGAGTCGAGCAGTTGCAGAAAAATGCAAAGGA
CTGCCCCTAGTGGTTGTCTTGGTAGCTGGAATAATCAAAAAAAGGAAAATGGAAGAATCTTGGTGGAATGAGGTGAAAGA
TTCTTTATTTGACCACCTTAATCGTGAGTCGGAAGAATATAGTCTTTCAACTATGCAGTTGAGTTACTATAACTTAACCG
ACTGTTTAAAGCCTTGTCTTCTTTATATGGGGATGTTTCAGGAGGATGCAATAATTCGAGTATCTGAATTGATAAGTCTA
TGGATTGCGGAAGGATTTGTGCAGAGCATTGAATCTGGGAGATTGTTGATGGAAGAGGCAGCTGAAGGTTACTTGATGGA
TCTCATTCAGAGTAACGTGGTAATGGTTTCAAATAGAAGGTATAATGGTAAGGTCAAATACTGTCAGGTTCATGACGTAG
TGCTTCACTTTTGCTTGGAGAAGAGTCTAGAAGAAAAGTTTATGTTGGCAGTGAAGGGGCATGATAGCCAGTTTCAACCT
TTTGAATGGAAGGAAAACCGAGTGAGCTTCAGTTTCAGTAAAGAGCTTTCCAAGTTTGCATCTCTAGGATCCAAAACACG
GAAGTCTTTCCACCAACACTTGAGGTCACTGATAACGATAAATAACCTAGAGTTAATTGATGGGATTCCCTTCTGTCAAA
TTCTTAAATTGCGACTTCTTAAGGTCTTGATTTTGACTTCCCATGAAGTGGATTATTTGTCGTCAGCTACATTCAAACCT
CTAAATCACCTGAAATACCTCGCAGTTTGTGCAAATAAGTTTTACTTTCATCCAGAATCACATCTGCCCAATCTTGAAAC
TTTAATCGTAAATAATTGGGAAAATGAAGTAGAGTTACCAGCGTCTTTTTGGGAGATGGAAAAATTAAGGCATGTTAAGA
TTTGGGATGCTAAATTTGATTTGGAAGAGGATAATCAGGGATCCTCCGAATTGGAAAATTTGAGGATATTACAGTATGTA
AAATTTCCAATTGATGGAAGGGATAGGGTGGATATGTTATCAAGGAGGTGTCCAAATCTTCAAAAACTGCACATCAACTT
GGAATATCGGGGCAGTAATAATTCGGCAGATTTATTTTGTCTCACATTAGAGAATCTTACTCAGCTTCAAAATCTTCGCC
TAACTGTTGAGAGGTCCAACATTGTATCTGGGTTACAATTGCCTTCAAATTTAAACAAGTTGGTACTAAGTGGGGCTCAT
ATCGAAAACCTGAGTTCCTTCGTTGCAGGACTACCAAGCCTGGAGTATCTCCAATTTTGTGACCCCTATGAATCTGTTCA
AATCAGAGATTGGTGCCTTGGAGGTATCACGTTCCCTAAACTTAAGTTGTTGAAACTGGTGAACTTACCGATCTCAAGGT
GGGATGCCTCAGAGGAATCGTTTCCCCAGCTCGAAACACTTGTTATAAAAAGGTGTAACCACCTCAAGGAGATCCCCCTT
AGCGTTGCTGATATTCCAACACTGAAGCAGATTAAGTTGATTAGGTGCGAGAACGAATCTCTCAAGGATTCAGCTGTGGA
GATTAAGAAAGACGTTGAAGAGAATGAAGGAAACGACCGTATTGACCTCATTATCAAAGTAAGTAGAAACAAACTCCTAA
ATATGTTCTGTTTTTTTGAGTATCTAACTAACTTGACACCACTATGTATAATACAGGGATGGTAG
>contig:unspecified:6457689:1:8402:1_-_RDC0003NLR0070_-_RDC0003NLR0070 Ng?
ATGGTGGAAAAGTGTAGAGGCTTACCTCTTGCAATTATTGTATTGAGCGGACTACTTTCACATAAAAAGGAGCTAGATGA
ATGGCAAAAGGTGAAAGACCACCTTTGGAAGAACATTAAAGATGACTCTATTGAAATCTCCTACATACTATCATTAAGCT
ACAACGATTTGTCAACTGCACTCAAGCAGTGTTTTCTCTACTTTGGTATTTTTCCAGAAGATCAAGAGCTCGAGGCTGAA
AACATTATACGGTTGTGGGTGGCTGAGGGTTTCATACCAAGAGGAGAAGAAAGAATGGAGGATGTCGCTGAAGGCTTCTT
AAATGAGCTGATAAGACGAAGCTTGGTTCAAGTGGCTGGAACATTTTGGGAAAAAGTTATTCTATGTAAGGTTCACGATG
TAGTTCGTGATCTTTCCATACAAAAGGCATTGGAGGTAAACTTCTTTGATATTTATGATCCAAGAAACCACTCCATATCC
TTCTTATGCATCAGACATGCCATTCATGATCAAGGAGAAAAGTATCTCTCACTTGATCTTTCTAACTTAAAGTTGAGGTC
AGTAATGTTCTTCGATCCAGATTTTTTTAACATGAGTCTTATAAACTTCAGTAGTGTGTTCCAACATATGTATGTGTTAT
ACTTGGATGTTTCTGGTGGAACTATACCTGATTCCATAGGACGCTTGTACCACCTCAAGTTCTTAAGATTGACAGGTATC
CGTTGTCTTCCCCCCTCCATTTGCAACCTCAAGAATTTACAGACACTTTGTGTAGTAAATGAAAAAAACGGGTGCTTATG
CCAACTACCCAGCGAAACAGCTGACCTGATAGATCTAAGATATTTAGATGCTCCTTATTCAAAACCTCTGAAACGTATAA
GCAAACTCAGTAGTCTTCAAGTTCTTAAAAGCCTTGCTTGTGATCAGTGGAAGGATGTTGACCCTGTTGATTTAGTCAAT
CTTCGAGAATTAAGCATGCATGATATCAACAAATCTTACTCCCTAAACAACATTAGTAGTTTGAATAACCTTAGCACACT
CACATTGTGTTGTGAAGATGATGAATCATTCCCAGCCCTCGAGTTTCTTGCTTCTTGTCAAAAGCTCCACAAAGTTGTGG
CTTGA
>contig:unspecified:6461805:1:6541:1_-_RDC0003NLR0071_-_RDC0003NLR0071 Ng?
ATGGTTGGGATATGTTGAGTGGGTGGTGTTGGTAAGACAACACTGACTGAGAAAATAAGAGCAAGGAAGAAACAAGATAG
GTGGTTCAATGATGTTGTCATGGTAACTGTCAGTCAACAACAAGACTTCAAAAGAATTCAGGGTAAGATATTCTTGGGAG
GATGCCCTTAAACAATTACGTGATGCAAAAAACAAGAAATATTCTTGAAGTGCACATAAAGGTGAGGCTAAGCTCTGATC
ACTTGGAAAGTGAAGAAGCCGGATACCTCTTTTTGCTTTGTTCTTTGTTCAAGGAAGATAGTGATATTTGGACTGAAGAA
TTACTTAGATATGTAATGAGACTTGGCATATTTTCAGAAATAGAAAATTTTAAAATGCAAGAAATAGAGTGTGCCTTTTA
TTAGAAACACTGAAAGGTTGTTTCTTGTTATCCCAAGGTTCAGAAAAAGATTATGTCAAAATACATGATGTGGTCCGTGA
TGTGGCCATATATATTGCGCCTGAAGGAGAGCAAATCTTTATGGTAAGTCATAATGTGAACTCGGAAGAGCTCACAAGAA
GAATTTCTTATGAGCATTTCAGTCACATTTCAATTGTTGCAAATAAATTTGATGAGCTTCCTAAACCAATCTTTTGCCCA
AAACTGAAGCTTCTAATGTTAAAACTCTGTTTTGAAAAGCCATTCAAATTACAGAACGATTTTTTTATGGCATGAGTAAA
CTCAATGTTTAAGCATGAGGGGAGACTGATATAAGGAGTCAATTTGGACTCTTCCAGGATCCATTTAGAGGTTTTCAAGT
CTGAGGACGTTGTGTCTAAGTAAATTAAGGTTGGATGACATATCGTTATAGGGGAACTTGTCACTTTAAAAATTCTCGTC
ATCAAGGATTCTCAGTCAAAGGAGTTGCCAGTGGAGATAGGAAAATTAACAAATCTAATTTTGTTAGAGCTGTGGAATTA
TAAGCAAGTAGAACTTGAAAGGATTTCACCACGTGTCTTATCAAGACTAGTACGATTGGAGGAACTACATATGGTGAGAG
TAGCACATTTTAGTTACTCCACCTTAAGTGAGCTGGAATCTTTATCGAGATTGACTGCACCGACATTAAGTAAATGTTCC
AGAGATGTGATCTACAGTAACTTGGGCCTTTCCTCCAAGTTGACACGTTACGCTCTTACATTGGGTAGAGTTTACAGAAC
GACTTCAACCATAGATGATTACGATAAGAATATTTCTTTAGAGGTCACTAAGTTGGGTGATCGGATCTGCCACAAGCTTA
GGAAGAGCAAAAATGTATATTCAACTGGAAAGGGCTCCAAGAATGTGCTGACAGAGTTGCAGCTGGTTGAATTTCAGATT
GTGAAATATCTCTGCCTGGATGATTGTGATTCATTGACACATTTATTAAAGATCCAATGTCAGAATAATATTCCATTCCC
TGAACTCAAAAGACTGGAGGTAAGCCGTTGCCGTGGTCTACAATATGCTTTTTGCGTGTCCTTGGCTGGAGGGAGTTGGA
CTGTAGTTTCCCCTAATGATGAGGAAGAGGAGATCTCACGGAGGACTTGTGAAGTAATCAAGTTCCCTAATTTATATGAG
TTGGACCTTCATTCTCTTGAATGCCTCACTCACTTTTGCAGTGACAGTGTTGAGGGCATTGAGTTCCCTCCGTTACGGGA
AATGAATTTCTTTGAGTTGCCATGCCAGAGTTTCAAAATTTCTTGCCTACAACCAACAACTCCATCACTCACTCAAATCC
TCTTTTTGATGAAAATATATTGTTCTACTGCTCTATGTGATCTATCATTTCAACAACAAAAAATGATAACTAATTTATAA
ATTTGCAGGTTTCTTGTCTCAGTCTGGAAGAGCTATCTATCGATGGAGCTAATAGCATAAGTGCTTTATAATCTCACCAA
CTTCCAATAGCCTACTTCAGCAAGCTTGAATCATTGTATGTATCAAATTGTGAAAAATTGAGAAACATTATGTCTCCATC
AGTGTCTAGAGGTGTTTTTAATCTCCGAATACTAAAGATAGATGGTTGTCAATCAATGGAAGAAGTGATCACAGAAGAGG
AACAACAAGGAGAAGAAATCATGACTAATGAGCCCTTATTTCCCTTGTTGCAAGAGTTGAGGCTTCAAACTTTTTCACAC
TAA
>contig:unspecified:6462489:1:11915:1_-_RDC0003NLR0072_-_RDC0003NLR0072 Ng
ATGGCAGCAGCTCTCTTCGGAGGAGCTGCTTTGGGTCCAGTCTTCGACCAACTTCTCAAAGCAGTTATTGATTTTGGCGT
AAACATTGCCACTTTCCGGTCCAAATTCCTCAGCTTGAAGCAGACATTGACCGACATCAAACCAGTATTCCATGACATTG
AGAGGCTAAACGAGGCCCTAGACGGCCGTGATGAAGAAATAGACATGTTTAAGAAGCAGTTGATGAAAGGTGAAGAGCTA
GTCCGCAAGTGTTCCAAGATTAAACGCTGCGACCCTTTGAAGAAGTGGAGTTACTCCAGGAAACTAACGAAGTTGGATAA
TTCACTAGTGAAGTTCTGCCAGATACACGGTTTAATTCAGGTGGTTAGGGATAGTAAACAGATTCTGGTTAAGGTTAATG
AAAATGGCAAGAAATTGGAGGAGATCCACTCGATGATGAGAGATGTTTCATTGACGAGATCCGGGAGTAGTATTGGATTT
ACAAATTCTAGTGCTTCTTCAGGGTGGATGAATGGTTCTAGTTTTGGGTTTTCAGGATCGTCTGATGTGCCTCAAGTTTC
TGATTCTATGGTTGGATTTGATGTCCCACTTCATGAACTGAAACAGAAATTGAAGGTGCTTCAGGAGAAAGATCAAGTGC
TGGTTCTTTCTGCTCCTCCTGGCTGTGGAAAAACTACTTTGGCAGCAAGGCTTTGTCAAGAGGATGATATCAAAGGTATT
GTTTATTTATTGTTTGCCATATTAAATGTTAGTATCTTACACTGATATTGCTGTTAAGTTAGTTTGTAAGATGCATGCCT
TTGTAACTTCAGTTAGCTAATTCTCTTGTTTGTCTTCGAATAACATGAATTTAAATGCTGCCTGGATTAACTTCCTTTTA
ACTTAATTGATTCTTACTATGTCGGTTTATCAGTTGAATTTTGATGAATGTGTTTTGGTTTTATGATTGCATAGGATGAT
AGGAACCAAAAACACTTCACACGAACATAAGGTTGTGTTTTCTTATTATGCAACAAAAACATAAATTGTGTTCTGGGTTG
CGAATTAATGTATCTATAATACAGTTGTATAGCTTTTCCTTTTTCTCTGGTGTCACAATATGCTTTTGATGTGTGTGGAA
GAAAGCCCTTCATACCTAAAAACTAGCTTGCTGACCCCATAAAAGGAGAAATATAGTAGATTCTTTTTTTGTGATTCCAC
TTATAGGCTATGCAGATAAATGAAATTACGGCAAGACTAGTTGTTATTAATGTTGTATCATGTTTTTATGTCATATTAAG
CTTATTGCCGATTTTTAGCATATTTGATCTAATTGTCTCTTAACAGCCATATACAGGGACAACATCTTTTTTGTCACTGT
TACCAAAACACCGAACATCAAACGCATTGTTGGGGAAATCTTTGAGAAGAAAGGCTTCAGGGTTCCAGAGTTTGCTAATG
AGCATGATGCAATCTGCAAACTCAACAGCCTCCTTGGGGGAATCACTCCTCAACCAATATTACTGGTGCTGGATGATGTT
TGGTCTGAATCAGAGTTCATCATCGATCATCTTAAATTACAGATATCTGATTTTAAGATTTTGGTCACTTCGAGATATGT
ATTCCCGAAATTTGATACATATAAATTAAAGCTTTTGAGCGAGGAGGACGCAAAGGATCTCTTCTGCATTTCAGCTTTTA
AAGATGGCAGCCCTGATGTGCGGCTTAATCTTGTTCATAAGGTAAAAGGCTATCTTCGTTTACAAAGGTCTTTTGACTAA
TTCTTTAGTTATGAATACATGTGAAATCTATATGTAAAACACTATTGTGCATGTGCTAGAAATGTTAGAGAGTGAAAATG
TATCTCTTCTAAATAATACAGTTCCCTAATTCATATAACTTTATAAATTTCTCTGCTTTGTGGATCTAAATGATGGCATA
CAATGGCAGGTGGTGAGAAGTTGTGGCGGTTTTCCACTGGCTCTTAGAGTTGTAGGTCGTTCATTGTGTGGCCAGTCTGA
GGTGATATGGTTTAACAGAGTAATGATGCAGTCTAAAAGGCAAATTCTCTTCCCTACTGAGAATGATCTGCTTCGTTCTT
TGCAAGCCAGCATTGATGCCTTGGATGAAAAAGTTCTTTACAGCAGAGAAACAACTACATTAAGAGACTGCTACCTGGAT
TTAGGATCATTTCCTGAAGATCAAAGAATTCATCCTGCTGCTCTTTTGGATATGTGGGTGGAACGATACAATCTAGATGA
AGATGGCATCACTGCAATGGCCATCTTCCTTGAACTTTCTTCACAAAACCTGGTTAATCTCGCCCTTGCAAGGTATAGCT
GGCTTCAATTTTGTCTTGAAACTGTGTTATTTTTGCTACTTCATATCTAATGTGCTGAAGCTATGAGAATTATATTCCAC
CTTCAAAATTATTTTGGAGAAAATTATTACAGTAAATTTCATGAGATCGAATAATAGTAACTCATAGAGTTCCGCCAGTA
TAACATTACAGTGGCTGGCTTCGTTTTATCCTGGTTCCACCTTTTTGGAGTATACTCAACTTCTTCTGTGCCTTGGATTG
TTGAACTTATCAAGTTAGCTGATATCCTTTAATAGGTTCCTACTTGAGTATCTGATTTGAACTTCATTCATGCTGATTCA
CAGACAGGATGCACGAGCAGTTCTTGGCTTACATAACTTGCATTACATACAGCAGCATGATATGCTGAGAGAACTGGTCA
TACACCAGTGTGATGAGAAGCCGGTAGAAAAGAGAATGAGAATATATATCAACATCAAGGGGAATGAATTTCCTAGGTGG
TGGTTTGAACAAAGACTTCAACCACTTCAAGCGGAGGTTTTGTCTATTGTCACAGGTTTGTTATCCATCCCTTCTCTTCC
TTTTCAGTCAAAATTTGAGATGTCTTCTACAAATTTGCTTCAGCTTTTCTCTGTTATTTAATTACCACATCCTGAATCCG
AATTTCAGATGAAGATTTCTCCTGTAACTGGCATGGCGTGCAATTTCCTAAAGTTGAAGTACTTGTGTTGAACTTTGAAA
CAAGGACCTACAAATTACCCCCTTTTATAGAGCAGATGAGCCAATTGAAGACACTGGTTCTGACAAACAATGGTTTCTTC
CCAGCCAAGTTGAATAATTTTCAGCTTTGTTCTCTGCTCAATCTTAAGAGAATCAACCTGGAACGCATCTCTGTTACATC
CATTATGTCAGCCAATCTGCAGCTACCAAATTTGCGCAAAATCTCCCTGAACATGTGTGAAATCAGGGAGGCATTTGAGA
ACTCTGCTGCCAAGATGTCTTATATGTGGCCAAAACTCGTTGAGATTAATATCGAGTACTGCAGCGATTTAACAAAAGTA
CCAGCTGAAATATGTGATCTTGTTGATCTTAAAAGGCTCAGCATCTGTTATTGTCACGAACTGGTTTCCCTTCCGGAAGA
GCTTGGGAAGTTGACAAATTTGGAAGTATTAAGGCTTCATTCTTGCACAAATTTGGCTGAGTTGCCGAAGTCTATAGTAA
AACTTATTAAATTGAAATTTCTTGACGTATATGATTGTGTGGAGATGGATGACTTGCCATTGGAAATGGATCAACTCTGT
TCTTTACAGACTCTTTGCATGGGAAGTTCCCTGGGTGTTGATAAGCTGCCCGATTCTCTGCAAAAACTAGTAAAGTTGGA
AGACATTGTATGTGATGAAGAAACAGCCTATTTATGGGAACCTGTTAAGGAACATCTGAAGAATCTGAGAATCACTGTGA
TGGAGGAACATATCAATTTGAATTTGCTGCATAGATCATAA
>contig:unspecified:6462828:1:9917:1_-_RDC0003NLR0073_-_RDC0003NLR0073 Ng
ATGGGCAAAATAAAGCAGCACCTTCACAGAGGATCGTCTCAGCTAGGTATTAACTCCATAGTTGGTATGCCTGGAATTGG
AAAAACACTCTTGACAAGAAGATATACAATGATCTCATACTTATCCCTCACTTTGATGTTCACGCCAAGTGTTGTGCAAC
TCAAGTATATTCATGTAAAGAGTTGCTTCTTACCATATTAAATGATGTTCTTGAGCCTATTGATCGTATTGAAACAAAAG
ATTGTGAATTAGCTTATAAGCTGCATCAAGTTTTGTTAACCAAGAATTCTTAATTCTTTTAGATGATGTGTGAGATTAAA
CAACATGGGACACTTTATATATGTTCTTCAAGCATGCTCAGAGTACGAGTAGAATTATTATAACAACCTGGCTGAGTGAC
ACTGCCAATTATGTTAAACGTGAAAGTAATCCCCATCATCTCCGTTTATTCAAAGATGATGAAAGTGGCATATTATTACA
AGAAGATTTGTTTCAAGGTGAGAGTTGTCCACTGAACTTGTAGATGTGGGATATCAAATAGCAAAAAGTTGTGGCGAATT
GCCACTTTTCATTGTGTTAGTTGCTGGTTTTCTGAAAGAGAAAGAGAATAAAAGCTGTGGGAACAAGTAGAAGAAAGTCT
ACGTTCCAAAAATATTGGTAGCTTGGAAGAGAGTATGTCTTTAATTGGATTCAGTTATAACAATTTACCACATCATCTGA
AGCCTTGCTTTCTCTATTTGGAGGATTCTTAAAGGGAAAGGATATTCATGTCTCAAAATTGACTAGGTTATGGTAGGCTG
AAGGGTTTATACCAGCAAATAAGGAAAAACGAACAGAAACCGCACAAGATTTATTGGAAGATCTTATTAGTAAAAATCTA
GTAATGGTCATGGAGGAGATACCCAATTATAATGTGAAAAGATGTCGCATTCATGATCTCTTGCACAATTTCCGCTAAGA
AAAGTCAAAGCAAGAAAACTTCCTTAACCAAATGAGCAGGTACTGAGAATTACTTAAGCGATAAAACTTCCTTAACCAAA
CAATATCAACTCTAATTGTCATGTATTTGCTGTTTCTTTTCCTTTTTATCTGATTTAGGGGAGATGATTTGCTTCCTGAA
AATCCTCAAGACTGCCGGTTGTTCATCCATTCTTACCAAGATGAGATTGATCTTTGGTGGCCATGTATCTCAAATGTTCA
TTCATTACCGTTCAAAGTTATAGACCCAGATAACTTGTTATGGCCTCGTGATTTTTCCTTCATCTTTGACAGCTTCAAAC
ATGTTCAAGTGTTGGATTTGGAGTCTTTCAGCAGTGTGGGCACTTTTCTTGGTGAAGTACAGTCTCTAATTCATTTGAGG
TACTTTGTTGTTCAAACTAATGCAAATTCTATTCCATCATTTATAGCTAAGCTTTGGAATCTTGAAAATTCTGTGGTAAG
AGGATTATGAGGAGAAGTGATAATACCTTCTTCTATTCTGAAGATGATCAAACTGAGGCATTTATTTTTAAACAATCGTG
CTTCATTTAGTTTGCAAGAGATCTTGGGTGAATCAGTTTCTAACTCTCAATTAGGTTATTTGGAAACCTTTTCCGCTCCA
CGTCTCTCTCATGGTCAAAATGCACAAATGATTTTGACAAAAATGCCGAATTTGAGAAAATTGAGTTGTATGTTTTCCGG
TAGATTTAGATACTCAGAGTAAGTGAAGGGAAGGTGTGTTCACTTTCCCAGATTAGAGTTTCTAAGTCACCTTGAATCCC
TGAAGTTGGTTTCCAACAACTATCTAGCTAAACTTTCACATGA
>contig:unspecified:6463594:1:6080:1_-_RDC0003NLR0074_-_RDC0003NLR0074 Ng
ATGGCCTATGCAAGCATAGCATCTCTTATAAGAACAATGGAACTGTTACTGATGTCTGATTCGCCAATGCGATCCCTTAT
CTGTTACCACGAAGAAGAAATCGTTGATCTTCATAAGAAAGTCAGTTTTCTAGAAGCATTTCTCAAGGAGAAACAAATCA
GTGATTATGGAGAAATGACAGATTTGGAAGCGCGGATAAAAGGTTTTGCAAATGTCGCGGAAGACAGGATTGAATTTGGA
CTAAGAGAAGCTATGATAGCAGAAGATGAAATGCAGAGAGGAAAAGCACATGAGGAACTTCGTGAGAGCTTGCTACGAGT
AGCAAAGGACATAGACTGTGTCCTAGAAGAGTCGAAAAAGATTCAACATCATAAAGGTAGGCAAGCATCGATGTGGTCCT
TGGCACGTGAGACAAGTAGCTCAGAAAATCTGCAAGTTTCGAACAATATGATGGGACGTGACAAGGAAGAGAAAAGGATG
CTTGAAGAACTCACAAGAGGCTCTACTGATGAACTAAAAGTCATCCCGATTGTTGGGATGGGAGGCATTGGTAAAACAAC
TTTAGCAAAACAAGTTTTCAACCATCCTTCAATTCAGTCCCATTTTGACGTTCGTGCTTGGGCTACTATATCTAAAGAAT
ACAATGTGAAGGAAATCCTGATAAGTCTTCTTCAATCTATCATCAAAATCGATCATAACGTCTACAGCAGAGATGAATCA
GAGCTAGCAGACATACTACAGAAAAAATTGAAACGTAAGAGGTATCTTATTGTCATGGATGACATGTGGAGCTATAAAGC
ATGGGATGACATGAGACAATGTTTTCCAGTTGATGATAATAGGAGTCGAATATTGTTGACTTCCCGTCATACTGAGGTAG
CTACTTATGCTAGCTCAAGCAATCTTTCTTTAAAGATGAGTCTCATGAATTCAGATGAGAGTTGGAACCTTTTTAAGAGC
AAGGCGTTTGCAAATGAAAGCTTCCCGCCTGAACTAGTGCCTATAGGGGAGCAAATTGCAAACAAATGTCAAGGGCTACC
ACTAACAATTGTTGTTGTTGCTGGGATTCTCTCCAAATCTAAGACAACAAAAGAAGAATGGGAGAATGTTGCTGAGAATA
TCAAGTCGTTGGTAACGAAAGATCCTGATGAACAATGTCTGCGCGTGCTTGCATTGAGTTACAACTACTTGCCTATTGAA
TTAAAAGCATGCCTTCTGTATTTGGGAATATTTCCGGAAGACAGTGAAATTTCAGTGAAGAAATTGGTGAGATTATGGAT
CGTTGAGGGGTTCTTGAAGTTGGAGGGTGACCTTGAAGTAGAGGCTGAAAACCGTTTGCAGGATCTCGTGGATAGGTGTC
TAGTTTTAGTTAGCCAAAGAAATGCAGATGGAACAAAAATCAAGACATGTAAGATTCATGATCTGGTCCATGAGATATGT
TTGAGAGAAGCACAAAACCAAAACATTTTGTTCATCAGAAATGACTACTTATCTGATGCAGCTGGTGATGATGATGAGGA
AACGAAACTCGTTCCTCCTGCAGGCTGTCGATGGATTAGCATACAAGAAAGGCAACAAACTGATGTTGATGTTCAAGGTT
TTAAGTCCCTTTCACTTCAAAATCATCAGTTGATAAGGATGTCCGCTAATGATGAGACGAGTCCCTTGCGAAGAACTCGT
TCAATTTTCCTGTTTGCTTCACCTTATCTCAGTAATAATTCCAACTTAGAGCTTGGTCATTTGAATTTAATCAGAGTCTT
GGACTTGACTTCAATCTTCTTCTCAAGTTTTCCTCTCCAAATACTAAGCCTCATTTGGTTGAGGTTCCTATCCTTGTCTA
CTCATACATCTTTTGGTATACCTCGAGGAATTCGCAATTTATGGAATCTACAAACTTTTATAGCTCGAGGGTCAGCAAGC
TCGTTCATAAAGTTCCCGGGACTAATTTGGGAAACGACACAATTAAGGTGCTTGAAACTGAGAAAATTTTACTTGTCTGA
TCCTCTAAGTTCATCCACTGATGCTGACAGACACTTGGTTTGGTCAAATATAGAGACTGTTTCTGGCTTGATTCCTTATT
GTTGCACTAAGAAGGTCATTTCAAGGATTCAAAACATTAAGAAACTATGTATCCGAGGGCACGTCTATGACTATAGCATG
CGTGAAGAAGATATGAACTTTCATAGTCTTGCTGATCTACATCAGCTAGAAACATTGAGTATCAAAGTTGATTGGTTTCA
GGTAAGACGCTCGGATTTGAGATTCCAGAGATCTCCTGTCTATGTACCTAGTGCTGAACATTTTCCAACTAAGCTCAAGA
AGTTAAAACTAGTCGGAACTCGTCTAGCATGGGAGGACTTGAACATTATAGGTAAGTGTCCTAACCTGGAGGTGCTGAAG
CTGAAACCAGATGCTTGTCATGGCACAGAATGGTATCCCATTGAAGGGGGATTTCCTCAATTGAAGCTTTTGCTTATCGA
AGGTACAAATCTCAAGTACTGGAAAGCCACTGATGATCATTTCCCTGTCCTTGAGCATCTCGTGATCAGACATTGCTTTC
ATTTGGAGGAGATCCCTGCTGAGTTTGCTGATATTTACTCGCTACAACTAATCGAGTTACAGAACTGTAGTGCAAAACTC
ATGGCTTCTGCTGGCCGAATTCAAGAAGAGCAAGAATACATAGGAAACAAACCTGTGGAGGTTCGTTCTGACAACGATCC
AGGTTAG
>contig:unspecified:6463696:1:902:1_-_RDC0003NLR0075_-_RDC0003NLR0075 Ng?
ATGGGTGGTGCGGGTAAGACAACACTAGCTAAAGCGGTTTACAATGATGACAAGGTGAAGAATCATTTTAATTTGAAAGG
TTGGTATTGTGTTTCTGAGGCATATGATGCTTTGAGAATAACCAAAGGTTTACTTCAAGAAATTGGCTCATTTGAGCCAA
AGGATGACGGTAATTTAAATAAGCTACAAGTCAAATTGAAGGAAAGCCTGAAGGGAAAGAAGTTCCTTGTTGTCCTCGAT
GATGTGTGGAATGATGACTATAGTGAGTGGGACAACCTGAGAAATGTTTTTGTACAAGGAGGTATGGGAAGTAAGATCAT
TGTAACTACACGGAAGGAAAGTGTTGCTCAGACGATGTGTGCTGATCGTTGCACAATCACTGTGGGGAATCTGTCTAGTG
AAGACTCTTGGGCTTTATTCAAACGACATTCACTA
>contig:unspecified:6463697:1:2565:1_-_RDC0003NLR0076_-_RDC0003NLR0076 Ng?
ATGTTTCGAAAGCGTAACAATGATGTTGATCTCTTAAAGAAACTGAAATTGACTTTGCTTGGTCTTAAAGCTGTGCTAAT
TGATGCGGAGAATAAGCAGGCATCAAATGAATTTGTGAGAGAGTGGCTCAACGAGCTTCGAGTTGCTGTAGACTCTGCTG
AAAACTTGATTGAACAATTCAATTATGAAGCTATGAAACTTAAGGTGGAAGGTAAGCATCAAAATCTCGCAGAAAAAATA
TTGAAACATTGTAGATTTTGCAACATGTGCTTGGGTGATCATTCTTTTATCAACATAAATGAAAAGTTGGAAAAGACTGT
TGAAGCATTGCAGAATTTGCAAAATCAAATTAGTGACCTTGGCTTACAGAGACATTTTGGTTTGACTAAACAAGAAGCTA
GAACGCCTTCAACTTGTTTGGTTGATGAATCGGATATCTTTGGTAGGCACGAGGAAATAAAGGATTTGATTAACCGTTTA
TTGTCTGAAAATGCAAGCGGAGGAAACCTGACTGTAGTTCCTATTGTTGGAATGGGCGGTGCGGGTAAGACAACACTAGC
TAAAGCGGTTTACAACGATGTCAAGGTGAAGAACCATTTTGGTTTGACAGCTTGGTATTGTGTTTCTGAGCCATATGATG
CTTTGAGAATAACGAAAGGGTTACTTCAAGAGATTGGCTCATTTGACTCAAAGGATGACGGCAATTTAAATCAGCTACAG
GTCAAATTGAAGGAAAGCTTGAAGGAAAAGAAGTTTCTTGTTGTCCTTGATGATGTGTGGAATGATGACTATAGTGAGTG
GGATAACCTGAGAAATGTTTTTGTACAAGGAGACGTGGAAAGTAAGATCATCGTAACTACACGTAAGGAGAGTGTTGCTC
GGACGATGTGTGCTGATCGTTGCACAATCACTGTGGGGAATCTGTCTAGTGAAGACTCTTGGGCTTTATTCAAACGACAT
TCACTA
>contig:unspecified:6466490:1:8123:1_-_RDC0003NLR0077_-_RDC0003NLR0077 Ng
ATGACACCTGACCTAACTCAACCACAAAAACTAGCTCATGAAGGGAGAATTGTCTATGTCCATATAAAGAGACCATCAGT
CCGTTCTCCAACCAATGTGAAACTTTTAGCCACTCAAACATATAACCAAAGAAAGCTATTACAAGAGATTTTGAGTCAAG
TTACCAGTTTCAAGGACAAGGGAGATAAGGATGGATGACATCCTTGCTGATGAGTTGAGGAAAATCTTAATGGGCAAGAG
ATATCTCACTGTCTTGGATGATGTGAGGGACTGTACGGCATGGGATCATGACTGGAGGCTTTGTTATTCGGATGTTGGAA
ACAGACGCAGAATAGTAGTAACAACTCGACTTGAGAAACGTGGGTGAGCAAGTCAAGTACCATATTGATCCTTATTCTCT
TCCATTCTTCACAACACAAGAGAGTTGCAAATTATTGCAGAAAAAAGTGTTTCAAAAGGAAGATATACCCGCCTTAACTA
CAAGATTTGAGTCAATCAGTTGCAGAAAAATGCAAAGGACCGCCTCTAGTGGTTGGCTTGGTAGATGGAATAATTTAAAA
TAAATTGAAGCATCTTGGCGGAATGAGGTGA
>contig:unspecified:6467004:1:5196:1_-_RDC0003NLR0078_-_RDC0003NLR0078 Ng?
ATGGCAGCTTACAGTGCTGTAATTTCTCTTATTCGAACTCTTGATGAACGAAATATTCATGAACTCTTTCATGGTCACAC
TGCTGAAGCACTCGATTCTCTTCGTGCTATTGCTGAATATTTCGAAAAAGTTCTTGATGAATTTGAACCTGGAAAAATAA
AATCTTTGGAGGAAAAAATCAGAGATGCTGCTAGTGAGGCAGAAGACGTTGTTGAGCTGAAAACTCATCAAATCATCGAA
GGGACAAGCTGGACTTTTGGAATTTTACAACACCAGGATTTGCTACCAGTTTTTGAAAAAATGGATACAATAAAGAAACA
AGTGATGGAGATTGTTTCTCATGATGCTGATCAAATTCTTGAATTATCCGGCGATTCCATGATTGACACTTCTTCTAAAA
GTTATGCATTGCTGTCAGATAAGTTGGAAGATGATATCGTGCGGGGAATTGATGATGACTTGCAGATCATAATTAAAAGA
CTGACAGGACCACCATCAGATCTAGACATTGTCACAATATCAGGCATGGGTGGCATTGGCAAAACAACACTCGCTAGAAA
AGCTTACGATCATCTCACAATCAGGTATCACTTTGACATTCTTGCTTGGGTTACAATATCTCAAGAATTTCAATGTAGAA
ATGTATTGCTAGAAGCTTTACATTGCATTTCAAAGAAAACAGATATTGTGAACGCAAAAGACTATGATAAGATGGATGAG
AATGAGTTAGCTGACCTGGTGCAAAAGAACCTTAAGGGTCGAAGATACCTTGTTGTTGTTGATGATATTTGGAGTAGGGA
TGTTTGGGATAGTATAAGAGGAATATTTTCTAATTACAACAATGGAAGTCGAATCTTAATGACTACTAGGGAAAATGAGG
TAGCAATGTATGCAAATACTTGTAGCCCTCATGAGATGAGCCTTTTGAGTGCAGGAAATGGTTGGAAGTTAGTTTGTGAT
ACGGTGTTTGGACCAAAACATGATCATCCTCCCGAATTGGAAGAAATTGGAAAGGAAATAGTAGAAAAATGCCAAGGACT
ACCCTTAACAATTTCAGTGATTGCAGGACATCTCTGTAAAGTGGCCAGGACATTAGAAGGTTGGAAGGATGTTGCCCGAA
CCTTAAGTGAAATCATTGCTAGTCATCCAGATAAATGCTTAGCAGTGCTCGGTTTGAGTTATCACCACTTGCCTAATCAC
CTCAAACCTTGCTTTCTATCTATGAGTAGTTTCCAAGAGGATTTTCATTTTGAGACTCAGATATTGATACAATTATGGAT
TGCAGAAGGTTTCATAAGGACTTGTGAAAATGGTAAAAGTTTGGAGGAAGTGGCAATAGATTATTTGGAGGACCTTATTA
GCAGGAACTTGTTACAGGCTAGAGAAAGGAGATTCAATGGTGAGATAAAAACATGCGGAATACATGATCTACTGCGTGAG
TTCTGTTTGACAGAAGCTGAAATGACAAAGCATATGCATGTTGAGAGAACTTACCCTACTCTTCCAACACAAATGCATAA
TGTTCGTCGCTTCAGTTTTCAAACTGAATATTATTCCGTTGATGATTGTTATAAGCTATTACCTCCTGCTTCTAGATCTA
TCTACTTATTTTCTCGATTGGATCTACCTGCTTTACCCCGTATTAAGCTTCACAGGAGATTACCGATCTATTATCATGAT
CCTATAATATATGAATTTTTCTCTCATTTCAACCTTCTCAGGGTGTTGTCCATGAACAATAATTATCTTTATTTCGAATC
ATTTCCGCTTGTGATTACAAAGTTGTTTCATTTGAGATATCTCCAAGTTAGATTTAATGGCAATATTCCTGAATCAATTT
CAGAGCTTCAGAATTTGCAAACTCTAATTTTTAGAGGTAATAATAGTTACATGTACAGTATGACTTTTCCTGTAACGATA
TGGATGATGAAGAACTTGAGGTATATACATCTAGATACATCCACTTATTTACCAAGTCCTGGAACACAAAGTCTTGTGAC
AGGGATGCCAAATCTACAGGAATTTTCTGGTCATTTTAAAGACGAAGTCTTTTCTGGCATTCCCAATATAAAGAGATTGA
TCTTTCGCTTACCTTATTTCCGAAAAAGTATTCTCGATCAGCTCCAATTGGATATGTCTAGATTGACAAAACTCGAAGCA
TTCAAGTTCTATGGTTCAAGTTTTTATCGATGTTCCTTAAAGAGATTTCGTTTTCCAACATCACTTAGGAGGTTGTCTTT
AACTCGGTGTAGTGATTTTTTATGGACAGACGTATCTTCAACTGTTTTGATGTTGCCAAATCTTGAAGAGCTCAAACTTA
AAAATTGTCAAACCTTGATTGATGAATGGAGATTGAGTGACGAAGACAAGTTCAAAAGCTTGAAGTTGTTGTTACTGAGT
GGCTCAAGTCTTAAGCATTGGGAAGCTACCAGTGATAACTTTCCAAATCTAAAACGCCTTGTTCTGAAGAATTGCTACAG
GCTGCAAGAAATTCCA
>contig:unspecified:6467449:1:18972:1_-_RDC0003NLR0079_-_RDC0003NLR0079 Ng
ATGGTTGATGTAGGGGTTGAATTTCTGTTAGAGAACTTGAAGCAATTGGTGCTGGACAATGTGGAGTTAATCGGAGGAGC
TAAAGATGAAATCGAGAATCTGCGTGATGATTTGAGTGAATTCAATGCCTTTCTCAAGCAAGCTGCAATGGTCCGCAGCG
AAAACCCAGTTCTCAAAGAACTAGTGAGGAGTATCAGAAAAGTGGTGAATCGTGCTGAAGATGCTGTTGATAAATTTGTA
ATTGAAGCTAAAGTTCATAAAGACAAAGGGTTTAAAGGGTTTTTCGATAAACCTGGACATTATAGAAGAGTGAGGGATGC
AGCTGTGGAGATTAAAGGTATCAGAGATAAAATGAGAGAAATTCGGCAAAATAAGGCACATGGCCTTCAGGCTCTACTTC
AAGATCATGATGATTCAATCAGCAGAGGTGGAGAAGAGAGACAGGTATTGCTTCAAGTCGTTAATTTCGACAAAATTAGC
TCATGAAAATATTAGGATCTGGTCAACACACCTATATTTGTGTGGGTTTATATATTAATTTGATCCACCTAATTCAGATC
GTGTAAAAGTTTGAAACCAAATTAACCACGAGACAGGAAGATAAAAGTGAACGATATATTTATATGAGAACGAATTTTAG
CCAACATATCCACAAAATGAGTATTTTATTTGGATTTGAATGAAACATTTGAATTATTAAGATATTGTTTCTGCATTTAA
ACACATGCATAATTTATTCATTTGTAGAGATAAAGAAATTTATAATTCAAATGAAATAAAATTATTATTTAATTAAAAAA
AAAGAGCCATTCATGTTTGCTAGTGATAATGAAGATAGATTTAAAGTGATGATGGTGGTAATGATTGGTATTAGTGAGTA
TTAATAGTCTAATGGTAATGATGATAGTTATAACGGTGGAGGTGGTTAGTGTTTAGTAACTGGGGTGATGGTGGCGATTG
GTAGTGGTAATGGTGGTTAGTGTTTAGTAACTGGGGTGATGGTGGCGATTGGTAGTGGTAATGGTGGTTGGTTGATGTTA
ATATTTGGCGGTGGCTAAAAAATGTGTGACGCTCCACAATATGTTAGTGGTGCTAGTTGTGATGCATGATGGGAGAATGA
TAGTAGAGATTGATCGCAATGATGATAGTGGCGGTGGATGCATGCGGTGATGACATTTGATATATTTATAATATTTAAGA
TGGTAAGTGTACTAGCGAATGAAAGTTGTAATTGGCATCGGTGATGGTGTTTGACGATGGTAATGATGATGATGATTGTG
ATGACAGAATTGGTTATTGGTGGTAGCTAGTGATCATATAGTGATTGTGAAAATTATGCATACACTTAATACTATTAAGA
CACTGTTCAAGATCCAAATGACTAAGAGCTATTCAAATCAAATACTAATGCTGAAATCTTAATACGAACAAATACACTTA
ACAGATCGTAGTTCTGAATCATTCCGATTCCTACCTAATGCAAACAAATGAGGTTATATGGCTTTACACGATTGGACATT
ATTATAATAGTTATGCCTTTAGTGTTTGTAATCCAACTTTGCTGCTATAGTTGACCTATCCTTTTCTGCTGCAGGCACAA
ATGCATAATATAATACTACTATATTTTTTGGTTGTATGTTCTTTTTCTTGCCAATATTACTTAACTTTCATATGTTTAAT
CTTTATCTTTGCTATTTTAAAAGCCTCCTGTGGTTGAGGAAGATGATGTGGTGGGCTTTGACGATGAGGCGCAGACGGTA
ATTGACCGTCTTCTTGAAGGATCAGGTGATTTAGAGGTTATTCCAGTAGTTGGAATGCCTGGTCTTGGCAAAACTACACT
AGCCACTAAGATCTTCAAGCATCCGAAGATTGAGTACGAGTTCTTTACTAGACTTTGGCTTTACGTTTCCCAATCATACA
AGACAAGAGAATTATATCTTAACATCATCAGTAAATTCACCGGAAACACCAAACATTGCCGTGATATGTCTGAAAAGGAT
TTAGCTCTTAAGGTACAAGAGATTTTGGAAGAAGGAGGAAAATACTTGATTGTCTTGGATGATGTCTGGTCGACAGATGC
TTGGGATCGTATCAAGATTGCTTTCCCGAAAAATGACAAGGGCAATAGAGTATTGTTGACTACTCGAGACCACCGTGTTG
CAAGATATTGCAATAGGAGTCCACATGATTTAAAATTTCTGACTGATGAAGAGAGTTGGATTTTACTGGAGAAAAGAGCT
TTTCACAAAGCTAAATGTCTTCCCGAATTGGAAACAAACGGAAAAAGCATAGCCAGGAAGTGTAAAGGACTACCCCTTGC
TATTGTGGTGATTGCAGGAGCTCTAATTGGGAAAAGCAAAACAATAAAGGAATGGGAGCAAGTGGATCAGAGTGTGGGCG
AACATTTCATAAATAGAGATCAGCCAAATAGTTGTGATAAATTGGTACGGATGAGTTATGATGTTTTGCCTTATGACTGG
AAAGCTTGCTTTTTATACTTCGGTACATTCCCCAGAGGCTATTTAATCCCTGCCAGGAAATTGATCCGCTTATGGATCGC
GGAAGGGTTTATCCAGTACAGAGGGGACTTATCCCCTGAGTGTAAAGCAGAGGAGTACTTGAATGAACTCGTAAATAGAA
ACTTAGTGATGGTAATGCAAAGGACGGTTGATGGACAAATCAAAACTTGTCGTGTTCATGACATGTTGTATGAGTTTTGC
TGGCAAGAGGCTACGACAGAGGAAAATCTTTTCCATGAAGTAAAATTCGGTGGTGAGCAATCTGTTCGTGAAGTATCCAC
TCATCGTCGCTTGTGCATTCATTCCTCTGTTGTGGAGTTCATTTCTAAGAAGCCCTCTGGTGAGCATGTTAGGTCGTTCC
TATGTTTTTCTCCAGAAAAAATTGACACTCCCCCAACTGTCAGTGCAAACATATCAAAAGCCTTTCCATTGCTAAGGGTG
TTTGATACTGAATCCATCAAAATCAATCGCTTTTGCAAGGAGTTCTTTCAATTGTATCATCTGAGGTATATTGCTTTCTC
ATTTGACTCGATTAAAGTCATTCCGAAACATGTTGGGGAACTTTGGAACGTACAAACCCTCATTGTCAACACACAACAGA
TCAACCTTGATATTCAAGCAGACATATTGAACATGCCCCGGCTGAGGCATCTGCTCACCAACACGTCTGCTAAATTGCCT
GCGCTTGCTAACCCCAAAACAAGTAAGACTACCTTGGTAAATCAAAGCCTGCAAACCCTCTCCACAATTGCACCAGAAAG
CTGCACTGAGTATGTTCTCTCGAGGGCTCCAAACTTGAAAAAACTGGGCATTCGTGGAAAAATAGCTAAGCTAATGGAAC
CAAGTCAGTCTGTATTGTTGAACAATGTTAAGAGGCTGCAATTTCTTGAGAACTTGAAGCTGATAAATGTTGGTCAGATT
GATCAGACACAATTACGCCTTCCTCCAGCATCTATATTTCCAACAAAGTTGAGGAAGCTGACTTTATTAGATACCTGGTT
GGAGTGGGATGATATGTCTGTATTGAAACAGCTGGAGAACCTTCAAGTCTTGAAGCTGAAGGACAATGCATTTAAGGGAG
AGAACTGGGAACTAAATGATGGAGGTTTTCCTTTCCTACAAGTGTTATGCATTGAAAGGGCAAACTTAGTTTCTTGGAAT
GCTTCAGGTGATCACTTCCCGAGACTTAAACATCTTCACATATCATGTGATAAACTTGAGAAGATCCCCATTGGCCTGGC
TGATATATGCAGCCTCCAAGTGATGGATTTGCGAAATTCCACTAAATCAGCAGCAAAATCTGCCAGAGAGATACAAGCCA
AAAAAAACAAGCTGCAACCTGCTAAATCCCAGAAGTTCGAGCTTTCTGTATTCCCTCCTGATTCTGATGTACAGACAGCT
TCTTAG
>contig:unspecified:6468146:1:28429:1_-_RDC0003NLR0080_-_RDC0003NLR0080 Ng
ATGGAGGTTGGCTTAGCAGTTGGTGGTGCATTTCTCTCTTCAGCTTTGAATGTTCTCTTTGATTGGCTTTTGTCCTCATG
GTGATCTGCTCGACATGTTTGGAAGCATAAGGATCATGTTCAGCTCTTACAGAAGCTGCAAGACATTTTGCTTGGTCTTC
AGATTGTTCTTAGTGATGTAGAGAATAATCAAACATCAAATTGACACATGAGCCAGCGGTTTGATAAGCTTCAGAGTGTT
GTGCACAACGCTGAAAACTTGATAGAACAAGTCAATTATGAAGCTTTGAGGATTAAGTTGGAAGGCCAGCATCAAAACAC
TTTGAGTGATGATTTCTTTTGTAACATAAATGATAAGTTGGAAGAAAGCATTGAAACATTGGAGGTGTTGGAAAAGCAAA
TTGGTCACCTTGGCTTAAAGGATCATTTTGGCTCGACTAAACAAGAAACTAGAACACCTTCAACTTCTTTTGTTGATGAT
TCTAATATCTTTGGAAGTCAGAATGAAATAAAGGATTTTATTGTCCAGTTATTTTCTGAAGATGCAAATTGAAATAATCT
GGTTGTAGTTTCTATTTTTGCAATGGGCGGCGTGGGTAAGACAACACTTGCTAAAGAAAATTACAATGATAAGAGAGTGC
ATAAACATTTTGGTCCGAAATCTTGGCTTTGTATTTCTAAGGCATATGATGCTTTCAAAATAACAAAGGTTTACTTCTAC
AAATTGGATCAACTGGCTTGAAGACTGATGACAATCTAAATCAGCTACAACTCAAATTGAAGAAAAGCTTAAAGAAGAAA
AATTTTCTCATTATTCTAGATGATGTGTGGAATGACTTGATAAATGTTTTTGTACAAGGAGATGTAAGAAGTAAGATCAT
TGTGAGGACACTTGAAGAGAGTGTTGCCTTGATTATTGGTAGTGAGGTAATCAACATAGGGACTCTGTCTGATGAAGCCT
CTTGGGATCTATTCAAATACATTCACAAGAAAACAGGGATCCTAAAGAACATCCAGAACTTGAAGAGATTGGGAAACAAA
TTCTAGACAAGTGCAAAGGATTGCCTTTAGCTCTAAATGCTTTGGTGTTTTACGCTTCAAATCAGAGGTGGATAAGTGGA
GAGCATTTTAAGAATTAAAATATATGATCTTACAAGTTTTTCGGATGGTATATTACCAGAGTTTATTTTAAGCTACAATT
ATCTTCCTACACACTTGAAGAAATGTTTTTTTATTGTGCAATATATATCCAAAGATTATCAATTTTGCAAAGACCAAGTT
ATTCACCTGTGGATTAATAATAGTCTTGTATAGCAGTTGCATTTAGGTAACCAATACTTTTTGAATTGAGATCAATTTCA
CTTTTCGAAATGGTCTTGGAGTCTTCTGAAAGAAACGTATAGAAATTCCGAATGCATGACCTTGTAAATGATTTGGCCTA
AATTGCATCTTCAAATCTTTGTAAAATTTTGGAAGAGAACAAAGGATCACATATGTTGGAACAATGTAGGCACATGTCCT
ATTCAATAGGAAAATATTGTCACATTGATAAATTAAAATCACACTTTAAATCAGAGCAGCTGACGACATTACTTACAATC
AATATCCAAAACTATTATTACAACATTAAGCTAATCAAGAGAGTGTTTCATAACATACTGCCAAGACTAACATCCTTAAG
GGCATTACATGTCCAAATGACTTGTTTATCAAATTAAAGCCCCTCGGATTTTTGGACCTTTCTTGGACAATGATTAAAAA
GTTGTCTGATTATGTTTATGGATTGTATACTTGGAGACACTTTTCTTGTCATCTTGCTATTATCTTTAGGATACACCGCT
CCAGATGGAGATGTTGATTAATTTGCAGCAACTTAACATAAGAAACACTCGTTGGTTAAAGATACTAATACATCTAAGCA
AGTTGAAACTTCAAGTGTTGGTGGGAGCCATGTTTCATCTAAGTGGTTTAAGGATGGAAGATATGGGTGAAGCAAAGAAC
TTATATGGATCTGTATCGGCTGTGGAGTTGAAAAATGTTGTTGATGGAAGGGAAATTGTGAAGGAAAGATGAGGGAGAAT
GACCATGTTGACAAGTTATCATTGGAGTGGACTAAAAGTAGTAGTGATGAAAATTCACAAACTAAAAAAGACATACTTGA
TGAGCTATGCCCATAGAATAACATAAAAGAAGTCAAAATCACTGGATATAGAGGGACAAACTTCCCCAATTGTCTAGGTG
ATCATTTGTTTTGTAAAGCTAGTGAAAATATGTCTTAGCTATTACAAGTACTGTTATTCCTAGCCAGCACTAG
>contig:unspecified:6469296:1:4594:1_-_RDC0003NLR0081_-_RDC0003NLR0081 Ng
ATGAGGTTGCCGCTTGCAATTATTACAGTTGCTGGTGCGCGAAAAGAATAAAAGGAAGCCTTCGGTGGGAGGATTCCCTC
GTACAATTACAAAGATCTGCACCAAAAAATATTCTGGGAGTGCTTACATATGTATATCAACCTCTGAAGCTTAAGTTATG
ATCACTTAGAAAGTGATGAAGCCAGGTACCTGTTTTTGTTTTGTTGCTTGTTTGAGGAAGATAGAGATATTTGGCCTGGA
TAGTTACTTAGATATGGAATGGGGCTTAGCATGTTTTCTGAGATCAAAATTTTTGTTAGAAACATTGAAAGATCATTTTT
CTCAACTCCATCAGTGGCCAGAGGTGTTCTGAATCTCCGAATATTAAAAGACTTCATTTCATCAATGGAGCAAGTGATCA
CGGAAGAGGAACAACGATATGTTAATTCATAA
>contig:unspecified:6469952:1:833:1_-_RDC0003NLR0082_-_RDC0003NLR0082 Ng?
TGCAAAGGGTTGCCTTTAGCTCTAAAGGCACTTGCTGGTGTTTTACGCTGCAAATCAGGGGTGGAGGAGTGGAGAAACAT
TTTAAGAAGTGAAATATGGGACCAGCGTTTTTCGAATGATATATTACCAGCATTGATGTTGAGCTACAATGACCTTCCTG
TACAATTGAAGCGATGTTTTGCTTTTTGTGCGATATATCCCAAAGATCATGAATTATGCAAAGACCAAGTTATTTGCCTG
TGGATTGCTAATGGTCTTGTAAAGCAGTTTTGTTCAGGTAACGAATACTTTGACGAGTTGAGATCAAGATCTTTGTTTGA
AAGGGTCCCAGAGTCTGAATGGAAATCGGAGAGATTCTTAATGCACGACCTTATCAATGATTTGGCCCAAACTGCATCTT
CAAAAATTTGTATTCGGTTGGAAGAGAACGAAGGATCTCATGATATGTTGGAACAAAGTCGGCACATGTCCTATTCCACG
GGAGAAGGTGATTTTGAGAAATTGAAACGACTCTCCGAATTAGAGCAGCTGAGGACATTGCTTCCAATCAAAAAGTACTC
ATTTTACCTATGCAAGAGAGTGTTGCATAACATACTTCCAAGACTGACATCCTTAAGGGCATTATCATTGTCTCGTTACT
TTATTAATGAGTTGCCAAATGACTTGTTTATCAAATTAAAGCTCCTCAGATTTTTGGACTTTTCTCGGACATCGATTAGA
AAGTTGCCAGATTCCATTTGTGTATTGTATAACTTGGAAACACTTCTCTTGTCATCATGCTATTATCTTGAGGAGCTACC
G
>contig:unspecified:6470283:1:4158:1_-_RDC0003NLR0083_-_RDC0003NLR0083 Ng?
ATGACTTTGCTTGGTCTTCAAGCTGTGCTAAGTGATGCAGAGAATAAGCAAGCATCAAATCAATTTGTGAGAGAGTGGCT
TAATGAGCTTCGAGATGCTGTGGATGGTGCTGAAAACTTGATTGAACAAGTCAATTATGAAGCTTTGAGACTTGAGGCTG
AAGGTAAGCATCAAAATCTTGGAGAAACAAGCAACCAGCAAGTAAGTGAACTTAACCTGTGCTTGAGTGATGATTTCTTT
CTTAACATAAAGAACAAGTTGGAATACACTATTGAAACATTGAAGGATTTGCAAGAACAAATTGGTGACCTTGGATTAAA
GGAGCATTTTGGTTCGACTAAACAAGAAACGAGAACACCTTCAACTTCTTTGGTTGATGATTCTGATATCTTTGGAAGGC
AGAATGATATAGAGGAATTGATTGACCGTTTATTGTCTGAAGATGCAAGTGGAAAAAAGCTGACTGTAGTTCCAATTGTT
GGAATGGGCGGCGTGGGTAAGACAACACTTGCTAAAGTCGTTTACAATGATGAGAAGGTGAAGGACTATTTTGGTTTGAG
AGCTTGGTTTTGTGTTTCTGAGGCATATGATGCTTTTAGAATAACAAAAGGTTTACTTCAAGAAATTGACTCATATGACT
TGAAGGCTGATGAAAATCTTAATCAGCTACAAGTCAAATTAAAGGAAAGATTAAAAGGAAAGAAGTTTCTTGTTGTTTTA
GATGATGTGTGGAATGACAACTACACCGAGTGGGATGAGTTGAGAAATGTTTTTGTACAAGGAGATATAGGAAGTAAGAT
TATTGTGACGACACGTAAAGAGAGTGTTGCCTTGATGATGGGTAGTGGGGCAATCAATGTGGGGACTCTGTCTGATGAAG
CCTCTTGGGATCTATTGAAACGACATTCACTAGAATATAAGGATCCTAAAGAACATCCAGAATTTGAAGAGATTGGAAAA
CAAATTGCATGCAAATGCAAAGGGTTGCCTTTAGCTCTAAAGGCACTTGCTGGTGCTTTACGCTGCAAATCAGAGGTGGA
TGAGTGGAGAGACATTTTAAGAAGTGAAATATGGGAGCTTCCAAGTTGTTTGAATGGTATATTACCAGCGTTGATGTTAA
GCTACAATGATCTTCCTGCACCTTTGAAGCAATGTTTTGCTTATTGTGCAATATATCCCAAAGATTATCAATTTTGCAAA
GACCAAATTATTCACCTGTGGATTGCTAATGGTCTTGTACAGCAGTTGCTTTCAGGTAACCTATACTTTCTCGAGTTGAG
GTCAAGATCACTTTTCGAAAGGGCCCCCGAGTCTTCTGAATGGAATTCAGAGAAATTCTTAATGCATGACCTTGTCAATG
ATTTGTCCCAAATTGCATCTTCAAATCTTTGTATAAGGTTGGAAGAGAAAAAAGGATCGCACATGTTGGAACAATGTCGG
CACATGTCCTGTTTAATAGGAGAAGATGGTGACTTTGAGAAATTGAAATCACTCTTTAAATCAGAGCAGCTGAGGACATT
ACTTCCAATCAATATCCAGCCCTATTATAACAACAATAATCTAAGCAAGAGGGTGCAGCTTAACATACTGCCTAGACTAA
GATCCTTGAGGGTATTATCACTATCTCATTACAGTATTAAGGAGTTGTCAAATGACTTGTTTATCAAATTAAAGCTCCTG
AGATTTTTGGATATCTCTCACACGAAATTTAAAAGGTTACCAGATTCCATTTGTGTGTTGTATAACTTGGAGACACTTCT
CCTGTCCTCTTGTGCAGATATTGAGGAGCTACCGCTGCATATGGACAAGTTGATTAACTTGCGTCATCTTGACATAAGCA
ACACTTGGCGCTTGAAGATGCCACTACATCTG
>contig:unspecified:6470403:1:5773:1_-_RDC0003NLR0084_-_RDC0003NLR0084 Ng
ATGGCGAACGTAGCAGTGGAATTTCTGGTTGAGAACTTGATGCAGTTGCTGCGGGACAACGTAGAGCTAATTAGTGGAGT
TAAAGAGGCTGCTGAGAGTCTACTTCAAGATCTAAATGATTTCAATGCTTTTCTTAAGCAAGCTGCCAAGTGTCACATCA
ACGAGAACGAAGTCCTCAGAGAACTTGTTAAGAAAATAAGAACAGTCGTTAACTCTGCTGAAGATGCTATTGATAAATTT
GTTATTGAAGCTAAGCTACACAAGGATAAGGGTGTCACCAGAGTATTAGATCTTCCCCATTATAAAAGAGTCAGAGAGGT
AGCTGGTGAGATCAAAGCTATACGAAACAAAGTCAGAGAGATCCGACAGACTGATGCCATTGGACTTCAGGCCCTTCAAG
ATGATGATTTATCTGCTAGAGGTTCCGAAGAAAGAAAGGTATCACATCCTAAACACTTTTTTTTTTTGAAAAAAAATTGG
GGAAATAAATTAGTGAGCAATCTAGTTACAAAGATCAATAAAATCGTGTCCTATTAACTTGATTTCATCTCGTATTTATG
ACTTCGACTTTGAATGTGCATTACTAGACACTTAAACTAGTTTAAAATTGAATTAGTAGACACACTCGTCCTATGTGGTC
AAAATACATGTACAACGCCATATAGGATAGACGTCATGTAATATGCATCAATCGACTTTATATAAGTTGATTAATCTGCT
AGTTGTCAGCTGAATCCAAGTTATAGGATATGTTGATGTATAGTGCCTTTAATGAGAGTACATGTATGTATGTATGTATG
TGTCACTCTTGATAAATGTAACTCTTCTATCTGTCTATTATATTATATTGACTTGTTTAGATATCTAATATTTATCTTGG
CTATATTAATCTAAAGCCTCCAGTGGTAGAGGAAGATGACGTGGTTGGATTTGACGAAGAAGCAGATATTGTAATCAACC
GCCTTCTTGGAGAATCGAATCATCTAGAAGTTGTTCCAGTTGTTGGTATGCCTGGTCTCGGCAAAACGACCCTAGCAAAT
AAGATTTACAAGCATCCTAAAATCGGGTATGAGTTTTTTACTCGTATTTGGGTTTATGTGTCTCAATCATACAGGAGAAG
AGAATTATTTCTCAACATCATCAGCAAATTCACTCGAAATACAAAACAATATCATGGGATGTGTGAGGAGGATTTGGCTG
ATGAAATACAAGAATTCTTGGGAAAGGGAGGAAAATACTTGGTTGTGTTGGATGATGTATGGTCGGATGAAGCTTGGGAA
CGTATCAAGATAGCATTCCCAAATAACAACAAACCGAATCGAGTATTGTTGACCACTCGAGATTCCAAAGTGGCTAAACA
ATGCAATCCCATACCTCATGATCTAAAATTTCTGACTGAAGATGAAAGTTGGATATTACTGGAGAAGAAGGTTTTTCACA
AGGACAAATGTCCTCCTGAATTGGTACTATCTGGAAAGAGCATAGCAAAAAAATGCAAGGGACTACCACTTGCGATTGTT
GTTATTGCAGGAGCACTAATAGGGAAAGGCAAGACACCAAGAGAGTGGAAACAAGTGGATGATAGTGTTAGTGAACACCT
CATAAATAGAGACCACCCTGAGAATTGTAACAAACTGGTGCAAATGAGTTATGATCGTTTACCTTACGACTTGAAAGCAT
GCTTTTTATATTGTAGTGCATTTCCTGGAGGCTTTCAAATCCCTGCTTGGAAGTTAATCCGTTTGTGGATTGCGGAAGGA
TTCATACAGTATAAAGGCCATTTATCTCTTGAGTGTAAAGGAGAGGACAACTTGAATGATCTCATCAATAGGAATCTAGT
GATGGTAATGGAAAGAACTTCTGATGGTCAAATCAAAACATGTCGTCTTCATGACATGTTGCACGAGTTTTGCAGGCAAG
AAGCTATGAAGGAAGAAAATCTTTTCCAAGAAATAAAGTTAGGATCTGAGCAATATTTTCCTGGAAAACGAGAACTATCC
ACCTACCGTCGCTTATGCATCCATTCCTCAGTTTTGGATTTTTTCTCTACGAAACCTTCAGCTGAACATGTCAGGTCATT
CTTATCTTTTTCTTCGAAAAAGATTGAGATGCCATCTGCTGACATCCCAACCATACCCAAAGGCTTTCCGTTGCTAAGGG
TTTTGGATGTAGAATCAATCAACTTCAGTCGCTTTTCCAGGGAGTTTTACCAGTTATATCATTTGAGGTATGTTGCTTTT
TCATCTGACTCAATCAAGATTCTTCCTAAACTCATGGGAGAACTTTGGAACATCCAAACCATCATAATTAACACGCAACA
ACGCACTCTTGATATTCAAGCAAACATATGGAATATGGAACGACTAAGGCATCTGCACACTAACTCTTCCGCTAAGTTGC
CTGTCCCTGTTGCTCCAAAAAATAGTAAGGTTACATTGGTAAATCAAAGCCTGCAAACTCTCTCCACCATAGCTCCCGAA
AGCTGCACCGAGGAAGTGTTTGCGAGGACTCCAAACCTGAAAAAGCTGGGCATCCGTGGGAAAATATCAGTGCTTCTTGA
TAATAAGTCTGCTGCGTCGTTAAAAAATGTGAAGAGGCTAGAATACCTTGAAAACTTGAAGCTGATAAATGATAGTAGCA
TTCAAACAAGTAAGTTACGCCTTCCACCTGCATACATATTTCCAACAAAGTTGAGGAAGCTGACTTTATTAGACACGTGG
TTGGAGTGGAAAGATATGTCTATATTGGGTCAGTTGGAACACCTTGAAGTCCTGAAGATGAAAGAAAATGGGTTTTCGGG
AGAGTCCTGGGAGTCTACTGGTGGTTTTTGTTCCCTACTGGTGTTGTGGATTGAAAGGACAAACTTAGTTTCATGGAAAG
CATCAGCTGATGATTTTCCAAGACTTAAGCATCTCGTTCTCATCTGCTGTGATAATCTTAAGGAAGTCCCCATCGCCCTA
GCTGATATACGCAGTTTCCAAGTCATGATGTTGCAAAATTCCACCAAAACAGCAGCAATATCTGCACGTCAAATACAAGC
CAAAAAAGACAATCAAACTCAACAAGGGACTAAAAACATTGCCTTCAAGCTTTCCATATTCCCTCCTGATCTCTGATTGT
GTGCACTTCTCCTTCACAGGTCAGTTTCATATAATTAGATAGCAGAACTGACAAATCACAATCTTTTTTGACATTCAAAG
TAGTACTCCCTCCGTCCATCTTTACTTGTCCATTATATTATTTCTGGATCCAACAATACTTGTCAAATTTACAAAAGCAA
TGAATGTTTATGGCTATTTTACCCTTGCTATTAAATACTATGTATTTTTCAATACTCATATTATTTATTGCTTTTTAATC
TCTGTATCAAGCCAATAG
>contig:unspecified:6471152:1:9059:1_-_RDC0003NLR0085_-_RDC0003NLR0085 Ng
ATGCTTCACCTCTTAGTTGACAATTTCAGATGTCTGTCTGTACAAGTTCTCGAATTTCACCTTCAAGACATTGACACTGT
GGTGGTTGATTCTGGACTTTGTGTTTATTCATTGTATGAAGATGTGGCATCGCAAAAAGTGACTCCTGATTTGCAAGGTA
CTATTGAGCGCATCAAGACATTGATCTACCACATTATCCGAAAGGAGTTCCAATCTAGTTTGCCAAGTATTCATGGAATA
GGCTATGTTGATTTCCTCTTAAGCAACCTGAAGAAGTTCCATGACCGTTATTCAAGTTCGCTTGCTCATTTCACGAATGA
ACTTCAAATGATTCAAACAGAACTGGAGAGGTTGCAACCTTTTATCAGATCTGTTGCATTAGACAGACGCAACAAATATG
ACAAGCTTCAGCATTCTGTGGCCCTGGTGATTGGCAAAGCATATGAGGTTGAATATATCGTGGATGCTTGTGTAAGCAAT
AAATTTCCTGATTGGTGCATCATGCTTTGGCTCTTGGAACTCATAAAGGAGATTAGAGCAGTAGCAGCAAAGATCCAAAG
TCTTGAGGTTGACTCAGCGCCGTCACATGGTACCATCGATGCTTACCCTTCTCATACTCAAACGATTAATGATGATATTG
TAGGCTTTGAGGATGTGATTACTAAACTGAGAGACCAACTAACAAGAGGATCCAAAAAGCTAGATATTATATCAATTTTT
GGCATGCCTGGGGCAGGAAAGACAGCCTTGGCCAACAAACTCCTTTTGGATAGATCAGTTGTCGATCACTTTGATATCTG
TGCACAATGTTACATGTCTTCAGTACATTCACGGAGGGAATGGTTACTGTCTATTCTGAAGACACTACATGTTTCTATTG
ATGAGAACTCTCTTCTTAGTGAAGAGACTAGTGATTTAGCTGCTATGCTTCGCCAGATTTTACAAACCGGAAGATATCTC
ATCCTCCTTGATGACATACCAAATGATAACGCGTGGGATGATTTGGAATCTTGCTTCTATGATGCCAATAATGGAAGTAG
AATTCTTCTAACAACGCGAAACTCTAATGTTGCCTACTATGCTAGATCAATTAGTCAACCCCTATATCTTCGCATGCTTA
ATGATGGTGAAAGTTGGACATTACTAAAAAAGAAAGTATTTGGTGAAGGATTCTGCTCCCCTCTCTTTGAAAAAGTTGGG
CCCAAGATAGTACGAAAGTGTGGGGGGCTGCCTCTTTCAATTGTTTTTGTGGCCTCTATACTAGCTGGGATGGAGAGGAC
GGAACAATGTTGGAAGCAAGTGGCTAGGAGTTTAGGTACTGAAATAAGCTGTTACCCGGAGAACATTATAGAACAAAGTT
ATCAGAACTTGCCGTATCATTTAAAGTCCTGCTTTCTTTACTTTGGAATGTTCTCAGATCACGAAGAAATTAACATTTCA
AAGTTAACATTGTTGTGGATTGGAGAAGGCTTTGTTAAATATGATGAACACAAGAGTTTGGAAGACATAGCAGAAGGTTA
TTTGAAGAATCTTGTTGAAAGTAATCTAGTGATGCTTTCTAAGAGGAGTTGTGATACTAAGGTCAAAGTATGTCGCATTC
ATGATATCTTGTTTCATTTCTGCAAGGCAAGAGCACATTCGGAGAATCTTATACAAAGGATACAGAGGTAA
>contig:unspecified:6471264:1:9885:1_-_RDC0003NLR0086_-_RDC0003NLR0086 Ng
ATGGAGCATCACTTCTACGTTCGTGCTTGGATTACTGTATCTCAAATGCATCAACATAGAGAAATGTTGTTGGGCATTTT
GCGGTGTTTTTCACTGGTTAATGACAACACTTACCAAAAAAATACTGAGCAATTGGCAGAACAAGTATACAGAAGTTTGA
AAGGAAGGAGATATCTCATTGGAATGGATGACGTGTGGGACACCAATGCATGGGATGTTGTGAAAAGATCTTTTCCAGAT
GAGAAAAATGGAAGCCGTGTCATACTTACTAGTCGACTTGCAAATGTTGGTGTCTATGCTAGCTCAGGCAGCCCTCCTCA
TTACATGCGGTGCCTTAGTGTGGACCAGAGCTTGAAGTTGTTCAACTTAAAGGTGTTTGGAAGGGAGACTTGCCCCCTTG
AACTGGAGAAAGCTACAAAGCAAATAGTCGAGAAATGTCAAGGACTACCACTAGCAATAGTTGTGGTGGCGGGATTTTGT
TCAAAGATTAGCAAGACGGAAGACTGTTGGGAAGACGTAGCACATAAAATTGGTCTGGTTGTGAGTAGGGAAACAGAAGA
ATGCATGGACTTACTTGCGTTGAGTTATAAACATTTGCCGCTTCACTTGAAGACATGCTTCCTGTATATGGGAGCTTTTC
CAAAAGACTTTGAGATAACTGTTTCAAAACTAATGAAGCTATGGATTGCTGCGGAATTCGTAAAACGCACACCTGAAAAG
GACTTCGAAGAAGTTGCCCACGGGTACCTAAGAGATCTTATAGATAGAAGTCTGATTATGGTTAAGAAATTGACCTCAAG
TGGCGAAGTAAAAACATGCAAGGTTCATGATCTGTTGCATGATCTAATCATACGAGAAGCATGGAAGGAGAGATTAATCT
ACTTTACCAAATCAAATGTCATTCTTTCTCCACCAGTGGCATCTTTTGAGCATCGAATCATTTTCAATTTTCACAGAGCC
CCATCAACACATTTAAAGCATGTCTATGATAAACCTTTACTTCCTTGTGCAAGTTCCTTTCTTTGTTTTGGACGAGATGG
AACTCCTAGATGCTGTTCTCAGGTTGATTCGTTTGTCACCTTTACTAACTTCAAATGGTTAACTGTATTGGATATATGTT
TTCAGCCATTTGACCATTTACCTTGTGAAATATGGAAATTATCTACACTGAAGTATCTTGCCCTCGCCAGTTTTAGTGTT
CTCCCACCATCAGTGTGCAATCTTAGGTATCTTCAGACACTAATTCGATACAGTCACCAGGCTAGTATTTGTTTGCCGGC
AGAGATATGGGAGATCAAAAACTTAAGGCATCTCTATTTCAGGAAATGCTGCTACTTTCCTATTGTTCAATCTATACAAA
AAGATTCTCTGGGAAGTTCTAGGCACTCTAATCTTGCATTAACCAAGCTACGAACCATCTCTTACATTACCTTTGGTAGT
ATAAAAAGACGCGTCCTCAAACGCATGCACAAGTTGAAGAAGTTAGGAATTCGTGAAAGTGAAGAAGAGTGCTTGACAGC
TGAGCAAATGTCTGGAAACCTCAAGAAACTGGTTCTGTTGGAGCACCTTGAAACATTCAAGGGTTTCTTTATCAAACCAT
GGTTACCTAAACAATGTGATGTTTTCCCACCAACCCTCAAGAAATTGACGTTGTGGGGGTGCCAACTTCCATGGGACCAA
ATGACGATACTGTGCAAGTTACCCAAACTCGAGGTGCTCAAGCTCAAGCATTATGCTTTCCAAGGATCAGAATGGGAATC
AACTGACGAACGTTTTCAACAGCTAAAATTCCTACTGTTAGATGGGACTGATCTTATCCACTGGAAAGCCAGTTCTATTC
AATTCCCTAAGCTTGAGAATCTTGTTCTGAAGAACTGTGGTTGCCTGTATGAGATTCCTGATGATGTAGCGGAAATACCT
ACACTGCTGTTCATTGAATTGTATCACTGTAGCTCTTCAGCTGACGACTCTGCAAATAGGATTCGAGAAGAACAAATTAG
CATGGGAAATGATGATCTTGTGGTGCGGATCCACAAATTCCCAAACTGTGAGTGTTATATTCGTTCATCAAATTCTCTGG
TGCATTGAATAAAACTTTCTTTTGCACAAACTACAAAATCAACTAATACCATCCCATAA
>contig:unspecified:6471264:1:9885:1_-_RDC0003NLR0087_-_RDC0003NLR0087 Ng
ATGACTGTCAAATCTCGGCTTATAGGGCCTCCTTCAAAGCTAGATGTCGTCTCAATTGTTGGCATGGGAGGGATTGGCAA
AACGACTCTTGCTAGAAAAGTTTATGATGATATTTACATGGAGCATCACTTCTACGTTCGTGCTTGGATTACTGTATCTC
AAATGCATCAACATAGAGAAATGTTGTTGGGCATCTTGTGGTGTTTTTCACTGATCAATGACTACACTTACCTAAAAAGT
ACTGAGCAATTGGCAGAACAAGTTTACAGAAGTTTGAAAGGAAGGAGATATCTCATTGCAATGGATGATGTGTGGGACAC
CACTGCATGGGATGTCGTGAAAAGATCTTTTCCAGATGATAAAAATGGAAGCCGTGTCATACTTACTAGTCGGCTAGCAA
ATGTTGGTATCTATGCTAGCTCAGGCAGTCCTCCTCATTACATGCGGTGCCTAAGTGTGGACCGGAGCTTGAAGTTGTTC
AACTTGAAGGTGTTTGGAAGGGAGAATTGCCCCCTTGAACTGGAGAAAGCTACAAAGCAAATTGTTGGGAAATGTCAAGG
ACTACCACTAGCAATAGTTGTGGTGGCTGGATTTTGTTCCAAGATCAGCAAGACGGAAAACTGTTGGGAAGACGTGGCAC
ATAAAATTGGTTTAATTGTGAGTAGGGAAAAAGAAGAATGCATGGACTTACTTGCGTTGAGTTATAACCATTTGCCACTT
CACTTGAAGCCATGCTTCCTGTATATGGGAGCTTTTCCAAAAGACTATGAGATTAGTGTTTCAAGACTAATCAAGCTATG
GATTGCAGCGGAATTTCTAGAATACACATTTGAAATGGACTTCGAAGAAGTTGCTGAGGGATACCTAAAAGATCTTATAG
ATAGAAGTCTAATTATGGTTAAGAAAAGGACCTCAAGTGGCAAAGTCAAAACATGCGAGGTTCATGATCTGTTGCATGAT
TTAATCATACGAGAAGCATGGAAGGAGAGATCAATCTACTTTACTAAATCAAATGTGGTTCTTTCTCCATCCGTGGCATC
TTTTGAGCATCGTATCATTTTCAATTTTAACAGAGCTTCATCGACACATTTAGAGGTCATTTTTAATCAACCTTCACTTC
CTCATGCAAGTTCCTTTCTTTGTTTTGGAAGAGATGGAACTCCTGGATCCTGTTCTCAGGTTGATTCGTTTATCACCTTT
ACTAACTTCACATGGTTAACAGTTTTGGATATATCTTTTCAGCCATTTGACCATCTACCATGTGAAATATGGCAACTATT
TTCACTGAGGTATCTTGCCCTTGCCAGTTTTACTATGCTCCCTCCATCAATATGCAATCTTAGGTATCTTCAGACACTAA
TTCGTTACAGTCACCAGGCTAGTATTTGTTTGCCGGCAGAGATATGGGAGATTGAACCATTAAGGCATCTGTATTTCAGG
AAATGCTGCTACTTTCTTAATGTTCAATCTGAAAAAAAAGATCATCAAGGCACGTCTAGTCGCTCTAATCTTGGATTAAC
CAGGTGGCCAACCTTTTCTTATCATCCGAGTGAGTTTAGTCGCTCTAATCTGGGATTAACCAAGCTACAAACCCTCTCTT
ACATTACCTTTGGTAGTATCAAAAGGCGCATCTTCAAAGGCATGCCCAAACTGAAGAAGTTGGGAATTCGTGAAAGTGAA
GAAGAGCACTTGACTGCTAAAAAGATGTCTCGAAAACTCAAGAAGCTGCTTCTGTTGGAAAAACTTGAAACACTCAAGTG
CTTCTTTATTAAACCCTGGATACTTAAAGAATGTGATGTTTTCCCACCAACCCTCAAGAAGTTGACTTTGCGGGGGTGCC
AACTTCCATGGAACCAAATGACAATACTCTGTATGTTACCGGAACTTGAGGTGCTTAAGCTGAAGGATTATGCTTTCCAA
GGATCAGAATGGGAGTCAACTGACGAACGTTTTCAGCAGCTAAAGTTCCTACTGTTGGATGGTACTGATCTTATCCACTG
GATAGTCGATTCTATTCAGTTCCCTAAGCTTGAGAGTCTTGTTCTGAAGAACTGTTATTGCCTCTCTGAGATTCCTGATG
ATGTAGCGGAAATACCTACATTGCAGTTCATCGAATTGTATCACTGTAGCTCTTCTGCTGATGTCTCTGCAAATAGGATT
CAAGAAGAACAACACAGCATGGGAAATGACGATCTTGTGGTGCGAATCCACAAATTTTGTAACCGTAAGTTTTACATGCA
TTCGTTGAACCAACGCGTATACCATCCTATAGTAACTTTTTTGTTCTGCATTGTGTTGCAGCTGAAACTTAAGGTCTGCA
TTCATTTCGCCTCAACAAGCATAGAGGCTAACGCAAAGGTTTCAATACTACCTACATGA
>contig:unspecified:6472719:1:1792:1_-_RDC0003NLR0088_-_RDC0003NLR0088 Ng
ATGACTAACCAACATTTACGTTTTTGTTTGTTCCACTTTGATCTTTATTATAGGACTGATGAGTTGAGATTTATAGAGAA
ACTTGTCAAAGTTACTGAAAATAAAGTAAACCGTTCAATCCTCAGTGTTTCTCCTTACCTAATTGGTATACATTTTTTGC
TTAACGATATTTGCTTGTGGTTGCAACATAAAACAGACGATGTTGGTATTTGGGGAATTTGTGGAATGGGTGGTATAGGA
AAGACAACAATCGCCAAATATGCATTTAACTCTAACTTTGAAAGTTTGAAAGAAGCAACTTCCTCTACAATGTTAGAGAT
TTTTCCGAGTCTACCGATGGGAGGAAATTGACATTCACAGTGTTGAAGATGGAACGAATCAGATAAAAAGTGTTGTTTAT
GGTAAGAGGGTTCTTGTTGTGCTGGATGATATTGATGAAGTGGACCAGTTATCTGCTATCGTTGTAATGCGAGATTGCTT
TTACTCAGGTAGTAAAATTATAGTGACAACTAGGCACATAGAGTTGCTGAGGGCTTGTGAAATTGAATTGATTGATGATG
TTCAAAAACTGAACAAAGATGAATATGTTGAACTATTTAGTTGGCATGCATTCGGACAAGGCCATCCAGTCGAGCATTAC
ACCAAGTTCTTCACAATGATTATAGAATACTGTATTGGATGTCCTCTAGCTTTACAAGTTTTTGGTTCTTCTCTCTCTGG
TAA
>contig:unspecified:6472834:1:693:1_-_RDC0003NLR0089_-_RDC0003NLR0089 Ng
TGCAAGGGACTGCCTCTAGTGATTGTCTTGGTAGCTGGAATAATCAAAACAAGGAAACTGGAAGAATCTTGGTGGAATGA
GGTGAAAGATTCTTTATTTGACTATCTTGATTGTCATTCAGAGCAATATAGTCGGGCTACTATGCAGTTGAGTTTTGATA
ACTTAGCTGATTGTTTAAAACCTTGTCTTCTTTATATGGGGATGTTTCCGGAGGATTCAAGCATTAACGTGTCTGCATTG
TTAAGTTTATGGTTAGCGGAAGACTTCGTTCAGAACATTAAATCTGCTGAAGATTACTTGATGAATCTCATTAGCAGTAA
CGTGGTAATGGTTTCAAAGAAAGAATATAATGGCAAGATCAAATACTGTGAGGTTCATGATGTAGTGCTTCACTTTTGCT
TGGAGAAGAGTAGAGAAGAAAATTTTATG
>contig:unspecified:6473103:1:536:1_-_RDC0003NLR0090_-_RDC0003NLR0090 Ng?
ATGTCAAAGTTGAGGCATGTGGACATAAACGAATTTCCCATTACAGTATGGGAAGAAGAAGATGATATTGTGTTAGATAA
CTTGAAGACTCTTGGAATGTGTTGTATGTCCGTGGCTGACATGACTCGAAAGTTTTGGGACAAGTTCCCAAATCTTGAAG
AAGTCAAGCTCCACATTAATGAATTTGGAGATCATGTTTCTGATTACCCAAGCTCTGCATTGATGAATTTGGATACTATT
ATTCTCCCCTCGCGTCTCAAGTGTTTGTCCCTCAGTGAAATGTTCCTAACGCATGAATTAGTTTCAAGCATTGCAGAATT
GCGATGCCTTGAGACTCTTAAATTATCTGAGATATACTTTGCAGGGAGTCATTGGGTTCTCGATGCTTACACGTTTGAAC
AACTCAAGTTTTTGAAATTACATCATGTTTTTATGACCAAATGGAGTTGCATAGAGGAATCATTTCCTTGCCTTGAATAT
CTTGTTATAAAAAGTTGTCCCAAGCTTGAAGAGATCCCG
>contig:unspecified:6477267:1:5094:1_-_RDC0003NLR0091_-_RDC0003NLR0091 Ng
ATGGCTGATGCAGTTGTGTCATTTGCAGTTCAAAAATTGGGTGATTTCCTCATAAAAAAAGTTTACCTGCGTAAAAGTCT
CAGAGATGAAATTACATACACTCTTTCCTCAGAGATGCAGAACAAAAGAAAAGTGGAGATCATAGAATTCAACAATGGGT
GTTTGAAATCAACACTGTTGCTAATGATGTTGTTGCTATACTTGAGACTTAAAGTCTTGAGGCTGGTAAAAGTGCTAGTT
GTCTCAAGGTTTACGCTTGCATCTGTAGTAAGTAGATGAAATTCTACAATGTCGCCAATGATATACAACCACTCAAGCAA
CGAATTAAGGATATCTCTTGCAAACGAGAGACTTATGATATTACAAATATTAATAGTAATACCAGTGGAGAAGGGACAAG
TAATCAGGTCAGAACATTGAGGAGAACTACCTCATATATAGATGACCATGATTACATTTTTGTTGGACTTCAGGATGTTG
TACAAACATTGCTAGCTCAACTTCTCAACTTCAGGATGTTGTACAAACATTGCTAGCTCAACTTCTCAAACCAGACCCTC
GTCGAACAGTCCTTTCCATTTATGGCATGGGCGCATTAGGTAAGACGATGCTTGCAAAAAACATCTACAACAATCCTAAT
ATAGTCTCAAGCTTTGCTACACTTGCTTGGATATGTGTTTCTCAATAGTATAACACAATGGATCTTCTTAAAACTATCAT
AAAATCCATCCAAGGTTGTGCCGAGGAAACTCTAGATTTGTTGGAAAAGATGGAAGAAACAGATGTAGAAAAATCACCTT
CTTGATCTATTAAAAGGACGCAAATACCTTGTGGTAGTTGATGATGTGTGGTAGAAAGAAGCATGGGAGTGTTTGAAAAG
ACCATTTATGGATAGAAATAATGGCAGCAGAGTTATTATTACCACGCGCAACCAGGACGTCACTGAAAGAGCAGACAACA
GAGGTTTTGTCCATAAACTTCGTTTCCTAAGCCAAGAAGAAAGTTGTGACCTCTTTTGTTGGAAACTAGTTGATGTTCAA
GCAATGGTTCAGCGATGGAAAGTCTAGCTAAGGATATGTGGGAAAATGTAGAGGCTTACCTCTTGCAATTGTTGTATTGA
GTGGACTACTACCGCATAGATGGGGGCTAGACAAATGGCAAAACGTGAAAGACTGCCTTTGGAAAGACATTGAAGAAGAC
TCTATTGAAATCTCCTACATACTATCATTAAGCTACAAAGATTTTTTAGCTGCGCTGAAGTAGTGTTTTCTCTACTTTGG
TGTTTTTCAAGAAAATCGATGATTGACGCTGACAACATAATATAGTTGTGGATGGCAGAGGGTTTCATCATACCAAGAGG
ACAAGAAAGAATAAAAGATGTCGCTGAAGGCTAGTTGGATGAGCTGATAAGACGAAGCTTGGTTCAACTGGTGGATACAT
TTTGGGAAAAAGTTATTAAATGTAAAATTCATGATTTACTTCGAGATCTTGCGATACAAAAGGCATTGGAGGTAAACTTC
TTTGACATTTATGATCCAAGAAGAACTTGAAATCTTCTTCATGTATCAGACATGCCATTCATAGTGAAGGAGAAAGGTAC
CTCTCACCACTTGATCATCTTTCTAACTCAAAGTTGAGGTCAATTATGTTTTTTGATACACATTTTTGTGATCTTTTCAA
ACATATAAATGTGTTCCGGCATATATATGTGTTGTAATTGGATATTAATTATGGGGATTTTATACCTAATTCCATAGGGA
GTTTGTACCACCTCAAGTTGTTAAGCTTGAGAGGTGTCCGCAGTATTCCCTCCTCCATTGGAAACCTCAAGAATCTATAG
ACACTTTGTGTTGTAAATGATGGCGGATACTTTAGCCAACTACCCCGAAGACAGCTGACCTAATATATTTAAGACATTAG
TCTCTTCATATTCAGAACCTCTAGTACATATAAACAAACTCACTAGTCTTCAAGTTCTTGAAGGTGTTGGTTGTAATCAG
TGGAAAGATGTTGACCTTATTAATTTAGTGAATCTTAGAGAATTAAAGATGTATAATATTAAGAGATCTTACTCCCTAAA
CAACATTAGAAGTTTGAAAAACCTTACCAGTCTCAGATTGTTCGGTGAGTATGGTAACTCATCTCCATTATTACCATCCC
TTGATTTTCTTAATTGTTGTGAAAAGCTCCAGAAATTGTGGTTAAGAGGGAGATAGAGAAACTGCCTCATCTGTTTCCAA
ATTCCATCACAATGATGCTTCTTAAGAACTCAAGACTGACAGAAGTTCCGATGCCTGTTATGGGAATGTTGCCAAACCTA
ATGAATCTCATACTAGAATATGCTTATGAAGGAAAACAAATAACGTGCAGTGATAACAGCTTCAATCAACTCGAGTTCCT
TAATCTAACTTGTCTTCATAATCCAAAAAGATGGCATTTAGCTACAAGTGAAATGCCTCTCATTAAAGATCTTCTTATCC
ATCGTTGTTCAAATATAAAGGAGATTCCAGAGAGAATGAAAGACATGAAGCATTTCAAACATATATGA
>contig:unspecified:6477286:1:1565:1_-_RDC0003NLR0092_-_RDC0003NLR0092 Ng
ATGTTAAAAGAAATAGGGAAGCATATTGTAAAACAATGTCGAGGATTACCTCTCTTGGTCGTTGTTGTTGCTCGACACCT
TGGGAAAATGGACCCAACGCATGATAATTGGAAGAAGGTTGAGGAAAATCTGAACTCATTCCTTGGTACGGTATCTGAAC
GGTGCCAGTCAATTCTTTCTTCCAGTTAGAGTTACTTGCCCCAATATTTGAGGTCTTGTTTTCTGTATGTTGGAGGCTTT
CCGGAAGACATGGAGATTAGCATTTCCAAGTTGATTAGGTTATGGATTGCTGAGCAATTCGTAAAGGAGAGAAGCAATAA
AAGGTTAGAAGTTGTGGCAGAGGAGTATCTTGAAGAGTTAATTGATAAAAGTCTAATTTTGGCTGGTAAACAAAGGGCTA
ATGGAAGGATGAGAAGTTGCAAAATTCACGATCTTCTTCGCCAACTATGCCTAAGAGAAGCTCATACAGAAACTGTTGTG
CATTTCATGAATGAGAATGTTCCAATGTCCTCAGAAGCCATATATGATCAACGACGAGTGATCGTTCCATCTAAACTTCA
ACATGTGAGATTTTATCCTACAAGGCATAGCAGTGGTATCACAAGTATGACCCGCACCTTTGCTACAACAAAAGATAATT
ATATTAAAATGCAAACAAGTTCCATTGTTTCACAGTTCAAGTTGCTTAAGGTGTTAGACGTATTATTAGTCTGGAAAGAT
TTCAGTTGTATAATACCTCAGCTTGTACATTTGAGATATGTTGCTGCGAATATTGAGAAAGCTTTTTCACTAGACAAATT
GAGAAATCTAGAGACCATAATTCTTGTAAAAACCTGA
>contig:unspecified:6478900:1:1474:1_-_RDC0003NLR0093_-_RDC0003NLR0093 Ng
ATGGCGGAGGGTTTCATACCCAGAAGAGGAGTAGAAAGAATGGAGGATGTCGCTGAAGGCTTCTTGAATGAGCTGATAAG
AAGAAGCTTGGTTCAAGTGGCAAATACATTTTGGGAAAAAGTTACTGAATGTAGGGTTCATGATTTACTCCATGATCTTG
CGATACAAAAGGCATTGGAAGTAAACTTCTGACATTTATGATCCAACAAGCCACTCCATATCTTCTTCATGTATCAGACA
TGGCATACATAATCAAGGAGAAAGGTACCTCTCACTTGATCTTTCTAACTTAAAGTTAAGGTCAATTATGTTCTATGATC
CAGGTTTTCATAAGATGAGTCTTATAAACTTCAGGAGTGTGTTCCAATATCTGTATGTGTTGTACTTGGATATTCTTGGT
GCAACTATACCTGATGTCATAGGAAGTTTGTACCACCTCAAGTTGTTAAGTTTGTCATGTATCCATTATCTTCCCTCTTC
CATTGGCAACCTGAAGAATCTGCAGACACTTGTTGTCGTAGCTGGCGCATACTCTTTCCAACTACCCCCCGAGACAACTG
ACCTGATAAATTTAAGACATTTAGTTGTTCGGTGTATAAAACCCCTGGTACATATAAACAAACTCACTAATCTTCAAGTT
CTTCAAGGCATCCAATGTGATCAATGGAAAGATATTGATCCTGTTGATTTAGTCAATCTTCGAGAATTAAGCATGAGTGG
TATTGACAAATCTTACTCTCTAAACAACATTAACAGCTTGAAAAACCTTGACACACTCAAATTGTTTTGTGGATTTGATG
AATCATTCCCATCCCTTGAATTTGTAATTCATTGTGAAAAGCTCCAGAAATTGTATTTAAATGGGAGCATAGAGAAACTG
CCTAATCCGTTTTCAAATTCCATCACAATGATGACTCTGACTGACTCAAAACTGACACAAGATCCGATGCTTATTTTGGG
AATGTTGCCAAACCTAAGGAATCTCCAATTAAAAGAAGCTTATTTCGGAAAAGAAATAATATGCAGTGATAACAGCTTCT
GTCAACTACAGTTCCTTCAACTTGAGTATCTTCGAAACCTAGAAACATGGCGTTTAGGCACAAATGCTATGCCTCTCATT
AAAGGTCTTTGTATCGATCACTGTCCAAATTTAAAGGAGATTCCTGAGAGAATGAAACGCGTAGAGCTGTTGAAGAGGAC
TTCTAAGTGGTCTTCATAA
>contig:unspecified:6481522:1:2301:1_-_RDC0003NLR0094_-_RDC0003NLR0094 Ng
ATGAAGGCACAAGTGGAGAGGTACTACAGATCCTTCAAATTCATTCCATCTCAGTTTCCCGCTGTTGGTGGATTGAGCTT
TCTGGTCTCTCTTTTGAGAAAAATGAATGAGATGTTGAAACTTGAATCAGGTTTAAATTCCATGATAAAACCTCATATTG
TTATTTTAAAGAGAGAGCTCTCATATCTAAATTCGACTTTCAGAGATGTTGAAAAGGTGCATCATGATATTCTGAGAGCT
ACTATCAATTTGGCATATGAAGCTGAAGTTGCCATTGACTCTATTCTTGTTCAGTATAATGGTCTTTGGCATATTTTTTG
CTCACTTCCTGCTATCATAAAAGAGATCAAGCATATTAGTATGAAGGTGAACAAGATGAGGTTTAAGAACATTCCTCTTA
AACCCTTCTCTATGATTGAGCCATCTAGACATATGCCAGATCAACATCATAATAGTCTTATGAATGATGAGGATATAGTG
GGTTTTGGGATAGTAGCAGAAAAAATGATTCATTCTCTTACTCGAGGGACAAATGAGCTAGATGTCATACCAATTGTGGG
AATGGGTGGACAAGGTAAAACAACTTGCTAGATTATTGTATAATAATGAAATCATTGTTTCTCATTTTGATGTTCGAGCA
TGGTGCATCATTTCTCAAACATATAATCGGAAAGAGCTATTACAAGATATTTTCAGTCAAGTTACTGGTTTCATGGTCAA
GGTAGATGAGGTTGGCGAACTAGCTGACATGTTGCGGAAAAGCTTATTGGGAAAGAGGTATTTCATTGTCTTGGATGATA
TGTGGGATGGTATGGCATGA
>contig:unspecified:6481789:1:359:1_-_RDC0003NLR0095_-_RDC0003NLR0095 Ng?
CTAAGTCTAGAAGATAGTTGGAATCTATTCACCGAAAAATTATTCAAGAAAGACCAGTGTCCTCCTTTACTTGTAGAAAT
AGGAAAGCATATTGTACAACAATGTCAAGGATTACCTCTTTCGATTGTTGTGGTTGCCGGACTTCTTGGAAAAATGGACT
TAACGCATGACAATTGGAAGAACGTTGAGGAAAATCTGAGCTCATTCTTTGGTACAGTATCTGAACGGTGCCAATCAATA
CTGTCTCTGAGCTACAATTACTTGCCCCAATATTTG
>contig:unspecified:6481790:1:1282:1_-_RDC0003NLR0096_-_RDC0003NLR0096 Ng?
ATGAGTTTCGATTTCAAGGTTATAGAAAAGAGGATGAGAAACGTAATATACAAAGCGGAATATAGAGTTGATTCAAGTCT
AAGAAGGATTATTCTAGCAGATCGTGAGGACAAGAGGCAAAAAGCTTATACATCCTTTTATGAAGAATTGTTGAAAGTGA
AAGGACAAATTTATTTTCTCACTAAAGAGGTGATGCAGATAAATGTTAAAAAGCATGGAAGTAAATCTGCAGCCTTCTCA
CAAGATCAAAAAAGTACAATTGTGGAAAATACTGTTGTTGGGATGGAGGATGACTTCAATACCATACTTGATCGCGTCAC
TGCCCAAACAGACGAGTTGACTGTCATACCAATTTTTGGTATGGGTGGTATCGGTAAGACAACTCTTGCCAAAAAAGTTT
ATGATGATTCTTTTATTTGTTCTCGATTTGATAAACTCGCATGGGTCACTATCTCCGAAGAATACAATGAGAGGCAAATG
CTTCTTGAAGTTGTCTCTTCAGTTACTACTGGAGGCAATCAAGAAAAGAGCGATGATGAACTAATGGAGATTGTGTATAG
AGGTCTGAAGGGTAGGAGATTCCTAATTGTCATAGATGATATTTGGAGTACTGAGGCATGGGACCAAATGCAAAGAATAT
TCCCAAATGATGACAATAAAAGCCGAATTCTATTAACCACACGGCTTAAGTATGTTGCGGATTATGTCAACTGCCCTGAT
TTTCCACCTCATAGTAAGTCTTTCCTAAGTCTAGAAGATAGTTGGAATCTATTCACCGAGAAAATATTCAAAAAAGATCC
ATGTCCTCCTCTGCTAGAAGAAATAGGGAAGCATATTGTACAACAATGTCAAGGATTACCTCTCTCGATTGTTGTGGTTG
CCGGACTTCTTGGAAAAATGGACTTAACGCATGACAATTGGAAGAACGTTGAGGAAAATCTGAGCTCATTCTTTGGTACA
GTATCTGAACGGTGCCAATCAATACTGTCTCTGAGCTACAATTACTTGCCCCAATAT
>contig:unspecified:6483616:1:1143:1_-_RDC0003NLR0097_-_RDC0003NLR0097 Ng?
TTTCCCAACTTGGAAGAGCTAAGAATCTGGGAGCTTGAAAGCATAACTGCTCTATGCTCTGACCAACTTTCAAGTGCCTA
CTTCAGCAAACTTGGAAGATTGCGTGTATGGAATTGTGGAAACTTGAGAAACTTGATGCCTCCATCAGTGGCTCGAGGTC
TTCTAAACCTCCGAAGTTTAGGGATAGAAGGATGTGCATCAATGGAAGAAGTGATCTCAAAAGAGGAACAACAAGGAGAA
GAAATAATGACCTTATTTCCCCTGTTGAACGAGTTGAAGCTTAAAGAACTGCCTAAGCTGGTGCATTTCTTTCTAACTGA
GCATCCTCTTAAATTTCCATTTCTCAGAGAAGTGACAATTCATGAGTGCCCGGAAATGAATACGTTTGTCCAA
>contig:unspecified:6483844:1:26304:1_-_RDC0003NLR0098_-_RDC0003NLR0098 Ng
ATGCTCAGAGATGCTGTCTTTGAAGCTGAGGATATTCTTGATGAACTAGCTACTGAAGCCTTGAGATGCAAACTAGAGCC
AGATTCTCAAAAATTTTCTCAGCAGGTGTGTAATAGTTGGAACTTTATCGGTATGAAATCAAGAATAGAAGAGCTTATAA
CTAGACTAGAATATATTGCAAAACAAAAAGATGTTCTTGGTTTATAAAGTAACAAAAAGTTTTGTTATGGAAAGATGTGC
AGGGGTACTCCAAGTACTCCTTTGTTACTTAGATCACATGTTTATGGAAGGTATACTGAAAAAGAGGAACTAATCGAGTT
ATTGGTTTTGGATTTGTGATGATACAAATAGAGTTGCTCCATTTTGTGTTATTCCTCTTATTGGTATGGGAGGGATTGGG
AAGACAACTCTTGCTCAGATTGTCTATAATGACAAGAGAATTTGTGAGGAGTTTGACGTAAAAGTGTGGACTTGGGTGTC
TGATGATTTCAGTGTAGCAAGTATAACCAAGTCATTGCTTGAATCTGCTACTGCAAAACCCTTCGACACGAATAGTTTGG
AAATTATTCAGAATGGTCTGAAGAATCTGTTCAGCAGTAAGAGATTTTTGATTGTTTTGGATGATGTATGGTGTGAGAGC
TGTGATGACTGGAATGAACTTTTAATCCCTTTCTTCGAGGGAGATAAAAGAAGTAAAATAATCGCGACAACACAAAATGA
AGGAGTTGCATCAATCACTGGAATGCTTGCACCTTACCATTTGCAGGAAATGTCACATGATCATGCTTTTGGTGTTCGAG
GCATGGAGATGAATCCGAGATTGAAACAAATTGGAGAAGAGATTGTTAAGAGGTGTAAAGGCTTGCCTTTAGCTATCAAG
ACTCTAGGAGGTATGTTGTCTTCGAAATTGGACATTACTTATTGGACTGAAGTCCTGAATAGCAATTTATGGTATTTGCC
TTCCAAGAAATGTTCTGTTCTACCATCTTTAAGATTGAGCCACCATCATCTTCCGCCAAATTTAAGAAGATGCTTTGCAT
ACTGTTCAATATTCTCGAAAGGGTATGAGTTCAACTAGAAAGATTTGATCTTGCTCTGGATGCAGAAGGGTTCTTGCAGC
CAATGGCGCAGATAACTATGGAGGAAGTGGGAAATGGAAATTTTACTGAACTGCAATCGCGGTGCTTTTTCCAAGAATCC
ACGCAAAATAGATCTCTCTTTGTGATGCATGATCTAGTACATGATTTGGCACTTAGTGTTTCCAGGAGAACATGTATTCA
GCTGGAGGAAAATTGGAAATGCAAATTTTATGAGAATTGCGAGAAGGCTCATGCATTCGTAGTAAATACGATGTTTTCAG
AAAATTTGAAATGCTTAGTGAAATGAAGCGTTTACGCACATTCTTACCTTTAGCATCATCAGAAGGAGCTGAATTCTGTT
ATTTAACAAAGAAGGTACTGTCTGATATTTTGCCTAAGCTAAGCTGCCTTCGGTGTTATCTCTGAGCTATTATTGTATCA
CTGAGATTCCAGAATCCATTGGATTTTTGAAACATGTTCGCTTCCTCAATTTTTCCTACACAGAAATCAAATACCTTCCT
CAGTCAATCAGTTATCTTTACAATCTACAAAGTTGCTACTACGCAACTGTTATTATCTCATTGAGTTGCCTGCTGACATG
GGGAAACTGCTCAATCTTCGTTACCTTGATGTTAGTGGAACTGTTTTACAAAAGATCTTGCTTGGTCTGGACAAATTGGT
GTGCCTCAGGACATTACCAGAGTTTGTTGTGGGTTGTAATGTTTCTAGTAATAGGACATTAACAGAGTTCACAGTAGATA
CTAATAATGGTGGTACATTCAATCAAGAAAGTAAAGGTTCTGGTATAGGTGTTTTGAGTAACTTGTTTCACCTTGAGGGT
TCACTTTCAATACTGAATTTGGAAAATGTGGATAACATTTGGGATCCGCACGGAGCTAGTTTGATCACTAAGAAACACCT
TCGCGAGTTATTGCTTCAACGGAGTGATAGTTTTGAGGACTCAGAGAAGGCTAGAATGGAAACTGATGTTCTTGAGCTGT
TAAGACCCCATCATAATATAGAGAATGTTACGATCAAGGGTTACAGTGGTACACAACTCCCTACTTGGACGGCGAGTCCT
TCATTCCACAAGCTGGTTTCGTTGAGTTTAATCAACTGCAAAGGCTGTCGATTCCTACCTGTCACTAGGTCAGCTTCCTT
CACTCAAAAATCTCATGGTTAAAGGACTAAGTGAGGTAAAAAGCATCGGTGATGAGTTTTTCGGCTATACTTCAACCATA
TTGACCCCTTTTGCATCTTTAGAGACTCTATCCTTTACGGATATGTTGGATTGGAAAGATCAGTTACTCGGTTATGATGG
GGACAGAGAAGCATTCTGTACTCTCTTGGACCTTCACTTGGAGGAGTGTCCTAAACTGCGGGGAGAATTACCTGACGTCC
TTCCTTATCTAGTAAAGCTTGTGATTTGCGAGTGTCAACAACTGGATTCTTCTCTTCCCCGACTTGCACAACTAAATGAG
TTGGACTTAAGGAGTTGTCATGTTAGGTTGATTAGCCGCCCGCGTGTGGTAACAAAACTCACTTCATTACAACTGTCTAA
TCTTTCAAATGAATATCTACCTGAATGTTTCCTAGCATCGCTTCGGCATCTGGTGATTAGGCATTATGACTTAGTAGTGT
CCCTTTCCGAGGAAGGGCAGAATCTGCCTCGCAGATTGGAGTATGTAGAACTGGAGAACTGTCATAATCTGCAGAAGTTA
CCGTAGTTACTTCATACTTAGACATCCCTTGAAGTAGTAATAATCACAAATTGTCCAAGGCTGGAATGTTTTGCAGGAAA
GATATTTCCTTCAAACTTAAAAGACCTTGCCATTCAAGGATGCAGTGTTGAGTCTTTACCTGAAGTTATGATGAACAGTA
TCTCATCTCTCGAGTATTTGTCCATCCACGGGTGTTTAATGCTAGCTTCTTTTCAAAGAGATAGTGAGTTGCTTCCAACC
ACATTTCAGCATCTGACAATCGAGAAATGCCCGAATCTGGAGTTTCTGCCTGAAGGGATGATGCACATCAACGATACATC
TCTCAAAGTATTGGAGATTTTCGATTGTTCTTCTATATCATCATTCCCTGGAGGCCAACTGCCAGACACTTTGAAAACAC
TCACAGTTTGGAACTGCTTCAATCTCGAGGCATTACCTGATATCAGAACCGAAACAATGCTTCTTGAATCTTTACGAGTT
GGGAACTGTACAAGTCTGAAACACTTACCTCATGGCTTGAACAAGCTGCTGAATCTAAGTTATTTTGAAGTTGACGGTTG
CCATTGTATCGAATGCTTTCCTCTAGATATCCTTCCACAAAACCTTACAAAAGTACTAATCATCGACTGTGAGAATCTGA
TGTTCCTTCCAAAGTGGATGCAGAATCTTACATCTCTTCAAGAACTTCAGCTATCGAACTGTCCATTAATCACATCTTTC
ACGGAGGGCGTTTTTCCTACTACCCTTGTGTCTTTGGATGTCAAAGATTGCAAGAATCTTATGCCAATGTCTGAATGGGG
ATTGCATAGGCTTGCCTCTCTTAGAAGGCTGACAATTCATGGGATCAGTTCAAATCTTTCTCATTTTCCTCAATGGTTGC
TTCCATCAACTCTACAAACACTCAATATAGTTCAGTTATCAAATCTTGAATCTCTTTCTCCCTGGCTGCAAAAAATCTCA
CTTCACTCGAAAATCTCAAGGTCAAAGATTGTCGAAAGCTTCTTTCGTTGCCAAAGGAAGACATGCCACCAATGCTTTCT
TATCTTGAGATAAGTGAATGTCCCTTGAGTGAACAGAAATGTGACTTGTCCAAGATTGATCATATCCCTTGCACTGTGAT
GTAG
>contig:unspecified:6484648:1:7559:1_-_RDC0003NLR0099_-_RDC0003NLR0099 Ng
ATGCATTTTCGGGTTAACAATATTTGCTTGTGGTTGCAACATAAAACACATGATGTTGGTATTTGGGGCATTTGTGGTAT
GGGTGGTATAGGGAAGACAACAATCGCCAAATATGCATTTAACTCTAACTTTGAAAGTTTTGAAAGAAGCAGCTTCCTCT
ACAATGTTAGAGATTTTTCAGAGTCTACGGATGGACTAATTTATCTGCAGAAACAATTTCTTTGTGATATTCTTGACGGG
AGGAAGATTGACATTCAGAGTGTTGAAGATGGAATGAATCAGATCAAAAGTGCTGTTTATGGTAAGAGGGTTCTCATTGT
GCTGGATGATGTTGATGAAGTGGAACAATTAGCTGCTATCGTTGGAATGCGAGATTGGTTTTATTCAGGCAGTAAAATTA
TAGTGACAACAAGGCACATAGAGTTACTAAGGGCTTGTGAAATTGAATTGATTGATCATGTTCAGAAACTGAGCCTAGGC
GAATCTGTTGAACTATTTAGTTGGCATGCATTCGGACAAGACCATCCAGTCGAGAATTACACCAAGTTCTTGACAAGGAT
TATAGAATATTGTATTGGATGTCCTCTAGCTTTACAAGTTTTGGGTTCTTCTCTCTCTGGTAAAAGTCTGGATGTATGGG
AAAGTACACTGAAGAAACTAGAGGCAATTCCTAATAGTAAAGTATCGAAGAAACTGCAAATTAGTTTTGAGTTTATACAA
GATGATCATGACAAAAGCCTATTCCTTGACATTGCTTCCTTCTTTCTTGGAAAGAATGTAGACCATGTTGTCACTATACT
TAATGCATGTGGATATTATACAATGGTTGGGCTTCAGAATCTCCGAGATAGATTCTTGTTGATAATTGATGAATATGGAA
AACTGAGGATGCATCCATTAGTTAGAGATATGGGACGAGAAATTATACGCCAAGAATCACCTAAGCATCCCGAAAGACGG
AGTAGATTGTGGCATTTCAAGGACTCATTTAATGTTCTGAGAGAAAAAATTGTACGATCCTTTATTTTTCCAGTTACATT
TACCTTCACAAATCTGCTTTTTATGTTATATATATCAGTAATCTTTTCATCAGGGTACAGATATGATCCGAGGCCTGAAT
GTTAGGTCTTGTGCACACAAAGATAAGCCACCGAGATTCTTTTATCATCCAACAGCACATGAGTACTTGCAGGAATGTGC
CTACCTAATGGGGAAAAAGAAGCTGTCAAGCCAAAGTAATCCATCAAGGCAACCACAACCTCGTAAAGTTCTTACTAATG
GTTCACTTGGCAAATCAAAGAAGGTGGACAGTGTCAACACTGATGCATTTTCGGGTATGCACAAATTAAAACTGCTGCAA
CTTGACAATTTAGCACTTAAAGGAAGTTATAAGGAGTTCCCAAGGTCATTGAGGTGGTTGTGTTGGCACAAATTTCCATA
TAAATGTTTACCTGATGGCTTACCTTTGGAGAAACTGGTCGTCCTGGAAATGCGCTACAGTAG
>contig:unspecified:6486261:1:11930:1_-_RDC0003NLR0100_-_RDC0003NLR0100 Ng?
ATGGCAGCTTTGAGAGATGACGAGGTTGCTATTATTGGGATATGTGGTATGGGTGGAGTTGGTAAGACAACACTGACTGA
GAAAATCAGACAAATGGCGAAAAAAGAAAGGTTGTTTAAAGATGTTGTCATGGTAATTGTCAGTCAACAAATAGACTTTA
AAAGAATTCAGGATGAGATTGCAGGAGGAGTTGGGCTGACATTAGAAGGGGATGATTTGTGGAGTCGTGGAGATCTGCTG
CGTACAAGGTTAATGGATCAGAACAGTCGCATCCTTATAATCTTGGATGATGTTTGGAAGGCTCTTGAACTAGAGAAACT
TGGAATTCCTAGTGGTAGCAACCACAAACATCGGTGCAAAGTGACATTCACAACGCGTTTCCGACATGTTTGTGAAGCAA
TGGGAGCTCAGAAGATCATGGAAGTTGGAACTTTATCTGAAGAGGAAGCATGGATCCTTTTCAGACAGAAAGTCGGTAAT
TCAGTCGACGATCCTTCTCTACTTGATATAGCAAAAGATGTTGCCAAAGAATGCAAGGGGCTGCCACTTGCAATCATTAC
AGTTGCAGGAGCACTAAAAAAGCATAAAACCAAGCGTTCGTGGGACTATGCCCTTGAAGAATTACGCGGTGCAGAAACAA
TAAATATCCCTGAAGTGCACACAGAGGTGTATAAACCTCTGAGGCTAAGCTATGAATACTTGGGAAGTAATGAAGCTAAG
TACCTCTTTTTGCTTTGTTCCTTGTTTGAGGAAGATAGTAATATCTGTCCTGAAGAATTACTTAGATATGGAATGGGGCT
T
>contig:unspecified:6486785:1:1243:1_-_RDC0003NLR0101_-_RDC0003NLR0101 Ng?
ATGCCGTTGTTGAACTTGTGCAGCAACTTGACATCTCTCGTAGAGCTTAGTGTCTATGATGTGAAAGAGCTCACTTGTTT
TCCAGATGAGATTCTACGCAACAACATTTCTCTTCAAAGACTAACGGTCTCAGGCTGCATAGAGTTTCGTGAATTTCCAC
AAAGCCTGTACAATCTCCATTCTCTTGAGAGCTTACTAATACACTCCTGCCCCAATTTCAGTTCTTTTATTGTTCCCTGT
GGAGAGAACTACTTGACTTCCCTCCAAAGTTTTGAGTTAGTAGGGTGTAATGGATTGACCGGTTTACCAAGTGTAATTCT
AGAGCAATGCCGGTCTCTACAGAATTTGTCGGTCAGAAGCTGTAACAACTTAGTTTCCTTCCCTTTACATGAGTGCGAAA
TGCCTTCACTTTCATGTTTGGATTTATCAAAATGTCCCAAATTGATTAGTGTACCAACAGGGTGCCTTCACCGTCTCACT
GGGTTAATTGTATTGGGAATTGGTCCTTTCTCAGAGAAGGTGGATTTTGAGGTATTCCAATTGATTTTTAGTGGTGTTCA
AGAGATGTTTTCCCTTCGTTATTTGAGGGTGTACGGACATTTGCACTGGGATTCTCTGCCCTATCAGATTATGCAACTCT
CTGCCCTAAAAAATCTCTCTATATATGATTTCGGAATCGAGGCTCTTCCTCATAGATTTGACAACCTTACATCTCTTGAA
ACATTATCGCTAAAGAGGTGCAAACGGCTAAGACATGTGGACTTCTCAGATGCCATAACCAAATTACGGAATCTGTGGAT
ACAGGATTGTCCATTATTAGAAGCTCTGTCGGATGGGCTCGGCAACCTTGCTTATTTGGTACAGTTACATATTTGGGATT
GCAAAAAACTAGAGCATCTGCCATCC
>contig:unspecified:6488180:1:3317:1_-_RDC0003NLR0102_-_RDC0003NLR0102 Ng
ATGATCTTGAACCTTAAAGATTGCCACAAGTTAAAGATTCTTCCAGATAGCATTTGTGAGTTAAAATGTCTTGAGACACT
TAACATCTCAGGCTGCTCAAACATTGAATATTTACCAACAGAGCTTGATAAATTAACATCACTAAAGGAACTTTATGCTG
ATGGGATCTCAATGATTAATTTGGAGGCCCAAACATGGTATTCATCTTTGTGGGCTTGGGCCTGGAAAGGAAGAGGCCCA
TTATTATCTCCTAAAATTCATTTTCCCAAGTCCTTACATGTGTTAAACATTGCAAAATGCAATTTATCTCCAGATGCTTG
ATTTAGGCATTATGACCTCACTACAATGGCTAGATTTGGGAGGAAATCCGATTGACGAATTACCAGATAGTATCAAGAAT
CTTACGAGGCTGAAAACTCTTAACATCGCGTATTGTACAAAGATCAAGTACCTCGAAGGGGTACCATCGAATGTAACGGA
TGTAAATGCTGA
>contig:unspecified:6489445:1:2639:1_-_RDC0003NLR0103_-_RDC0003NLR0103 Ng?
ATGAAACGACTTGTTGAAGGACCGAACTGTCTGGATATTATCCCAGTGGTGGGTATGCCCGGACGTGGAAAAAGCACACT
AGCAAGAAAAATCTACAATGAATTTGAGTTTTCATATGAATTTTTCAGCATTGTTTGGGTTTATGTTGGTCGCGAATACA
AAATAAAGGATACTTGTGTTCGGATTCTGAAATGCTTCGAAAAAAGCATAGAAGAAGATGTCATGAATGGGGATGTGGAT
GCATTAGGTAAGGCAATAAGAGATGCGATACGAGACAGAGGAGGGAGATGTCTTATTGTTTTAGATGATGTGTGGGAAGC
AGAAGTTGTTGATGTTGTAAAGAGAGTTTTTCCGGGAAACAATAAGGGGCATCGGATCATGATGACAACGCGTCACGCGA
ATCTGGCTTCCTATGCTAATCCAGGTCCTTATTATATGAAACCATTGCATGCAGAACAAAGTTTTGAATTGTTGGTAAAT
AGAGCTTTTGGCAATGGAAACTCATGTCCTGTTGAGTTTGTTGAACTTGGACAAAGCATTGCACATAAATGCAACGGAAT
ACCACTTCAAATAGTGCTGATTGCAGGAATATTAAGAGGTCTTACAGACAGAAGATACTGGGAAAGGGTTGACAAGAATT
TGTCACAATTATATTATCTTTATGATGAAGAGGATAAATATCGTGGTGTATTTGTAGAGATGAGTTACAATCATCTGCCT
CAAGACGTGCAGACGTGCTTTTTATACTGTGGTGTCTTTCCTCAGGGATTTGATATCCCTGCCTGGAAATTGATTCGTTT
GTGGATAGCGGAAGGGTTGATAAAGCCCCAACAGTCGCCATACACTCTTGAGGAGATAGCAGAGTTTTATCTGAACCATC
TCGTTCAAAGGAATTTAGTGATATTGTCCCAAAAGAGGTCTGATGGTCAAATAAAAACATGTCGTCTTCACGACCTATTG
CATGAGTTTTGCAGAGACGAAGCTAGTAAGAAATGGCTTTTTCAACATGTACGTCCAACACCTGATCATCATAACTATCT
TCGTTCTATACAGGACTTAGATGCTTGCCGTAGATTGTCTATTCAACCATCTGATATCTCTGAATTTCTCTCCACAAAAC
CTTTTGCAGAACATGTAAGATCTTTCTATTGTTTTTCCTCAAAACAAAAGCCAATCAACTTGTCTACTATGGAAACCAAA
TTCATTCACAATGCATTTCCACTTATTAGAGTCGTGGATGTTGAATCCATCAATTTTAAATTCTCCCCATACTTCAACCA
ATTATTTCATTTGAGGTATATTGCTATCTCGGGTGACATTAAGGCCCTTCCTCCGCCCTTTGGTAATTTCTGGAATTTAC
AAACTCTTATAATCAATACAAGTACCTCAGAGCCCACTCTTGACGTAAAAGCAGACCTATGGAACTTGTTACAGTTGAGG
CATCTCCACACCAACATACCTGCAAAATTGCCATCCCCGACTACCACGACAGGTAAACCTTCTTGTCTACAAACTCTTTC
CATGGTTGCACCAGAAAGTTGCGAGGAACAAGTGCTAGCAAAGGCGTGTAATGTGAAAAAATTGAGCATTCGAGGGCAAA
TGGAGGCTTTTCTTGGTGCTTACAAGGGTGGTATCAACAATCTTGAAGAGCTTAAGCGCCTGGAACATTTAAAACTGTTG
AATGATGTTCCTCATTACATGAATAAAACAGTTCAACTTCCTGCAACATTCTTCAGACTTGTACGTACTGTGAAGAAGTT
AACTTTGAGAAACACAAGGTTTTCATGGAGTGAGGCAGAAAAATTAGGGCAATTGGAATCCCTTGAGGTTCTAAAGTTGA
AAGAAAATGCATTCGTGGGTGATACTTGGAAGCCGGAGTTGGGAGGTTTTTGCAAACTCCGGGTATTGTGGATCGAGAGG
GCAGAATTAGAAACTTGGGAGGCGTCTAATCTTAACTACCCCATCCTTAGGAACCTTGTTCTTGTCTCTTGTGATAAGCT
CAACGCTGTACCAG
>contig:unspecified:6489446:1:4985:1_-_RDC0003NLR0104_-_RDC0003NLR0104 Ng?
ATGGCAGATGCAGTGGTGAATTTTCTGGTAGAGAATTTGTTACAGCTATTAGCTGAAAATGTGAAGCTAATTGGAAGTGC
AAAAGGAGAATTGGAAAATCTACTGAAAATTTCTCAACAACTGAAAGGATTTTTAGATGATGCTGCAAAGTATGGACACA
CAAATAGTGAGCAGTGGAAAGTTTTGGTGGAACAAATACATAAAACAGTGTACAGAGCTGAGGATGCAATTGATAAGTTT
CTGGTTCAAGCAAAGTTGCATCAAGATAAAAATATAGCAGAAAGGACATTTGATTGGCTAGGCAATCAGATTAAAGTTAG
AAATTTTGCAGCTGATATCAAAGGAATACATGATCAAATCAAAGACATTCGTAACAACAATCAAGCACTTCAGGCAACCC
CTGTTCTTGAACTACCTAAAAAAGGGGAAGTAACTCAGGTATTGTTCGAATTTCTTGTAACAGCTAAGCTAATTAGTGGC
CTAAAGTCAAAATTTGGTATCGATAAATTGATTTTGGGATGAAGATGGGGTTTGGGGTCGGGGGTGTCAAATTGGGATAA
AAAAAAAAGAAAATATTTAAAATTATTTCTTTTTACTTAGTTGATGATCATTATTGAGTTTTTACTTTATTCTTTAATAA
TGTAAGAAGGAAAAAGGCTTAAATATGTCATTGAACTCTCAGCATAAAAGTGTCATTCATGTCATCAGTTAAAAGTTTGG
CTCATTTATGTTATTATCATTAAAAAAAAACTTATTCATGTCATTATTTTTTTAACGGTGGTTTTGCAAAACCATTTTTG
ATACGTGGCAAATTATATCAATTTTTTTTAATAAAAGAAATCATAATTCTGAAGAAAAAAAAAGAATTAAATTTTTTTAT
TAAATAAAAATTAATGACATGGTCGAATTATAATTGACCGCGTCATCAACTTATTTAATACAAAAAATAAAAATTCTGAA
TTATTTTTCTTTTTTGATTTTTTTATTAAAAAATTGATGACACGTGTCAAAAATGGTTTTGTAAAATCATTGTTAAAAAA
TGATGGTATGAATGTGTCTTTACTTTAACAGTGACATAAATGAGTCAAACTTTTAACTAATGTCATAAATGAGCCTGAAA
GTTTAATGACATATTTGAGTTTTTTCCCAAGTAAGAATGTTTATTTTTATTATAAGAAATAAGTGTGAATGGAAAAAGAG
AAAAAAGTAAGATTTTTTTAAAAAACTAATATTTGTTTGTGGCTATATTATAGTTTAAAACTATATTTTGTATTACCAAA
AAAAAAAAACTATATTTTGTTGTTATATTTTAATTTAATTTTGTATTAGTAAAAAAAAAAAGGGTAGTTATAATAACTTT
TATAAGAAAATTAGAAAAATATAAATTTAAATTAGTAATTGAATCAAAGAAGTAAAAAAAAAAATCATGTGAGAAAGACC
AAATAAATTCATACAATTAAATATAATTTTTTTTAAAAAAAAATCACTTATTTTAGAAGAAAATGGTATAATGATATGAG
CTATGAGAAGTATAATAGCCTTTTTTTTCTTTGTAATAATTAGGTTTAACATACTATATGAATGTATCTTTTAATTTGAA
CTCAACTTATATTAGTTTTTTTCAATTTTGAATCTACACAAATAAATTTTTATTTGTTGACTTTGCTCTTACGGTTAAAA
TGAAGTTATTTTTACCTTGTTGTTACTATATATATCACCCGTACTTCTCTATTAGATAGAAAACTCCAAATCAACTTAAA
ATATTCAATTTTAATTAAAACGACCCAATTTCTTAATTAATCCAAACCCAACCCACTAAAACAAATAAATTCATACCAAA
TTAAAATCTCAAATCTAAACAAATAAATTCATACCAAATTAAAATCTCAAATCTATTTCTCCATGGAGGAAGGAGAGGAA
AAGTATTCGAGAGATGAGTTTAGAGTTTTAATTTTATATGAATTCATTTGGTGTAGTGGGTCGAGTTTTGGATTAAAAGA
AAAAATTGGGTCATTCTAATCAAAATTGCGTACTTTTAATTGATTTGGGGTTTCCATCCGAGGGATAGAGGTGACAAGTA
TAACGCAAGGATTAAAACAACTTCGAAATAAACTAATAAACTGAAGTTAAGGGGGGTGTTTTTGAACTTTTTCCCTTCTC
ATAATTATATTTCAATTGACAAAATAGCTAATCAATTTTATGCTTCCACTGTCTCAATTTATATAGTCATCTTTTTGGTC
AGTTCGAAGAAGAATGACACGTTTTTATATTCGGTAATAATTTATCTTTTATTGTTTACATTAGCCTTAGTAAAATGTGA
CTTACTTTAGATGTCTAACTTGTGAAGATCAGCCATTCTGTTTTCTGATGTGATTCATTTACATGTTCAAAAGGGTCCTT
CTTTGGAGAATGATGCTGTGGTCGGGTTTGATGACGAAGCTAACAAAGTGATCAAGCGACTTGTTGAAGGACCGTTGGAT
AGTGTCGATATTATCCCCGTGGTGGGGATGCCCGGACTTGGAAAAACTACACTGGCAAGAAAAATCTATAATGATCCTAA
GCTTACATATGAATTTTACAGCATTGTTTGGGTTTACGTAGGTCAGGAATACAAAGCAAAGGATATTTATCTTAGGATTC
TTAAGTTCTTCAAAAAAAACATAGAAGATCATCTCAATGATGATGTGGACACATTGGCTAAGGCAATAGGTGGATATATC
AAGAAAGGAGGTAGATGTCTCATTGTTTTAGATGATGTGTGGGAGGACGATGTCATTGATCACGTGATGAAAGTTTTCGC
AGAAAACAAAAAGGGTCATCGGATTATGATGACCACACGTGACACACGTCTTGGTTTCTTTGCCAATAAAGAACCTCATA
AGCTGAAATTCTTGGAGACAGAAGAAAGTTTTGAGTTGTTGGTAATGAGAGTTTTTGGCAGGGGCGGGTGTCCAAATGAA
TTAGTGGTAACTGGGACACAAATTGCAAGAAAATGTGGTGGAGTACCACTTGTAGTAGTGGTGATTGCAGGAGCATTAAG
AGGTCGTTCGGACAAAAAGGATTGGGAAAGAGTTGAAAAAAGTGTGGTGCAATATCTTGGTGAGCATACCGAAGATAGCT
GCCTGAAATATGTGAAGATGAGTTATGATTATTTGCCCCGAGAAGTGCAGATGTGCTTTTTGTATTGTGGTGTCTTTCCT
CGAGGCTTTGATATCCCTTGTTGGAAGTTGATTCGTTTGTGGATAGCCGAGGGGTTGATAAAGCCGCAGCCTGAGTCCAC
TCTACAAGTAGAGGAGATAGCAGAGTTTTATTTGACAGACCTTCTCAACAGAAATTTAGTAATAATAATGCAAAAGAGGT
CTGATGGTCAAATAAAAACATGTCGTCTTCACGACATGTTGTATCAGTTCTGCAAAAAGGAGGCTAGTAACAAATGGCTT
TTTGAAGAACCTGATCAATCTAAACTGGATCCAGATACTTGCCGTCGCTTGTGTATTCAACCATCTAATCTGTCTGACTT
TCTCTCCACAACACCTTTTGCAGAACATGTCAGATCTTTCTATTGTTTTTCCTCAAAACAAAAGCCAATCAACTTGTCTC
CTAATGAAACCAAACTCATTCACAAAGCATTTCCACTTATGAGAGTCATGGATGTCGAATCTCTCAGATTTATTTTCTCC
AAAGACTTCAAAAATTTGTTTCATTTGAGGTATATTGCTATCTCAGGTGACTTTAAGTCCCTCCCTCCTACCTTTGGTAA
ATTCTGGAATTTACAAACTCTAATACTTAATACAAGTACCTTAGAGCCCACTCTTGAAGTTAAAGCCGATATATGGAACT
TGTTACAGTTGAGGCATCTCCACACCAACATACCTGCAAAATTGCCATCCCCGACTACCACGACAGGTAAACCTTCTTGT
CTACAAACTCTTTCCATGGTTGCACCAGAAAGTTGCGAGGAACAAGTGCTAGCAAAGGCGTGTAATGTGAAAAAATTGAG
CATTCGAGGGCAAATGGAGGCTTTTCTTGGTGCTTACAAGGGTGGTATCAACAATCTTGAAGAGCTTAAGCGCCTGGAAC
ATTTAAAACTGTTGAATGATGTTCCTCATTACATGAATAAAACAGTTCAACTTCCTGCAACATTCTTCAGACTTGTACGT
ACTGTGAAGAAGTTAACTTTGAGAAACACAAGGTTTTCATGGAGTGAGGCAGAAAAATTAGGGCAATTGGAATCCCTTGA
GGTTCTAAAGTTGAAAGAAAATGCATTCGTGGGTGATACTTGGAAGCCGGAGTTGGGAGGTTTTTGCAAACTCCGGGTAT
TGTGGATCGAGAGGGCAGAATTAGAAACTTGGGAGGCGTCTAATCTTAACTACCCCATCCTTAGGAACCTTGTTCTTGTC
TCTTGTGATAAGCTCAACGCTGTACCA
>contig:unspecified:6489447:1:5568:1_-_RDC0003NLR0105_-_RDC0003NLR0105 Ng?
ATGCCGGGACTTGGAAAAACAACACTGGCAAGAAAAATCTACAATGACACTACGCTTTCATTTGAATTTTTCAGCACCAT
TTGGATTTATGCCGGTCCAGAATGCAAAATAAAGGATCTTTATCATAAGATTCTCAAACATTTCAAAAAGAATATAGACG
AGCATCTTGATGAGGATGATCACACATTAGCTAAGGTAATAAGTGGTTTTATGAGTAAAGGAGGAAGATGTCTCATTGTT
TTAGATGATGTGTGGGAAGCAAATGTCATTGATCACGTAAAGAAAGTTTTCCCAGAAAACAAAAAGGGGCATCGAATCAT
GATGACCACACGTGACGGATTACTAGCTGCTTATAAAAATGCAGAACCTCATAATCTGAAATTCTTGTTAGCAGACGAAT
GTTTTGAGTTGTTGGAAAAGAGAGTTTTTGGCAAGGGAAGTTGTCCTGATGAATTAAAAGATGTTGGAAAAAGAATTGCA
GGAAACTGTGGTGGAGTACCACTTATTGTAGTTGTCATTGCAGGAGCATTAGCAGGTCGTTCGAATACAACTGATTGGGA
AATAGTTGAGAGAGATGTTGCACGACATGCTTTTACCGTGAATAAAAATTGTGGTGTATTTGTAGAGATGAGTTACGATC
GTCTGTCTCAAGAAATGCAGACGTGCTTTTTATATTCTGGTATCTTTCCTCGGGGCTTTGATATCCCTGCTTGGAAATTG
ATTCGCTTGTGGATTGCAGAAGGGTTAATAAAGCCTCAGCAGTCATCCACTCTTGAGGAGATAGCAGAGCTTCATTTGAA
TGATCTTGTTCATAGGAATTTAGTGATACTATTAGAAAAGAGGTCTGATGGTCAAATAAAGACGTGTCGTCTTCACGACA
TGTTACATCAGTTTTGCAGAACAAAGGCTGCTGACAAATGGCTTTATCAAGAAATATCTACAACAGCTGATAACGCTGTT
CCTTCTATACAGGACCCAGATACTTGCCGTCGATTGTGTATTCAACCATCTACTCTGAATGACTTTCTCTCCACAAAACC
ATCTGCAGAACATGTCAGATCTTTCTATTGTTTTTCCTCAAAACAAAAACAAATTGACTTGTCTCCTAATGACATCAAAC
TCATTCACAAAGCATTTCCACTTATGAGAGTCTTGGATGTTGAATCTCTCAAATTTCTTTTCTCCAAAGACTTTAACAAT
TTATTTCATTTGAGGTATATTGCTATCTCAGGTGACTTTAAGGCCCTCCCTCCGACTTTTAGTAAATTCTGGAATTTACA
AACTCTTATACTTACTACAAGTACCTCAGAGCCCACTCTTGACGTAAAAGCAGACATATGGAACATGTTACAGTTGAGGC
ATCTGCACACCAGCATACCTGCAAAATTGCCATCCCCGACTGTCACGAAAGGTAAATCTTCTTCTCTACAAACTCTTTCT
ATGGTTGCACCAGAGAGTTGCAAGAAAGATGTGCTGGCAAAGGCATGCCATCTTAAAAAATTGGGCATTCGAGGGCAAAT
GGCGTCTTTTCTTGAATCCAGAGGTGGAATCAGCAACCTTGAAGAGCTAAAGTGCCTGGAACATTTGAAACTGTTGAATG
ATGTTCTTTACATGAATAAAACAATTCAACTTCCTTCAGCATTCTTCAGACTTGTACGTACAGTAAAGAAGTTAACTTTG
GCAAACACAAGGTTTGCATGGAGTGAGGCAGAAAAATTAGCACAATTGGAATCCCTTGAGGTTCTAAAGTTGAAAGAAAA
CGCATTCATGGGTGACACTTGGAAGCCGGAGGTAGGAGGTTTTAGCAAACTCCGAGTATTATGGATCGAGAGGGCAGAAT
TAGAAACTTGGGAGGCGTCTAATCTTAACTACCCCATCCTTAGGAACCTTGTTCTTGTCTCTTGTGATAAGCTCAACGCT
GTACCA
>contig:unspecified:6490661:1:1063:1_-_RDC0003NLR0106_-_RDC0003NLR0106 Ng?
ATGTTGGGGAAATTAACAGATGATCATTGTTTGTCCATTTTCAAACAAAGAGCATTTGTTGATGGGGAAGTTCCGCAGGA
AATACTGAGCATGGAGAAAAAGATAGTTGAACTGTGTCAAGGTCTACCGTTGGCTGCAAGTGTTTTGGGATGCCTCTTAT
GCAACAAGGAAAAACATGAATGGCAGGCAATTCTTGTTGCAGGTGAAGATGATAATGGGGAAAATAGCTTAAAGAAAATC
CTAAAACTAAGCTATGATTATCTACCATCTCCGCATCTGAAGAAATGTTTTGGTTACTTTGCTATGTTTCCAAAAGATTT
TGAATTTGAGAAGGACCAACTAATCCAACTCTGGATGGCAGAAGGGTTTCTTCGTCCATGTCAAGAGACCCCTGTGATGG
AAGACGTTGGGAACAAGTTTTTCCAATTCTTGTTGCAATATTCTTTGCTGCAAGATGTTAAGCTAGATGAGCTCAACAAT
ATAACACATTGTAAGATGCATGATCTTGTGCATGATTTGGCTGGAGATATTTTTAAGTCTAAACTATTTGATACGGGAAG
TGTTGGAGGTGAAAATCTTTCTCAAGTTCGATACTTTGGATGGGACTCACCAAGTGATCAAATAGATAAGATAAGCGAGC
CAGGACGTTTGTGCACATTGTTCTGGGAAAGCAATATATCTGATGATATGCTATTGAGCTTTCAGTTCTTGAGAGTTTTA
AATTTGTCCGGATCAGGCATCAAGGAGTTATCAGCCAAAATC
>contig:unspecified:6490662:1:1045:1_-_RDC0003NLR0107_-_RDC0003NLR0107 Ng?
TTAACAGATGATCATTGTTTGTCCATTTTCAAACAAAGAGCATTTGTTGATGGGGAAGTTCCGCAGGAAATACTGAGCAT
GGAGAAAAAGATAGTTGAACTGTGTCAAGGTCTACCGTTGGCTGCAAGTGTTTTGGGATGCCTCTTATGCAACAAGGAAA
AACATGAATGGCAGGCAATTCTTGTTGCAGGTGAAGATGATAATGGGGAAAATAGCTTAAAGAAAATCCTAAAACTAAGC
TATGATTTTCTACCATCTCCGCATCTGAAAAAATGTTTTGGTTACTTTGCTATGTTTCCAAAAGATTTTGTGTTTGAGAA
GGACCAACTAATCCAACTCTGGATGGCAGAAGGCTTTCTTCATCCATGTCAAGAGACCCCTGTGATGGAAGACGTTGGGA
ACAAGTTTTTCCAACTCTTGTTCCAATATTCCTTGTTGCAAGATGTTAAGCTAGATGAATACAACAATATCACACACTGT
AAGATGCATGATCTTGTGCATGATTTGGCTGGAGATATTTTGAAGTCTAAACTATTTGATCAAAAGAGTGTTGGCTGGAG
ATACTTTGGATGGGACTCACCCACTGATCAAATAGATAAGATAAACAAGCCAGGACGTTTGAGCACATTATTCTGGAAAA
GAAATATACCTGAAGATACGCTTCTGAGCTTTCAATTCTTGAGAGTTTTAAATTTGTCCGGATCAGGCATCAAGGAGTTA
TCAGCCAAAATC
>contig:unspecified:6491380:1:20636:1_-_RDC0003NLR0108_-_RDC0003NLR0108 Ng
ATGTTGAGCTACAATGATCTTCCTGCACATTTGAGCAATGTTTTGTTTATTGTGAAATATATCCCAAAGATTATCCAATC
CACAAAGACAAAGTTATTCACTTGTGGATTGAAAATTGTCTTGTACTACAGTTTCGTTCAGGTAATAGTTACTTCCTTGA
GTTGAGATCAAGATCACTATTTCAAATGGTTTCAACGTCTTTTGAAGGAGACTTGGAGAAATTCTCAAACCATGACCTTG
AGAATGATTTGGACCACATTGCATCTTCAAAACTTTGTATTAGGTTGTACGAAAATGAAGGATCTCATATGTTGGAACAA
AGTCAGCATACGTCCTATTCCAAATCAGAGCAGCTGAGGACATGGATTCTAGTCATGAACTTTCACTCAAATCAGCTAAG
AGAGAGGGTGATGCATAATGTATTGACAAGACTAACAACCTTAGCGGTATTTTCATTGTCATGTAATCCATTTTTGGAGT
TGCCAAATGACTTATTTTATCGAATTAAAGGGTCCTGAGATTTTTGGATCTTTCCTCGACAATGATTAATAAGTTACAAG
ATTTCATTTGTGTATTGTATAACCCGGAGACACTTCTCTTGTCATATTGTTCTTTTATTGAGGAGCAACCACTATAAATG
GAGAAACTGATTAACTTACATCATCTTAACATACGCTACAGTTCTCTCTTAAATATGCCTCTACATCTGAGAAAGTTGAA
AAGTCTCCATGTGCTAATGAGAGCCAAGTTTCTTCTAGGTGGTCCTGGTGGATTGTGCATGGAAGATTTTGGTGAACTGC
ATAACTTGTATGGATCTCTATCAATTCTAGAGTAGCAAAATGTGATTAATAGAAGGAAAGTTGTGAAGGCAAAGATGAGG
GAGAAGAATCATGTTGATAAGTTATCTTTGGAGTGGAGTAGAAGCAGTACTGCTGACAATTCACAAACCGAAAGAGACAT
AGTTGAAGAGCTACGCCCACACACAAACATAAAAGTAGTCTAAATCACAGGATATAGAGGGACAAAATTTCCAAATTGTC
CAGCTAACCTTCGCTTCGTAAGTTGGTGGAATTGTCTCTAAGCTACTGTAAGGATTGTTATTCCTTGCCCCCACTAGGAC
AACTCCCTTGTCTGAAATTCTTTTCCATTAGAGTGACACATGGAATAACAGAGGTAACGGAAGAATTCTATGACATTTCA
GACTAAAAACAGCATTTAACCTCTCTTGAAAAGCTTGAATTTGAATATATATCCGTAG
>contig:unspecified:6491413:1:10287:1_-_RDC0003NLR0109_-_RDC0003NLR0109 Ng
ATGAAAAGTGGAGTGGAAAATTAATAATTCACACAAACAATTCTCTTTCATTTTCTTTATGTTTCTTCATGTTATAATTA
CCACAAAGTTTGTGTTTACTCTTTGAGATCAACATCCACGTGATCTTCTTCTTTTATTGCGAGTGATTCACAATACTTTC
CTCGATGGAAGTCTGATATTTTTCTATGTTTTAGAGGTGAAGACATTCAGAGAATATTTACGGGTCACTTATAATTACCT
TTCAAGGCGACAAAAAGCTAGAGCACGGTGCATCTATCTCAAATGAACTTGAAATCCATTGAAGAGTCTCAAGTTGCCCT
AGCTTTTTTCTCGAAGAATTATGCTATGTAAAGGTGGTACTTGGATGAACTAGTGAATATTATGGATTCCAAGACTAAAT
ATGGACAAACAGTCATACCGACTTTCTATGATGTTGATCCATCGGAAGTTCGAAACAAAAAGGAAAGCTTTGAGGAAGCC
TTTGCCAAACACGAATCAAACTATAAGGATGCTGTTGATTAGGGAATGAAGAAGGTGAAAGATGGAGAACTGCACTAA
>contig:unspecified:6492136:1:362:1_-_RDC0003NLR0110_-_RDC0003NLR0110 Ng
TATCTTATTGTCTTAGATGACGTGTGGGAGACTACTACATGGGATGAGGTGACAAGACCTTTTCCTGAAGCTAAGAAAGG
AAGTAGAATTATTTTGACAACTCGAGAAAAGGAAGTAGCTTTGTATGGAAAGCTCTACACTGATCCTCTTGACCTTCGAT
TGCTAAGACCTGATGAAAGTTGGGAATTATTAGAGAAAAGGGCATTTGGAAACGAGAGTTGCCCTGATGAACTATTAGAT
GTCGGTAAAGAAATTGCCGAAAATTGTAAAGGGCTTCCTTTGGTGGCTGATCTGATTGCTGGAGTCATTGCTGGGAGGGA
AAAGAAA
>contig:unspecified:6492281:1:7108:1_-_RDC0003NLR0111_-_RDC0003NLR0111 Ng
ATGATCTCTATCTCCCATTTTCTAACTTGTATTCCACAATTTTTTTTTATAAAAAAAAGAACAACAATCCTGAAGATGGC
TGATGCCTTTATGTCATTTGCAGTTCAAAAATTGGGTGATTTCCTCATACAACAAGTTTCCCTGAGAACAAATCTGAGAA
AGGAAGTTGAGTGGCTGAGAAATGAGCTGCATTTCATACAGCCTTTCCTCAGAGATGCAGAACTAAAACAATGTGGAGAT
CAAAGAGTTCAACAATAGGTGTTTGAGATCAACTCTATTGCTAACGATGTTGTTGCTATACTTAAGACTTATAACTTTGA
GGCTGATAAAGGGGATGATGACGGATTTGCTAGTCGACTCAAGGCTTGCGCTTGCATTTGTAGGAAGGAGACTAAATTCT
ACAACGTCAATAAGGAGATTCAATCACTCAAGCAACGAATCATGGATATTTGTCGCAAGCGAGAGACTTATGACATTAAA
AATATCAATAACAATACAGGAGAAGGGCCAAGTAATCAGGTTAGAACTTTGAGGAGAACTACCTCATATGTGGATGACCA
GGATTACATATTTGTTGGATTTAAGGATGTTGTACAAACATTACTAGCTGAACTTCTCAAAACAGAGCCTCGTAGAAGGG
TCGTCTCCGTGTATGGCATGGGCGGATTGGGAAAGACTACTCTTGCAAGAAACCGCTACATCAATCCTCGTATAGTCTCT
AGTTTCCATACACGCGCTTGGATATGTGTTTCTCAAGAATACAACACAATGGATCTTCTTAGGAATATCATAAAATCCAT
CCAAGGTCGCTCCAAGGAAACTATAGATTTGTTGGAAAGGATGACAGAAGGAGATCTAGAAATTTAACTTCGTGATCTAT
TAAAAGAATGCAAATATCTTATAGTGGTTGATGATGTATGACATAAAGAAGCATGGGAGAGTTTCAAAAGAGCATTCCCG
GGTAGCAAGAATGGCAGCAGAGTCATTATCACCACGTGCAAAGAGGATGTCATTGAAAGAGTAGACGACAGGGGTTTTGT
CCATAAACTTCGTTTCCTAAGCCAAGAAGAAAGTTGGGATCTCTTTTGCAGGAAACTACTTGATGTTCGAGCAATGGTGC
CAGAAATGGAAAGTCTAGCTAAGATTATGGTGGAAAAGTGTAGAGGCTTACCTCTTGCAATTGTTGTATTGAGCGGACTA
CTTTCGCATAAAAAAGGGCTAGACGAATGGCGAAAGGTGAAAGATCACCTTTGGAAGAACATCATTGAAGATAAATATAT
TGAAATCTCCAAAATTCTATCATTAAGCTACAATGATTTGTCAACTGCACTGAAGCAGTGTTTTCTGTACTTTGGTATTT
TTCCAGAAGATAAAATGGTGGATGCTGAAAACATAATATGGTTGTGGATGGCCGAGGGTTTCATACCAAGAGGAGAACAA
AGAATGGAGGATGCTGCTGAAGGCTTCTTGAATGAGCTGATAAGACGAAGGTTGATACAAGTGGTAGATACAGTTTGGGA
AAAAGTTACTGAGTGTAGGGTTCATGATTTACTCTGTCATCTTGCCATACAGAAGACATTGGAGGTAAACTTCTTTTACA
TTTATGATCCAAGAAGCCACACCATATCCGCTTTATGTATCAGACATGTCATTCATAGTCAAGGAGAAAGGTACCTCTCA
CTTGATATTTCTAACTTGAAATTGAGGTCAATTATGTTCTTCGATCCAGATTTTCGTAAGATGAGTCGTATAAACTTTAG
TAGTGTGTATGTGTTGTACTTGGAGATGCGTTTTAACAATATGTCTATAGTACATGATTCCATAGGAAGTTTGTACCACC
TTAAGTTCTTAAGATTGAGTGGTATCTGTCATTCTTCCCTCTTCCATTGGCAACCTCAAGAATCAACAAACACTTGTTGT
TGTCAATGTCGGCACATTCTCTTGTGA
>contig:unspecified:6494847:1:357:1_-_RDC0003NLR0112_-_RDC0003NLR0112 Ng?
AAAGGAAGTAGGATTATTTTGACAACTCGAGAAAAGGAAGTGGCTTTGCATGGAAAGCTGAACACTGATCCTCTTGACCT
TCGATTGCTAAGACCAGATGAAAGTTGGGAACTATTAGAGAAAAGGGCATTTGGGAACGAGAGTTTCCCTGATGAACTAT
TAGATGTCGGTAAAGAAATAGCCAAAAATTGTAAAGGGCTTCCTTTGGTGGCTGATCTGATTGTTGGAGTCATTGCTGGG
AGGGAAAAGA
>contig:unspecified:6497913:1:9732:1_-_RDC0003NLR0113_-_RDC0003NLR0113 Ng
ATGGCATCATCTTCTTCTTTTGCGAGTAATTCACAGTACTCTCCTCAATGGAAGTACGATGTCTTTGTAAGTTTTAGAGG
AGAAGATACTCAGAAAAATTTTACGAGTCACTTGTACCAAGGTTTGGAAAATAGGGGAATATTAACCTTTGTAGATGATA
AAAGGCTAGAGGATGGAGATTCCATCTCAGAAGAACTTGTGAAAGCTATAGAAGAGTCTCAAGTTGCAGTAATGGTTTTC
TCAAAGCATTATGCTACGTCAAGGTGGTGCTTGAATGAACTAGTGAAGATTATGGAATGCAAGGAGAAAGAAATTGGACA
CATAGTCATACCGGTCTTCTGTTATGTGGATCCATCACATGTTCGATACCAAAGTGAGAGCTTTGCAGAAGCATTTGCCA
AACACGAATCGAGGTATAAGGATGATGTTGAGGGGATGCAGAAGGTGCAAGGATGGAGGAATGCCCTTGCTGCTGCCGCA
AATCTAAAAGGATATGATATCCGTGATTGGTGAGTTGAAAACACGTAAATTGAAAAGGAACCATATGTATGTTGTATTAT
TATAGGACAAACCTCAAAAAATTGAGTCAAAACAGAATCTTAATTATATTTTTGCATATTTTGGAATTATATATTTATAT
CAGTAATTAAGAAGGAATACTATTCTGATTAATTAGGAGTATTCTACTAATTTTTATTCCTGATTCTTTGTCTGTATATA
TCAACAATATTCTTTTCTTTATATATAGGATTGAATCAGACTTCATTCAGCATATTGTTGACCAAATTTCGTCCAAATCA
TGCAAGACTTCAGTATATTATTTGCGAAATGTTGTGGGAATAGATACTCATTTGGGAAACGTAAAATCCCTACTAGAAAT
GGAGATCAATGATGTTCGGATTGTGGGGATCTGGGGAATGGGCGGAGTTGGTAAAACGACAATAGCAAGGGCTATTTTTG
ATACAAACTCAAACCGTTTTGATGCTGCTTGTTTTCTTGCGGATATTAAGGAAAACAAGTGTGGAATGCATTCTATGCAA
AATATCCTTCTCTCAGAACTGTTGAGGATAAAAGGTAACCACGTGAATAATAAGGAAGACGGAAAGCACATGATAGCTCA
TAGACTTCGGTTTAAGAAAATTTTAGTTGTGCTTGATGACATAGATCACAGTGACCATTTGGATAACCTAGCTGGAGATC
TTGATTGGTTTGGCAAAGGCAGTAGGATTATTGTAACAACCAGAGACAGACATTTGCTGGGAAAGGATGATGCAGTATAT
GAAGGGACTGCACTACTTGACGATGATGCTATTAAATTGTTCCATCAATATGCTTTTAAAGAAGAAGTTCCAGATGAATC
TTTTGAGAAGCTCTCATTGGAGGTCATTGATCATGCTAAAGGCCTTCCTAAAGCACTAAAAGTGTGGGGTTCTTTCTTAC
ATAAGAGGGACATAATTGAGTGGAGAAGTGCAATAGAGCAAATGAAAATTAAATCCAAGTCAGAAATTGTTGACAAGCTT
AAAATTAGCTACGATAGACTGGAGACTGTACAACAAGACATATTTCTAGATATAGCATGCTTCTTACGAGGGTTTGAAAA
AAAATATGTCATGAAAATTCTTGAGAGTTGTTATTCTGGAGCAAATATTGAATTGAGTGTCCTAATTGACAAATCTCTTG
TGTTCATCGACTGTGATTGGATTCAGATGCATGACTTAATACAAGATATGGGTAAATATATAGTGAATATGCAAAAGGAT
CCAGGTGAACGTAGCAGACTATGGGACGTTAAAGATTTGAAAGAAGTGTTGGTCAACAATACAGTAAGTAGACTAAACAA
CACAATAATATTCAATTTCTAGTTTTCATTTATCAAAATTCATTTATATTATGTTATCAAGCCATGAATTTGTATAGTAG
CCGCTTAATATGCTTAATCTAACTTTTATTCTTTGCATTAACTTGAAATTTGATCGATACTTGGTACATAATAACTCAAT
TAGTAATCTTTTAAGAATACATTAACCAACTATTTACTCTGAGTAACATTTTGTAAATAATTATTACAATTTTGTTATAT
CACTGCATTCATGAAAAGGTTTTTGACTTGACTCTAAAAACTAAGAAATCTGATGAGAAGATTTGGCGTATTTTAGATGA
CATCTGAAGTTATAATTTGTGGCTTGTGATCTTTTTATCAGGGGACAGTGGCAGTGGAAGTAATCTGGTCAATTTATATT
AAAAAACTATGGTTAAGCAAAGAGACACTGAAAAATATGAAAAGACTTAGGATATTAATAAGTCAAGATGTAAGTCATGA
ATGGCTCCAAGAGTACCCCTCCGAGAGTGATTCAGAAGACGTTTCCCATGATTCCAGTTGCCATGATGGCTTCATTGAGT
ACCTGCCCAACAATTTGCGTTGGTTTAGCTGGTATCTCTATCCTTGGAAGTCATTGCCAGAAAATTTTGAACTGCAAAAG
CTTGTTCATCTTGAACTCCGGTTTAGTTTGTTGCATAAATTATGGACGAAAAGAAAGGTACATTTTATTTAAAATACTTT
TTATTTTTGCATAATACTTGAACTCCCCTGAACTTGGAAAAGTTTATTTAGTGTAGACATAAATTTGTGTGGTATTTGTC
GTCATTTGTCCTCCCCACGAGTCTCGGGTTGAGATCCACACTGCGACATGTAAATTAAACAATTTCCTTTTGTGTTTTGA
ATAGATACTTTTGCCGTCTCTACGAAGGCTAGATCTCCGGTACTCTACAAGCTTGATGGAAACACCAGATTTTACTGGGA
TGCCAAATTTGGAATATTTGAATTTGAGTGCATGTGTGAGTCTTAAAGAGGTTCACCATTCCTTGGGATGTTCCAGAAAA
CTCATCTCTTTAAAGTTGTACCATTGTGTAAACCTTGAGAGGTTTCCATGTTTAAACGTGGAATCTCTTCAAAAACTATG
TCTAATAGATTGCTTCAGTTTAGAGAAATTTCCAGAAATCCTTGGAAGACCGAAGCCGACACTAGACATTTCTGTTGGAG
GCTACGAGATAAGGAGGGGTTGGCCTACAGTGCTAAATTAAAGAAATTTGGGAAACCTTGTAGCTCTTCCAAGCAGCATT
GGCATGTTGAAAAGCTTGGTGAAGCTAAATATATCGGGTTGCTCTAAGTTTGAAAGCCTTTCATTGAGTTTTGAAAGCCT
TTCATTAAGTTTGTAG
>contig:unspecified:6497917:1:2371:1_-_RDC0003NLR0114_-_RDC0003NLR0114 Ng
ATGGATATCTCTCGCAAACGAGAGACTTATGGTATTACAAAAATCAATTCAGGAGATCAAGGGCCAAGTAATCAGGTTAC
AATATTGAGGAGAACTACCTCATATGTGGATGACCGCGGTTACATTTTTGTTGGATTTCAGGATGTTGTACAAACATTGC
TAGTTGAAATTCTCAAACCAGAGCCTTGTCGAAGTGTCCTCTGCATTTATGGCATGGGCGGTGTAGGCAAGACCACTCTT
GCGAGAAACCTCTACAGAAGTCCTAGTATATAGTCAATACCTTCCCTACACGTGTGTCGATATGTGTTTCTCAAGAGTGC
AACACAATGGATCTTCTTAAGACTATCATAAAATCCATCCAAGTTTGCACCAAGGGAACTCTCGATTTGTTGGAAAGGAT
GGCAGAAAGAGATCTAGAAATTTACCTTCGTAAGCTATTAACAGAACACAAATACCTTTTGGTGGTTGATGGTGTGTGGC
TAAGAGAAGCATGGAAGAGTTTGAAAAGAGCATTTCCGGATAACAATAATGGCAGCAGAGTTGTTATTACCACACGCAAA
GTGGATGTCGCTGAAAGAGCAGACGACAGAGGTTTTGTCCATGAACTTCGTTTCCTAAGCCAAGAAGAAAGTTGGGATTC
TTTTGTAGGAAACTACTTGATGTTCGATCTATGGTTACAGCAATGGAAAGTCTAG
>contig:unspecified:6499441:1:6015:1_-_RDC0003NLR0115_-_RDC0003NLR0115 Ng
ATGAGCGAAGAAATGGTGGGTTTTGATGAGGTGGTGCAAAAACTAAGGCAGCAGCTAAGCAGTGGATCATCAAAGTTGGA
TGTCATCTCAATCGTGGGCATGCCCGGTTTGGGTAAGACAACTCTAGCTAACAAACTATTTTTTGATCAGTTCGTCGTTT
CTCATTTTGATGTCCGTGCACAATGTTGTGTATCTTAACTTTATATATGGAAGGACTTGTTCTTTGTGGTGTTGTTAAGA
AGGATACAATTATAAGTGATAAACTACCAGAGAATGAATTAGCAGATAAGTTACGCAGACTTCTAATGGTTCAAAGGTAC
CTTATCCTTTGATGATGTCTGGGAAACTGCTGCATGAGATGATTTATATCCTTGTTTCTATGATGTCAATAATGGAAGTA
GAATTATCCTGACAACTCGGCTTGGTGATGTTGCCTACGATGTTAAAATCGTGAGTGATACTCATTTTCTTCGAATGTTT
ACCCCAGAAGAAAGTTGGATGCTATTGAAGAATAAGGTGTTCAAAACAAAAAGTTGCCCCATTGGCTAAGAAGATGTTGG
CCGAAAGATAGCACAAAAGTGTGGAGGGCTACCTCTTTCAGTTGTCCTAGTAGCAGGTATTCTCGAAACAATGGAGAAGG
AAAAACATTGTTGGGAACAAGTTGCAATAAATTTAGGTCCACACATCCAGGCTAAGTCAGAGGATATAATAAATCTTAGT
TACCAATTTTAACGGTTCTGTTTGAAACCTTATTTTTTGTACTTTGGAATATTTTTGGAGGATGAAGAGATACAAGTTTC
AAAGTTAACATGGTTATGGACAGCAGAAAGTTTGGTAAAATCTCATAAAGAGAAGCTTTCCGAGGATATAGCAGAATATT
ACTTAAGAAGAAACCTTGTGATGGTTTTCAAGAAGAGTTGTGATGATAAGACCATGACGTGTCGCATTCATTACTTGTTG
CTTGAGTTTTTTAAAAAGAAAGCAAAGGTGGATAACTTTCTACAATGCATAAAAGAATAAATACAACCTAATATATATTT
TAATTCGTTGAATCAATGTTTATTCTTTTGAACATATTCTGATCATACAAAGTTTTCTATCATCAGGGACAATGATATGA
CTCCTTCTTCTATTTTCTATCAGAAGCATAACATTCCATGACGATTTTGTCTTCACTTTCAAGGTGATAATCTTACAGAA
TGGAGTTCGATTTGTTCAGATGTACAATCTTTCCACTTGATGAAGGGAAGACAAATGGGATGATCTTCAATAGGCTATGC
ATCAGAAATTTTTAACAGTTTCAAGTTTTTATGGGTGCTAGATTTAGAATTCACTATAATTGATTCCTTCCCAAAAGCGT
TAACCAGCTTGAGAGATTGTTGGAATGTATGCGTCCACTTATATAGATGGGACCAGGTCCTCAATACATTAAAGTTAGAC
AGTAAAGAACAAATGCAGAAACGTAAAGATTGA
>contig:unspecified:6500146:1:6665:1_-_RDC0003NLR0116_-_RDC0003NLR0116 Ng/Ng?
ATGAAGGATGACTTCAACATCATACTTGATCGCCTCACTGCCCAAACAGACGAGTTAATTGTCATACCAATTTTGGGGAT
GGGAGGTATAGGTAAGACAACTCTTGCCAGAAAAGTTTATGATGATTCATGTATTCGCTCTCGATTTGATAAACTCGCAT
GGGTCACAATCTCCCAAGAATACAATGAGAGGCAAATGCTTCTTGAAGTTGTCTCTTCAATTACTACCAAAGGCAGTCAA
GAAATGAGCAACGATGAACTAATGGAGATTGTGTATAGAGGTCTGAAGGGTAGGAGATTCCTAATTGTCATAGATGATAT
TTGGAGTACTGAGGCATGGGA
>contig:unspecified:6500146:1:6665:1_-_RDC0003NLR0117_-_RDC0003NLR0117 Ng/Ng?
ATGTTGATCGAGTTTAACAACCATGAAAAAAGCAAATCTGCAGAATTAGCAGCAATTTCCTCCTCACCGGAAAAAAGTAC
AATTAAGGAAAATAGTATTGTTGGGATGGAGGATGACTTCAACACCATACTTGATCGCCTCACTTCCCAAACACACGAGT
TAACTGTTGTACCAATTTTTGGCATGGGCGGTATTGGTAAGACAACTCTTGCCAGAAAAGTTTATGATGTTTTATCTATT
CGTTCTCGATTTGATAAACAAGCATGGGTCACTATATCTGAAGAATACAATGAGAGACAAATGCTTCTTGAACTTGTCTC
TTCAATTATGGGAAGCAAGCAAGAAAGGAGCAATGATGAACTAATGGAGATTGTGTATAGAGGTTTGAAGAGTAGGAGAT
TTCTAATTGTCATTGATGATATTTGGAGTACTAAGGCATGGGACCAAATGCAAAGAATATTTCCAAATGATGACAATAGA
AGCCGAATTCTATTAACCACTCGGCTCAAGTATGTTGCTGATTATGTCAGTTGTCCTGGTTTTCCGCCTCATAGTAAGTC
TTTCTTAAGTCTAGAAGATAGTTGGAATCTATTCACCAAAAAATTATTCAAAAACAATCCGTGTCCTCCTCTCTTAGAAA
AAACGGGGAAGCATATTGTAAAACAATGTCGAGGATTACCCCTCTCGGTTGTTGTTGTTGCTGGACTTGTTGGAAAAATG
GACCCAACACATGATAATTGGAAGAAGGTTGAGGAAAATCTGAGCTCGTTCTTTGGTACTGTGTCTGAACGGTGCCAATC
AATTCTTTCTCTGAGCTACAATTATTTGCCCCAATATTTAAAGGCTTGTTTCCTCTATGTTGGAGGTTTTCCTGAAGATA
TGGAGATTGATGTTTCCAAGTTAGTTTGGCTATGGATTGCTGAGCAATTCGTAAAGGCAAGAAGCAATAAAAGATTAGAA
GTGGTGGCGGAGGAGTATGTAGAAGAGTTAATTGATAGAAGTCTAATTTTGGCTGGTGAACAAAGGGCTAATGGAAGGAT
GAAAAGTTGCAAAATTCACGATCTTCTTCGCCAAATGTGCCTAAGGGAAGCTCAAACTGAAAATGTTGTGCATCTCATGA
ATGGGGATGCTCTCAAAGCCATAGATGATCAACGTCGAGTGATCCTTGTGTCTAATGTTGAAGAGAAGCATGATTATCGT
CTGCAATATAGCAGTGGTACTATAATACGTACCTTTATTTCAATGGATAAAACTTTTCCAAAAGGGATGTATTCAAAGTT
GAAGTTGCTTAAAGTACTGGACGTATTATCAGTTCAATACGATTTCTTTTGGATAATACCTCAACTTGTACATTTGAGAT
ATGTTGCTGCAAGAATTGGGGAAGGTCTTTCATTAGCCAAATTGAGAAATCTACAGACCTTAATTCTTCGAGAATATGAC
TTTTCCAGACGAAAAACGATGCAGCAGCCAGTAGATATCTCGAGAATGTCAGAGATAAGACGTTTGGATTTAAGATCGCC
ACAGTATATGTGTAATCCTGTTAAAGCAGAATACCCTTTGTGCCTACTGAATAACTTGCATACACTTTGTCTCTATAACT
CTCCTTTTATTGCGGAAATCATAAGAAGAAGTCCCAATCTGAAAAAGCTAACGATTTTAGATATATCTAAGCATCCTGAG
TGGGCTGTTATTCTTAATTATCAGAGTATTTTACAGGATCTGGAGACACTAACCATCGATACACAACAAAACATTGATCC
GATGATTATCTCTGGCGATATTTCTCTTCCTAATATTAAGAAGTTGACACTAATAGGTACTCGTATACCATGGGAAGATG
TGAAATTTCTGGCTAATTTACCCAATCTTGAGGTGTTCAAAGGGTTTCGTGCATTTGCTGGAACAGATTGGAAAGTTGAT
GAAGATGTTGTGTTTCACAAATTAAAATATCTACTACTGAGTAATTGCTATAATCTGGAAAGGTGGGAATTAGCAGCTGG
TAGTGATAATTTTCCGATGCTTGAGCAACTAAAACTGATTGATTTTCATGAACTGGAGGAGATTCCCGAGAGTATTGGAG
ATATAATGACACTAAAACTCATCCAAGTACGTTGTTGCAGCTCTGGTGTAGACAATAGTGCTAAAAGAATTCAACAAGAG
CAAGAGAGCTTGGAAAATTATGAGCTTCAACTTCAAATTATTCAGCCTAAGGTATGTTAA
>contig:unspecified:6500821:1:2681:1_-_RDC0003NLR0118_-_RDC0003NLR0118 Ng
ATGAAAAGGGAGGCATCCTTGTGGGTCGAGGTTGCAAATGACTTAAGTTCTTTTGCTTTAGGAGAGCAGAGTATGAAGGT
AATACAATCAAGTTACGACCATTTAGATGACCACTTAAAGCCTTGCCTTCTTTACATGGCATTGTTTCCGGAAGACCATA
AGATTCCAGTGGACGATCTGCTCAAGTTGTGGATGGCTGAAGAGTTTGTATTGAATTCTGAAACAGAGAACATGGAGGAA
GCATCTCGAAATTGCTTGTGTGATTTGCTTAACAAAAGTCTAGTAATGATGTACGGAAGGAATGATAATCGTGATGTACG
GTACTGCTCACTTCATGATGTAGTGCGTGAGTTCTGCTTGAGAAAACTCACAGAAGACAAGTACATGCAGCTCATAGTTC
CATACAATCCATATCAACATTTGCATTCCACGGAATCACGGTTATGCATTTATATTCATGATGATTTTTTTAAACAATCA
GATCATCCCGACTACCAGCTGGATAAGATTCCAATGCTCAATTTCAAGGAAACAAATTCTTTGGAGTTCATTGCTCATCC
AAAACTGAATACATGGAATAACCAATATTGGAATCCTTTAGATTTGATTGTTAAATTAAGATTTGTTCGGGCGTTGCATT
TGATGGATGTCGCATTGCCAGATTCATGGGCTACTGCAATTCAATCACTATCTGAGTTGAGGTACCTTGCAATTTGTGTC
AGACAGTTTGAATTGGAGTGGATATCACACCTACACAATCTCCAAACTCTGCAGGTCAAGTCAAGTAATAAGGGTATACG
CCTTAGGGCTGCTACTTTATGGGAAATGAAGAAGCTAAGGCATGTGAATATATACAGTTTTCAGGTGGTATGGGAAGACA
TTAATGACGAAGGAGGTTTTAAAACAAGTATGCTAGAGAACATGAAGAGTTTTCGCACTTGCGATATACGGTTGGATAAT
ATGAATGCAAGGTTGTGGTGGAGGTTTCCGAATCTTGAAGAACTCGGCCTCCAGGTTGAAGATGAACCTAAGTTTCCTTT
GTTTCCGATACCAGAAGTTCATACTCGCATTCGTTCTCTTTCTCTGTCGTTACCTGCAATGAAATTCTTAGATTCAGTTG
GATGGGAGAGGTATTTTGTGTTCCCTTCTAATATTAGGCATTTGGACCTTGGCGGCTGTTTGTTGACGGAAGAAATGGCT
TTAAACATTGCAAGATTGAAGAAGCTTGAGAGTCTCAAATTATTTTATGGATTAACTTTAGGGAGATCAATGAGCTTATG
CTGGGATGTGACAAATGTGGAGTTCCCTGCACTCAAATACTTGACATTATGCCGTGTGAAGATGAAAGAATGGGAAGCTT
CAGAGGAATCCTTTCCTGTGCTTGAGAAGCTAGTTATAATAGGAGGTTTCATCACGGAGATTCCTCCTAGCTTTGCGGAT
ATTCCAACACTACAACTTATTCAACTGATTGACTGCAAGGACTCCCTAGGTGTTTCAGTTATGAATATCAAAAGAGAGAT
TGAAGAAAACACAGGATGTGACAATCTCCGTGTTCTAATGGAAAAACATAAATAA
>contig:unspecified:6500853:1:2308:1_-_RDC0003NLR0119_-_RDC0003NLR0119 Ng
ATGGAGAATTCAGAAGAGTCTTGCATCGAACCTTATTATCCATCAATAGACGAAGAACTAGTGGGGTTTGATGAATATGC
ACAAAATATAACTGATTATTTGATACGAGGAACCAAGGACCTGGACGTTGTCTCGATTGTTGGAATGGCTGGTTTAGGGA
AAACAGCTCTGGCTAGAAAGGTATACAATAGTCGTTCTATTATTGATCGTTTTGACGTTCGAGCTTGGTGTTCTGTTTCA
CAAACATATAATAGGAGACAGTTGGTGCTTCAGATTCTAACACAAATTACAGGTGATCATCCTTCTAACTATGTTAACTT
GGATGATCCTGAAGACATATTGCAAAAGTGTCTAAACGGAAAAAGATATCTTGTCGTATTAGACAACATATGGGATGGTA
AGGCATGGGATGATTTTCAATCATGTTTCCCTAATTTTGATCATCGAAGTAGAATAATGATAACAACTAGAGATGAAGCG
ATGGCTAGCTATGTTAAGGGGTACAGTTTTCCTTATTCGCTTCCACGTCTAGAAGATGATCAGAGTTGGGAACTATTGCA
GAAGAAAGTATTTGGACGAGGGAAATCGTGTCCTTTGGAACTAGTGAATGTAGGAAAACTAGTTGCCAAAGCATGTAGAG
GACTGCCTTTATTGATCATCATGATTGCTGAAGTTCTTTCAAGAGAAAGAGAAGGGTCTTCGTGGCTTAAGGTTGCATAT
GATATAAGTTCTCATGTTCCCAACAAGGAGATTATCATGATGACGATACAATCAAGTTATGACCATTTACCGGACCATTT
GAAGCCTTGCCTTATCTACATGGGATTGTTTCCTAAAAAATACGAAATTCCAGTATCTGATCTACTCAAGTGGTGGATAG
CTGAGGAGTTTGTGCACCACATTGACACGTTGAAGCTAGAAGAATTATCAGAGATTTGCTTGCATGATCTTGTTGGCACA
AACCTCGTAGTGGTTTCTAAAACAAGATCGAATGGTAAAATGAAATGCTGCATCGTTCTTGATCATGTTCGTGACTTTTG
CTTGAGAAAAATTACAGAAGAAAAGTTC
>contig:unspecified:6503503:1:1348:1_-_RDC0003NLR0120_-_RDC0003NLR0120 Ng?
ATGGATGATGGTTTCCTCTTCATGAATCTTCTACTCAGACATTTAAATGATTTACTCACTTCCAATGCTTATTCAGTTGC
TCTGATAAAAAAAGAAATTGGGATGGTGAAAGAAAGCCTTGAATTCCTAAAATCATCTTTTTGGAATGTCAGGCAAACAT
TGAATGGCACTAGTGGAGTAGTTAAAGATTGTTGGGTGCGTGCTTTGGATGTGGCATATGAGGCAGAACATGTCATTAAT
TCCATTCTTGTCAGAGATAAAGCTCTCTCGCATCTCCTCTTCTCACTTCCGAGTGTCACTGATAAGATCAAACTTATCGT
GGAACAAGTCACCAGGTTACAGCTGGAGGATAAGAATGGGGATGGCCCCCTTGATGCAAAGTCTTCCTTCGAGCCAACTC
AGTCAACTTCATCACCTTTTGTTGAGGTAACAGTAGGTCATGAGAAAGAAGAATCCCAGATCATTGACCAGCTCCTTGAT
GAACATGAATCTGAGCTTGATGTCATTTCCATTGTCGGAATGCCAGGACTCGGTAAAACTACTCTGGCCAACAAAGTGTA
TAAAAATACATTAGTTGCTAGTCATTTCCATGTCCGTGCTTGGTGCACTGTTTCCCAAAAGTATAACAAGTCAAAGGTGT
TGCGGGAGATTCTTAAGCAAGTTACTGGCTCGGGAGGAAAAGAAAGTGAAGATGACCTGGCTGAAAAGCTACGAAGGGCA
CTACTCGATAAAAGGTACCTCATCGTCTTGGATGATGTGTGGGATATTGAAACAGGGGAGATGTTAATAGCATGTTTTCC
AAAGGTTAAGAGAGGAAATAGAATTATCTTAACCAGCCGAAGTAGTAAGGTAGGTTTGCAAGTCAAATGCCATAGTGATC
CTCTCCGCCTTCAACTCTTAACACCTGAAAAAAGTTGGGATTTATTCGTAAAAAAGGTATTT
>contig:unspecified:6503623:1:1542:1_-_RDC0003NLR0121_-_RDC0003NLR0121 Ng
ATGAAAGGTTTGAGAGTTGAGGAAGCCTCAAATGTCAAGTCGCGTTGTATGTACGATGTGTTCATGAGTTTTAGAGGTGA
GGATACTCGTAAGACTTTTACTGATGAGCTTTACAAAGCTTTGGTGGATGAGGGTTATCGAACATTCAGAGATGATAATG
AAATTGAAAGAGGGGAAGATATTAAATCTGAATTGGATAAAGCAATTCATAGCTCAAAGAGTTCAATTATCATCTTATCA
AAAAATTATGCAACATCTAGTTGGTGCCTTGATGAACTTGTCATGATTCTTGAAAACAAGAGGAAAAGAGGACATGCTAT
ATTGCCAGTTTTCTACTATGTGGATCCTCTCGATGTTGGAAAGCAAATGGGGAGCTTTGCTACTGCATTTGCTACGCATG
AACAACGAATAATGGAACAATCTGATGATGAAGGTAAAGAGGAGAAGATCAAACGTTGGAGGGCAGCACTCAGGGAAGTC
GCTGATCAAAGCGGGAGTGGCATGGTTCTACAGAGTTCATCTAAAGAGTAA
>contig:unspecified:6505207:1:13604:1_-_RDC0003NLR0122_-_RDC0003NLR0122 Ng?
ATGGCTGAAGCAGCAGTTTCCTATGTTGCAGAGCGGCTTATAGATCTTCTCCAGAAAAAAATTGTTTTCCTGAAAAACGT
CCAACAAGGAGTTGAAGGAATGCAAAATGAGCTTGTCAGTATGAAGTGTTTCCTGAAAGATGCAGATATGAAGCAAGAGG
AAGATGAGGCCGCAACAATCCGCAATTGGGTATCTGAAATCAGAGCAGTTGCCTACCATGCTGAGGATGTCATTGAAATA
TTCATCCAACAAGCTGAGTCCCAAACACTACAGTGTTTCTTCATCAAGTGTGTCTTATATCCTAAGAAACTATACTGTCT
TTACAAAGTAGGGAAGGAGATTGAATCGATTCAGACCAGAATTCTTGAAATATCCAACCGTCGTGAAAGATACGGCATCA
GGCATATTCAAGGTCTCGGAGATGGGGAAGGGTCAAGCTCAACACATAAGAAGCTGCGTGAACTAAGACGCTCCTCTCCC
TTGGTTGCCAACAAGGATGTTGTTGGTCTAGAGAAGCATGTGAACTCTGTCGTGTCAATCCTTCTGAAGGAGGACAAACG
GCTTTGTGTTGCTTCAATTGTTGGTATGGGGGGCGTCGGCAAGACGACTCTTGCCAAGGAAGTTTATAACCGAACTCAAA
TCAGAGACAAGTTTGACACTCGGGCATGGCTTTATGTGTCCCAAGATTATAAGCCCAAGAAGATCATCAAGGAACTCATT
TTACAACTGGCAAATCCAGAAGAAGATAAAGTGAAGATAGTGGAAACGATGGACAAATTGTCAGCGGACGGTTTGGATGG
AATGCTCCAGAGGCGTTTGAAAGATACATGCTATCTCATTGTTCTTGATGACATCTGGACGACAGAAGCATGTGATCTCA
TTGTTAGGTCATTTCCTGACAACGATAAGTCAAGTAGATTGCTACTTACCAGCCGCCAGACGGAGGTTGTTTTGCATGCA
GATCCCCATGCCACACCCTACAAACTTGATGTATTGAGCAAAGAGGAGAGCTGGGAACTCTTTCTCAAGAAAGTATTTGC
TGAGGATAGAGAGTGTCCACAGGACTTGGTGGACGTGGGAAAAGAGATTCTGGAAAAATGTGATGGGTTGCCACTGGCAA
TAACTGTCATAGGAGGTCTCTTGGCTGGGAAGAAGAAGCAAAGAAGTGAGTGGCAGAGAGTACACCGAGGCCTCAGTTCA
TACCTTGTCAAAACTCAAACTTATGGCGTATCAACAATTTTGGCGTTGAGTTATCAGGACTTACCTCCCCATTTAAAATC
TTGCTTTCTCTACTTAGGCCTTCTCCAAAAAGGCAAAGATATCCTTGTGAAGCAACTCATGCACATATGGATTGCCCATG
GTCTTATTCATCAAAAGGGAGAACAAACATTAGAGGACATTGTGGAGGATTATCTTGATGAGCTAATTGGCAGAAATATG
CTTCAAGTAATCCTAGTTAGAGCAGATGACAGAGTTAAGAGTTGCCGGCTCCATGATCTCCTACGAGACTTTTGTATAAT
GAAGGCCAGGGAAGAAATGTTTCTGGAGGTAGATAATCCATCTATATCCCTCTCTGCATCTCGGCACCGTGTCCTTTACT
CTCCAGTAAAGAGGTACGAATATTTTGGAAATTCAAAATCGTATATAAGGTCTCTTCTATCCTTTGATTCATCTTCTAAA
CTAGTTAACCTTGATTGTATTTGTACGGGTAGTTTCAAACTTCTCAGAGTGCTATACATAGACTCTCCTGGTTTAAAGGT
GATCTCAGATAGTATT
>contig:unspecified:6505772:1:10956:1_-_RDC0003NLR0123_-_RDC0003NLR0123 Ng?
ATGTTTACACAAAATGTATCCTTGATCCAAGCTTTTATTCATGATGCTAAAAGACGACAAGTTGACAATCAGGCTGTGAA
ACTATGGCTCAAGATGCTTGAGAGAGTTGCTGAAAATGCTGAAAATGTGTTTGACGAATTCAGGTATGAATCTATCAAAA
GACAAGTGAAGATCAGAAACAAACCAATTGAAAAGGTCATTGATTTCATTTCTCATAAAACTTTTAAGAGCAAAATGTCT
AGAAAAATCAACAACATCAATGAAAAGTTGAGGGCTATCAATAAGTTAGCCAAAGACTTCGGTCTCCAATCACTCATGGT
TCCTCCTCGGCAAATACTACCGATTCGAGAAACAGATTTCCTAGTAGTTTCTTCGGAGGTTGTTGGTAGAGACATCGATG
TTTAAGTAATAAAGAGAAAGATGTTGAACAACAGAGAGGATGTTGTTTTGTGCACCATTCCCATAGTTGGTATGGGGCTT
TAGGCAAAACAACAATGGTGTAGAGAATTTTCAGTGATGAACATATCTTAAAACACTTTGAAAAGAGAGTTTGGTTGTGT
CTACCTGAAATGTCAGAAATTAAGAGCTTTCTTGAACTAATCCTCGACAAAGAGGAAAGTTGAGGTCCAAAGCAGAGATA
TAATAGTCAAGATGCTACAAGATGAATTGGCAGGAAGAAAGTATTTGATTATCCTAGATGATTTGTGGCGTGCTGACTCT
ACATTATGGGGTTAGTTTGCGGACACCTTGCGAGGAATAAATACATCCCGAGGAAACTTCATTCTTGTACTACTCGTATG
GAACAGGTGGCGTCCACAATAGCTGCAGTAGGTCCTCATAGGTTGGAAAAATTATCAAAAGATCATTGTTGGTCCATTTT
TAAATAAAGAGCATTTGTTGATGTGGAAGTTCCAGAGAAAATACAGATCATGGAGAACAGGTTTGTGGAAATGTGTCAAG
GTTTACCATTGGCTGCAAGTGTGTTGGGAGACCTCTTACGCAACAAAGAGAAATATGAATGGCAGACAATTCTTGATGGA
AACCTTCTTGTTGCAGGTGAAGATAATACTGGTCAACGAACCGGAATGAGATGCGTTGACCGGTATGTTGACCGGTACCA
GGATGAACCGGATTGAAATTATCGGGACGAATAATTGGTTTCGTCCCGTTCCACTATATACCGGGATGGAACCTGAACGG
ATCGGAATGGAACGGGATGGGATAAACGGGACGACATATTTTGAG
>contig:unspecified:6506446:1:855:1_-_RDC0003NLR0124_-_RDC0003NLR0124 Ng?
CATTTCAACGTTTGTGCTTGGTGCACAGTCGACCAGGAACGTAATGAGAAAAAGTTGTTGCAGAAAATTTTCAATCAAGT
TATTGGTTTGAAAGAAAGATTCAATGAGGATCATGACATAGATGATGATGTTGCTGATAAGCTGCGGAGAAAATTATTTG
GGAAACGGTACCTTATTGTCTTGGATGACATGTGGGATACTGATACATTAGATGATCTAATGAGACCTTTTCCTAAATTT
CATGAAGGAAGCAGAGTGATTTTAACAAGTCGGAAAAAGGAAATTGCGTTGCATGGAAAATGCCACAGTGATCCTCTTTA
TCTTCGATTGCTAAGATCAGAAGAAAGTTGGGAGTTATTCAATAAAAGGGTATTCGGAGAAGAAGGTTGCCCTGATGAAT
TAAAGGATGTCGGAGAAAAGATAGCTCTAAAGTGTGGTGGTCTTCCTTTAGTAGTTGATCTAATCGGTGGAGTCATTTCA
AAAAAGGAAAAGAAGGAGGCTTTGTGGGCTGAAGTTCTGAATGATTTGAGTTCCTCTATTTTTAAGGATGAAGAGGAAGT
TGTGAAAGTTATACAATTAAGTTATGAGCATTTGTCACATGATGTAAAGCCGTGTTTGCTTTGCCTTGCAACTTATCCAA
AGGACGAAGATATAAGTATGTCTGAGTTGAAAGATTTGTGGATTTTTCAA
>contig:unspecified:6507915:1:2855:1_-_RDC0003NLR0125_-_RDC0003NLR0125 Ng
ATGCTCTTTATGCATATGCTACACAGGCACTTAAATGATTTGCTAGATTCCAATACTTATTTAATTGCCTTGATAAAGGA
AGAAATAGAGCAGGTGAAAGAAGATGGAGAATTCATAAGATCTTCTTTCATGAATATTGAGCAAGAATTGTACAAAGATC
TGTGGGACATGTTCAAGTTGTGGCATATGAGGCAAAAGATGTTATTGATTTAATAATTATTAGAGATAATGGTCTCTTAC
ATCTTATTTCTCACTTCCCTTTTCCATAAAAAAGATGAAGCTTATCAAAAAAGACATCTCCCATTTACTTGAGAAGACTC
CCAAGAACAGGGGTCTTGTTGTTGTAAACTCACAGGAGAAACGAGTTGAGAGCAAGTCATTGACATCAGATAAAATGATA
GTAGGTTTTAAGGAGGAGAGAAATTGGATATTTAACAAGCTCACCAATGGACCGACAGATCTAGATGTCATTTCAATCAC
TGGTATGCTAGGTTCAGGTAAAACTACTTTGGCGTACAAAGTATACAATGATAAATCAGTTTCTAGACATTTCGATATTC
GTGCATGGTGCATAGTCGGCCAAGAATATGACGAAAAGAAGTTGTTGGATAAAATGTTTAATCAAGTTACTAGCTCTGAT
TTGAAATTGAATGACAATGTTGATGTTGCTGATAAGCTACGGACACAACTATATAAAAAGAGGTATCTTATTGTCTTAGA
TGACTTGTGGGATACTACAACATGGGATGAGTTAACAAGACCATTTCCACATGTTGAGAAAGGTAGTAGAATTATTTTTA
CTACTCGAGATAAGAAAGTGGCTTTGCATGGAAAACGACATAGTGATCCTTTTAACATTCGATTGCATAGTGATATACCG
TGGTTTCACGGTATTATTAATACTTTTTCCTTAATTTTAGTGTGTCCAAAAGCCTTTTTGTGCTAA
>contig:unspecified:6509769:1:29792:1_-_RDC0003NLR0126_-_RDC0003NLR0126 Ng
ATGGGTCCACTATCTTCGATGAATATGATGAGAGACAAATGATTCTTGAAGTTTTAGTCTACAATTACAGGAAGCAATCA
AGAGATTAGCGATGATCAACTAATAAAGATTGCTTAAAGCGGTCTAAAGGTTGAGATATTTATAATTGTCAAAGATGACA
TATGGTGAATGAGGCATGAAACCAAATGCAAAATATTTCAAAATGATGACAACGGAAGACGAATTCTACTAACCATCGGC
TCTTGTATGTTTCTTATTGTGGCAGTTGTCCTAATTTTCCACCTCATAGAAAGTCTTTTATAAGTCTTCATGAAAGTTTG
AACTTCACCAAAAAATTGTTCAATAAATGATTTGTTTCCACCTCTAGTTGTAAAAATAAGGAAGAATATTGTACTATAAT
GTCAAGGATTACCTCTCTCGGTTGTTGTCGTTGCTAGAATTCTTGGTCAAATGGACCCAACATATAATAATTCGATGAAT
GTTGAGAAAAATCTGAACTAA
>contig:unspecified:6510560:1:3918:1_-_RDC0003NLR0127_-_RDC0003NLR0127 Ng?
TTGTACAAACCTCTGAAGCTAAGCTACGATCACTTGCAAAGTAATGAAGCCAAATACCTCTTTTTGCTTTGTTCCTTGTT
CGAGGAAGATAGTGATATCTGTCCTGAAGAATTACTTAGATATGGAATGGGGCTTCACATCTTTCCTGGAATAAAAAATT
TAGAACATGCAAGAAATAAGGTGTGTTATATGTTAGAAACATTTAAAGATTGTTTCTTGTTATCCCAAGGATCAGACAAA
AATTATGTCAAAATGCATGATGTGATGCGTGACGTGGCTATATATATTGCGTCTGAGGGCAAGCACATATTTATGATAAA
TCACAATGTGAACTCAGAAGAGTTCCCAAGAAAAGACTCTTACGAGCAATACACTCACATGTCAATTGTTGCAAATAACT
TTGATGAGCTTCCTAGCCCAATCATTTTCCCCAAACTGAAGCTTCTAATGTTGAAACTCTGTGTTAAAGAGTCATTCAAG
TTACAGGCTGATTTTTTTGATGGAATGAGTGAACTCAATGTCTTAAGCCTGAGGGGAGCCAGATATGCAAATCCCATTCT
GCCTTTTCCAGGATCCATTCAGAGGTTGTCTAGTCTGAGGACGCTGTGTCTGAGTAAATTAAGGTTGGATGACATATCCA
TTATTGGGGAACTCGTCACGTTAGAAATTCTAAGCATTGTAGATTGTAAGTTAGAGGAGCTGCCAGTAGAGATAGGAAAA
TTGATCAATCTAATTATGTTAGAGTGGCGGAATGTGGATAGATCACTTAAAAGGATTTCAGTAGGGGTCTTATCAAGACT
AGTTCGATTGGAGGAACTACATATGATGGGGGTTAGAGAATGTGGTTACTCGACCTTGAGTGATCTGGAATCCTTATCGA
GATTGACCACACTGACATTAAGTCATTGTTCCAGGGATGTGATCTACAGTAACTTGGTCCTTCCCTCCAAGTTGACACAG
TACGCTCTTAAAGTGGGTGAAGCAACTTTACAAAGGGATGATTACAACAAGAAAATTGCTTTAGAGGTCATGGAGACCAC
CCCATTGGGTGATTGGATCTGCCACCTGTTGAAGGAGAGCGAATTTGTATATTTAACTGGAATGGGCTCTAATAATGTGT
TAACTGAGTTACAGCTGAATGAATTTCAGAACATGAAATGTCTCAGACTCTTTAATTGTAATTTAGTGACACTTCTATTG
AACATCTCGGGGAGGACACATGAAGTAATCAAGTTCCCCAATTTATATGAGCTGGAGCTTGGATTCCTGGGATGCCTCAC
TCACTTTTGCAGTGACAATGTTGAGGGCATTGAGTTCCCTCTGTTACGTAAAATGCGCTTCTTTAAGTTATCTGAGTTCC
AAAATTTCTGGCCTACAACCAACAACTCCATCACTCACTCACATCCTCTTTTTCATGAAAAGGTTTGCTACTTACTTTTT
CAGTTTTTATTTGAGCGTTTACATTATTTACTAACACAAAGTCTAATTTTTTTATCATTATACAAATGACTTAGATATAC
CTTTTTTGTATAACAAATAAGTGAAAAGTTAATTTTAAATTGATCTTTTAATTTGTTTTTAAAAATACATACACGACTAT
ATTTCATCCTTCTCACACACATAATTTTTTATTTTTTTTTGACTTGTTTCATTAAATGGCTAATATAAGTTTTAAATATC
TCCTTATAGATCTATTTGCTTATCATAATTTGAAAATTTTATTCTTATTTCATGTTTTTTGTCCAAAAATACATAGATAT
GGAAAAGTAAGAACAATTTTAAGACATTTTTATAGCTATATTGTTAGTATCTATTTTTCGAAAAAGGGTCAAAATGTCTT
TAAACTATGTGAAATGAACAAAAGTGCCCTACGTTTATACTTGGAAGTTTGCAGGTTTCTTGTCCCAACTTGGAAAAGCT
ATGTATCGATGGGGCTTACAACATAAGTGATCTATGCTCTCAGCAACTTCCAACTCCCTACTTCAGCAAACTTGTAAATT
TGGGAATAAAGACTTGTGGAAAATTGAGAAACTTGATGCCTGCATCAGTGGCTAAAGGTCTTCTGAATCTCCGGGAACTA
GAAATTGTAAACTGCAAATCAATGGAAGAAGTGATCACAAAAGGAGAAGGAATCATGACCTTATTTCCTCTATTGGAACA
ACTGAAGCTTAAAGGACTGCCTAGTTTGGGGCATTTCTTTCTGATGGAGCATACTCTTCAAATTCCATTTCTCAAAAAAG
TGATGATATTTGACTGCCCTGAAATGAAGACATTTGTCCAAGAGGGAATATCTATGAATCTCGAAAGTGTGAACAATGAT
GATCTCAAAAAAGCCATGTTCACTTCTAAGGTTTATCTAGTTGTATAACTAATTACTGCTCTCTTTCCGTTTTAATTTAT
ATTGAATTTTCATCCCTTATATAAAATGCAAGGCCTTCAATATTTGCAGGTTTTTTTTCCTAGCTTGGAAGAGCTATATA
TCAATGGGGCTAACAGCATAAGTGCTCTATGGTCTCACGAACTTCCAACTCCCTACCTTGGCAAACTTGTATATTTGGGT
GTAATGAGTTGTGGGACATTGAGAAACTTGATGTCTCAATCAGTGGCTAGAGGTCTTCTGAATCTCCGCAGACTACACAT
CAAACACTGCTATTCAATGGAAGAAGTGATCACAAAAGGAAAATCAATCAAGACCTTATTTCCCCTGTTGGAAGAGTTGA
ACCTTAAAGGACTGCCTAAGTTAAAGAATTTCTTTCTAACGGAGCATGCTCTTCAATTTCCATTTCTTAGAGAAGTGAAG
ATAAGTGAGTGCTATAAAATGAAGACGTTTGTCCAACAGGAAATATCTGTGAGTCGTGAAAGTGATGATGAGGTGAAATT
AGTAATGTTCAATTCTAAGGTTTGTCTTTATAACTACTGCTCTCTTTCCTTTTTAATAGTTATTTCTGTTACCTTGACGT
AAGATGATATATGGTTCATTATTGGATTTCTACTTGAAGCTATATATATTCAATTTTCATCCCTTCAACATGTGCAGGTT
TTTTGTCCCAACTTGGAAAAGCTATATATCTCGGGGGCTAACAGCATAAATGCTCTATTCTCTTACCAACTTCCAACTTC
CTACTTCTGCAAACTTGAAATATTACAAGTAGAGAATTGCAGTAAATTGAGAAACTTGATGTCTCAATCAGTGGCAAGTG
GTCTTCTTAATCTGCTGAGACTAGATATTGAAAACTGCTATTCAATGGAAGAAGTGATCAGAGAAGAGGAACAACTAGGA
GAAGGAATGATAACCTTCTTTCCCCTGTTGAAAGAGCTGAACCTTCAAACACTGCCTAAGTTGGGGCATTTCTTTCTGAC
CGAGCATGCTCTTAAATTTCCATTGCTTAGAGACATGAAGATATTTGACTGCCATGAAATGAAGACATTTGTCCAATGGG
GAATATCTGAGAGTACATCGAGTCTTCAAAATGTGAACAGTGATGACGAGGTGAAAGTAGATGATCTCAGTAATGCCATG
TTTAATTCTAAGGTTTGTCGTGTGCCTCTACCTCTATAA
>contig:unspecified:6511121:1:2716:1_-_RDC0003NLR0128_-_RDC0003NLR0128 Ng
ATGTCTCATGCTTCTTCTTCCAAAGTTTGCAAGTACGATATCTTTTTGAGTTTTAGAGGTGAGGATACGCGTAGAACCTT
TGTGAGTCATCTCTATAATGCTTTGGAACAGAGAGGAATCCATGCTTTCAAAGACGATGAACGGTTGGAGGCAGGACAAT
CAATTTCTGCTGAACTTTTAAAAGCCATAGAAGACGCCAGATTCGCTGTCGTGGTATTTTCAAAAAGCTATGCATCCTCA
AGACGGTGCTTAGAGGAGCTTGCACACATCATAAAGTGTAAAATGGAATTGGAGCAGGTTGTGATTCCAGTATTCTATGA
TGTGAGTCCATCAAATGTACGCCATCAAAATTCCCCTTTCGCGGATTCATTTTTCCAACACGAGGCAGAATACAAAGATG
ATATGGAGAAGGTTCAAAGATGGAGAGGTGCATTTGCGGAGGCAGGCAAATTATCAGGCTATCACTTACTAAATTTCAAG
TAA
>contig:unspecified:6511202:1:1105:1_-_RDC0003NLR0129_-_RDC0003NLR0129 Ng
ATGTTCTTCGATCCAGATTTTTGTAATTTGTCCCGACATATAGTTGGGTTCCGACATATATATGTGTTGTACTTGGATAT
TATAGAAGGTGGTGTTATACCTGATGCCATAGGGAGTTTGTACCACCTCAAGTTCTTAAGGTTGACAGGTATCCGTCGTC
TTCCATCATCCATTGGCAACCTCAAGAATTTACAAACACTTTGTGTCCTAAAGACACAAGGCTTATGCCAGTTACCCAGC
GAAACAACTGAGCTAATAGATCTAAGACATTTAGTTGTGCGGTATCCAGAACCTTTGGTAGGTATATGCAAACTCACCAG
TCTTCAAGTTGTTGATGGCATCTGTTGTGATCAGTGGAAAGATGTTGACCCTGTTGATTTAGTCAATCTTCGAGAATTAA
GCATGTTTGAAATTAATAATTCTTACTCCCTACACAACATTAGCAGCTTGAAAAACCTTAGCACTCTCACATTGTGCTGT
GGAACTTACGAATCTCCATTCCCATCCCTTGAATTTGTTAATTGTTGTGAAAAGCTCCAAAAATTGTTTTTAAGAGGGAA
AATAGAGAAACTGCCTCCGTTTCCAAATTCCATCACAATGGTAGCTCTTTATTTCTCAAGACTGAAAGAAGATCCGATGC
CTATCTTGGGAATGTTGCCAAACCTAAGGAATCTCATATTAGAAGAAGAAGCTTACGAAGGAAAAGAAATAATGTGCAGT
GATAACAGCTTCAGTCAACTACAATTTCTTCATCTTTATATGCTTTATCACCTAGAAACATGGCATTTAGGCACAAATGC
TATGCCTCTCATTAAAGATCTTGTTCTCGATCGTTGTCCAAAGCTGAAGGAGATTCCTGAGAGAATGAAAGACGTAAAGC
GTATTTGA
>contig:unspecified:6511707:1:1634:1_-_RDC0003NLR0130_-_RDC0003NLR0130 Ng?
ATGAAGGAGTTACCAAATGACTTGTTTATCAAATTAAAGCTCCTCAAATTTTTGGACCTTTCTTGTATAGGGATTACAAA
GTTGTCGGATTCCATTTGTGGATTGTATAACTTAGAGACACTTCTCCTGTCATCTTGTGAATATCTTGAGGAGCTACCGC
TGCAGATGGAGAAGTTGATTAACTTGCGTCATCTTGACATAAGCAACACTCGGCGCTTGAAGATGCCACTACATCTG
>contig:unspecified:6513885:1:17404:1_-_RDC0003NLR0131_-_RDC0003NLR0131 Ng
ATGGCGGAAGCTTTTCTTCAAGTTGTGCTAGAAAATCTCACTTCTTTCATCGGAGGAAAACTTGTATTGATTTTCGGTTT
CGAAAAGGAATTTGAAAAGCTGTCGAGTGTGTTTTCCACAATTCAAGCTGTGCTTCAAGATGCTCAGGAGAAGCAATTGA
AGGACAAGTCAATTGAGAATTGGTTGCAGAAACTCAATTCTGCTGCATATGAAGTTGATGATATATTGGGCGAATGTAAA
AATGAGGCAACAAGATTCGAGCAATCTCGATTAGGGTTTTTTCATCCAGGAATTATCAATTTCCGTCACAAAATTGGGAA
AAGGATGAAAGAGATAATGGAGAAACTAGATGCAATTGCTGAGGATAGAAGGAAGTTTCATTTCCTTGAAAAAATTACAG
AGAGACAAGCCGCCGCTGCTACGCGTGAAACAGGTGTGAGAACTAAGTAATATAGCTTTAGTTTATATTCAATTTGTTAT
CACATTGTGTGTTCACCGTCGTCTCTACAGTAGTATGGCAATGGGGCGGGGTGGAGTTGGAGGTCTGAAGGTGTGGAGCG
CAACTTCAACTTTGAATCTGCATAAGTAGGTTTTAAATTTGTATAGAATTGAACAAGTACACACGCGTCCTACTTGGTGT
CTACTTGTTCAACTTTACAAGAGTTTTAAGTATGTACTTGTGCACAGTTAGAGGGAATAGATGTCCGTTGATGTCAAGTT
AAAATGCATATTTATGAATTATGATCCAATTCTATATCAGTCTGTCCAAAAAATGTTCTAGTGGAACTGTAAAACTTAGT
CTGGATCTGCTCTTGCAAGTGTGAATTTTAGAAGGCATATGCAAGGGGTTTGGATTCATTTTTGCATTAACATTTGTTTA
GACGATTTTCTTTATCGAATTTTACTGTCTAATAAGAAGTATACATAGGCTGACTTCTTCGAAGTATTTCTCATTCGAGA
AAAAAGAGTTTGTTTTTTAGGATAAGGGTCTATTTTTGATTACCATTTGTGAGTTATGGAACTTCAATCTAAACTGTTAA
AACAATTGGTATGAAGAAAGTAGGGGAAAATAATTCTGCTGGGAAGGATTTCGATAGGTGTGGTTAGTATCCAGCATTTT
TTCCATAAAAAAAAGAGCAAATTATGTGTGTTGGTGTGGGGCGGGTTGAAAACAGAAAATTTTGCAAGGTGGGGTGGGTT
GTATGGGTTTGCCCTGCACCATCCCATCTATGATTCCTGTCTAAATGTTTGTTTTGTCTATAATTCTTGCCGACTCATTC
TAATGAGCTCAATTGTAACAAATATCTTTGTGTCCACACTACTTGGAACAGGTTTTGTTTTAACAGAACCAAAAGTCTAC
GGAAGGGACAAAGAGGAGGATGAGATAGTGAAAATCCTGATAAACAATATTAACGTTGCCGAAGAACTTCCAGTCTTCCC
TATAATTGGTATGGGGGGACTAGGAAAGACGACACTTGCCCAAATGATCTTCAATGATCAGAGAGTGACTAAGCATTTCG
ATCCCAAAATATGGGTTTGTGTCTCAGATGATTTTGATGAGAAGAGGTTAATTAAGACAATTGTAGGAAATATTGAAAGA
AGTTCTCCTCATGTCGAGGACTTGGCTTCATTTCAGAAGAAGCTCCAGGAGTTATTGAATAAAAAACGATACTTGCTTGT
CTTAGATGATGTTTGGAATGATGATCTAGAGAAGTGGGCTAAGTTAAGAGCAGTCTTAAATGTTGGAGCAAGAGGTGCTT
CTATTCTAGCTACTACTCGTCTTGAAAAGGTTGGATCAATTATGGGAACGTCGCAACCATATCATTTGTCAAATTTATCT
CCACATGATAGTTTACTGTTGTTCATGCAACGCGCATTTGGGCAACAAAGAGAAGCAAATCCTAATCTAGTGGCCATTGG
AAAGGAGATAGTGAAGAAATGTGGTGGTGTGCCTTTAGCGGCCAAGACTCTTGGTGGTCTTTTACGCTTCAAGAGAGAAG
AGAGTGAATGGGAACATGTGAGAGATAATGAGATTTGGAGTCTGCCTCAAGATGAAAGTTCTATTTTGCCTGCTCTAAGA
CTGAGCTATCATCATCTTCCACTTGATTTGAGACAATGTTTTGCGTATTGTGCAGTATTCCCAAAGGACACCAAAATGAT
AAAGGAAAATCTCATCACTCTCTGGATGGCACATGGTTTTCTTTTATCAAAGGGAAACTTGGAGCTAGAGGATGTGGGTA
ATGAAGTATGGAATGAATTATACTTGAGGTGTTTCTTCCAAGAGATTGAAGCTAAATCCGGTAATACTTATTTCAAGATA
CATGATCTAATCCATGATTTGGCTACATCTCTGTTTTTGGCAAGCGCATCAAGCAGCAATATCCGCGAAATAAATGTCAA
AGATTATAAGCATACAATGTCCATTGGTTTCGCTGGAGTGGTGTCTTCTTACTCTCCTTCACTCTTGAAAAAGTTTGTCT
CGTTAAGGGTGCTTAATCTAAGTTACTCAAAACTTGAGCAATTACCCTCTTCTATTGGAGATCTATTACATTTAAGATAC
CTGGACCTGTCTCGCAATAACTTCCATAGTCTTCCAGAGAGGTTATGCAAGCTTCAAAATCTTCAGACTCTTGATGTGCA
TAATTGCTACTCACTTAATTGTTTGCCAAAACAAACAAGTAAACTTAGTAGTCTCCGTAATCTTGTTCTTGATGGCTGTC
CATTGACTTCTACTCCACCAAGGATAGGATTGTTGACATGCCTCAAGACTCTAGGTTTCTTTATTGTGGGAAGCAAGAAA
GGTCATCAACTTGGTGAACTGAAAAACCTAAATCTTTGCGGCTCAATTTCAATCGCACACCTTGAGAGAGTGAAGAATGA
TACGGATGCAGAAGCCAATTTATCTGCAAAAGCAAATCTGCAATCTTTAAGCATGAGTTGGGATAACGATGGACCAAACA
GATATGAATCCGAAGAAGTTAAAGTGCTTGAAGCCCTCAAACCACACCCCAATCTGAAATATTTAGAGATCATTGCCTTC
GGAGGATTCCATTTTCCAAGCTGGATAAATCACTCAGTTTTGAAGAAGGTCATCTCCATTAGAATTAAAAGCTGCAAAAA
CTGCTTGTGCTTACCACCCTTTGGGGAGTTGCCTTGTCTAGAAAGTCTAGAGTTACAAAACGGGTCTGTGGAGGTGGAGT
ATGTTGAAGAGGATGATGTCCATTCTAGGTTCTCCACAAGAAGAAGGTTTCCATCTCTGAAAAAACTTCGTATATGGTTC
TTTCGTAATTTGAAAGGGTTGGTGAAAGAGGAAGGAGAAGAGAAATTCCCCATGCTTGAAGAGATGGCGATTTTACATTG
CCCTCTGTTTGTTTTTCCAACCCTTTCTTCTGTCAAGAAGTTAGAAGTTCACGGCAACATAAAAGCAAGAGGTTTGAGCT
CCATATCTAATCTTAGCACTCTTACTTCCCTCCGCATTGGTGCTAACTATGGATCGACTTCACTCCCAGAAGAGATGTTC
ACCAGTCTTACAAATCTCGAATACTTGAGTTTCTTTGACTTCAAGAATCTCAAAGAGCTGCCAACCAGCCTGACTAGTCT
CAATGCTTTGAAGCGTCTCCAAATTGAAAGTTGTGACTCTCTTGAGAGTTTCCCTGAACAGGGGCTGGAAGGTTTAACTT
CACTCACACAGTTGTTTGTTAAATACTGTAAGATGCTAAAACGTTTACCCGAGGGATTGCAGCACCTAACAGCCCTCACA
GATTTAGGAGTTACTGGTTGTCCAGAAGTGGAAAAGCGCTGTGATAAGGAAATAGGAGAAGACTGGCACAAAATTGCTCA
CATTCCAAATCTGGATATTCATTAG
>contig:unspecified:6514457:1:3737:1_-_RDC0003NLR0132_-_RDC0003NLR0132 Ng
ATGTCACACGCTTCTTCTTCCAAAATTCAAAAGTACGATGCTTTTTTGAGTTTTAGAGGTGTAGATATACGTAAAACATT
TGTGAGTCATCTCTATAACGCTTTAGTACAAAGAGGAATTAATGTTTTCAAAGACGATGAACGTTTAGAAACTGGAAAAT
CAATTTCTGATGAACTACTAAAAGCCATAGAAGAGTCTAAATTTGCTATTGTGATATTTTCTGAAAGCTATGCATCGTCA
AAATGGTGTTTAAACGAGCTTGCACACATCATAAAGTGTCGAAAGGAATTGGACCTAACCTTAATTCCTATTTTCTTTGA
TGTAAATCCATCAGATGTAAGCCATCAAACTCAATCTTTTGCTGAGTCTTTTTCCAAACATGAGGAACAATATAAAGATG
ATATGGAGAAAATTCACAGATGGAGGGATGCATTTGCTGTGTCTGGGGAAATAAAAGGGCACCATTTGCAAAATTACCAG
TAA
>contig:unspecified:6514551:1:384:1_-_RDC0003NLR0133_-_RDC0003NLR0133 Ng?
ATGGGGGGACAAGGGAAAACCACAATTGCTAGAAAGGTGTACAATAGTGACAACATTGTTTCTCATTTTGATGTTCGAGC
ATGGTGCATCGTTTCCCAAACATATAACCGGAGAAAGCTATTACAAGAGATTTTGAGTCAAGTTACCGGTTCCAAGGACA
AGGGATATGAGGATGATATCCTTGCTGATGAGTTGAGGAAAAGCTTAATGGGAAAGAGATATCTCATTGTCTTGGATGAT
ATGTGGGATTGTATGGCATGGGAT
>contig:unspecified:6515432:1:9970:1_-_RDC0003NLR0134_-_RDC0003NLR0134 Ng
ATGCTGTATTTCCTCTTTATTTCATTTTTTTTTGCTTTCCAGTTTTATTCCAATTACTTTGCTGATTACACAGTTGTAAC
TTATCTTGCTTGCATAGAAATTCCTTTTTATAAGCCGTTAAAGTCAGATGTAATAATTTTGGCCTATCCATTTGCTCCTT
GGTAATTGATTAGGAAGGAATCAGAGTTCATTGAAGAAATTCTTCAACTCATTGAGGATAAGCTGAACCGGACAATATCG
AGTGTTGCACCTTACCTGGTTGGGATCAGTTCACGGGTCAAAAATATCGTTTCATGGTTGCAAGATGGATCACATGATGA
TAATCTTATTGCAATTTGCGGGATGAGCGGAATCGGGAAGACAACTGTTGCCAAATATGTTTTCACTACAAACTTTAGAA
GATTTGAAGGTAGTAGTTTTCTTGCAAATATCCAAGATATTTCTCAGCAAAATGATGGCTTAATTCGCTTACAAAAGCAG
CTCCTTTATGATTTAACTGGGAAAAAGAGTAAAATACAAGATACTGATGAAGGGATCATCAAGATAAGAGATGCTATATG
TTTTAAAAGAGTTCTAGTCATATTGGATGACATTGATCAAATAGAACAAATTCATGCTATAATTGGAATGAAAAATTGGT
TCTGTCCAGGAAGTAAAATAATCATAACAACTAAGAATTCATGTTTGCTGAAGGTTGAAGAAATTCAAAAAGTCCATAAA
GTCAGGGAAATGGGTAATGATGAATCACTGGAGCTTTTCAGTTGGCATTCCTTTGGGGAGGACCACCCAGCTGATGACTA
CATGGAACTATCAAAAAGGGTGGTAAAGCATTGTGGAGGGCTTCCTCTGGCACTTCAAGTTTTGGGTTCTTCTCTTTGTG
GGAGAAGTATCGATGTATGGAAGAGTGCATTAGACAAGTTGGAAGCGATTCCTGCAAGTCAGGTCATTAAAAAACTAAAA
TTTGGGTATGACTCATTAAAAGATGATCATGATAAGAATTTGTTCCTTGACATTGCCTGCTTCTTTACAAGGAAGGACAA
AGATTATGTTATTGCAGTGCTAGACGAATCTTATATTTATACAAGAGTTGGGATTCAGAATCTCACAGATAGATTCCTTT
TGACGATTGAGGGTAACAAGTTGATAATGCATCAAATGATTCGGGATATGGGCAGAGAAATAGTTCGTCAAGAATCATCT
AAGAAGCCTGGGAGGCGTACCCGGTTGTGGCACTACAAGGATTCATTCAATGTATTGAGAGAAGACATGGTAAACATTTC
CTTTCTGGTGTATACTTCCTTTTGTTTTGGACACTTGCTCTTCTCTAATTTCTTTTTCAGGGTTCAGAGACAATTGAAGG
TCTTTTCTTTGACATGAATATGGTAAAGGAAGACCAATCCTTCATGGGAAGTTCTAGCAGTGGAAGAAAGTGGCTGCTTA
CAGAAGTTAAGAGTTATCGGTTCGGTTTCTCCAGGCATACAAACAATTTTTCTTCAAAAACCTTAAATGAGCTTGAACTG
GGAACGAATCTCTTTACAGTTATGAACAAGCTAAGACTGCTTCAGATAAATTATACACATCTAAATGGTGCTTATAAAGA
TTTTCCCAAGAATCTGAGGTGGCTATATTGGAGAGGTTTTCCTTTGAAGTGTGTGCCAAATGACTTTCCATTGGAGAGCT
TATCTGTTCTTGACATGCGGAACAGCTGTTTGGAAAGACTGTGGGAAGGAAGAAGAGTATGTGAATTGTTTTTGTGTTAT
TAGTGTCCTCCACTCTTCATGAAGTGTTGTAGAATATAAATCTCATTACTTATCCTTTTCTTGTAATGTTTCTCATTGTA
GGTGCTTCCACTGGTAAAAATTCTCAACCTCAGCCACTCTCATTCTCTTTTTAGAACTCCTGATTTTTCAGGACTCCCAA
TGCTGGAGAAGCTTGTTCTCAAAGAATGTGTCAATCTAATTGAGGTTCATGAATCCATTGGAACCTTAGAGGCTCGGCTC
ATTTTCTTAAATATCAAAAACTGCAAAAGACTTAAGAAGCTGCCCAGAGAGATTTGCAAGCTAAAAGTTCTTAAAACCTT
CATAATATCTGGTTGCTCAAATCTTGTAGAGTTGCCTAGGGACTTGTGGAGGATGCAATCCTTGGAAGTGTTTCTTGCAA
ATGAAATTCCAATGTGTCAATTACCCTCTAAGAGAAAACAGAACTCAATATGGCATGCACTTATCCAGTCTTGGGTTCCG
AAGCCGAGAAAAGTTCTAGATCTTCCATGGGTTTCTTTACCAAAATCTTTGGTTAATTTAAGTCTATCTGGGTGCAATCT
ATCTGACGTTGCTTTTCCAAGGGATTTCAGTAATTTAATGTTGTTGCAGAACCTAGACCTCAGTAAAAACCCAATCAGTT
GTCTTCCAGATTGCGTCAGAACTCTGTCCAGGCTCAACAGTCTTGAATTAGGTTCTTGTACAATGCTTAAATTACTCATA
GACCTACCTCGCATCCACAATTTGAGGTTGGGACACTGCACTTCCCTAGAAAGAGTAACATATCTATCAGAAGTGTGCCG
TGCAGTAGTTTACCATTTAAATGGCTGTAAAGCACTCACTGATATGGAGGGAAACTTCAAGTTGGAAGCCATGGGAGGAA
TTGAGATAGAAAAGAAGTCATTGGAATTAAGCATGTGGGATTCTGTCGGAAGCTCCGAAGTGAAATTGTATAACAATTCA
ACTAATACAGAAAGCAGAGGACCAGTAAAGGTACTTTCTCCTCTTCCATTCCCCCACCCCACTCCCAAAGAAGGTGATGA
CGGATCTATTCTTCATGTAACAGTTGTACCGGTTGGTTCCTTTATTTGTTTTTTTTTTTGGTCATATTTGATGAGATTCT
TCATGACACAGGTGTTGTTTGAAACGGGAATGATCAGCATATATCTTCCGGGGAGCAAGGTTCCTAATTGGTTTTGTTAC
AAGAGTGCTGGAGCAACTCTATCTTTTGCTGTCCCTTCACCTCCTGATCACAAGATCCAGGGCATAACTGTGTGCTCTGT
GTACACAATTGACTGGAAAGTCTGGATTGAGGGTATCGAATTTTATTTGATAATCCATAATGAGCAGAAGAATGTGAAAC
TGATTTATAGCCCGACTTGCTATGGTCTTCCTGAAGCCCAAAACGAAATGTTATGGTTCACCCATTTGATATTTCTGAGT
CAGCTGGATGCTGGTGACACGTTGAATGTCTCAGTTGTTACTATGGAGGGTTTTAGCATCAAGGAAATGGGTATTCACTT
GATGCATGATGAGCAAGTAGACATGATTTTGAACTCAAACAGTCATGAAATGCAGAAAGATTATCCTTATCAGGGGATGA
CGCCTGCCAAACGTCAAGGGCTTGTAGATTTATACTGTTTTGGCCATATCGGGCCTGGATTGGACTACATTTTGCCATAT
ATACCTTGAGATCCATGAATGGGAATTCTTTGAAGAAATGTGTTCTGAAATACTCTTATGA
>contig:unspecified:6518135:1:10981:1_-_RDC0003NLR0135_-_RDC0003NLR0135 Ng
ATGTCTTCTATTTGCCCACAAAATTGGAAGAATGATGTTTTCTTGAGTTTTAGAGGTAAAGATACGCGTAAAACTTTTGT
TGGTCATCTCAACTATGCTCTAAAACAAAAAGGAATTCATACATTCAAAGATGATGAAAGATTGGAAAGAGGAAAAACCA
TTTCACCTGAACTTGTTAAAGCTATTGAAGAATCAAGATTTGCTATTGTTGTATTCTCTAAGAATTATGCATCATCCACT
TGGTGTTTAGATGAACTTGTGAAGATCATGGAATGTAAAAAAGAATTAGGACAAACTGTTATACCTATATTCTATGATGT
AGATCCATCACATGTAACTAAACAAAGTGAAACTTTTGCTAAATCCTTTGCTATACATGAGGAAAATTTGAAAGATGATG
TTGAGAAGGTGTTATGCTGGAGGGATGCATTTCGTCAAGCAGGCAAAATAGCTGGATATGATTTGCCAAATGGCTATGAC
GGGTAATAGTTATTATCTCAAAAAGTTACTTTTGTTGTTGAAAAATATTTGATTTAGTTGAGATAATAACTGTTAGTTGA
GTGATTATCTGAGATATTTGCTTAATCTTTTTCTTATTCATGTCAGTCAGTTATACCTTAACTCCAATAGTCATTCAGTA
GCGTTGGCTCAAACTCTGTATTTATGTAGTATATATATACAAATAATCTATTTTAGTACGCAGTAAATAAAAAGAATTGT
AGTACAAAATTCATTAACTCAAAATCCAGGCTTTTCTCTTGCCAATAGTTAGGGCAGACTATGATTTTCAGTATTGAGGG
GGATTCATCATTGTTATTAGGTATTTGATGAAATAGAAAAATATTTCTGTAGTTTGGAGATATGTTCTCAATCAACCATA
TAAAAATAAGTTATTGGAAAGGAAATTTAAAGGCTTAGTTCATCATTAACTAAATAAATAGCCTACAAGATATGTTTGAA
CAACACAACTATTATTAAAATCATATGTTAATACTAAAAGTAGTTATACTATCCTTATGCAATCTAAAGGGGAGAAATAA
AGGGTAGGGCTCAAAATAAAAATATGTTTTGTTGTGTGTTGGAATATAAGTTTTTCTCTCCTTATATGATTTTGGGCGAT
CCTTAATTCATTAGCTAGTTTTGTAGTTGAGTTAGGCCTAAGTTCCATAATTTTAACATTTGACTAAGATCCACCCCTCT
CCTCTAATGTCTAATCCTCGATGTGTGAGGGGTGTTGAAGTCCGACATTAGTTTTCGATATGAGCTTATGTGTCCTCTTA
TGTGTTGATCAATTTTCACCTCATGAACTAGGTTTTGGGGTTAAGTTAGACGTCAAGTCTAATTTCTTAACAATATTGTC
CTTTCTCAAAGGATATATTTTGTCATGATAATGCGCATTGTTTGTGAAGTCTCATTTCAAGTTGTTTTTGCAATTTCATG
TACAGGTATGAATCTAATTGCATTCAGCATGTAGTTGAAGGCATACTGAGTAAATTATGTCAAGTTATTTCAACCATAGA
AAATGATTTGGTGGGGATGGAATCTCGAGTGCAGGAAGTAAGTTCATTACTAAGGATGGAAACACTCGATGTTCGTTTTA
TTGGAATTTGGGGGATGGGAGGCATTGGTAAGACAACAATTGCAAGAGCTGTGTTTGGCAAATATTGGGGCCAATTTGAA
GGAGTTTGTTTTCTGGATAATGTTGTAGAAATGCAAAAGACACATGGACTGCAATATCTGCAAGGTGTTCTCCTCTCGAA
AATCCTCAAAGTAAGTATAACTATAGCAAGTGTGTATGAAGGCATGAGAATCATAAAGGAAAGACTACGCTCGATGAAAG
TTTTGATCATTCTTGATGATGTAATTCAAAAGGACCAATTAGAAATGTTAGTTGGAGGGCGTGATTGGTTTGGTATCGGC
AGTAGAATTTTGATTACTACAACAGATAAACATTTGTTACATAATCATGTGGTGGATGAAGTGTATTCAGTCAACTTGAT
GACTCGCGATGAAGCGATAGAGCTATTCAGCCTACACGCCTTTAAGCAAAGAATTCCAGATAAAGATTTTGAGGAGCTAT
TAAATCAAGTTGTACAGACTGCCGGTTTTCTCCCTTTAGCTCTGAAAATTCTAGGTTCGTCTCTCTGCGGGCTAGACAAG
ATTGTGTGGAAATGCACAGTGGACAGACTTAAGGATATGCCAGATGATGTTCTTGCTAAGCTTAAGATAAGTTTTGATGG
GCTGAGTCCTTCTGATCAGAGACTATTTCTTGATATCGGATGCTTTTATAGAGGAAAATTGAGGAGTTCTGTAGGGGAAA
TGCTTGAGAGTTGTGATATTGGATCTACAATAAGAGTCTTGATTGAAAAGTCTCTCTTATTTGTCTCACCATATGACACA
ATCGAAATGCATGATTTGATACAAGAAATGGCCTGGCACATCGTGAGACAAGGCGACACAAGAAGGAGCAGAATATGGCT
TCCCGAGGACATCGAGGATTTGTTTACTGGAAATTTGGTAAGATATGTCATTACCTCATGCATATGAACTGTATGGAACT
CATGTCAATCTACTTGCAAGTTTTAATAGAATTTTCGGCTATGGATATGATTTCAGGATATAGTGTTCTTTAAAGGTTAT
TCTTTTGTTTCCTTTTTTTAGGAGGCAGAAGCTGTGGAGGGCCTATCGATCCCAAGGGATTACGTACGAAAACGGGATAT
ATCATGTTACAACATAAATGAAACATTCAGGAAAATGAAAAGATTAAGGGTGCTTGAAGTAAGAGCAACAAATTTCTGCT
CTATTGATCCGATCACTCATCTTCCTAGCAGCATAAGGTGGCTTGATTGGGAAGGTTGCCCTTTAAATTCATTGCCACAG
AGTTTTGAACCTTCAAAGCTTCTTCGTCTCGATATACTTGAAAGTACTACACTCCAGAAGCTCTGGTCAATTTCAAAGGT
ACGATTCTTACTATAGCTTTCCTTTGAGTTTTTCACTCTTAATCAATCTACTTATGAGAGAGGAACAACTTTTCATCATT
TAAATAGGATACCACACTTCTAAGTTTAATTTATCATTCGTATATTGTTCTTTATGACATGACCCTATCATTTATTAGTA
TTTAGTAGTCGTGTGGTTGCTTTTTCGCTGTCATATTTTCTTGCAACCCTGCTTAGATAACATTTCTTTTGAGCTGAGGG
TATATCAGAAAACAACCTCCCTACCCCATAGATATAGCAGTTAGGTCTCTGTACATCTTACCTTCCCCAGGCCCCATATG
TAGGACCACACAAGATATGTTGTTATTGTGTATCGTTCTCTATGAGTGGTAGAGGTGTTTTATCATCTTCGCTAACATTT
TACCATTCTAAATAGGGATTGGACAAACTTAAGGCTTTGTACCTCAGCTACTGTGAGAAGTTGGAAGAAGTTCCAAGCTT
CGATATGATGCCAAATTTAGAGAGAGTAAAGCTAGAGGGATGTAACAGTTTGAGAGAAGTCAGCCCATCTTTTGGAGTTC
TCATGAAACTCACTTCAATGGAGCTAATTGATTGTCCGAGCCTCAAGAAAATTCCAAGTTGTGTTGAGATGGGATCCCTT
AAGAGTCTCAAACTTTCTTGTCTTCCAAAATTGAGGGAATTGCCAGAAACCAAGGGGATGCACCGTTTATTGACGTTAGA
GCTGACTAACTGTCAATACCTTGAGAAGCTTCCAAATTTTGATCAGATGGAATCCCTTGAGACTCTCAAACTTTCTTGTC
TTCCAAAAGTCACTATATTTCCGCCACCAGACGGAATGCACTGTTTACAGGACATTGTTATCGAATATGTCCCGATAGTA
GAGCTTCCAGCATCAATCGGGAATCTTCGTTCCCTCAAACAACTTATATTAAGTCATTGTAAAGATCTAGTAAGCATTCC
AAACAGCTTTTGTTGTCTGAAGAATCTAAGAGCCCTTCTTATCTACAATTGCAAAAGACTAATCTATTTGCCAGAAAAGA
TTGGTGACTTGAAACTGTTAAAGAAGCTAGTAGTATCTGGTACTTCAATTTCCCAGATACCAACTTCAGTTACAGATCTT
CGTGAGCTAAGCTTCTTATCGTTTTCTCGTTGGTCTGGATACAGACAAGGTGCAACTTTTCTGTTCCCGCCTTCATCAGG
TGTATCGTTGCCGTTGAGGGTGTTAAAGCTAAAAAAAAACAGGCTATGTAGTGCAGAACATTTTCCAGATGTTGGAGGTT
TATCTTCGTTAGCTCACTTGGATTTGACTAGAAATGATGAGAGTACCAATCAACTCTTTCATTACTTAGACATAACATTT
TGTGAGAAGCTTGCATTGCCTGAACTTCCGCCATTTATAAAGGAGTTATATGCATGTGATCCTCTAATCTTGAAAAGCAT
CCCTGATTTCCTTACCAAATATTCAGATCTCTATTCAGTGTCATTCACTCGCCATATCGAGAACAAAGATGAACTGACTG
ATTTATTGCTTTTTGTCCTCCGCATGATTAGTGTGGCATCTCAGGTATCACCTCTCTCTCGTGATTTTTCTGCTTATCCA
ATTATGTTTATGTTGGAGCTTATACCGGTTTCTTTCTTGTAG
>contig:unspecified:6518908:1:1007:1_-_RDC0003NLR0136_-_RDC0003NLR0136 Ng?
CTAAGATCAGAAGAAAGTTGGGAATTATTACAGAAAAGGGCATTTGGAAACGAGAGTTGCCCTAATGAACTATTAGATGT
CGGTAAAGAAATAGCCGAAAATTGTAAAGGTCTTCCTTTGGTGGCTGATCTAATTGCTGGAGTCATTGCTGGGAGGGAAA
AGAAAAAGAGTATGTGGCTTGAAGTTTTAAATAATTCGCATTCCTTTATTTTGAAGAATGAAGTGGAAGTGATGAAAGTT
ATTGAAATAAGTTATGACCACTTATCTGATCATCTGAAGCCATGCTTGCTGTATTTTGCAAGTTGGCCGAAGGACACTAT
AATGACAATCTATGAGTTGAATGGTTTTTTGGGTGGTGAAGGATTTGTGGGGAAGACAGAGATGAAGAGTATGGAAGAAG
TGGTGAAGATTTATATGGATGATTTAATTTCGAGTAGCTTGGTAATTTGTTTCAATGAGATAGGTGAGTACCCGACTTAC
CAACTTCATGATCTTGTGCATGATTATTGTTTGATAAAAGCAAGAAAGGAAAATCTGTTTGA
>contig:unspecified:6520208:1:3242:1_-_RDC0003NLR0137_-_RDC0003NLR0137 Ng
ATGGTCACAACACGAATTGAACAAGTGGCTAAGCATCTTCAGCACCACAGTCATCCTTATTCTCTTAGCTTTCTCTCATC
CAAAAAGAGTTGGGAATTATTGGAGAAGAAGGTATTTCGAGGAGAGAGTTGTCCCCCCGATCTACTGGAAGCAGGGTTGC
AAGTTGCCCTACACTGTAAGGGATTACCGCTTGTGGTTGTTCTGATTGCTGGAATGCTTGCAAAAATGGATAGGAAGTCG
TCCTTGTGGCTCGAGGTTGCAAATGACTTAAGTTCTCTTGCTTTAGGAGAGCAGAGTATGAAGGTAATACAATCAAGTTA
TGACCATTTAGAAAACCACTTAAAGCCCTGCCTTCTTTACATGGCATTGTTTCCAGAAGACCATAAGATTACAGTGGACG
ATCTGCTCAAGTTGTGGATGGCTGAGGAGTTTGTATTGAATGTCAAAACAGAGAACATGGAGGAAGCATATCGAGTTTGC
TTGAGTGATTTGCTTAACAAAAGCCTAGTAATGGTCTCTGGAATCAGAGCTAATCGTGATGTAGTGCACTGCTCACTTCA
TGATGTAGTGCGTGAGTTCTGCTTGAGAAAACTCACAGAAGACAAGTATATGCATTCCACAGATTCACGGTTATGCATTT
ATATTCATGATGATCTTGTTAAACAATTAGATTATTCTGAATACCAGCTGGATAAGATTCCAATGCTGGGTTTCAAGGAA
ACAAATTCTTTGGAGTTCATTGCTCATCCAAAACTCAGTACATGGAATAACAGATATTGGAATCCTTTAGATTTAGTTGT
TAAATTAAGATCTGTTCGGGCGTTGCATTTGATGGAAGTCTCGTTGCCAGATTCATGGGCTACTGCAATTCAATCACTAA
CTGAGTTGAGGTACCTCACACTTCATGTCAGACAATTTGAATTTGAGTGGATATCACACCTACACCATCTCCAAACTCTG
CAGCTCAAGTTAAGAAATTATAAGAGTATACGCCTTAGGGCTGCTACTATATGGGAAATGAAGAAGCTAAGGCATGTGAA
TATATATAGTTTTCCGGTGGTATGGGAAGACATTAATGACGAAGGAGGTTTTGAAACAAGTATGCTAGAGAACATGAAGA
CTTTTCGCACTTGCAATATACGGTTGGATAATATGAATACAAGGTTGTGGTGGAGGTTTCCGAATCTTGAAGAACTCGGC
CTCAAGGTTGAAGATGAACCTAAGTTTCCTTTGTTTCCAATACCAGAAGTTCATACTCGGCTTCATTCTGTTTCTCTGAG
GTTCTCAGTAATGGAAGTCTTCAATTCAGTTGGATGGGAGAGGTATTTTGTGTTCCCTTCAAATATTAGGCATTTGTACC
TTACCGGCTGTTTCTTGACGGAAGAAATGGTTTTAAACATTGCAAGATTGAAGAAGCTTGAGAGTCTCAAATTATTTTTG
GGATTTCCTTTTGGGAGATCAGAGTACCATTATTGGGATGTCACAAATGTGGAGTTCCCTGCACTCAAATACTTGAGATT
AGACGTTATGAGGATAGTAGAATGGAAGGCTTCAGAGGAATCCTTTCCTGTTCTTGAGAAGTTAGTTATAAAAGGAGGTT
ACATCAAGGAGATTCCTCCTAGCTTTGCGGATATTCCAACACTAAAACTTATTCAACTGATTAACTGCATGGAGTCTGTA
GGGGTTTCAGCTATGAATATCAAAAGAGAAATTGAAGAAAACACAGGATGTGACAATCTCCATGTTGTAGTTGTAAAACC
AAAATAA
>contig:unspecified:6520799:1:9890:1_-_RDC0003NLR0138_-_RDC0003NLR0138 Ng
ATGGATATCGGTTTAACAGTTGGAGGTGCGTTCCTCTCTTCAACTCTGCAAGTTCTGTTTGATCGACTCACCCCACAGTG
TGATTTCCTTAATCTGTTCCGAGGACGGAGGCAAGATCAGCGTCTCTTAAAAAAGCTTCATACTAATTTACTTGCTCTTC
GTGCTGTTGTCCATCACATCGAGATCCAGCAAATTTGTGACGAAGATATTCGGACTTGGCTGAACCAACTTCAGGATGCT
GTGGACACTGCAGATAACTTATTAGATGAGATCAGTTATGAAGTTTTGAGAGTATCTGGTGAGGAAACAAGTCGTTTTTG
CTACTTAGACTCCATGATGCCCAAATTGGAAGAGACCATTGAAACGTTGCAAGACTTGGAAACACAAATTAATTGCCTCA
CGATCACCCTGAAAGCTCAACTGGTGACGGGTAAAAAGGATTCACCTAAACGTCTCCCATCGACTTCTTTGGTTGATGAA
TCAGGGGTATTTGGTAGACATCAGGAAGTTGAGGAAATAATCAGCAAATTGTTATCATCTGATGAGGATGCACATGGATC
TGGTGATGTGGTTCCGATAGTGGGATTGGGTGGAGTGGGCAAGACAACACTTGCTCGAGCTGTTTACAATGATAAGAGGA
TAAAACAACATTTCAATATTACAGCATGGGTTTGTGTTCCAGAAGAATATGACGCTTTCAGAATTACAACAACATTGCTT
GGAGAGATAATTGGGTCATTGGATTCAAAAGTTAGTGCCAGCAATCTTAATCAGCTCCAAATTAAGCTAAGTCATAGGCT
TAAAGGGAAAAGGTTTCTTTTTGTTCTAGATGATGTATGGAATGAAAATTACACTGATTGGGATGAGTTAAGGTGTCCTT
TTGTTCATGGACGAAAGGGAAGCAGGATCATTTTAACAACAAGAAAACAAAGCGTTGCCATGATGATGGCAAGTGAGATG
ATTCAGTTGAAATCTCTTTCTGATGAAGATTGCTGGTCTTTGTTTAAAACACATTCATTTGAAAATAGAGATCCCAACAA
ATATCCAGAGCTTGAAGTGGTTGGCAGGCAAATTGTGGGGAAGTGCAAGGGGTTACCTTTAGCTGTGAAGACGTTGGCAG
GTCTATTGCGCTCTAAATCAACTATTGAAGAGTGGGAACGTCTTCTGCAAAGTGAAATATGGGAGCTACCAAGTGACATA
TTACCAGTGCTCAAACTAAGCTATAATGACCTTTCTCAGGTGCTAAAGCGTTGCTTTGCTTATTGTGCACTATTTCCTAA
AGATCACCCCTTTGGTCGTGACGAGGTTGTTCAACTATGGATCACTAATGGCCTTATAACACAGGGAGAAAGTGATGAAA
CAATTGAAGATACAGGGAATCAATACTTTTTGGAGCTAAGATCAAGATCCTTGATACAAAAGGCATCTGATCTCAATTTG
TTGAAATGGGAAGCAAGGGATGTGTTCTTGATGCATGACCTTGTCAATGATTTGGCTCAAGTTGTGTCTGCAAAACTCTG
TCTCAGGCTTGAAGATTATCCAAGGACTCACATATTGAAAAGAGTTCGACATTTGTCATATCTTAGAGATTGCTATGGTG
AGTTTGACAAGTTCAAATCTCTTTCTGGCCTTGAGTATTTGAGGACATTGATTCCCGTAAGGATTAATTTTTATTCATTT
CTGAGCAAAAAAGTTGTGTATGACATACTGCCAACCCTCACCTCCTTGAGGGCATTATCCTTATCTGGATATCAAAACCA
TGAGTTTCCTGATGCCTTGTTCATCAATATGAAGCACCTACGCTATTTGGACTTTTCTCGTACAAAAATTACAAAAATAC
CAGATTCAGTTTGTACTTTGTATAATCTACAAACATTGTTGCTGTTGAATTGTTGGGGTCTTGTTGAGTTGCCGCCAGAG
ATGGGGAGATTAATCAACTTGCGTCACCTTGATATTCGAGGAACTGGTATTTCATGGAACATTCCTCTACAGAAAAGCAA
GTTACAGATTCTCCTACTTTCTTATTCAACAAGATTTGTCGTGGGTGCATTTAGTGATTCAAGAATTGAAGAGTTGGGTG
AACTTCAAAATCTCCATGGATCCTTATCAATTTCAGAATTGCAAAATGTTGTTAATGGCAGGGAAGCTATTAAGGGAAAC
ATGAAGGATAAAAAGCACCTTGAAGAGCTATCTTTGTCATGGAGTGGCATTAATGCCGATGATTCGCAAATTGAAAGGGA
GATTCTGGATAAGTTGAAGCCAGATAAAAACATTAAGAAGCTGGAGATCAATGGGTATCGAGGGACAAAGTTTCCAGATT
GGCTTGGAGATCATTCATTTAGTAAGCTCGTCTCATTGAATCTCCGGAAATGTAGGGATTGCGATTCCTTACCAGCACTT
GGACAACTGCCATCTCTCAAACATCTTTCAGTCAGTGGAATGCATCGGATACTGCAATTGACTCAAGAATTTTATGGGAG
TGTGTCTTCAGTTCCACCATTTAGAGCTCTCACAAACCTTGTGTTTAAGCAAATGCCAGAATTGATAGAATGGCACGTGT
TAGAGAATGGAAGCTTTCCTCAACTCAAGCATCTTGACTTAATTAATTGTCCTAAACTGATAGGGGAGCTACCAAAAAGT
CTTCCATTTTTAGCTACATTAAGGATTTCTGGCTGCCCAAAGCTTGGAGTTCTTCCTGATGGTCAAGTGGCTATGTTTGG
AATCCATTTGAGTTTGATCCATCAAAACTTCACGTCTCTTCAAAAATTGAGAATTTCAGACATGCCAAACTTGGTGGAGT
TGCCATCAGAAATATGTGGACTAACAAATCTTGGAGAATTGAGGATATCTAATTGTGCAAGCTTAAGAATAATCAGAATT
CAGGAAATGCAACAGCTCATTGAATTGGTCATTCGAAATTGTCCAGATCTTATGTCCTTAACAATTCTGAGTCTACCAGT
AACACTGGAAAAATTGCATATTTCACGATGCGGAAAATTGGAGTTGGAGTTTCCAGAAGATAGCATGACTGGAAGCTGCT
GTAACATGTTCTTTGAAGAATTAAGACTTGAAAATTGTGAGTCTCTACGCCATCTCCCCTTTGGCTTTTCCCTTAGAGTA
CATACTCTCATAGTCTACAGTTGTAGGCATCTTCAAACGCTATCATTTCCACATGGAATTGACACCCTTGAAGTAGAAAG
ATGTGGGAATCTTAAAGCACTTACAGTACCAAAGGGAATTCATCTGAAATTTCTGCATTCGATGAAAATCTCAGGCTGTG
ATAATCTGACTTCTTTTCCACAAAAACTTGTTGCTCCGAACTTGAAGTATCTTTGGGTTTATGACTGCCAGAAACTGAAA
GCACTGCCAGACTGTATGCATGAACTCCTTCCATCTCTTAAAAATCTTTGGATTTCGAACTGTCCTGAACTTGAGTCCTT
CCCTGATGGAGGATTGCCTTTCAATATAGAAATCCTAGACATCTCTAGTTGTCAAAATCTGATAACTGGCAGAGAGGAGT
GGGGTCTACAGAGACTCCCTTATCTTAGATGTTTCAGAATTTATGGTTCTGATGAAACTTCAATTCTAGACGTAAGTTGG
AAGCTGCCGCAGAGCATCCAAACAATTACCATAGAGGGTCTTCCTCGTCTGAAAACACTAAGTGGGAAAGCTCTTGAGGG
ATTCAAGTATCTTCAAGTTTTGGAAATTAAGCACTGCCCTCAGCTTCAATCACTATCAGCGGAAGGTCTTCAAGGCCTCA
CCTCTCTTGCAACATTAGAGATTGAAGACTGTTGTCAGCTGAAATCACTTCCAGAAGTAGGGTTGCCTTCCTCACTTTCT
GTTCTGAAGATCTCTTCCTGCCCACAGTTTCTATCACTACCAAAAAAGGGTCTCCCCTCCTCTGTGTGTCGATTAGAGAT
CAATGACTGTCCATTGCTCACTCCTCGTTTACATAACAAGAAAGCGGAGGACTGGCTAAAGATTGCTGGAATCCACACTC
TACTTATAGACTATGAATTGGTCTAG
>contig:unspecified:6520978:1:5493:1_-_RDC0003NLR0139_-_RDC0003NLR0139 Ng
ATGTCTGATGCCTTTGTGTCATTTGCAGTTCAAAACTTGGGTGATTTCCTAATACAGGAAATTAACCTACGTTTAAGTCT
AAGAGAGGATATACAGTGGCTGCAAAACGAGCTTCTCTTCATGCAGTCTTTTCTCAGAGATGCAGAACTAAAGCAAAGTG
GAGATCATAGAATTCAACAATGGGTGTTTGAGATCAACTCTATTGTTAATGATGGTGTTGCTATACTCGAGACTTATAGC
TCCGAGGCTGGTAAGCATGCTAGTCGTCTCAAGGCTTACGCTTTCAGATGTAGAAAGGAGAAGCAATTCTACAAAGTTGC
CAAGGAGATCCAATCACTCAAGCAACGAATCATGAATATCTCTCGTAAACGAGATACTTATGATATTACAAATATCAATA
CTACTAATTCAGGAGAAGAGACAAGTAATCAGGTTACAACATTGAGGAGATCTACCTCGTGTGTGGATGACCATAATTAC
ATTTTTGTTGGCTTAAAGGATGTTGTACAAACATTGCTAGATGAACTTCTCAAAGCAGAGCCTTGTAGAACCGTCCTCTC
CATTTATGGCATGGGCGGATTAGGCAAGACCACTTTTGCAAGAAACCTCTACAACAGTCCTAATATGGTCGATCACTTCC
CTACACGCGCTTGGATATGTGTTTCTCAAGAGTACAACACAATGGATCTTCTTAAAACTATCATCAAATCCCTTCAAGGT
TGCACCAAGGAAACTCTAGATTTGTTGGAAAAGATGGCAGAAACAGATCTAGAAAATCACCTTCATGATAAATTGAAAGG
ACGCAAATGCCTTATGGTAGTTGATGATGTGTGGCAGAAAGAAGCATGGGAGAGTTTGAAAAGAGCATTTCCGGATAGAA
ATAATGGCAGCAGAGTCATTATTGCCACACGCAAAGAGGATTTACTGAAAGAGCAGACAACAGAGGTTTTGTCCGTAAAC
TTCGTTTCCTAAGACAAGAAGAAAGTTGGGATCTCTTTTGTAGGAAACTACTTGATGTTCGGGCAATGGTTCCAGCAATG
GAAAGACTAGCTAAGGATATGGTGGAAAAGTGTAGAGGCTTACATCTTGCAATTGTTGTATTGAGTGGACTACTTTCGCA
TAAAGGGGGGCTAGACGAATGGCAAGAGGTGAAAGATCACTTTTGGAAGAACATTAAAAAAGATAGATCTTATGAAATCT
CTATATACTATCATTGAGCTACAACGATTTGTCAACTGCGCTCAAGCAGTGTTTTCTCTATTTTGGTATTTTTGAAGAAG
ATAAAGTTCTCAAGGTTGAAAACATAATAAGGTTGTGGATGGCCAAGGGTTTCGTACCAAATGGAGAAGAAAGAATGGAG
GATGTTGCTGAACGCTTCTTAAATGAGCTGATAAGAGTGGTGGATACATTTTGGGAAAAAGTTACTGACTGTAGGGGTCA
TGATTTACTCTGTGATCTTGCCATAAAAAAGGCATCATAGGTAAACTTCTTTGACATTTATCATGCAAGAAAGCACTCCA
AATACTCTTCATGTATCAGACTTGCCATTCATAGTCAAAGAGAAAGGTATCATTCACTTGATCTTTCTAAGTTGAAGTTG
AGGTCAATTATGTTCTTCGATTCAGATTTTTGTAATGTGTTCTAATGTATAGATGTGTTTCGACATCTATATGTGTTGTA
CTTGGATATTAAAGAAGGTGATGTCATACCTGATGCCATAGGGAGTTTGTACCACCTCAAGTTGTTCAGCTTGACAGGTA
TACGTCGTCTTCTATTGTCTATAGGCAACCTCGAGAATTTACGCACACTTTGTGTGGAAAATATAAATGGAGGCTTATGC
AAAATACCCAGTGAAACAACTGAGCTAATAAGTCTAAGGCATTTCGTTGTGCAGTATCCAGAACCTTTGGTAGGTATATG
CAAATTCACCAGTCTTCAAGTTGTTGATGGCATCTGTTGTGATCAGTAGAAAGATGTTGACCCTATTGATTTAGTCAATC
TTCGAGAATTAAGCATGTTTGAAATTACAAATTCTCACTCCCTAAACAACATTAGCAGCTTGAAAAACCTTAACACTCTC
ACAGTGTGCTGTGAAATTTATGAATCTCCATTCCCATCCCTTGAATTTGTTAATTGTAGTAAAAAGCTCCAAAAATTGTT
CTTAAGACGAAGAATAGAGAAATTGCCACTGTTTCCAAATTCCATCACAATGATAGATCTTTTCTTCTCAAGATTGGTAG
AAGATCCGATGCTTATTTTGGATGCTGCCAAACCTAAGGAATCTCATATTAGAAGAAGAACCTTATTTTGGAAAAGAAAT
AATATGAAGTGATAACAGTTTCACTCAACTAGAGTTCCTTCAACTTGAGGATCTTCAAAACCTAGACATGGCATTTAGGC
ACAAATGCTATGCCTCTCATTAAAGATTTTGTGATCGATGGTTGTCGAAAGATGAAGGAGATTCCTGAGAGAATGAAAGA
CATGAAGCGTATTTTATAA
>contig:unspecified:6521571:1:1444:1_-_RDC0003NLR0140_-_RDC0003NLR0140 Ng
ATGATTGGTATATGTTGTATGGGTGGTGTTGGTAAAACAACATTGGCTGACAAAATCAGACAGAAGGCGAAGCAAGAAAG
GATGTTCAATGATGTTGTTATGGTAATTGTCAGTCAACAATCAGACCCTAAAAGAATTCAGGATGAGATCGCTAGAGGAG
TCAGACTGACATTAGAAGGGGATGATATGTTGAGTCGTAGAGACCGGCTGTGTACAAGGTTAGTGGATCTGAACAGTCAC
ATTCTTATAATCTTGGATGATGTATGGAAGGCTCTTGACCTAAAGAGACTTGGAATTCCAAGTGGAAGCAACCACTAACA
TCAATGCAAAGTGATATTCACAACGCGTTTCTAATATGTTTGTCAAGCAATGGGAGCTCAGAAGATCATGGAAATTGGGA
TGTTATGTGAAGAGGAAGCTTGGATCCTTTTCAAGAAGAAAGTCGG
>contig:unspecified:6523027:1:8183:1_-_RDC0003NLR0141_-_RDC0003NLR0141 Ng
ATGGTGGATTCTGTCGTTAAAAATCTTGAATATTTCCAAGACTTTCTTGAGAACATAGACTGTGGAAAAATTGAAGAGTT
GGAACGGGAGATTAGAAGTACAGTGAATGAAGCAGAGGACGCGATTGAACTAGAGATATATGAAATTAACAAATTGGAAA
AAGGAAATGCAAGAGAGGTATTATGTGAAACTCTGTCACTACTTGTAGAAAAGATTGATGATATGAAGAGGAATGTAATG
GAAAGTAGTTTTGGTAGAAATGAGGTTCAAGGTTATAGTAATACTGCAAATGAGGATCTGCAAACAGGATATGTTGCAAA
ACTTAATCCAAAAAGTGTTGTCGTTGGTCTCGAAGATGATCTCATGAGAATCATTAGACGACTAAAAGGGTCGATGTCTA
CTCAAGAGATTATCCCCATTTTGGGAATGGGGGATAGGCAAAACAACCCTTGCAAAAATGGCATAGGATGATCCTCAAAA
AAAGGAATCGCTTTGACGTGCATGTTTGGGTGACTATATCTCAAGAATACCAAACTAGAGATTTGTTGTTAGATGTTCTT
TCTTGTATTTTTACTGAGATCAAACATGGGACTGATGATGAATTGATGGATACGATATACAAAAAGTTAAAGGGTCAAAG
GTATCTTGTTGTCATGGATGATATTTGGAGTAATGACGTCTAGGATCTTATGTCGAGAACTTTTCCTGACGATAACAATG
GGAGTCGAATCATTTTAACAAGTAGGCTCAAAGGCGTGGCAACGCATGCTGCCCCTGACACCCCACCTCATGAGGTTAGC
CTCTTGAATTCAGATGACAGTTGGAAGTTACTTCATGAAACTGTGTTACGGAGTAATACAAGTTTGTCCTCCTGAACTAG
AGGATATTGGGAAGCAAGTAGCACAAAAATGCCAAGGACTACCTTTAGCTCTTCTAGTGGTCGCGGGGCATCTTTCTAAA
ATTGAAAGAACACAAGAAAGTTGGAAAGATGTTGACAAAAGTGTAAGTAAAGTTGTTGCTAATGAATCAGATAAATGTCT
AGGGGTGCTTGCTATGAGTTACAATTACTTACCTAATCATCTTAAACCATGTTTCCTCTATACGGGAATCTTTCCGGAAG
ATAGTGATGTTAACATAGAGAGATTGATCAACTTATGGGTTTCTGAGGGTTTTCTATGGGAAGAATTAGTGGGAAGAGAT
TATTTGGAGGATCTTGTTAGCAGGAATCTGATAATGGTTAGAAACAGGAGATCTAATGGTGAGTGGAAAACATGTGGTGT
CCATAATCTAGTTCGCGATTTAATTTTAAGAGAAGCTGAGCAAAAGAAGTTTCTGCAGGTTACTAAAGATCTTTCTGCAA
AGATGCATCATGTTCGTCGTTACAGTTTTCATTCAAACATTCATCAGAATGATTTGTTGGAGTCATCATCAATTGATGTC
ACCCGCACTATGCATTTCTTCCGTGGATTAGGTTCTAAACAAGTCCCTCTTTTGGCATGCTTCAAATTACTAGGAGTGTT
GTCAGTCGTTCAGTATGGATTTGAAGATTTTCCTCTTGTGATAACAAAATTAGTACATCTTAGATACCTTCAATTACGCA
GTTGTGATGATCCTCACGGTTCGTAGACTGAACTTTATAATCTCCAGGTCTTCATTGTTGGAAGCTAGGTTATAATTCTC
CAACTATACATGAGACAGTTTGGCAAATGAAACATTCAAGGCATCTTAAGCTGAGGCAGTCAATTTCTCTCCCTAAAAAT
CCATCAAATAAGCTGCAAAACTTGGAAGGACTTTCCTGTCTAAGATTGTCTAGCTGTACTTTTGAATTGTTTTCCGCTAT
TCCAAATCTTAAGACGCTTATACTTCGTGGAAGTCAAAAGGAATGCCAGGGTGATCAGAAGATGTTTAAGCACCTAAACA
GCCTTGCCTGTTTAAAAAGACTCGAACAGTTGAAGATCAGATGCAAAGACCTATACTTGTTCCCAATCCCATGTAAGTAT
ACTTTACCTACATCTCTGAGGAGCTTGACTTTAAGCTATACTTACTTACCTTGGGAAGACATGGCAAATATAGTGAAGTT
GCCAATACTCGAAGTACTTAAAATAAAAAACTATGGATTTTATGGTGATGTGTGGATATTAAATGATGGAGAGATTTTCA
ATCAACTTAAGTTCCTCCTAATCAGGACAAATGATCTGAAGCAGTGGAAAGCTGGTAGTGTTAACTTCCCAATGCTGCAA
CGCGTAGTTCTGAGAACATGCATATACCTGAAGGAAATCCCTTAAGACTTTGGAGAAATTTATACTTTGGAGTCAATAGA
TTTGTATCATTGCAGAAGAATTGCAGCAAATTCCGTGCATGAAATTCAAGAAGAGTAG
>contig:unspecified:6523056:1:22491:1_-_RDC0003NLR0142_-_RDC0003NLR0142 Ng
ATGACTTGTGTATAAAGTTATAGCTCCTGAGATTTTTGAATATTCTCAGAAAATATTAAAAGGTTGCCAAATTTCTTTTG
TGAATTGTATAACTTAAAGACCCTTCTCCTGTCATCTTGTGCTGATCTTGAGGAGTTACTGCTGCAGATGGAGAGGTTGA
TTAACTTGTGTCATCTTGACATAAGCAACACTTCTCTCTTGAAGATGCCGCTACATCTGACCAAGTTAAAAAGTTTCCAA
GTGTTAGTGGGAGCCAAGTTACTTCTAGATGGTTGGAGAATGGAAGATTTTGTTGAAGCACATAACTTGTATGGATCTTA
TCATTTGTATAGTTGCAAAATGTGGTTAATAGAAGGGAAGTTGTGTACAAAAAGATGAGGGAGAAAACTCATGTTGACAA
GTTATCTTTGGAGTGGAGTGAAAGTATAAATGTGCAATTCACAAACTGAAAGAGACATATTTGATGAGCTACGCCCACAT
AAAAACATAAAAGAAGTACAAATTACCGGATATAGAGGGACATATATTTTAAATTGGCTAGCTGACCCTTTGTTTCTTAA
GCTAGTATAATTGTCTATTGGTAACTACAAGAAATGTTATTCCTTGCCAGCACATAAATGA
>contig:unspecified:6523131:1:8445:1_-_RDC0003NLR0143_-_RDC0003NLR0143 Ng
ATGCCAAATTTGGAGTATTTAAATCTGGAGGGATGTAGCAATCTCGAAGAGGTTCACCATTCCCTGGGATGTTCCAGGAA
ACTCATCGAGTTAAATTTGAGTTGGTGTGTAAGCCTTAAGAGGTTTCCATGTGTTAACGTGGAATCTCTTGAATCTCTAA
ATCTACAACATTGCTCTAGTTTAGAGAAATTTCCTGAAATCCTCGGAAGAATCAAGCCGTTGGAGTTAGATATTCAAATG
AGAAAAAATGTGATAGGAGAACTACCATCATCTGTTTCTCAGCACCAAGCGCGTCTTACAGAACTAGATTTAAGCTTTTT
GATCAACATTGTAGCTCTTCCAAGCAGCATTGGCGTGTTGAAAGGTTTGGTAAAGCTACATGTGCGGTACTGCTCAAAAC
TTGAAATCTTGCCAGAAGAGATAGGTGATTTAGAAAACTTGGAGAAGCTTGATGCCAGCTATAGTAGGCTAATCTCGCAG
CCTCCGGCTTCCATCATCCGCTTGAACAAGCTTAAATTCTTGAGTTTTGAGAAAGGAAATACAAAAGTAGGCCATAAGGA
TGGAGTGTGCTTTGTGTTTCCGCAGGTAAATGAAGGGTTATGCTCATTGGAATATCTGAATCTCAATTACTGCAATCTAG
TTGATGGAGGACTTCCGGAAGACATCGGATCTTTATCCTCATTAAAAGAGTTGTATCTCTGGGGAAATAATTTTGAGCAT
TTGCCTCGAAGCATGTCCCAACTTGGCGCTCTTAAATTCTTGAATTTATCACACTGCAAGAAGCTTAAAGAGTTGCCAGG
TTTCACGGGGATGCCAAACTTGGAGACTTTGAATCTGATAAAATGTATGAATCTTGGAGAGATTCATCATTCCCTGGGAT
TTCTCAAAAATCTCTGTAGATTAACATTGACTAACTGTATACAACTTAAGAGGTTTCCAGGTCTGTGCATCGATTCTCTG
AAGTATCTGTGTCTACGGGATTGCTCTAGTTTAGAAGAATTTCCAGAAATCTTCGGAAGCATGAAACTGAAGTCGGACAT
TCACATGCTAGACAGTGTATTGAGGGACCTAAATTCAATGTATATTTCATTTCCACGTTCCTTGTCTCAGGATATCGTTT
CGTTGCAGCAAGGCATCATCTCCGCTTCAGATTCCTTGTCACTAAGAGTGTTTACAGTTGTGCATTGTGGGAATAAGATC
CCAAGTTGGTTCCACCATCGGGGAACAGGTAAAACTGTATCTGTCAACTTGCCTGAAAATTGGTATGTACGTGATGACTT
GCTGGGATTTGCTGTATGTTACTCTGGCAACCTAATTGACACCACAGCTCACTTGATTCCCATACGTGATGAGGGAATGC
CGTGGATGACCCAAAAACTAGAATTATCCTCTCTTCCAAATTATGATACAGGATGTACTATTCATTTTTTCTTGGTACCT
CTTGCTAGCTTATGGGATACATCTACGGCAAATGGTAATACACCAAACGACTATGGGCTTATTACGTTTTCTTTCTCCGG
AGGAATGGAGGAGTATGGATTTCGTTCGTTGTATAAAGATGAATTCGAGGGAAAATACTGA
>contig:unspecified:6523131:1:8445:1_-_RDC0003NLR0144_-_RDC0003NLR0144 Ng
ATGAAGGATCTGCAGAAAAAGGTGAAAGATGTAGCAAATGAAGTAGAAGATGAAGTCGAATCACAAGTAGTGCGGATTAT
GGAGAAGGATGAACATATTCAAAGAGAGGCAAATGAGAGGCTTCGTGAGATCTTGGAACAAGCTATACAAGACATTTATT
CTGTAAATCAAGAGCTCATCAAGCAGAGGAACAAGAATAACAATTTGCTATCTGGAAATCGTTCGATTGGTGGTTCTACT
TCACCACGATCACGTGTTTCAACCCTTGAGAACGAAATGGTGGGGCACATCAATGAACAAGCGAACATGCGGCGTCGGCT
TATTACCGGGCACTCATCTCAACTGGAAGTCATCTCCATTGCTGGGATGGGAGGCATAGGCAAGTCAACTTTTGCCAAAA
ATTTGCTTTCTGATCCCTCAGTTGTGGGATTCTTTGATGTTCGTGGATGGATTACTGTGTCCAAGGACTACAGCTTAAGA
AAGATGCTCATATCCCTCCTTCAAGACGCAACTGGCGTGAAAGTAGAAATCAATCCCCAATATCAGGAGGTAGAAGTTAT
AAATGCAGAATTAGCAGATCGCTTGCAAAAAAGTTTCAAAGGTAAAAGGTATTTGATTGTTGTGGATGACATATGGAGCA
CGGAAGCCTGGGATGATATCAGTCAATGGTTTCCAGAAAACAACAATAGAAGCCGAATACTGTTGACTACTCGGAGCATG
GAGGTTGCTCGACATGCTAGCTCTCCTAAAAATCCTTTTCAAATGCGTTTCCTAGATCCAGAAGAAAGTTGGAATTTGTT
TTGCCAAAAGGCGTTCAGCAAAAAAGATTGTCCAGCTGAATTTGAGAGTGTTGGTAAGGTAGTTGTTGAAAATTGCAAAG
GCTTGCCACTAATGATTTCTGTGGTTGCAGGGTCTCTTTCTAGCAAGAGGACGCTGAACGAGTGGAATGAAGTAGCTCAA
AGTGTAAGCTCATTAGTAAACCTTGATGATTATCAACGTTGCTCAGGTGTGCTCGCTTTGAGCTACAATCATCTTCCTCC
CGACTTGAAAGTTTGTTTTCTGTATTTCGGAGTTTTCAAAAAAGCTAGTGAAATTTCTGTGGAAAATTTGATCAGATTAT
GGATGGCAGAAGGACTCTTTAAGCTGAGGGGGATTAGGGATTTGGAAAAAGAGGCTTGTAGTCTACTACATGATCTTATT
GATAGAAGTTTGATTGTTGTTTGCAAGCATAGTTTGGATGGCAAAATCAAGACATGTAGGATTCATGATCTTCTCCATGA
TTTATGCTTGAGAGAATCTGAAAGTGAGAGTCTTTTGTATGTTTCGAATCCCTCACTTTCAGCAACCAACATTCCTCAAG
ATCGCCGGTGGGTTTCATTTCCTCAAGAGCCAGCGCGAGATTTTTTTTCTCTTCCCTTCCTTACTTATGGTAAAATACGT
TCTCTTCATTTTCTTGCGGTAAAACCGTACAGTCTTGAATTTGAATTAGGATTAGACCGTTTCAAACTTATTAGAGTGTT
GGACTTGCTGGGATCGGGCGTGTGGCATTTACCTAACGGATTATCAAACCTAGTTTCCTTAAGGTATTTGAGGGCTCATT
GCAGTGGGTATCCACCAATTTATAAACTTCGGAATCTACAGTCTGTTAGTTTTCGTAAGGTTAATAAGTTTCAACCCATT
GAGTTTCACTTACCAGATGGAACCTGGAAAATGTCTCAATTGAGGCATCTCGACTCTGCAAGTTTTTATTTGTGTTCTCC
TCCAAAGGTAGATGGCAATAAGTACCGGGTTTTGGAAAACTTGCAAAGTGTTTACGGGTTGAGACCTGTTTGTTGCACAA
AAGAAATGTTTGAAGGGATTAAAAAGGTGAAAAAATTGGGGATTTGTGGCCGGACTGGTCACTTTTATGATGCGCCCAAA
TGCCTAGATAATCTCATATATTTACCTGAGCTAGAGGTACTAAAAATCTTACTATACGACGCTTACGGAGTTGATTTCCT
TCATAAGCATCCAGTTCCATGTGTGGGTTCTTTCCCACCGAATCTCAAGAAGCTGACACTTCAAGGAACTCATCTATTAT
GGTCGCAACTGACAATCATTAGCAAGTTGCCCAAACTCGAGGTGCTCCAATTGAAGGCATTACTGTTCTTTGGTGATGAG
CTTGGAGAAACTGTCTGGGAAGTGTCAGATATGGGATTTCCTAAATTGAGATTTTTGCTCGTAGAGAAGAAGGGTCTTAA
GAACTGGAATGCCAGCGATGATTCTTTCCCATGCCTTGAGCGTGTAATTATCAAAAACTGCCGTTTCTTACAAGAGATTC
CTAAAGGATTTTCAGATAGTATGACACTGAAGCGAATAGAGTTATGGGGATGTACTCCTTCCCTTGTGAATTTCGCTAAG
GAGATCCAAGAAGAGCAAGAGATTTTGGGGAACAACATACTTCAAGTTTATGCCTATGACACAATTTGA
>contig:unspecified:6523669:1:3850:1_-_RDC0003NLR0145_-_RDC0003NLR0145 Ng?
ATGACTTTGCTTGGTCTTCAAGCTGTGCTAAGGGATGCAGAGAACAAGCAGACATCAAATCAATATGTCAGCCAGTGGCT
TGATGAGTTTCGACATGCTGTCGACGGCGCTGAAAACTTAATGGAACAAGTCAATTATGAAGCTTTGAGGATTAAGGTTG
AAGGTCAGCATCATAATCTTGCAGAAACAAGCAAAAAACAGCAAGTATGTGACCTTAACCTGTGCTTGAGTGATGATTTT
TTCCTTAATTAATAAAGGAGAAGTTGGAAGACACTATTGAAACATTGAAGGATTTGTAAGAGCAAATTGGTGACCTTGCT
TAAAGGAGAATTTTGGTTCGACGAAACAAGAAACTAGAACACCTTCAACTTCTTTGGTTGATGATTCTGATATCTTTGGT
AGGCACAAGAAAATAGAGGATTTGATTGTTCGTTTATTGTCTGAAGATGCAAATGGAAAAAATCAGGTTATCGTTCCTAT
CGTTGGTATGGGCGGCGTGGGTAAGACAACACTTGCTAAAGCCGTTTACAATGATGAGAAAGTGAAAGATCATTATGATT
TGAAAGCTTAGTTTTGTGTAATAACAAAAGGGTTACTTCAAGAAATTGACTTAAATATTGATGACAATCTTAATCCGCTA
CAAGTCAAGTTGAAGAAAAGCCTGAAGGAAAAGAAGTTTCTTGTTGTCCTTGATTATGTGTGGAATGATAACTATAACGA
GTGGGATGACTTGACAAATCTTTTTGTACAAGGAGATTTGGGAAGTAAGATCATTGTAACTACACGTAAAAAGAATGTAG
CCTCGATGATGGGTAGTGGAGCAATCAACGTGGGAACTCTGTCTAGTGAAGTCTCTTGGGCTTTATTCAAACGACATTCA
CTAGAAAATAGGGATTCTGAGGAGCATCCAAAATTTGAAGAGGTTGGAAGAAAAATTGCAGACAAGTGCAAAGGGTTGCC
TTTAGCCCAAAAAATTGCAGACAAGTGCAAAGGGTTGCCTTTAGATCTAAAGGCAGTTGGTGGTATTTTACGCTGCAAAT
CAGAGGTGGATTAGTGGAGAGACATTTTAAGAAGCGAAATTTGGAAGCTTCCAAGTTGTTTGAATGGTATATTACCAGCG
TTGATGTTGAGCTACAATGATATTCCTGCATATTTGAAGCAATGTTTTGCTTATTGTGCAATATATCCCAAAGATTATCC
ATTATGCAAAGACCAAGTTATTCACTTGTGGATTGCAAATGGTCTTGTACAACAGTTTCGTTCAGGTAATCTATACTTTC
TTGAGTTGAGATAGTTCCAGCGTATTCTGAAGGAGACAGAGAAATTCTTAATGCATGACCTTGTGAATGATTTGGCCCAA
ATTGCATCTTCAAAACTTTGTATTAGGTTGAAAGAGAATGAAGGATCTCATATGTTGGAACAAAGTCAGCATATGTCCTA
TTCCATAGGAACAGATGGTGAATTTGAGAAACTGAAACTACTCTCCAAATCACAGCAGCTGAGGAGATTGCTTCCGGTCA
ATACCTTTCTCTTATATCAGCTAAGCAAGAGGGTGTTGCATGACATATTGACAAGACGAACATCCTTAAGGGCATTATCA
TTGTTAGGTCATGAAATTGTGGAGTTACCGGATGAATTGTTTATCAAATTAAAGCTCCTGAGAATTTTGTACCTTTCCTC
GACAAAGATTAAAAAGTTGCCAGATTCCATTTGTGTATTGTATAACTTGGAGACACTTCTCTTGTCACACTGTTATTATC
TTGAGGAGCTACCGCTGCAGATGGAGAAGTTAATTAACTTGCATCATCTTGAAATAAGCTACAGTTCTCTCTTGAAGATG
CCTCTACATCTGAGCAAGTTGAAAAGTTTCCATGTGCTAGTGGGAGCCAAGTTTCTTCTAGGCGGATCGAGCATGGAAGA
TTTGGTGAACTGCATAACTTGTATGGATCTCTATCAAATTCAAGAGTTGCAAAATGTGGTTGATAGAAGGCAAGCTTTGA
AGGCAAAGATGAGGGAGAAAATCATGTTGACAAGTTTTTTTGGGAGTGGAGTGGAAGTAGTACTGCGGACAATTCACAAA
CTGAAAGAGCCATACTTGATGAGCTACGCCCACATATAAACATAAAAAAAGTCGAAATCACCGGATATAGAGGGACAAAA
TTTCCGAATTGGCTAGCTGATCATTCGTTTTATAAGCTGGTGGTATTGTCTCTTTGCCACTGCAAGGATTGTGATTCCTT
GCCAGCACAAGGGCAACTCCTTTGTCTGAAATTCCATTCCATTAAAGGGATGCATGGAATAACAGAGGTGAAGGAAGAAT
TCTATGGAAGTTCAGCCTCCAATAGGCCTTTTAACTCTCTTGAGAAGCTTGAATTTGAAGATATGCCAGAGTGGAAGCAA
TGGCACATACTAGGATGTGGCGAGTTCCCTGCACTTGAGAAGCTTTCAATTAAAAAATGTTCGGAATTGACGGGGAAGTT
GCCTGAAAATCTTTGTTCTCTGAAAGAATTGAGAATTTCAGAATGTCCTGAACTCAGTTTGGATACATCCCAACTTGAGG
GAATGAAGCAGATCGTTGAATTATATATTATTGGTTGTAACTCTCTGACCTCCTTACCTTTTAGCATTCTGCCGAGTACC
TTGATGACAATACAGATAACTCGTTGCCAGAAATTGAAATTAGAGCATCCAGTTGGTGAGATGAGTTATTGTAATATGTT
TCTGGAGGAATTGAGTCTGATAGAATGTGATATATCAACTGAGTTGCTCCCAAGAGCACGCAAATTGAGTGTTTCATATT
GCCCCAAACTTACTAGGTTTATGATTCCTACTGCCCCTGAAGTGCTCACTTTGATGAGTTGTCAGAATCTTGAAAAACTT
TCGG
>contig:unspecified:6524288:1:372:1_-_RDC0003NLR0146_-_RDC0003NLR0146 Ng
TGCAAGGGATTGCCGCTTGCAATTATTAAAGTTGCAGGAGCACTAAAGCGTAAAACCAAGCCTTCGTGGGAGGATGCCCT
TAAGCGATTATGTTCTGCAGATACAAAAAATATCCCTGGAGTGCATGCAAAGGTGTATGGACCTCTGAGGCTAAGCTATG
ATCACATTGAAAGTGATGAAGCCAGGTACCTATTTTTGCTTTGTTCTTTGTTTGAGGAAGATAGTGACATTTGGATTGAA
GAATTACTTAGATACGGAAAGGGGCTT
>contig:unspecified:6527173:1:9846:1_-_RDC0003NLR0147_-_RDC0003NLR0147 Ng
TTCAAGTTTCTGAGGGTGTTAGATTTTGAATTCACAGTCATTGATTCTTTCCCACAAGAACTGAGCCTTTTGAGGTATGT
TACTTTTCGGACCGACAATGATACACTATCCCTCCCAGCCAATCTTTGGAACCTTGAAACTTTGATAGTTCAAGGAACTA
GAGGACGGATATCATTACCGGAAACAATTGGGAAGATGATTAAGTTGCGGCATCTGCAAATAAATGACCAAGCATTTTTC
TCTATGCAGAATGAACAGGAATTCTTAGTAAGCCCTTCGAAAATAGAAGATTTGCAAACTCTTTCTTCAGTATATTTTTC
TTGTGCAGGAAGTGCTGATAAGATATTGGCAAAGACACCAAATCTTCAGAGACTGACATGTGAAGTTTCTGCATTTGATG
ACTCATTTACTGCATTTAACAATCTTGCAATGCTCGAAATTCTCAAGATTTCTTCTGGTGCTGCATTGACATCAGTCGAT
AAGCTGAAGCTCCCGTCACACCTCAAGAAATTGACACTGTCCAATTTTTACATAAATCTAAATGAAGTCACAACTCTTTC
AACTCTCGAGGTACTCAAACTGCTAGGAGTTACCATTTGTTCCAATACATGGAAAGTGAAGGATGAGCAGTTCAGCAAAC
TCAAATTCTTGAAACTAGAAAATCTATCTTTTTCAGAATGGGATGTCTCAGATGATGCTTTTCCATACCTTGAACACTTG
GTATTGATAAGATGTCGATATCTTGAGGTGATC
>contig:unspecified:6527421:1:8614:1_-_RDC0003NLR0148_-_RDC0003NLR0148 Ng
ATGGCTGATGTGTTTGTGTCATTTGCAGTACAAAAATTGAGTGATTTCCTCATACAAGATGTTTCCCTGATATCAAATTT
GAGAGATGAGGTTACATGGCTGAGAAATGAGCTACTTTCATACAGTCTTTCCTCATTCCTCAGAGATGCAGAACTAAAGC
AACATGGAGATCAAAGAGTTGTTGCTATTCTCGAGACTTACAACTTCGAGGCTGGTACGTGCTAGTCGTCTAAGGCTTGC
GCTTGCATATGTAGGAAGGAGAAGAAATTCTACAATGTTGCCGAGGAGATTAAATCACTCAAGAAACGAATCATGGATAT
CTCTTGCAAACGAGAGATTTATGGTATTACAAATATCAATAGTACTAATTCAGGAGAAGGGCAAACTAATCAGGTTACAA
CATTAAGAAGAACTACCTCATATGTGGATGACCAGGATTACATTTTTGTTGGCTTTCAGGATGTTGTACAAACATTAAAA
GATGAACTTCTCAAAGTAGAGCCTTGTCGAAGTGTTGTCTCCATTTATGGCATGGGCGGATTAGGCAAGACCACTCTTGG
TAGAAACCTTTACAACAGTTCTAATATACTCAATAGTTTTCCTACACGCCCTTGGATATGTGTCTCTCAAGAGTACAACA
CAATGGATCTTCTTAGAATACCATAAAATCCATCCAAGGTCGCATCAAGGAAATCAAGATTTGTTGGAAAGGATGACAGA
AGGAGATCTAGAAATTTATCTTCGTGCTCTATTAAAAGAACGCAAATACCCTGTGGTGGTTGATGATGTATGGAAGACAG
AAGCATGGGAGAGTTTGAAGAGAGAATTCACGGTTAGAAAGAATGGCAGCAGATTCATTATTGCCACACGCAAAGAGGAT
GTCGCTGAAAGAGCAGACGACAGAGGTTTTGTTCATAAACTTCATTTCCTAAGTCAAGAAGAAAGTTGGGATCTCTTTTG
TAGGAAACTACTTGATGTTTGAGCAATGGTTTCAGAAATGGAAAGTCTAGCTAAGGATATGGTGGAAAACTGTAGAGATT
TACCTCTTGCAATCATTGTATTGAGCGGACTACTTTCGCATAAAAAGGGCTAAACGAATGGCAACAGGTGAAAGACCACC
TTTGGAAGAACATTAAAGAAGATAAATCTATTGAAATCTAACATAATATCCTTAAGATACAATGATTTGTCAAATGCGCT
CAAGCAGTGTTTTCTCTACTTTGGTATTTTTCCAGAAGATCAAGTGGTAAATGTTGATAACATAATACGGTTGTGGATGG
ACGAGGGTTTCATACCCAGAGGAGAAGAAAGAATGGATGATGTCGCTGAAGGTTTCTTGAACGAATCGATAAGACGAAGC
TTGTTACAAGTGGCTAATACATTTTAGGAAGGAGTTACTAAATGTAGGGTTCATGATTTACTCCATGATCTTACGATACA
GAAGGCATCAGAGATAAACTTCTTTGACATTTATGGTCCAAGAAGCCACTCCATATCATCTTTATGTATCAGACATTTGA
TTCACAGCCAAGGAGAAATGTACCTCTCACTTGATCTTTCAAACTTAAAGTTGAGGTCAATTATGTTCTTCGATCGAGAC
TTTTGTAAGACAAGTCTTATAAACATCAGGAGGGTGTTCCAACACCTATGTGTTGCACTTGGATATGAATGTTGGGAATA
TGTCTATAGACGTACCTGATGCCATTGGAAGTTTGTACCACCTCAAGTTCTTAAGCTGAAGAGGTATCCGTGATCTTCCC
TCTTTCATTAGCAACCTCAACAATCTACAGACACTTGTTGTCGATGTGGGAGGATACACTTTCCAACTACCCCGCGAGAC
AACTTACCTGATAAATTTAAGACATTTAGTTTCTTGGTGTTCAAAAAACTAACTAGTCTTTGAGTTCTTGAAGGTGTTGG
TGTGACCAATCGAAAGATGTTGACCCTGTTAATTTAGTAGATCTTGGAGAATTAAGCATGTTTGATATTAGCAAATCTTA
CTCCTTAAACAACATTAGTAGCTTAGCACTCTCACATTGCCGGGTCGGTATGGTAACTCATCTCCATTTCCAGACCTTGA
ATTTGTTAATTGTTGTGAAAAGCTCCAGAAATTGAGGTTTGAAGGGGTGATAGAGAAACTGCCTCATCTCTTTCCAAATT
CTATCACAATGATGCTTATTTGGAAGTCAAGACTGACAGAAGATCTGATGCTTATTTTGGGAATGTTGTCAAACCTAAAG
AATCTCGATTTGATTAGTTCTTATGCAGGAAAAGAAATAATGTGCAATGATAATAGTTTCAGTCAACTAGAGTTCCTTCA
ACTTGAGGATCCTCGAAACCTAGAAAGATGGTATTTAGGCACAAGTGTCATGTCTCTGA
>contig:unspecified:6527852:1:8388:1_-_RDC0003NLR0149_-_RDC0003NLR0149 Ng
ATGGAAGTCGAAAAAGCAGAAGATGTGATTGAACTAAAGATCATGTATGGAATAATGAAAAAAAAGGGATTATCCAAGAC
TTTCTTGAGAACACTTGTAGGAAAGATTGATGCAACAAGGGAAAGAAAGGCAATACGCAAAACGTTGCTACCATTTGTAA
AAAAGATTGATGCTGTGAAGAGTAATGTGATGGGCATCAGTTTTGGTACAAATCAAGTTCAAAGCTATGATGATACTACT
ACAAATGAGGATTTGTTGCCTGGTCATTCATCTAGAAATGTTGCAAAACTGAATCCAGAAAATATTGTCGTGGGTCTTGA
AGATGACCTCGTGAGAATAATCAGAAGACTAAAAGGGCCAACATTAAGTCGAGAGATTATCCCCATTTTAGGAATGGGGG
GAATAGGAAAAACCACTCTTGCTAGAAAGGCATTTGATGATTTTGAAACTAGGAATCGATTTGACATCCATATTTGGGTG
ACTGTATCTCAAGAGTATCGGATAAGAGGTATGCTGTTGGACATTCTTCGTTCTACTTCAGAAGAGACCAATGAAGAGTC
TAATATTGATCGGTTGATGGATATGATATACAAGAAGTTAAAGGGTTGGAGGTATCTTGTTGTAATGGATGATATTTGGA
GTAGTGAGGTCTGGGATCTTATGACAAGAACTTTTCCAGATGATAACAATGGGAGCCGAATTATTTTGACTAGTAGGCAA
GAAGAGGTTGCTAGTCATGCAGATCCTGATAGCAATCCTCATAAAATGAACCTCTTAAACTTGGATAATAGTTGGAAGTT
AATCCGTGACAGAGTGTTTGGGGTAGAACATGCATGTCCTCCTGAATTGGAGGATATTGGAGAACAAATAGCACAAAGAT
GCCAAGGACTGCCCTTAGCTCTTCTAGTGGTAGCGGGACATCTCTCTAAAATTTCTAGAACACGAGAAAGTTGGAACGAT
GTTTCCAAAAGTGTAAGTAAAGTTGTTGCTGATGAATCAGATATATGTCTAGGAGTGCTTGCTATGAGTTACAATTACTT
ACCTGATCATCTTAAACCATGTTTCCTTTACATGGGAGTCTTTCCCGAAGACAGTGTTGTTAACATTGTTAGATTGATCA
ACTTATGGATTTCTGAGGGTTTTATATCAGATGAATTAGTCGGAAGAGATTGTATGGAGGATCTTGTTAGCAGGAATCTG
GTAATGGTTAGAAACAGGAGTTTTAATGGCGAGACAAAAACATGTGGTGTCCATGATCTGATTCGTGATTTGATTTTAAG
AGAAGCCGAGAAAGAGAAGTTCCTAGAGGTTACTAGAATTCATGAAGCCACTAATCCTTCGGCAGAGAAGCTTAGAAGTA
CTCGTCGCTACTGTTTCCATTCACACAATCAGGCTGCTTTTTGGAAGCTATCCAGTATCATCCGAACATTGCACTTCTTC
GATGGATTTCAAAAACTTTCTAAACAAGTTCCTCTTTTGGTGTCCTTCAAATTGCTAAGAGTGTTAGCAATCCTAAATGA
TACATTTCCAACGTTCCCACTTGAGATAACAAAATTAGTACAACTCAGATACCTTCAATTCACTTGTTATGATAATATTC
ACTGGTCAGTGTCAAAGCTTTATAATCTGCAGACATTCATTCTTGGTTACGGAGTTGCAGGTTTATTACCTCCAACCATT
CCTGAGGGAATTTGGCAAATGAGAAACCTAAGGCATCTTCATATCGGTGACTTCTTTTCTTTCCCTATTCCATCAAACAA
GCTACAAAATCTACAGGAACTCTCTCGTCTAGCTTTGAGTAGCTGCACTTGTGAATTATTTTCTGCTATTCCCAATCTTA
AAAAGCTGAAAATTATTGGAAATTATCTGATGGAAATGAAGAGAGAGCGCCTAAATAGCCTTTCCTGTTTAGAAAAACTT
GAAATCTTGAAGTACAGGGATGACGGGATACAGCCTTCTCAAATCCCAAGTAAGTATGTTTTGCCTGCATCACTGAAGAG
GTTGACTTTAAGTTGCACTAGTTTACCATGGGAAGACATGGCAAATATTATAACATTGCCAAACCTCGAGGTGCTTAAAA
TTAAAGACAACGGATTTCTTGGTGATGTGTGGATGTTAAACGATGAAGAGATTTTCAAGCAACTTAAGTTCCTCCTAATC
AGTTGGACAGGTTTGAAGCACTGGAAAGCTGGTAGCGTTAACTTCCCAAAGCTGCAACGCCTATTTCTGAAAAGATGCAT
GAACCTGGAGGAAATCCCTCAAGACTTTGGGGACATATGTACCTTGGAATCAATAGAGTTGCATAAATGCAGTATATCCG
CTGCTACGTCAGGCAAAAACATTCAAGAAGAACAGGAGAGCATAGGGAATGAATGTCTTAGTGTCCTCATCTATAATCAT
CCGTAA
>contig:unspecified:6528270:1:7542:1_-_RDC0003NLR0150_-_RDC0003NLR0150 Ng
ATGAGTTCTGAAAAACCACAAACATCTTCCTCTTTTGTTTATCCATCCATTTATCATGCGTTCTTGAGTTTCAGGGGTGA
AGACACCCGCAAGACTTTTACCGACACTCTTTATGCAGCTTTGGTAGGTGCAGGGTGGCGTACGTTTAAGGATGATAATG
AGATTGAGAGAGGGGAAAATATTAAGACGGAATTGGAGAATGCAATTAGAAATTCCAGGAGTTCAATAATTATCCTCTCA
AAGAACTATGCTACTTCAACATGGTGCCTTGATGAACTTGTCAAAATCCTTGAACATAAGAGGACAAAAGGGCATGCAAT
TCTTCCTGTATTCTACCATGTGGATCCTTCTGAAGTTAGAGATCAGACAAAGAGTTTTGCAGAAGCATTTTCGACATATG
AGAGGCAAATTGAAGCTGAAAGTGATGAAGGAAAGAGGGAGTGGATGGATAAGGTCCAAAAATGGAGAGCAGCTCTTGGA
GAGGTTGCAGATTTGGGTGGTGTTCTAGTAAACAATCAAGAGGATAGGTATGTTTTTTTTTTCCAGAACTAG
>contig:unspecified:6528270:1:7542:1_-_RDC0003NLR0151_-_RDC0003NLR0151 Ng
ATGAGAGCTGAAAAGGCATCAGTCTCCAGGCCTAGATGCTCTTATCATGTCTACTTGAGTTATAGAGGCCAAGAAATCAG
CATGAACTTTATCAATATCCTACACACTGCATTGACTGATGTAGGTATTCAAACATTCAAGAGACACAGTGAATCTAGAA
ATGGAAAAATTGTTGGATCAGAATTGCAAAAGGCAGTCAAGGAATCGAGGATTTCAATAGTTGTATTCACGGAAGATTAT
GGATATTCTAGAAGGTGCCTAGATGAACTTGTGAGCATCCTTGAAAGGAAGCAAATCGCTGGTCATATGATTCTACCTGT
GTTCTATCGTGTAGATCCATCCCATGTTAGAAAGCAGAGGGGGTCGTTTGCGAAAGCATTTCATAATTACGAAGAGCAGA
TCATGGTGGAGAAGGTTGAAAGAAGGAATGAGCACATAGCAAAGATAAAGATATGGAGATCATCTCTTACAGATGTTGCA
AATATGGCAGGCATAGTTCTAGAAGACGGGTAAGCTAAATTAAATTTATTTTTGCTATGCATTGCTTAAAATGTCTTTGT
ATATTTCTTATATTCTGTTGCTTTTCAACATTTATCTCATCAGGGTTTGTTTATGGACATTCAAGTTCCAGCTTGTTCAG
TTGTGACATAATTTGCATGATAACCAGCGTTATCTATCTAAGTGGTCCTTTTCTTCTTGCAGGGATGAACTGAAGTTTAT
TCAAGAAATTGTTAAGGACATTTGGGGTAAGTTGTCTCGCAAAGTTTTGAGTTTCGCCCCATATCCTGTTGGAATATATT
CCCGTGTAAAAGAGGTTAATTTCTGGTTACAAGATAGCTCGACTAATTCTCGCACATTGATGATTTATGGAGAACCTGGA
ATAGGGAAAACAACAATTGCCAAAGCTCTTTTTAACCTACATTGTGACAGATTTCAATGCAGCAGTTTTCTTGGAGATAT
TCGAGAAATTGCAAAAGAAAGTTGTGGTTTGATTGACCTACAGAAAAACCTTCTTTCAGATCTTCTGAAAGAGGATAAGA
TTGATCTTAATGATATTGATAGAGGAGCTTCTACAATCAAAGACTTTTTAGTCCACAAAAAGTTTCTTCTTGTTCTTGAT
GATGTTGATGATTTAACCCAATTGAAAGCAATTCTTGATTCAAGAGATTGGATTCCTCCGGGGAGTAAAGTTATTATAAC
AACTACAAATGAACACTTGCTAAACCCTCATGATGCTTGTCTGATGTATGAAAGCAAGAGGATGGACAATCATGAGGCGC
TCAAGCTCTTCAGCTTGCATACTTTTGGTCAAGACCATCCCGTCAAGGAGTACATGACACACTCCAAGCAGATAGTTAAA
CATTGTCAAGGGCTTCCTTTAGCTCTTCAGGTTCTAGCCTCTTCGTTACATGGTGGAAGTATAGATATGTGGGAGGGTGC
AATAAAGAAATTAGAAAGATATTCTGAATCCCATAACCATAAAGTTCTTGAACTGAGCTATGAAGCTTTGCCAGATGATC
ATGATAAAAATGTATTTCTTGATATTGCTAGCTTCTTTGTCGGGAAAGACAAAGATTATACAATCAAAGTTCTGGATGAA
TGTGGTTTCCATGCTACTGCTGAAATACAGAATCTCATTGATAGATATCTTCTGACAGTGACTCCTGATAACAAGCTAAT
GATGCATCAGCTACTACAGGAAATGGGTAAAGAGGTCATCTGCCGAGAATCACCCATTGAACCTGGTAAACGCAGCAGAA
TCTGGCATCACAAGGATGCCCTTAGTATACTGCATGAAGAAACTGTAAGGCTCATTCCTCCTGTACCAATTTTGTTCTTT
TTCCTGGAGCTCATTTTCACTTCAATGTTACTTTCCATGTCAGGTTACAGAATCTATTGAAGGGCTTGTTCTTAAAATGC
GTGGATCAGATGAAAGCAAACTGGACAGACATGAATGTATATCAAAAAGACCTTACTTCAATGATTCACAGAGCACTTCA
ACATTGACTCTCAAGAAAAAATCATCAAAGAGGCTTCGTGTAGGATGCCTCTCTTGGGGTCATGGGAATTCTGTTTCGGC
AAGATCACAGACTGTACAAAATGAAGCTGGAATGAGTGCTAAAGCATTTTCTAAAATGCAAGAATTGAGATATCTTGAGC
TTGAGAATGTCCAGCTTTCTGGCAGCTTTGAAGGATTTCCAAAGAAATTAAGATGGATGCGCTGGTATGGATTCCAATCA
ACATCCTTCCCAAATGGCTTTCCTCATGAAAATCTTGTAGTTCTTGAAATGAGCAATAGCAACTTGCATCAAACCTGGGC
GGGAGCAAAGGTTTGCTTACGAAACTCATTTCTGATTTCGTGGCTGATTGTGATTGTGTTCTGGCAGACTTGATATTTTT
CTTCACTGACTCTCTCTTTTCCTATTTTTGCTCAGTCTGTACGATCATTGAAGATACTTGATCTTGGTCACTCACACAGT
CTCATGAAGACCCCTGATTTCTCTGGATTACCGAATCTTGAAAGAGTGATTCTTGAAGATTGCATAAGTTTGGTTAAGGT
CCATGAATCCATTGGAAGACTCCATAAACTTCTTGTCTTAAATCTGAAGGGATGCGAGAGCCTTAAGAAGCTTCCAAGGA
AAATTTGGGAAATCAAATCCTTAGAAGAACTAACACTCTGTGGGTGCTCAAAGCTGGAGCTTTCCAGGATTATGAGAAAT
GGTAAGTTTTTGCAAGCACTTACACGGGATGTGACTAACAGAGATCAATTTCCCTCTAAGGCTGAAAAGCCAATATGCAG
CGACTCTCTGTCGGCTAAATCAGTCAATTCAATCTTCTGGTCTTGGATGTCACTGTGGCCAAAGCCAGCAGGTTCGATGT
CAGATATCTTCCAGATCACTTTACAAAGTCTGGATATTTCACATAGCAATCTGACTGACACTCTTATTCCCTGCGATCTT
TCTGTCCTATCCTCCTTGAAATATCTGAGTCTAAGAGGAAATCCCATTTCCACCCTGCCAGAGAGCCTGAAGAGACTAAC
TATGCTGCAGTCTCTTCAGTTAGCTGACTGCACAAGGCTCCAGTGGATCCCTGAGCTTCCGCTGAGCTTACAAATATTGA
ATGCACGTAACTGCAGATCACTGAACAAAGTAACAAATTTACCCAATTTCATGAGGTCACTTGACTTGCACTTAGAGAAT
TGTGAAAAACTGGTTGAGGTTCAGGGAGTATTCAAGCTAGATCCTATTGGAGACATTGATGATATCCTCGATATGTCTTG
CCTAGATAATTTGGAGGTCAGAGCAGTAGATGTGGAACTTTGCAACTATCTATCCTCAACAAAAAGCAAAGGTCCCGTTC
AGGGACTGTATGAATTTGGTATAAACAACATTTACATTCCTGGAGGCAAGGTTCCTACCGAGTTCAGCAATATTAGCACA
GGGAGCTCAATCGATTTCACTGTGCCTCCACTTCCTAATGCTAAGATCCAAGGATTAAATATATGTGTCGCTTATGCAGA
ATGTCTTGAAGAGTGTTTCAGTGAAAGGCACTTTATAAAAGTGAGCAATAAGACCAAGGGAATCAAATGGATTTATGGTC
CAACAATTTTTGGAATTGCAGGTTCTGGTAAACCAATGCTATGGTTTAGTCATTGGAGATTTGGTAACCAGCTAGAAAGA
GGAGATCAAGTTGTTGTTTCATTAGGCATGGGTTGCTTAGTTAAGGAATTTGGTGTAAATCTTGTATGCAACGAACAAAG
TGAGGAAGAGGAAGACGCCCCATCTTTGAATGCAGAGGGACGTCTTCATCCTTCTTCCTATCCACTACAACATGCAATTG
GTGGAGATTTGTCTCCTTATGAGCTAAGTTCAGGTGTCTATCACCTCTCTATTTATTCTTGA
>contig:unspecified:6530803:1:596:1_-_RDC0003NLR0152_-_RDC0003NLR0152 Ng?
ATGCCGGGTTCAGGTAAAACTACTTTGGCATACAAAGTATACAATGATAAGTCAGTTTCTAGCCATTTCGACCTTCGTGC
ATGGTGCACGGTCGATCAAGGATATGACGACAAGAAGTTGTTGGATACAATTTTCAGTCAAGTTAGTGACTCAGATTCAA
AATTGAGTGAGAATATTGATGTTGCTGATAAATTACGGAAACAACTGTTTGGAAAGAGGTATCTTATTGTCTTAGATGAT
GTGTGGGATACTACTACATGGGAT
>contig:unspecified:6531007:1:3069:1_-_RDC0003NLR0153_-_RDC0003NLR0153 Ng?
CTTCCATTTCTTAAGCATCTGTATGTGGATAATTGTCCAGAAATAGAGTCCTTTCCTCAAGGAGGATTGCAAAGACTTAT
AATCTGGAATTGTAAGACACTGGTGAGCCGCCGAGAGGAGTGGACACTCCCCTGTCTCACAGAGTTATGGATCTCTCATG
ACGAAGAGATTGTTGGTGGTGAGAATTGGGAGTTGCCTACCTCTATTCAAATACTTTCTATATCCAATCTGAAAACGTTA
AGCAGCCAACATCTCAAAAGCCTCACCTCTCTTCGACATCTTTGTGTGAAGGGTAATTTGCCTCAAATTCAGTCAATGCT
GGAACAAGGCCAATTTTCTCACCTCACTTCGCTTCAATGTCTACGAATCATGGGTTTCCGTAATCTCCAATCACTTGCTG
AATCAGCACTGCCCTCGTCCCTCTCTCACCTTGACATCTCCCATTGCCCTAATCTCCAATCTCTTGGGATGCCATCTTCC
CTCTCTGAACTATCTATTTCCAACTGTCCATTGCTCACACCACTACTAGAATTCGACAAGGGGGAATACTGGCCACAAAT
TGCTCATATATCCACCATACAGATCGATGAGGAATGCCTTTAA
>contig:unspecified:6531439:1:647:1_-_RDC0003NLR0154_-_RDC0003NLR0154 Ng?
ATGAAATTGATACGAGGAACAAAGGAGCGAGATGTTATCTCCATCTATGGAATGCCTGGACTTGGTAAAACAACTTTGGC
AAGGAAAGTGTACAACAATCCCTATATTGTTAAATACTTTGATGTTAAAGCATGGTGTGCTGTGTCACAAGCATATAATA
GGAGGACGTTATTGGTTGAGATTTTCAAACAAGCTACAGACGATGAGATCAAAATCAAAGAAGATGATGATGTAGCTGAC
ATGTTGCGCAGGGTTCTAATTGGCAAGAGATACCTCATCGTATTAGATGATATTTGGGATGTCGAGGCATGGGAAGATTT
GGGAATATGTTTTCCTTTAGGTGAATATGAAAGCAGAGTAATGGTCACAACACGAATTGAACAAGTGACGAAGCATCTTC
AGCACCACAGTGATCCTTATTCTCTTAAATTTCTAACGTCCCAAGAGAGTTGGGAATTATTGGAGAAGAAGGTATTT
>contig:unspecified:6532366:1:14234:1_-_RDC0003NLR0155_-_RDC0003NLR0155 Ng
ATGGATTGTAACAATGCTGAGGAATTTGAGTCTAGAAAATTGAAAGAGGAAGAAGTGATGGATGCTTTGAGAGACGTTGA
CGGGGTGAGTATGATTGGGATATGTGGTATAGGCGGTGTTGGTAAAACAACAATGACTGAGAAAATAAGACAAAAGGCGA
AACCAAGAAAGGTTGTTTAATGACGTTGTAATGGTAACTGTTAGTCAACAACCGGACTTCAAGAGAATTCACGATGAAAT
TGCAAGAGAAGTTGGGCTGACATTAGAAGGGAATAATTTGTGGAGTGATGGAGATCGGCTGTGTTCAAGGTTAATGGATC
AAAACAGCAGCATCCTTATAATGTTGGATGATGTTTGGAAGGCTCTTGAACTAGAAAAACTTGGAATTCCCAGTGGTAGC
AACAAAAAACATCAGTGTAAAGTGATATTCACAACGCATTTCCGATCTGTTTGTGAAGCAATGGGAGTTCAGAAGATCAT
GGATGTTGGATCCTTTTCAGTCAGAAAGTTGGTAATTCAATTGACGATCTTTCTCTACTTGACGTAGCAAAAGATGTCGC
CAAAGAATGCAATGGTCCGCCGCTTGCAATTATTACAGTTGCAGGAGCACTAAAAAAGCATAAAACCAAGCGTTCGTGGG
ACTGTGCCCTTGAACAATTACATGGTGCAGTAACAATAAATATCCCTGAAGTTCTCACAGAGGTGTATAAACGTCTGAGG
CTAAGCTATGATTACTTGGGAAGTAATGAAGCTAAGTACCTCTTTTTGCTTTGTTCCTTGTTCGGGGAAGATAGTGATAT
CCGTCCTGAAGAATTACTTAGTTACGGAGTGCAGCTAGGCATCCTATTGGAAATCAGTAATTTAGAACATGCAAGAAATA
TGGTGTGTTATCTGTTAGAAATATTGAAAGATTGTTTCTTGTTATCCCAAGGTTCAAACAAAAGTTATGTCAAAATGCAT
GATGTGGTTCGTGATGTGGCTATAAGTATTGCGTCTGAGGGAGAGCATAACTTTATGGTAAGTCACCATGTGAATTCGGA
AGAGTTCCCAAGAAGAACTCCATATGAGCATTTCAGTCACATGTCAATTGTTGCAAATAAATTTGATGAGCTTCCTAGCC
CAATCGTTTGGGAGCTTCTAATGTTAAAACTCTGTTCTGTAAAGCCATTCAAATTACAGGACAATTTTTTCGATGGCATG
AGTAAGCTCAACGTCTTAAGCCTGAGTGGATATGCGGACTCCATTTGGTCTTTTCCAGCATCCGTTCAGAGGTTGTCATG
TCTGAGAACGCTGTGTCTGAGTAGTGTACGGTTGGATGACATATCCATCATTGGAGAATTTGTCCCTTTAGAAATTCTCA
GCATACGAGATTCTCAGTTAGAGGAGCTGCCAGTGGAGATAGGAAAATTGACGAATCTAATTCTGTTAGAGTTTTGGAAC
GAGAATAAATCACTCGAAAAGGATTTCAGCAGGGGTCTTATCAAGACTAACTCGATTGGAGGAACCACAAATGATGAAAG
TTAAACATTGTAGTTACTCCACCTTGACTGAAGTAGAATCCTTATCGAAATTGACTGTGCTGACACTAAGTGAATGTTTC
GAAGATTTGATCTACACAGTACACTCTTACAGTGGGTGAAGCTTACAGAGCGACCTCAAACATGGATGATTACGACAATA
ATATTGCTTTAAATGTCACCTGAGACTGCCCTGTTGGGTGACTGGATCTGCCACATGTTGAAGAAGAGTGAAGTTGTACA
TTCAACCGGAAAGGGCTCTAATAATGTATTGACTGAGTTGCAGATGAATAAACTTCAGAACGTGAAATGTCTCAGCTTCT
ATGATTGTGATTTAGTCACACATTTATTGACATCTCTCGGAGTACACATGAAGTAATCAAGTTCCCGAATTTATATGAGT
TGGAACTTCGATCTCTGGAATTCTTCACACACTTTTGCAATGACAATGTTGAGGGCATTGAATTACCTCAGTTGCGGAAA
ATGAAGCTCAACAGATTACATCAGTTCCAAAATTTCTGGCCTACAGCCAACAACTCCATCACTCACTCGAATCCTCTTTT
CCATGAAAAGGTTTGCTTCTACTTTTTTACATGATCATTATAAAAAAAATTACTCTCTTTTTTTCATCGTGAATAATTAC
TTGAGCACTAAAGATCCTTTATCTGAAGCACTGTTCTAACGATGATATATCAGCTCTAAATCGCAAAATATTACTAGTAT
ATTTCATATATTTGCAGGTTTGTTGTCCGAACTTGGAAGTTCTATTGATTGATAAAGCTAACAGCACAAGTGTTCTATGC
TCTCATCAACTTCCAGTGGCCTACTTCAGCAAACTAGTACAATTGAAAGTATATAGTGTTGTGGAAAATTGAGAAACTTG
ATGTCTCTGTCAGTGGCCAGAGGCATTTTGAATCTCCGATTACTACAAATAGTAGCCTGCATATCAATGGAAGAAGTGAT
CACGGAAGAGGAACAACAAGGAGAAGAAATCATGACTAATGAGCCTTTATTTTCCCCTGTTGGAAGAGTTGTACCTTTAC
GATCTGCCAAAGCTGAGGCATTTCTTTATGAATATGACTTCCCATTTCTCAGAGTAGTGTGGATTCTTAACTGCCCTGAA
ATGAAGACGTTTGTCCAATAG
>contig:unspecified:6533297:1:2272:1_-_RDC0003NLR0156_-_RDC0003NLR0156 Ng?
CTTGGAAAGCTACTCGTTCTGAATCTGAAGAACTGTAGAAATTTAAAGACCCTACCAAAGAGTATTCGATTGGAAAAGCT
TGAAATTCTCGTTCTTTCAGGCTGCTCAAAGTTAAGAACATTCCCGGAAATAGAAGAGAAAATGAATCGTTTAGCAGAAC
TGTATTTGGGAGCGACTGCTTTGAGTGAACTACCTGCATCAGTTGAGAACTTTTCAGGAGTTGGTGTAATAAATCTAAGT
TACTGCAAGCATCTTGAAAGTCTACCTAGCAGTATTTTTAGGTTGAAATGTCTGAAAACACTCGATGTGTCCGGATGCTC
AAAACTTAAAAATTTACCAGATGATTTGGGACTTTTAGTTGGTTTAGAGGAGCTCCACTGCACTCACACAGCCATCCAAA
CAATTCCGTCCTCTATGTCTCTTCTTAAAAACCTTAAACATTTATATCTCCGTGGATGTACTGCTTTCAGTTCACAAGTA
AGTAGCTCAAGTTGTGGCCAGGAGTCTATGGGTGTAAATTTTCAGAATTTGTCGGGTCTTTGTTCATTGATCATGTTGGA
TCTTAGTGAATGCAACATTTCAGATGAAGGCATTTTAAGTAATCTTGGGTTGTTACCGTCTTTGGAGGGATTGATTCTCG
ATGGTAACAATTTTTCCAATATTGTGGCTGCAAGAATAAGTCGTCTCACTCGACTTAAAGCCCTTGCATTGGCTGGTTGT
AGGAGACTTGAGAGTTTACCAGAACTTCCTCCAAGTATAAAAGAGATATATGCTGATGAATGCACATCTTTGATTAGCAT
TGATCAGCTAACCAAATATCCAATGTTGGGTGAAGTTTCATTCACAAAATGTCATCAACTTGTAAAAAATAAACAGCACG
CCTCCGTGGTTGATTCATTGTTGAAGCAGATGCACAAGGTAAGTACACTTCCAAGCCACAACTCTACTATATCACATATG
AATCTTGGCAAATAA
>contig:unspecified:6533298:1:3393:1_-_RDC0003NLR0157_-_RDC0003NLR0157 Ng
ATGAATCAGGAAAGTTCAGTGCTTCCATCCCCAGAAATCATTCGATGGAGTTACGATGTTTTCTTAAGTTTCAGAGGTGA
AGATGTACGCAAAACATTTGTTGACCATCTCTACCTTGCTCTGGAACAAAAATCCATTTACACCTTTAAGGATGACGAAA
AACTAGAGAAAGGAAAGTTCATTTCACCGGAACTCGAGAGTTCGATTGAAGAGTCAAGGATAGCTTTGATCATATTCTCT
AAAAACTATGCTGATTCAACATGGTGTTTAGATGAATTGACGAAGATCATGGAGTGCAAGAATGTGAAAGGACAAATTGT
TGTTCCGGTGTTCTATGATGTAGATCCATCAACAGTGAGGAAACAAAAAATGATATTTGGAGAAGCATTTAGCAAACATG
AAGCCCGGTTCCAGGAGGACAAGGTGCAAAAATGGAGGGCAGCACTGGAGGAAGCAGCTAATATTTCTGGCTGGGATATG
CCAAATACTTCCAATGGGTAAGTATCGATTATGAAACCAAACTCATCGACATATGTTAATAAGTTACTCTGAATACTTTA
GTTCATTTCTATTTTTCATCAGAGGTCCTTTTCCCTTTTTCATTAAATAGAATTATCGTAGATTTCTGTTCTTACTTTTC
TAATAAAATCCAATGTCAACTTGTATTTACATCATAAGCAAGTTAAAGGGAATGGATATACCCAACCTGCCAAACCAGAT
AAGGGAATTTATAGAGGGAGTCTCTCGGTTTACAACTATTCACATTTAATGTAACAAATGTGGCTACGGTGGAAGACACA
CTTGGGGAGTTGGAAAATTACCTCTGAGATGAGGGATATATATACAATAGGAAATAGTCTGTTAGGGGTCATGCTATGAA
GTTGCCTTAGTTGCTTTCTAGATTTACTCGGGAACCTCCCTCCGTTCTTATTTTGCTTTTGTTTCTGCCACAAACTCCTA
TACAATTGACTGAGATATTACTTATCCTTGTAGGACCAAAAATGTAAGCATTTTTTATATATGAAGATTTTACTATGCGC
AAAACATATTTTTAAGACATCCGTTGTTGTATGCAGACATGAAGCTAGAGTTATAGAGAAAATTGCGGAAGATATAATGG
CTAGATTGGGTAGTCAGAGACATGCAAGCAATTCTAGAAATCTTGTTGGAATGGAGTCACACATGCACCAAGTATATAAA
ATGCTTGGCATCGGGTCTGGTGGAGTTCGCTTCCTTGGAATACTTGGAATGAGCGGAGTGGGGAAGACAACTCTTGCGAG
AGTTATTTATGATAACATTCGAAGTCAATTTCAAGGTGCATGTTTTCTTCACGAAGTCAGAGACCGTTCAGCAAAACAGG
GAATTGAGCGCTTGCAAGAGATACTTCTTTCTGAGATCCTTGTTGTAAAGAAACTAAGGATCAATGATTCGTTTGAAGGA
GCTAATATGAAAAAACAAAGACTACGGTACAAAAAGGTTCTTCTTGTTCTGGATGATGTTGATCACATAGAACAGTTAGA
TGCATTAGCCGGGGAGCGTGAATGGTTTGGTGATGGAAGTAGAATCATCATAACAACCAAAGACAAACACTTGCTTGTTA
AGTATGAGACTGAAAAGATATACAGAATGGGAACTTTAAACAATTATGAAAGCTTACAACTTTTTAAACAACATGCTTTC
AAGAAAAACCACCCTACCAAAGAATTTGAGGATCTATCAGCTCAAGTGATAGAGCATACCGGTGGACTCCCCCTAGCATT
GAAAGTACTTGGCAGTTTCTTGTATGGAAGAGGTTTGGATGAATGGTTAAGTGAAGTGGAGCGTTTGAAACGAATCCCAG
AAAATGAAATTCTGAAGAAACTCGAACCAAGTTTCACTTGTCTCAACAATATTGAGCAAAAGATATTCTTAGACATTGCA
TGCTTCTTTTCAGGGAAGAGGAAAGATTCAGTGACCAGAATACTTGAGAGTTTTCATTTTAGCCCTGTCATTGGGATTAA
AGTACTCATGGACAAATGTTTGATCACTATATTAAAAGGTCGCGTTATAATACACCAATTGATACAAGAAATGGGATGGC
ACATTGTTCATCGGGAAGCTTCTTACAATCCAAGAATATGTAGTAGGTTGTGGAAGCGCAAAGATATTTGTCCTGTACTT
GAAAGAAATTTGGTACGTAGTTGTGAACTTATTCCTTCTTACATTATTTTCCTTTAAGCATCCGCCTTTAATACTCTTGC
TTATTAGGGCACTGACAAGATCGAAGGCATTTCGCTGCGCCTGACTAATGAAGAAGAAGTTAATTTTGGTGGCAAGGCCT
TCATGCAGATGACCAGTCTGAGGTTTCTCAAATTCCGGAATGCATATGTTTGCCAGGGACCTGAGTTTCTTCCTGATGAG
TTGAGGTGGCTTGATTGGCATGGATATCCTTCGAAAAGTCTGCCAAATAGCTTTAAGGGAGATCAACTTGTTAGTTTGAA
ATTGAAAAAAAGCCGCATCATACAACTTTGA
>contig:unspecified:6535848:1:6999:1_-_RDC0003NLR0158_-_RDC0003NLR0158 Ng
ATGGCAGCAACATCTTTTCTCTTCAGCATTGCAAACTCCATCTTAGGTAAATTAGGATGTCATGCTGTTTAAGAGTTTTA
CTTGATTTGGGGTGTTAAAAATGAGCTCAAAAAACTCAACAAAACCTTAATCACCATTAGAGATGTACAGTTGGATGCTG
AGGATCAAGAATCCAAGAATCATGAGTTAACCAATTGGCTAAAAGAACTCAAAGATGTTCTTTATGATGTTGATGATTTT
CTTGATGAAATTCAGACTCATGTACAGCAGAGTCAAAGGTTTGTTTTTTATTCTCACCCTTTAAATTTCTACTTTTTAGA
TATAGAATGGGTTATAAGTTGAAAGAAATAAGGGAGAGATTAGATAGTATTGCAGCTGATTTAGACAAGATAGGGGATTT
TGAAGAAAAGATTGAACTTGTTGAGTGGGACCTCACTACTCCATACTGCAGTATTGCAATTTTACAATGTACACCTACTT
GTGTATCTGTACATTACTCTGGTGTTGTGGGAAGGGACGTTGATAGAGATACCTTGATCGAAGCACTTTTAAAATCAGGA
AATGAAGCAACCCTTTTTGTATATCCCATAGTTGGAGTTGGAGGCACAGGAAAAACTACTCTTGCCAAATTGGTGTATAA
TGATCCAAGGATAGTTAGTCAGTTTCAGCTGCGTATATGGGCTCGTGCGTCTCGTGTGTTTAAAGTAGAGGAAGTATTAG
AACAAATTGTGAATTCAGTTAGAGAAGATTTATGTGAGAAACTTGATATGAATGAACTGAAGAATCTAGTTCATGAGACT
TTGTATGGAAAGAATTATTTGATTGTGTTAGATGATGTGTGGAATGAGGACACAGTGTAGTGGGATGAACTGCAGAAGTT
GTTGATGGTGGGTGCTTGTGGAAGTAAGATTCTTGTAACTACTCGGAAAACGGAAGTAGCTTCGATAATGGGGACGGCTC
CTGCATACTGTTTGAACGGTTTGTCACATGAAGATAGTCTGACTTTGTTCTTAAGGCATTTGAACAAGGTCAGGAAGTGC
TCCATCCAAATCTCGTTTGGATTGCGCCAATGATAGTGCGTAAATGTGAGGGAAATCCCTTATTCTTAATAATTGTAGGA
TCTTCATTGCAGAAGAAAACTGAGAGACGGGAGTGGAATATAGTTAACAGTCACAGCGGGTGGAACTCAAATCAGAACGA
AGAAATTTCATCTGCAGTAAGAGTGAGCTATGAACAATTGTCATCTTATCTCAAAGTTTGTCTTGCTTACTGCTCAATAT
TTCCCAAGGGCTGTGTGATTGAAATAGATAAATTGATACAGCTAGTAGCAGAAGGTCTCATTAGTAAGTCTAATGAATCA
GAAGATCTTGAGCACGTTGCCATTCAACATTTGCGAGAGTTATTGTCGAGATCCTTCTTTCAAGACGTTGAAGAATATCG
TTCCGTTTATACTTCAATCTGTACAATGCATGACCTTGTACATGATCTTGCACTGTCAGCAGCAGGGGTTGAATTCTGTG
CAGTAAATTCTCACATACAAAACATTTCTGATGAGGTCAGACATGTGGTGTTTTCTGAATATGATTTGTCAGGCAAGGAA
CTGCCAGCATCCCTTCTCAGAAACCAGGCATTAAGGACCATATCCTTCTCCTTTGATGGAGTAGGGGCGATGAGTACGAT
GTTCGTTGAGAATTGCATAGCAAGATTATGCAACTTAAGGTGCTAGATATCAGTGATTCATGTTTCGATGAGCTGCCTAG
CTCTGTTGGCGAATTGATGTATTTAAGAATCTTGATGTAAGTTCCAACGGAAGCATTAAAGAATTACCTGATTCGATTAA
CAAGTTGCTGAGCTTACAGACACTCCGAATTTCTCATTGTCCACAACTTGAAGGGCTGCCTAAAGATATTGGAAATTTGA
TCAGCCTAAGACACCTGTATATAACCACCAAGCAAGCATGTTTACCTGATAAAGCAATTGTCTGCTTATCATCTCTTCGT
TCTTTGTGCATTCATAACTGCAACAATCTCGTATCTTTGTCTGAAGGTCTGCAACATCTGACTAACCTTCGCACTTTGGC
AATCATCGGTTGCCCAAGACTGACCTTTTTCCCAATTGCTATGAAGCACCTTACTGCTTTAGAGAATCTGTTGATTGTTG
ACTGTAAAGAGCTCACATTGTTGGAGTGGCAAGATATTGAAGGACTTAGGATGCTTCGGTCATTGGTTATCGGAGGCTTA
CCTGAATTGGAGTCAAAAGATGTTCACTGCCTCGGGAGCCTTCAGATGTTGGTACTTGCTGGTTTACCAGAGGTAGTTAC
TTCGCCGCGATGGCTTGAAGGTGCTAGTGCTACTCTACAATACCTGAGGGTGGAAAGGTGCCTGAATTTTGCAGCATTGC
CAAACTGGCTGGCAAATCTTACTGCACTTGAAAAACTTGAAATTTCCAAGTGCCGTAAATCATTTTCATTGCCCGAGGGA
ATGAGTTGCCTCACGAACCTGAAGGTACTTAAGATCGACAATTGA
>contig:unspecified:6538118:1:4841:1_-_RDC0003NLR0159_-_RDC0003NLR0159 Ng
ATGACTGATGCATTTGTGTCATTTGCAGTTCAAAAATTGGGTGATTTCCTCGTACAACAAGTTTCGCTGCGTAAAAATCT
GAGAAAGGAAGTTGACTCGCTGAGAAATGAGCTACTCTTCATGCAGTCTTTCCTCAGAGAGGCAGAACAAAAGCAAAGTG
GTGATCAAAGAGTTCAACAGTGGGTGTTTGAGATCAACGCTATTGCTAATGACGCTGTTGCTATACTCGAGAGTTTCAGC
TTCGAGGCTGGTAAAGGTGATGATGATAGATTTGTTAGTCGTCTCAAGGCTTGCGCTTGCATATGTAGGAAGGAGAAGAA
ATTATACAATGTAGCTGAGGAGATCCAATCACTCAAGCAACGAATCATGGATATCTCTCGCAAACGAGAGACTTATGGTA
TTACAAATATCAATTCAGGAGAAGGGACAAGTAATCAGGTTAGAACAATGAGGAGAACTACCTCATATGTGGATGAGCAG
GATAACATTTTTGTTGGACTTCAGGATGTCGTAGAAAAATTGCTAGCTCAACTTCTCAAAGCGGAGCCACGTAGAAGTGT
CATCTCCATTCATGGCATGGGCGGATTAGGGAAGACCACTCTTGCAAGAAACCTCTACAACAGTCCTAATATAGTGTCAA
GCTTCCCTACACGCGCTTGGATATGTGTTTCTCAAGAGTACAACACAATGGATCTTCTTAAGAATATCATAAAATCCATC
CAAGGTCGCACTAAGGGAACTCTAGATTTCTTGGAAAGGATGACAGAAAGCGATCTAGAAATTTACCTTCGTGATCTATT
GAAAGAAGGCAAATACCTTGTAGTGGTTGATGATGTATGGCAGAGAGAAGCATGGGAGAGTTTGAAAAGAGCATTCCCAG
ATAGCAAGAAGGGCAGCAGAGTTATTATTACCACGCGGAAACATGATGTTGCGGAAAGAGCTGACAACAGAGGTTTTGTC
CATAACCTTCGTTTCCTAAGCCAAAAAGAAAGTTGGGACCTCTTTTGTAGGAAACAACTTGATGTTCGGGCAATGGTTCC
AGAAATGGTAAGGATAGCTAAAGATATGGTGGAAAAGTGTAGAGGCTTACCTCTTGCAATCGTTGTATTGAGCGGACTAC
TTTCACATAAAAGGGGGCTAGACCAATGGCAAAAAGTGAAAGATCACTTTTGGCAGAACATTCAAGATGACTCCATTCAA
ATCTCCTACATACTATCATTGAGCTACAACGATTTGTCAACTACACTCAAGCAGTGTTTTCTGTACTTTGGTGTTTTCCC
AGAAGATCAAGAGGTCGACGCTGAAAAGATAATACTGTTGTGGATGGCCGAGGGTCTCATACCAAATGGAGAAGAAAGAA
TGGAGGATGTCGCTGAAGGATTCTTGAATGAGCTGATAAGACGAAGTTTGATACAAGAGGTACGTTCCTTTTGGGAAAAG
GTTACTGTGTGTAAGGTTCATGATTTACTTCGTGATCTTGCTGTACAAAAGGCATTCGATATAAAATTCTTTGACATTTA
TGATCCAAAAAAGCACTCCATATCCTCCTTATGCATCAGACATGTCATTCATGGTCAAGGAGAAAGGTACCTCTCACTTG
ATCTTTCTCACTTGAAGTTGAGGTCAATTATGTTCTTCGATCCAGATTTTCGTAACATCCATCTTACAAACTTCAGTAGT
GTGTTCCGACATATATACGTGTTGTACTTGGATATTGGAGGTTATGTTATGACTGATGTCATAGGAAGTTTGTACTACCT
CAAGTTGTTAAGCTTGAGAGGTGTCTGTAATATTCCCTCTTCCATTAGCAACCTCAAGAATTTACAGACACTTCTTGTCG
ATGACCATGGAGGGTTTAGCCGTCTATCCCAAAAGACAGTTGACCTAATAAATCTAAGACATTTAGTTGCTCCATATTCA
GAGCCTCTGAAATGTATAAACAAACTCACGAGTCTTCAAGTTCTTAAAGGCATTCGTTGTGATCAGTGGAAAGATGTTGA
CCCTGTTGATTTAGTCAATCTTCGTGAACTAGGCATGCATGATATTACCGAATCTTACTCCCTATACAACATTAGCAGCT
TGAAAAACCTTAGCACTCTCAGATTATTGTGTTATGCTGATGAATCATTCCCATCTCTTGAATTTGTCAATTCTTGTCAA
AAGCTCCAGAAATTGAGGTTAAGAGGGACAATAAAGAGACTTCCTCTGTTTCCAAATTCCATCACAATGATGGTTCTTTG
GAAGTCAAAACTCAGGGTAGATCCGATGCCTATTTTGGGAATGTTGCCAAACCTAAGGAATCTCGAATTAGAAGAAGCTT
ATGAAGGAAAAGAAATAACGTGCAGTGATAACAGCTTCAGTCAACTTGAGTTCCTCCGTCTTCATCGTCTTGAGATGCTA
GAAACATGGCATTTAGCCACAAGTGCCATGCCTCATATTAAAGGTCTTGACATCAAATACTGTCCACATCTATATCATAT
TCCCAAGAGAATGCAAGATGTGGGGATAACTCATTTTTGGCCTGTTTCGTAA
>contig:unspecified:6539040:1:8073:1_-_RDC0003NLR0160_-_RDC0003NLR0160 Ng
ATGTAGAGTTGAAGCTGTAGCCTACCAAATTTGAGATAACAGAACCGGAAGAACAAAATATGGCTTTGTTTATTCTGTTC
AGCAAAAATATTTGTAATTCTAGGTTTACTGCTAGGTAAAACAACTCGTGCGAGATTGTTGTATAATAAGAAAATCATTG
TTTCTCATTTTGATGTTGAAGCATGCTACAACATTTCCAAACCATATAACCGGAGAGAGCTATTACAAGATATTTTCAGC
AAAGATACTGGCAAACTTGCTGATATGTTGCAGAAAAGCTTATTGGGAAAGAGATATTTCATCGTGTTGGATGATATATG
TGTGATGGGATGACTAGTAGTGACAACTCGACTTGAGAAAGTGGGCGAGTATGTCAAGCACCACGCCAATCCTTATTTCT
GTCCATTCCTCACACTAAAAGAGAGTGGGGAATTGCTGCAGAAAAAAGGTGTTTCAAAAGGAAGCTTGCCCGTCTAAAGT
ACACGATGTGAGTCTAGATGTTGCAAGAAGATGCAATCCGTAATCTTGAATTTGAGTCCCCATAGAGTGAGTCGTTTGTT
TTCAGTTACATTGCAACTACTAATTCACCTAAAGTACTTAGCAGTTTCTGCAAATAAATTCTATTTTCATGTAGAAACCT
TTATTGTGCTGTGTCCATTCAGGCGTCCAGTGTTGCCACCAATTTTTATGGAAAATGAAAACATTAGGGCGATGTTGAGA
TTAATTATGCTGTTTTTGATTTGA
>contig:unspecified:6539041:1:8716:1_-_RDC0003NLR0161_-_RDC0003NLR0161 Ng
ATGTAGAGTTGAAGCTGTAGCCTACCAAATTTGAGATAACAGAACCGGAAGAACAAAATATGGCTTTGTTTATTCTGTTC
AGCAAAAATATTTGTAATTCTAGGTTTACTGCTAGGTAAAACAACTCGTGCGAGATTGTTGTATAATAAGAAAATCATTG
TTTCTCATTTTGATGTTGAAGCATGCTACAACATTTCCAAACCATATAACCGGAGAGAGCTATTACAAGATATTTTCAGC
AAAGATACTGGCAAACTTGCTGATATGTTGCAGAAAAGCTTATTGGGAAAGAGATATTTCATCGTGTTGGATGATATATG
TGTGATGGGATGACTAGTAGTGACAACTCGACTTGAGAAAGTGGGCGAGTATGTCAAGCACCACGCCAATCCTTATTTCT
GTCCATTCCTCACACTAAAAGAGAGTGGGGAATTGCTGCAGAAAAAAGGTGTTTCAAAAGGAAGCTTGCCCGTCTAAAGT
ACACGATGTGAGTCTAGATGTTGCAAGAAGATGCAATCCGTAATCTTGAATTTGAGTCCCCATAGAGTGAGTCGTTTGTT
TTCAGTTACATTGCAACTACTAATTCACCTAAAGTACTTAGCAGTTTCTGCAAATAAATTCTATTTTCATGTAGAAACCT
TTATTGTGCTGTGTCCATTCAGGCGTCCAGTGTTGCCACCAATTTTTATGGAAAATGAAAACATTAGGGCGATGTTGAGA
TTAATTATGCTGTTTTTGATTTGA
>contig:unspecified:6541836:1:9265:1_-_RDC0003NLR0162_-_RDC0003NLR0162 Ng
ATGACTTTGCTTGGTCTTCAAACTGTGTTAAGTGATGCAGAGAGTAAGCAAGCATCAAATCAATTTGTGAGCCAGTGGCT
TAATGAGCTTCGAGATACTGTGGACTCTGCTGAAAATTTGATGGAACAAGTCAATTATGAGGTTTTGAGACTTAAGGTGG
AAGGTCAGCAGCAAGTAAGTGACCTCAACCTGTGCTTGAGTGATGATTTCTTTCTTAACATAAAGGAGAAGTTGGAACAC
ACTATTGATAAATTGAAGGATTTGCAAGAGCAAATTGGTCTACTTGGCTTAAAGGAACATTTTGGTTCGACTAAACGAGA
AACTAGAACACCTTCAACTTCTTCTTTGGTTGATGATTCTGCTATCTTTGGTAGGCACAGAGAAACAGAGGTTTTGATTG
ACCGTTTATTGTATGAAGATGCAAATGGAAAACATTTGACTGTAGTTCCTATTTTTGGTATGGGGGGTGTAGGTAAGACA
ACACTTGCTAAAGCTTTCGTTTGAAAGCTTGGTTTTGTGTTTCCAAGGCATATGATGCTTTTGGAATAACGAAAGGGTTA
CTTCAAGAAATTGACTCATTTGACTTATAGGTTGGTGACAATCTTAAAAAGCTACAGGTCAATTGAAAGAAAGCCCGAAG
GGAAGAAGTTTCTTGTTGTCCTGGATGATGTGTGGAATGATAACTATAATGAGTGGGATGACTTGAGAAATCTTTCTGTA
CAAGGAGATATAGGAAGTAAGATCATTGTAACTACACGTAAGGAGAATGTTGCCTCGATGATGGTAGCAGAGCAATAAAC
GTGGGAACTCTGTTCAGTAAAGTCTCTTGGAATTTACTCAAACGACATTCACTAAAAAATAGGGATCCTCAGGAACGTCC
AAAGTTTGAAGAGGTTGGAAGAAAAATTGCAGAAAAGTGCAAAGGGTTGCCTTTAGCTCTAAAGACACTTGCTGATATTT
TACGCTGCAAATCAGAGGTGGAGGAGTGGAGAGACATTTTATGTAGGAAAATATGGGACCAGCCAAGTTGTTTGAATGGT
ATAATACCAATGTTGATGTTGAGCTACGATGATCTTCCTCCAGATTTGAAGTGATGTTTTGCTTATTGTGCAATATATCC
AAAAGATTATCTATTTTGCAAAGACCAAGTTATATACTTGTGGATTGCTAATGGTCTTGTACAGCAGTTTCATTCAGGTA
CTTTCTTGAGTTGAGATCAAGATCATTGTTCGAAAGGGTCCTAGAGTCTGAGTGGAAATTGGAGGGATTCTTAATGCATG
ACCTAGTCAATGATTTGGCCCGAATTGCATCTTCAAAACTTTGTATCATGTTGGAAGAGAACAAAGGATCTCATATGTTG
AAACAAAGTCGGCACATGTCCTATTCCATGGGAGAAGGTGGTGACTGTGAACAGTTGAAACCCCTCTACAAATTGCAGCA
GTTGAGGACATTGCTTCTAATCGATACTGATTACTCACCTCCACTAACCAAGAGGGTGTTCCATAACATATTGCCTAGAC
TAACATCCTTAAGGGCATTATTGTTGTCAAATAATTGGATTGTGGAGTTGCCGGATGTGTTGTTTATCAAATTAAAGCTT
CTCAGATTTTTGGACCTTTCCAGGGTGCTGATTGAATAGTTACCAGATTCCATTTGTGTATTTATAACTTGGAGACACTT
CTCCTGTCACATTGTAGTAATCTTAAGGAGTTACCACTGCAGATGGAAAAGCTAATTAACTTACGCCATCTTGACGTAAG
CAACACTTTTAGCTTGAAGATGCTGCTACATCTAAGCACGTTGAAACGCCTCCAAGTGCTAGTGGGAGCTAAGCTTCTTC
TAGGTGGTCATGGTGGATTGAGAATGGAAGATTTGGGTGAACTGCATAACTTGTATGGATCTCTATCACTACTAGAGTTG
CTAAATGTGGTTGATAGAAGGGAGCTGTAAAGGCAAACTTTTGGGAGAAGTTATCATTGGAGTGGAGTGGGAGTACTGCC
TGCAATTCACAAACTGAAAGAGACATACTTGATGAGCTATGTCCACACAAATATAAAAGAACTCCAAATCACTGGATATA
GAGGGACAGAATTTCCAAATTGGCCAGCTAGTCTTTCGTTTCTTGAGCTGGTGAAATTGTCTATAGATTCCTTGCCAGCT
CTAGGACAACTCCCTTCTTTGAAATTCCTTTTCATTAGAAGGATGCATCGAATAGCAGAGGTTACGGAAGAATTCTATGG
AAGTTTATCATCTGAAAAACATTTTAACTCTCTTGAGAAGCTTGAATTTGAAGATATGCCAGAGTGGAAGCAGTGCACGT
ACTAGGAATTGGCGAGTTCCCTATACTTGAAAAGCTTTCAATTGAAAACTGTCCGAAGTTGATAGGGAAGTTGCCTGAGC
ATTTCAAGATGTCCTGAACTCAATTTGGAGACACCTCTTTTTAAGGGAATGAAGCAGCTTGTTGATTTATCTATTGTTGG
TTGTAACTCTCTTACCTCCTTACCGTTTAGCATACTGCCGAGTAGCTTGAAGACAATAACCATATCTCGTTGCTAGAAAT
TGAAATTGGATCTACCAGTCGGTGAGATGAGTTATTCTAACATGTTTCTTGAGAAAATGGCACTGCATGAATGTGTTTTT
ATTGATGATATATCACCTGAGTTGGTCCCAAGAGCATGCAAATTGAATACATATAGTTGCCATAACTTAACTAGCTTTTC
GATTCTTACTGTGACTGAGAGGCTCTTCATTTTTAGATGTCACAACCTTTCGGTTGCATGTGGGGGCAGCCAGATGACGT
ATCTGGGTATCGTCTACTGTGTGAAGCTGAAGTATTTGCCAGAACATATGCAGGAACTCCTTCCATCTCTTAACGAACTT
GAACTCTTGGATTGTCCAGAAATAGAGTCCTCTCCTGAAGGAGGAATGCCTTTCAGTTTACAACAACTTCGAATTGGGAA
TTGCAAGAAACTGGTAAACAGCCGAAAAGAGTGGAGTTTACATAGACTCCCTGTCTCAGAAAGTTAGTGATTGAACATGA
TGGCAGTGACGAAGAGATCGAAGATTGGGAGTTGCCTTGCTCTATTAAAGTACTTGAGGTATCCAATTTGAAAACATTAA
GCACTCAACTTCTCTTAAAGATCTAAGTATTGGTAATTTACCTCAAATTCAGTCAACGCTGGAAGATGGGCTTCCCTCCT
CTCTTTCTCACCTCACTTCACTTCAAAGACTAGGCATCTTCTCCTGCCATCAACTCCAGTCTCTTTCCTTGCCCTCCTCC
CTCTTCGAGCTGAACATCGAGGATTTTCCTAATCTCCAATCACTCTCCGAATCAGCACTGCTTTCCTCCCTCTATGAGCT
GACCATCACGCGTTGTGCTAATCTCCAATCCCTTCCAGCAAAAGGGATGCCCTCTTCCCTCTCTAAATTACATATTTCCT
ACTGTCCATTCCTCAAACCACTCCTAGAATTTGACAAGGGGGAATACTGGCCAGAAATCGCTCATATCTCCAGCATACTG
ATCGATGAGGAATACCTTTAA
>contig:unspecified:6543145:1:6312:1_-_RDC0003NLR0163_-_RDC0003NLR0163 Ng
ATGATGAAATTGACACGAGGAACAAAGAAGCGGGATGTTATCTCCATCTATGGAATGCCTGGACTTGGTAAAACAACTTT
GACAAGGAAGGTGTACAACAATCCCTATATTGTTAATTACTTTGATGTTAAAACATGGTGTGCTGTGTCACAAGCATATA
ATAGGAAGAAGTTGTTGGCAGAGATTTTTAACCAAACAACACGTAGAGAAATGGATGAAGATGATGACATAGCTGATTTG
TTGCGCAAGAGTCTAGAGGAAGAAGATATCTCATTGTATTAGATGACATTTGGGATGTCGAGGCATGGGAAGATTTAGGA
ACATGTTTCCCTCAAGGTAAATATGGAAGCAAAGTAATGGTCAGTCACAACACAAATTGAACATGTGGCTAAGCATCTTC
AGCACCACGGTGATCCTTATTCTCTTATTTTTCTAACATCCACACAGAGTTGGAAATTATTGGAGAATAAGTTATCTCGA
AGAGAGAGATGTCCCCTGGATCTACTGGAAGCAGGTTTGAGAGTTGCCCAACACTGTAAGGGATTGCCTCTTATGGTTGT
CCTTGTCGCTGGATTTATTGCCAAAATGGAAAGGGAGCTCGAGGTTGCGAATGATTTAAGTTCCCTTGTTTTAGGAGAGC
AGAGTATGAAGGTTATACAATCAAGTTATGAACATTTAGAAGACCATTAAAGCCTTGACTTCTTTACATGGCATTGTTTC
TAGAGGACCATAAGATTCTAGTGACGATCTGCTGA
>contig:unspecified:6546662:1:19067:1_-_RDC0003NLR0164_-_RDC0003NLR0164 Ng
ATTGAAATATCCTCTCTTTTTTTTTTCACTACTGCCCTGCCATATTGTCCTTTTTCTTTTTCATTTGATTAACAGAAAAA
CATAACACATGTTCACTGTTGGTGAAATGAAGTGAAAGATTCTTTATTTGACTATCTTGATCGTGAGTCCGAAGATTATA
GTTGGGTTTACTATGCAGTGGAGTTTTGATAACTTAGCGGATTGTTTAAAGCCTTGTCTTCTTTATATGGGGATGTTTCC
GGAGGATGCAAGAATTCCTGTTTCTAAATTGATGAGTTTATGGATTAGCGGAAGACTTTGTGGAGAACATTGAATCTGCT
GAAGATGGATCTCATTAGCAGTAATGTGGTTATGGTTTCAAAGAAAGAATATAATGGTAAGGTCAAATATTGTCAGGTTC
ATGACCTAGTGCTTCCTTTTTGCTTGGAGAAGAGTAGAGAAGAACGGTTTATATCGGCAGTGAAGGGGCGTTGTAGCCAG
CTTCAACCTTTTGAATGGAAGGAAAGTCGAGTGAGCTACTAACTGAGACTCATATAGAAAACCTGACTTCCTTCCTTGAC
GGACTACTAAGCCTGGAGTATCTCCAATTACGCGATTGTGTTCAAATCAGAGATTGGTGCCTTGGAGATGTCACGTTCCA
TAAACTTAAGTTGTTGAAACTGGCGTTTTTAAGTATCTCAAGCTGGAATGTCTCGGAGGAATCCTTTCCCCTGCTTGAAA
TACTTGTTATAAACGGGTGTCACAACCTCGAGGAGATCCCCTTAGCTTTGCAGATATTCCAAGTTGAAGGATGCGATCGT
ATTGTTATCACTACCCAAGTAAGTAGAAACAAATTAAACTCCTAA
>contig:unspecified:6549480:1:4979:1_-_RDC0003NLR0165_-_RDC0003NLR0165 Ng
ATGGGGCTGTTCTTATGTTCATTACAAAAAGAGATAAGCATAGACACTTGTGAAGATCAGGTAGAGATGGCAGACTCTGC
TGTCATTTTCGTACTTGACAAACTCACAAACTTAATAGCTGAAGAAGCAATATTGCTTCAGGGAGTCAAGAATAATATCC
AGTATATCAAAGATGAATTGGAGAGAATGATAGCCTTTCTTGGCGTGGCTGATGCTTTAAAAGAGGGAGATGCTGAGGTC
AAAGTCTGGGTTAGGCAAGTGAGAGATGTTGCTAATGACATTGAGGATGTTCTTGATGAGTCCATGCTCTTGTCGTATGA
TCATCACTATCGTGGATCTTGTTGTTTAATTGCTAAATTGGTTTTCTCAATCAGAAACATCAAATACCGCCATAAACTTG
TTGTTGAAATCCAAGCCATCAATATCAAGAGTTGACAATATTGCAATGGGCCATCAGAGGTATCGTTACAAACTTTATGT
CCCGGAGCAAGGTTCAAATTCTAACCATGCCTACGATGCTGCAAATGATCGCAGAGGTGATGCATTATTGTTAGAAGAAG
CTGAGCTTGTGGGCATTGAAAATCCCACACAGCAGCTAATCGGTTGGCTCGTGGAGGATGATCCTAGACTTAAGGTGGTT
TCGGTGGTGGGAATGGGAGGTTCAGGAAAGACCACCCTGGTTAAGAAAGTGTATGAGGATGCAACAGTCAAGAAAAACTT
CAATAGTCTTGCTTGGATAACAGTTTCCAAGTCCTTCAAGGTTGAGGAAGTTTTGAAAGATATGATTCAACAGCTCTACG
ATGAAGTGAAGCAGCCAGCACCTGAAGGTCTAAACACCATGAGTAGTAACAGACTAAAAACAATTGCGAAAGTATTCCTG
CAATCAAGAACATATGTGCTAGTTTTTGATGATGTTTGGAGCATTCAAGCTTGGGAAGCTATCAGATATGCATTGCCTGA
TGTAAATGACGGAAGTCGTGTTATCCTCACAACACGTCTTTTGGATGTGGCTTCCTTTTGTAGCATAGAGACCAATGGCT
ATGTTTATGAGGTGAAACCCTTGTCTACTGAAGAGTCATGGATTCTTTTCTGCCAAAAGGCATTTCATGGCTTTTCATGT
CCTTCACATTTGGAGAGCATTTCAAGGAACATCTTGAAAAAATGTGGTGGATTGCCGCTGGCTATTGTGGCCGTTGGTGG
GGTTTTGGCTACAAAGAACAGGAACAACATTAGGGAATGGGGAATGCTTAATCACAGCCTTGGCCCTGAACTGGATAGCA
ATGACAAATTTGAGAGTATGAGAATAGTTTTGTTACTCAGTTTCAATGATCTCCCCTACTATCTTAAGCCATGTTTCCTG
TAATTGAGCACTTATCCTGAGGATTATCTAATTGAGCGCAATACACTGATCTACCGGTGGATAACGTAA
>contig:unspecified:6550888:1:25772:1_-_RDC0003NLR0166_-_RDC0003NLR0166 Ng
ATGCATGATGTGGTCCGTGATGTGGCTATATATATTGCGTCTGAGGGAAAGGACATATTTATGGTAAGTCATGATATGAA
CTCAGAATTGTTCCCAAGAAAAGACTCTTACGAGCAATACAGCCACATGTCAATTGTTGCAAATAAATTTGATGAGCATC
CTAGTCCAATATTTTGCCCAAAACTGAAGCTTCTAATGTTGAAACTTTGTTTTGAAGAAGAACCAATCAAATTACAGGAT
GATTTTTTTGATGGAATGAGTAAACTCGATGTCTTAAGCTGTAGGACATACAGTTATTGTTACACCAGTCTACCTTTTCC
AGCATCCATTCAGAGGTTGTCAAATCTGAGGACGTTGTGTCTGAGTAATTTAAGGTTGGATGATATATCCATTATTGGGG
AACTTGTCACTTTAGAAATTCTCAGCATAAAAGATTCTAAGTTGGGGGAGTTTCCCGTGGAGATAGGAAAACTGACCAAT
CTAATTATGTTGGAGTTGCGGAATGAGGAAAAACCACTTGAAATGATTTCACCAGGGGTCTTATCAAGATTAGTTCGATT
GGAAGAACTACATGTGGTGGGAGTAGAACATTGTAGTTACTCCAACTTAAGGGAGCTGGAATCGTTATCGAGATTGACTT
CACTGACATTAAGTGAATGTTCCGGGGATGTGATCTACAGTAACTTGGGTCTTTCCTCCAAGTTGATACGGTACACTCTT
ACAGTGGGTAGAGCTCTTACAGTGGGTAGAGCTTACAAAGTGACTTCAAGCATGGACAATTACGACAAGAATATTGCTTT
AAAGGTCACTGAGACTGCCCCATTGGGTGATTGGATCCGCCACATGTTGAGGACGAGCGAACATGTAGATTCAACCGGAG
AGGGCTCCAAGAACGTGTTGGCTGAGTTGCAGCTGGATGAATTTCAGAATGTGAAATATCTCGGCCTGAAACACTTTGAT
TCATTAGTACATATCCACTGTCAAAATAATATTTCATTCCCCAAACTTGAAAGACTGGAGGTAAGAAAGTGTCGTTGTCT
ACAGTATGTTTTTTGTGTGTCCTTGGCTGGAGGGAGTTTGAAAGTAGCCTGCCCTGATGATGAGGAAGAGGAGATCTCTC
GGAGGACACGTGAAGTAATCAAGTTCCCCAATTTATATGATTTGAACCTTCAATCTCTGGAATGCCTCACTCACTTTTGC
AATGACACTGTTGAGGGCATTGAGTTCCCTCGGTTACGGAAAATGCACTTCAGTAGCTTACCAGAGTTCCAAAATTTCTG
GCATACAGCCAACAACTCTATCACTGACTCAAATCCTCTTTTTGATGAAAAGGTTCCCTTCTAA
>contig:unspecified:6550888:1:25772:1_-_RDC0003NLR0167_-_RDC0003NLR0167 Ng
ATGGAATTCTTAGCTATTTTTGTCGAAAAACTCTCTGATAGCTTGATCCAGCCAGTTGCGCGAGGGATTGGATATTTCTA
TTACTACAAGAGAAACATGACATCTCTGGATGAAGAATCTCAGAAGCTGGAGAATCTCAGGAGTGGCGTGCAGGAAAGAG
CGGAGGCTGCCAGGAAAAACTTACAAGTCATTTCACACACTGTTGAGGATTGGTTAACTAGTGTTGATACTACTACTGCA
GATGCGGCAATTGTAACGCGACGAGGTAGAAATGGGGTTAAAAGTGGCTGCTTCTATGGTTGCTGTCCAAACTTGAAGTC
ACGTTACTTGTTGAGCAGGAGAGCTAAGAAAATTACACTGAAGGCGATTGAACTTAGAAATGAAGCCAACAAGTATGATG
TTTTCAGCTATCCTGTACCACATGTTGAAGCTGAAGCCATGGTTAGTAACAGTGGTGAGGCGTTTGACTCCAGAAAAGTG
AAAGAGGATGAGGTCATCGCAGCTTTGAGAGATGATGCTGTCACTATGATTGGGATATGTGGTATGGGTGGTGTTGGGAA
GACAACATTGGCTGAGAAAATCAGACAAAGGGCAAAACTAGAAAAGTTGTTTGATGATGTTGTCATGGTAACAGTTGGTC
AGCAACCGGACTTTAAAAGAATTCAGGGTGAGATTGCAGAAGGAGTCGGTCTAACATTGGAAGGGGATAATTTATGGAGT
CGTGGAGATCGACTGCGTTTAAGGTTAAAAGGACAGGACAATATCCTTATAATCTTTGATGATGTCTGGGAGGCTCTTCA
TGATCTAGAGAAACTTGGAATTCCTACTGGTAGAAACCACAAACATCGGTGCAAAGTGACATTCACAACGCGTTTCCGAC
ATGTTTGTGAATCAATGGAAGCTCAGAAGATCATGGAAGTTGGAACCTTATCTGAGGAGGAAGCATGGAACCTTTTCAGG
CAGAAAGCCGGTAACTCAGTTGTCGATCCTTCTCTACTTGACATAGCAAAAGATGTTGCAAAAGAATGCAAGGGGTTGCC
GCTTGCAATTGTTACAGTTGCAGGAGCACTAAAGCTTAAAACTAAGCCTTCGTGGGAGGATGCCCTCAAACAATTACGCA
ATGCAGAAACAAGAAATATCCCTGATGTGCACACAAAGGTGTATAGACCTCTGAGGCTAAGCTATGATCACTTGGAAAGT
GATGAAGCCAGGTACATCTTTTTGCTTTGTTCTTTGTTTGAGGAAGATAGTGATATTTCGACTGAAGAATTACTTAGATA
TGGAATGGGGCTTGGCATCTTTTTGGAAATTAAAAATATAGAAGGAGCAAGAAATAGAGTGTGTCATCTGTTAGAAACAC
TGAAAGATCGTTTCTTGTTATCCCAAGGTTCAAACAGAAATTCTGTCAAAATGCATGATGTAGTTCGTGATGTGGCTATA
TATATTGCGTCTGAGGGAAAGCATATATTTATGGTAAGTCATGATGTGAACTCAGAAGAGTTCCCAAGAAAAGATTCTTA
CGAGCAATATAGTCACGTCTCAATTGTTGCAAATAAATTTGATGAGCATCCTAGCCCAATAATTGGCCCAAATTTGAAGC
TTCTAATGTTGAAACTCTATTTTAAAGAGCCAATCAAATTACAAGACGATTTTTTTGATGGGATGAGTAAACTCAATGTC
TTAAGCCTGAGTGGATATGAGTACTCCGTTTGGCCTTTTCCAGTATCCATTCAGAGGTTGTCGAATCTGAGGACGTTGTG
TCTGAGTAATTTAAGGTTGGAGGACATATCCATTATTGGTCAACTTGTCACTTTAGAGATTCTTAGCATAAGAGATTCTC
AGTTAGAGGAGCTGCCCAAGGAGATAGGTAAATTGACTAATCTAATCATGTTAGAGTTGCGGAATGAGAAAAAACCACTG
GAAATGATTTCACCAGGGGTCTTATCAAGACTAGTTCGATTGGAGGAACTACATATAATGAATGTAAGAAATTGTAGTTA
CTCCACCTTGAAGGAACTAGAATCCTTATCGAGATTGACTGCACTGACATTAAGTGAATGTTCCGGAGATGTGATCTACA
GTAACATGGGCCTTACCTCCAAGTTGACACAGTTTGCAATTACAGTGGGTAAAGCTTACAGAGCGACTCCAAGCATGGAT
GATTACGACAAGAATATTTCTTTAGAGGTCACCGAGACTGCCCCATTAGGTGATTGGATCCGCCACCTGTTGAGCAAGAG
CGAACTTGTACATTCAACCGGAGAGGGAACCAAGAACGTGCTGGCCGAGTTGCAGCTGGATGAATTTCAGAATGTGAAAT
ATCTCTGCCTGAAATCTTTTGATTCATTGACACATATCCAATGTCAGAATAATGTTTCATTTCCCAAACTCGAAAAACTG
GAGGTTAGAAAGTGTCGTAGTCTACAATATGTTTTTTTTGTGTCCTTGGCTGGAGAAAGTTCAACAGTAGCGTGCCTTGA
TGATGAAGAAGGCGAGATCTCTCGGAGAACACATGAAGTAATCAAGTTCCCTAACTTATATGATTTGAACCTTGTATCTC
TCAAAGGCTTCTCTCACTTTTGCAATGACACTGTTGATGGCATAGAGTTCCCTCGGTTACGAAACATGAACTTCATGGAC
TTACCTGAGTTCAAAAATTTCTGGCCTACAGCCAACAACTTCATCCTTGGCTCAAATCCTCTTTTTGATGAAAAGGTCTG
CTTCTACTGCTCTAGTGCAGGATCTAATTTTTTTTTTGAATCAATAAAGCTAGTTTCTTTGATATGTGAGTCATTGATCC
ACACGATATTAACTCATTCTTTTGCAGGTTTCTTGTCCCAACCTGGAAAAGCTTCAACTCATTAGAGCTAACAACATAAG
TTCTCTATGCTCTCACCTACTTCCAACTGCCTACTTCGGCAAACTTGTAAAACTGAAAGTAGATAGTTGTGGAAAACTGA
GAAACTTGATGTCTCCATCAGTGGCCAGAGGTCTTCTGAATCTCCGGAAACTAAAGATAGAAAATTGTGAGTCGATAAAA
GAAGTGATCACAGAAGAGGAACTACAAGGAGAAGAAATCATGACTAGTGAGCCCTTATTCCCTCTGTTGGAACATCTGAA
CCTTGACAATCTGCCAAAGCTGGAGCATGTCTTTCGGACGAAACATGCTCTTGAATTTCCATCTCTCAGGGAATTGTGGA
TTCATCACTGCCCTGAAATAAAGACATTTGTCCAACAGGGATCTGTGAGTACACCGAGTCTCGAAAGTGTGAACAATGAT
GATGAGGTGAAAGTAGACGATCTCAATAAAGCGATGTTCAATTCTAAGGTTTGTCTTGTGCTGCTAGCTGTATAACTAAT
TACTAATATGGACTTGGGTAATTCTCCCATCTTGAGTTAGCTTTTGGGGTTGAGTTAGACCCATGTGTCGTATATATCTT
TGCAATTTCCTTACCAGATTCTCCATTTCCGCTACCTGATCTTTCATTTTCATACTGAATTCTACATTGCTGCTCTTTCA
GCTTCCAAAGTTACTGCTTTTCTACCCAATAATTAAACTAAATGGAGTCGACGTTTGCAGGTTTCTTGTCCCAGTCTGGT
GGATCTAGTAGTCGTTGGGGTTAACAGCATAACTGCCCTATGCTCTCACCAACTCTCAACTGCCTACTTTAGCAAAGTTG
AAACGGTGTACATTGAGAATTGTGGAAAATTGAGAAACTTGACGTCTCCATCAGTAGCCAGAGGTCTTCTGAATCTTCAA
GTATTAACTATAGAAGCCTGCCAATCAATAGAAGAAGTGATCACAGAAGAGGAACATCGTCAAGGCGAAGAAATCATGAC
TAATGAGCCTTTATTTCCCCTATTGGAAGAGCTTGTGCTTTGCAAGCTGCCTAAGCTGAGACATTTCTTTCTCGCGAAGC
ATGCTCTTGAATTTCCATTTCTCAGAGTAGTATGGATTAATAGTTGCCCTGAAATGGAGACGTTTGTCCGACAGGGAATA
TTTGTTAGTACACCCCAACTCAAATGGATGAACAATGACGTTGAGATGAAAGTAGATGATCTGAATAAATGGATACAACA
GACGTTCAATTCTAAGGTTTGTTTTGTGCCGTTAGCTGTATAACTAATTAACTCCAGCGCTCTATTTCCGTATTAACTAG
TACTCCACTCTCTTCTCTGTTCCCAGGAACAAAATGCTAG
>contig:unspecified:6555348:1:7596:1_-_RDC0003NLR0168_-_RDC0003NLR0168 Ng?
ATGAGACACATTCGATCGTATGTAGACGATGCAAAGGCAAAGGAAGTTGGAGGTGATTCAAGGGTCAAAAACCTATTAGA
AGATATTCAACAACTGGCAGGTGATGTGGAGGATCTATTAGATGAGTTCCTTCCAAAAATTCAACAATCCAATAAGTTCA
TTTGTTGCCTTAAGACTGTTTCTTTTGCGGATAAGTTTGCTATGGAGATTGAGAAGATAAAAAGAAGAGTTGCTGATATT
GACCGTGTAAGGACAACTTACAACATCACGGATACAAGTAACAATAATGATGATTGCATTCCAATGGACCGGAGAAGACG
ATTCCTTCATGCTAATGATGAAACAGAGGTCATCGGTTTGGATCATGACTTCAACAAGCTCCAACACAAATTGCTTCTTC
AAGATTTGCCTTACGGAGTTGTTTCAATAGTTGGCATGCCCGGTTTGGGAAAAACTACTCTTGCCAAGAAACTTTATAGG
CACGTCCGTCATCAATTTGAATGTTCTGGATTGGTCTATGTCTCGCAGCAGCCAAGGGCGGGAGAAATCTTGCTTAACAT
AGCCAAACAAGTTGGACTGACGGAAGAAGAAAGGAAAGAGAACTTGGAACACAACCTAAGATCACTCTTGAAAATAAAAA
GGTACGTTATCCTTTTAGATGACATTTGGGATGTTGAAATTTGGGATGATCTAAAACTCGTCCTTCCTGAATCTGATTCA
AAAATTGGCAGTAGGATAATTATAACCTCTCGAAATAGTAATGTAGGCAGATACATAGGAGGGGATTTCTCAATCCACGA
GTTGCAACCTCTAGACTCAGAGAACAGTTTTGAACTCTTTACCAAGAAAATCTGTAATTTTGTTGATGATAATTGGGCCA
ATACTTCACCAGACTTGGTAAATATTGGTAGATGTATAGTTGAGAGATGTGGAGGTATACCGCTAGCGATTGTGGTGACT
GCAGGTATGTTAAGGGCAAGAGGAAGAACAGAACATGCATGGAACAGAGTACTTGACAGTATGACTCATAAAATTCAAGA
GGGATGTGCTAAGGTATTGGCTTTGAGTTACAATGATTTGCCTATTGCATTAAGGCCATGTTTCTTGTACTTTGGCCTTT
TCCCCGAGGACCATGAAATTCGTGCTTTTGATTTGATAAATATGTGGATTGCTGAGAAGCTCATAGTTGTAAATAGTGGT
AATACGCGAGAGGCTGAAAGTAAGGCGGAGGATTTCCTAAATGATTTGGTTTCTAGGAACTTGATCCAAGTTGCCAAAAG
GAGATATGATGGAAGAATTTCAACTTGTCGCATACATGACTTGTTACATAGTTTGTGTGTGGAGTTGGGCAAGGAAAGTA
ACTTCT
>contig:unspecified:6557314:1:2845:1_-_RDC0003NLR0169_-_RDC0003NLR0169 Ng?
ATGACTTTGCGTGGTCTTCAGATTGTGCTAAGTGATGCAGAGAATAAGCAGGCGTCAAATCCATCTGTGAGCGACTGGCT
TAATGAGCTTCGAGATGCTGTGGACTCTGCGGAGAACTTAATAGAAGAAGTCAACTATGAAGCATTGAGGCTTAAGGTGG
AAGGTCAGTATCAAAATCTTGCAGAAACTCTATTGAAACGTTGGAGGATTTGCAACCTGTGCTTGAGTGATGATTTTTGT
CTTAACATAACGGAGAAGTTGGAAGAAACCATTGAAACATTGGAGGTGTTGGAAAAGCAAATTGGTCGCCTTGGCTTAAA
GGAGCATTTAGGTTCAACTAAACAAGAAACAAGAACACCTTCAACTTCTTTGGTTGATGATTCTGATGTCTTTGGAAGGC
AGAGTGAAATAGAGGATTTGATTGATCGCTTATTGTCTGAAGATGCAAGTGGAAAAAATCTGACAGTAGTTCCTATTGTT
GGAATGGGCGGCCTGGGTAAGACAACACTTGCTAAAGCGATTTACCATGATAAGAGGGTGAAGAACCATTTTGGTTTGAA
AGCTTGGTATTGTGTTTCTGAGCCATATGATGCTTTGAGAATAACAAAAGGTTTAATTCAAGAAATTGAATCATTTGACT
CAAAGGATGTCCACAAAAATCTTAATCAGCTTCAAGTCAAATTGAAGGAAAACTTAAAGGGAAAGAAGTTTCTTATTGTT
CTGGATGATGTGTGGAATGACAACTACAACGAATGGGATGACTTGAGAAATTTGTTTGTACAAGGAGATGTTGGAAGTAA
GATCATTGTGACGACACGTAAAGAGAGTGTTGCCTTGATGATGGGAAATGAGCAAATTAGCATGGACCATTTGTCTATTG
AAGCCTCTTGGTCTTTATTTAAAAGACATGCATTTGAAAACATGAATCCTATGGAACATCCAGAACTTGAAGAGGTCGGA
AAACAAATTGCAGCTAAGTGCAAGGGACTGCCCTTAGCTCTGAAGACTCTTGCTGGCATGTTACGCTCCAAATCAGAGGT
TGAAGAGTGGAAACGTATTTTGAAAAGTGAAATATGGGAGCTGCCACAGAATGACATATTACCAGCGCTGATGTTGAGCT
ACAATGATCTTCCTGCACATTTAAAGCAATGTTTTTCCTACTGTGCAATTTTTCCCAAAGATTATCCATTTAGTAAAGAA
CAAGTCGTTCATCTGTGGGTTGCCAATGGTCTTGTACCACAGGAAGATGAAATAATTGAAGATTCAGGCAGTCGGTACTT
TCTCGAGTTGAGGTCAAGATCATTATTCGAAAGGGTCCCAAATCCTTCAGAGTGGAACATAGAGAAATTCTTAATGCATG
ACCTTGTCAACGATTTAGCCCAAATTGCATCTTCAAAACTTTGTATCAGGTTGGAAGAGAGTCAAGGATCTCATATGTTG
GAAAAAAGTCGACACTTGTCATATTCTATGGGAAATGATGGTGAGTTTGAGAAGTTGACATCCCTCAACAAATTGGAGGG
GCTGAGGACTTTGCTTCCGATATGTATTAGTGTCAATTATTGTAATCACCCACTAAGCAAGAGGGTGTTGCATAACATAC
TGCCTACACTAAGATCTTTGAGGGTACTATCATTGTCTCATTACTATATTAAGGAGTTGCCAAATGATTTGTTTATCAAA
TTAAAGCTCCTCAGGTTTTTGGACCTTTCTGAGACAAGTATTGGAAAGTTGCCTAATTCCATTTGTGGATTGTATAACTT
GGAGACACTTCTCCTGTCATCTTGTTATAAACTTGAGGATCTA
>contig:unspecified:6557585:1:6083:1_-_RDC0003NLR0170_-_RDC0003NLR0170 Ng
ATGTCTGAAGTGTTACTTAATGCGGCTCTTCCGATCCTAATGAAGGACTTGTTTGACAAAGTTGATTCTCAAATTCGAAA
TGTTGTTGGATTTGAAGATGAGTTTGACAAGATGAAGTCAGAGCTTGTAACTTTGCAATCATACCTGGGAGATTTGGACA
GGCACAAAGAGAAGTCCAAGAGTGCTGAGGTTGCCTCTACGAAACTAAGAGAAGTGATTGACAGATTAGATGATTTGGTC
AGTGACTGCACAAACCGAGTAGCATATGAAAATATGAGAAAGAGAATTTGGTCTGTTATTTCTCCACGTGGAATGAAATT
TCGTAACCAGGTTGGAAAGAAGTTGGCAGAAATCAACAGGGATATAGTGAGTATTCGTGAAAGTTTGAAGATCATTACCC
CTATGATTAGCCTATGTATAAGTGAAGAGTCTGGCAGTAGCGGTGGTGGTAGTAGTTGGGGAAGGGTGCGATGGACATCA
GACGTGATCGATGAATCTCAGACCGTTGGCTTAGCTGAAGATACCAACACACTGAAAAACTGGATCCTTCCTTTCAACGG
ATCGTTACAACTCATTGCCATTGTGGGGATGGGAGGTCTGGGTAAAACCACACTTGCCCAAAAGATTTACAACGATAGAC
AAGTGTGTTCACGCTTTCAGGGGAGAATTTGGGTTTGTAAATCAACTTCTGGTGAGCTTGATATCATGAAGAGTATTCTG
GAGCAACTCAAAAAAGATGATCGCGGGTCAGATAGAAATGTGTTGTTGAAGAGAATTCATGAAGAACTTTCGAAGAAAAA
GTACTTAATTGTCATGGATGATGTGTGGAGCATTGATGACGGGTGGTGGAGACGGATCTTAGAAGGACTTCCCGAAGCAA
AGAAGCAGGGCAGCTGTATCATTATTACATCTAGAAATGAAGAAGTTGTTAAGAGAATGGGAGTCAAGGAAGAACAAATT
CATCGACCCAAGTTGCTTTCTGAGGAAGAGGGCTGGTCGTTACTTTGCAAGGTTGCGTTCGCGTCATCCGAGGGAGAATG
CAAGGATATTGGACTAGAACGTGTTGGAAAAGACATTCTGAAGAAATGTGCTGGTCTTCCCCTTGCAATCAAGACAATTG
GAGGTCTGTTGTCATCGAAGAATCAGTTATGTTCCGAGTGGAAGGAGGTATATCAATATTTGCCTCATATATTGGCAGAT
GAAAGTAAGAGCGATGATTCTTTAATGGCTACATTGCAACTGAGTTATGATGCGCTTCATCCTCAGCAAAAGCAATGTAT
TCTGTGTTTTGCAATTTATCCGGAGGATTATGAGATCGAGGTTGATCAACTGGTAAATTGGTGGATAGGAGAAGGATTCA
TTCACAAGGAATGGACAAAAACTCCAAGAGAAATGGCTCTTGAATGTATATCAAAATTGATAAGTCGATGCCTCATTGAA
GCTGTGAGGAAAAGAAACTATGACGGGAGAGTTTACAGTTGCAAGATGCATGACATGATTCGAGAAATGATAATTAGAGT
TGCAAGAGAAGAGAGCTTTTGTAGTTTAGATAAGAATAATACAAACATAGCCACAATCAACTGTCGCCGATTGGGTGTGA
CAGATGAAACATTGCTGCAACCTTTGGATGGAAACTCGAATTTAAGGGCACTTCTTCTCACCAAAGCCAAATACATTGGC
TTCACTAAGAAGGTTGCATTGGCTCAAGTCAAGTCTCTCCGGGTTTTAGACCTCTCGCACCTTAAGTTTAAGGAGAGTTC
CGAATTTTGTGAAGATGATATGTGGCGTTGGATCACATCTTTGAAACGCCTAAATTATTTGAGCTTCCGAGACGTGGAAA
ATTTGACCAAACTGCCACGATCCATCAAGAAGTTATGGGGCCTCCAAATTTTGGTACTTGGTGAATGCATCAAATTAGAA
CAGCTACATAGATCAATCGCCCTTCTTCCGAAGCTGATTGTCTTGGATGTGGGGAATTGTACCTCTCTTTCTTACCTACC
CCGCGGAATCTCCAAACTCATCCATCTTCAAGAATTGTATGGCTTCAAGATACCTAATGCTAGGGTATCAAAAGCATGTC
ACTTGCGTGACCTAAAGGATCTTATAGACCTTCGAGTGTTAACATTGGATGTCGTAGAAGAAAGCATGATAGAGGAAGAC
GAACTAACAGCACTGGCACAGTTTCAACATCTAAGGATGCTAATTATCAATGCTGGTGATCGTGACGATGAGATTTTCTT
AGAGAGGCTGGAGAAGTTTTTACCACCTAAGTCTCTCAAAGAATTGTACCTAAGGCACTTCCGTGGGCGTACTACACCAG
CATGGATAGCTCCTAAATTGTTAAATGGACTACAATATCTTTGTATCGAAGACTCATTTGAGTTGCATCGTCTGAGTGAT
CGTTTCAGGGGTAGTGACGGAAAAAAATGGGAAATCGAAGGACTATGCTTGAAATACTTACCAAATCTAGAAGAGACATG
GGAAGAAATCACAAGTGCAATGCCTGGGCTTAAGTATGTTGAAGTAAGCCACTGCAACTCGCTGAAATCGTTCCCGTGTG
ATGTTGAGGGTATAGAATTTTGGAGAAAAACAGAGTAA
>contig:unspecified:6558333:1:4653:1_-_RDC0003NLR0171_-_RDC0003NLR0171 Ng
ATGAGCTTTCAGTTCTGGAGAGTTTTAAATTTGTTCAGGTCAGGCATCGAAGAGCTGTCAGCCTTAATAGGCAACTTAAT
ATACTTGAGATATCTTGATATCTCAAACACTAAGATCAAAGCTTTGCCCAACTCCATTTGATAGCTCTACAATTTGCAAA
CATTTAGAGTCAATGAATGTCCTTCGCTCAGGATGCTTCAAGAAGAAATGACAAATATGATAAGTTTGAGACACATATAT
TGCTATCATCGTTACGGATCAGATATGCAAACGCCACTTAATATGGGACAATTGACTAGTCTTCAGACGCTACAATATTT
CTATATAGGTTCGGAGAACGGTAATCGTATAGAAGAATTAGGTCCTTTGGAAAACTTTAAAGGTGAATTAAAGATTCAAC
GTCTCAAATTAGTTGGAAACAAGGAAGAGGCTCAAACAAAATATTTATAG
>contig:unspecified:6558909:1:844:1_-_RDC0003NLR0172_-_RDC0003NLR0172 Ng
ATGGGAGGTGCGGGTAAGACAACACTAGCTAAAGCGGTTTACAATGATGACAAGGTGAAGGACCATTTTCCTTTGACAGC
TTGGTATTGTATTTCTGAGGCATATGATGCTTTGAGAATAACGAAAGGAATACTTCAAGAAATTGGCTCATTTGACTCAA
AGGATGACGGCAATTTTAATCAGCTACAGGTCAAATTGAAGGCAAACCTAAAGGGAAAGAAGTTCCTTGTTGTCCTTGAT
GATGTGTGGAATGATACCTATAGTGAGTGGGATAACCTGAGAAATGTTTTTGTACAAGGAGATATGGGAAGTAAGATCAT
TGTAACAACACGTAAGGAGAGTGTTGCTCAGATGATGTGTGCTGATCATTGCGCAATCACCGTGGGGAATCTGTCTAGTG
AAGACTCTTGGTCTTTATTCAAACGACATTCACTAGAAAATAGCGATCATCCGGAACTTGAAGAGGTTGGGAAAAAACTT
GCAAACAAGTGCAAAGGGTTGCCTTTAGCTCTAAAGGCACTTGCTGGTGTTTTACGCGGCAAATCAGAGGTGGATGAGTG
GAGAAACATTTTAAGGAGTGAAATATGGGATCAACAAAGTTGTTGGAATGGTATATTACCATCGTTGATATTGAGCTACA
ATGATCTTCCTCCACAT
>contig:unspecified:6558931:1:2428:1_-_RDC0003NLR0173_-_RDC0003NLR0173 Ng
ATGTCTCATGCTTCTTCTTCCAAAGTTTGCAAATACGATATCTTTTTGAGTTTTGGAGGTGAGGATACCCGTAGAACCTT
TGTGAGTCATCTCTATAATGCTTTGGAACAGAGAGGAATCCATGCTTTCAAAGACGATGAACGGTTGGAGGCAGGACAAT
CAATTTCTGCTGAACTTTTAAAAGCCATAGAAGACGCCAGATTCGCTGTCGTGGTATTTTCAAAAAGCTATGCATCCTCA
AGACGGTGCTTAGAGGAGCTTGCACACATCATAAAGTGTAAAATGGAATTGGAGCAGGTTGTGATTCCAGTATTCTATGA
TGTGAGTCCATCAAATGTACGCCATCAAAATTCCCCTTTCGCGGATTCATTTTTCCAACACGAGGCAGAATACAAAGATG
ATATGGAGAAGGTTCAAAGATGGAGAGGTGCATTTGCGGAGGCAGGCAAATTATCAGGCTATCACTTACTAAATTTCAAG
TAA
>contig:unspecified:6560200:1:3638:1_-_RDC0003NLR0174_-_RDC0003NLR0174 Ng
ATGGAAGCAAATTTCCAGAAAATTAGCAAGAATGTCCTCCTTAACACTATATTTAATCGCCTCATGGCACTAATGAAGAA
GTTAATTGTGATACCAATTTTAGGTATGGGCGGTAGAGGTAAGACAACTCCTGCCAGAAAAGTTTATGATAATTCAAATG
TTTGTTCTCAATTTGATAAACATGCATGGATCACTATCTCCGAAGAATACAATAAGAGATAAATGCTTCTTAAAGTTGTT
TCTTCAATTATTGGAAGCAACCAAGAAATGAGCAATGATAAACTAATGGATATTGTGTGTAAAGTCTTGAGGGGTAGGAA
ATTTCTAATTGTCGGAGATGATTTTTGGAGTACTGAGGCATGGGACCAAATCCAAAGAATATTTTCCAAAGATGACACTC
GGCTCAAGTATGTTGCTGACTATGTCAACAGCTCTGATTTTCTGTCTCATACTAAGTCTTTTCTAAGTTCATATGATAGT
TGGAATCTATTCACGAAAAATTATTCAAAAAAGATTTGTCCTCCTTTACTTGTAGAAACAGGAAAGGATATTGTACAACA
ATGTCAAGGATTACCCCTCTCAGTGGTTGTCGTTGCTGGACTTTTTGGAAAAATGGACTTAACGCATGACAATTGGAAAG
AAGGTTGAGGAAAAATCTGAACTCATTCTTTGGTACTGTGTCTGAGCGGGGTCAATCAATTCTTTCTCTGAGCTACAATT
ACTTGCCTCAATATTTGAGGGCTTGTTTTCTCTATGTTGGAGGTTTTCCTGGATATGTGGAGATTTGTGTTTCCAAGTTG
ATTTTAGGTTATGAATTTCTGAGCAATTCATAAAGGTAAGAAGCAATAAAAGATTAGAAGAGGTGGGAGAGGAGTATCTA
CGAGAGTTAATTGATAGAAGTCTAATTTTGGCTGTTAAACAAAGGGTTAATGGAAGGATGAGAAGTTGCAAAATTTGTGA
TCTTCTTCGCTAACTATGACTAAGTGAAGCTCATATTGAAAATGTTGTGAATGGGAATGTTGTCAAAGCCATAGATAATC
AACGTTGAATGATCCTTCCTTATGAAGCTGAAGAGCAGCATGATTATAGTATGTAACATGGCAGTGATATAGTATATACC
ATTATTTTTAATGGGTGTAGCTTTTCCATAAAAGATGTGTTCCATTGTTTCAGAATTCAAATTTCTTAAGGTGTTGGAAA
TATTATCATTACACTGGTTAGATTTTTCTAGTGTAATATCTTAGCTTGTACGTTTGAGATATATTGCTGGAAGAATTAAT
GAAGGTATTTCACTAGCCAAATTGAGAAATTCTACAAACCATAATTCTTGAAAGTCTTGAATGGGAAGTGTTGGAGCAGG
CAGTAGATTTTGGAGAATGTCACATGTGGATATTGATTGGCCACCATATATATTAAATCTTGTTGAAGCAAAACAAGCTT
TGTTTATTAATAACTTGTAAACACTTAATCTCTATTACTCTCATTTTGTTGCGGAATCATAAGAAGTTTCAATCGGAAAA
AGCTAAAGAATTAAGAAAGAATTAAGCATTGTGATTGGCTTGCTATTCTTGATTCTCTCAATTTTGTACACGATATGGAG
ACACTACACATAAAACCCATGAAATGGATGGGGATAATATCCCTCTTAATCTCAAGCAACTGCAAATAAAACATACTCGT
ATACCATGGGAAGATGTGAAATTGTTGGCTAATTAACCCAATCTTGAGGTGCTCGAAAGGGATCGTGCATTCCATGCAAC
ATATTGAAAATTAGATGAAGATATTGTGTTTCACAAATTAAAATATCTACTATTGAGTAGGGGTTATAATCTGAAAAGGT
GGGAAGTAATTGATAGTGATAATTTTCCGAAGCTTGAGCAACTAATACTGGATGGTTCTATAAATTGGAGGAGATTCCGG
AAAGTATTGGAGATATAA
>contig:unspecified:6560472:1:4823:1_-_RDC0003NLR0175_-_RDC0003NLR0175 Ng
ATGGCAAATACTAAAAACAATGTTTCTGGAGAAATTGAAGGTCTACACTTTCATCACAGCCTGCAACAAGTAGCAGTTGA
CATCGATCGTGTTAGGAAAGAGTCAACAAAGATTCGAGATAAAGGGAAACAAGCATCAGAAGAATCATCTGTTCGAGATT
TTTCAAGTTCAGCAAATGATATTCTGAATGTTAAGAACATTATGGTTGGACGTGGTGATCAAAGGGAACGATTGTTAGAA
GATCTGACTAGAGGATACTCTGGTGAACCCAAAGTCATCCCAATCATTGGGATGGGAGGCATTGGTAAAACAACCTTAGC
AATAGAAGTTTACAATGATGCACACGTTCGTTCTCATTTTGATGTTTGTGCCTGGGCTACTCTTTCTCAACAGCACAATG
TAAAGGAAATCTTGTTGAACCTTCTGCGTTCTACAAAGGGTGGCGCATTTGACATGCTCGATGAGGCAGAGTTAGCAGAC
ATGCTGCGTAAAAGTTTATATGGAAAGAGGTACTTAATTGTCATGGATGACATCTGGAGTATTAAAGCGTGGGATGACGT
GAGACGATTCTTTCCAAGTCAGAACAAGGGGAGCCGAATACTGTTGACTACCCGTAACAATGAAGTGGCTTGCTATGCTA
ATACAGAAAATCTTTCGTTGCAGATGAGCTTCATGGATCAAGATGAGAGTTGGAACCTTTTTAAAAGTGTAGCATTTGCA
AATGAAGCATTACCATTACCATCTGAATTTGAGAATATTGGGAAGAAAATTGCAGAGAAAAGCCATGGGTTACCACTAAC
TATTGTCGTGGTTGCGGGGCTTCTAAAGTCCAAAAAGACAATAGAAGATTGGGAAACTGTTGCTAAAGATGTCAAGTCAT
TTGTCAATAATGATCCCGATGAACAATGTTCCCATGTTCTTGGGTTGAGTTACAATCACTTGACTAGTGATCTAAAAACA
TGTCTTCTGTATTTCGGAATTTTTCCAGAAGACTCTGAGATTCCAGTGAACCATTTGAAGAGATTATGGATGGCTGAGGG
GTTCCTGAATTTTGAAAATGACTTAGAAGGAGAAGCTGACAAGTGTTTACAAGATCTTATCAACAGATGTCTAGTTCATG
TCAGCAACAAAAGTCGAGATGAAACAAAAATTATATCATGTAAGGTTCATGATCTAATATACGACTTGTGCTTGAGACAA
ATTCAAAGAGGAAACCTTTTCATTATAAAAGACATTCTGTTTGAAAAATCCGATGTAAAGAAAGCTCAAATCAATGATTG
TGATCCAAATCATGTTCCTTCTGTATGCCAACCTCTCAGTAGGCATAATATGCAGCCGTTTAAGCGCTGGACTGGTGACG
AAATTCATGGATCTCCGTATGGTCTATATAGGGCCCTTCTTACCCCTGGACATCATGAGTGGAGAGATGATGATGACAAC
AATCTTTTGAAACGAACTTGCTCTATTTTCTCATTGGGTGGCTTTTTTTCAACTTTTGTTCTCCAATCAGAGCTTATTCA
TTTCAAATTACTGAAAATCTTGGACTTGACACACATCAGGATTTATAGTTTCCCTCTACAGATACTAAGCCTCATCTGGT
TGAGTTACCTAGCATTATTCTGCTCTGAGATTTTCGACGTAACTCCAGAAATTTGCAGGTTATGGAATCTGCAGACATTC
ATTGTTGAAGGGTATCCTCCATCATATTTAACTTTTCCGGAGCAAATTTGGGGACTAAGGCGATTAAGGTATCTGAAACT
GCACAAATTCCATTTACCAAATCAACCAAGTGTATCTGTTGACAAAGCAAGACACATGAGTTTTTCAAATATACAATCTA
TTTCTTACCTGTCTCCACTTTGTTGCACGAAGGAAGTTCTTTCGGGGATTCAAAATGTTAAGAAAATAGGAATCAAAGGA
AATCAAAATATCAGTGAAAGTGGAATTTTCAACAATCTTGTCATTCTGCAGCAACTAGAAACATTGACTGTAAGAAAATT
TTATAATTGGAGTGCGGTGACCATTCCAACAACGCTCAAGAAGTTAAAATTGTACAAAACTTTTCTACGTTGGTCGTACT
TGGACATCATAGCGGAGTTGCCTAACCTTGAGGTGCTGAAGCTGGTGCTTAATGCTTGTCACGGCGAAGAGTGGAATCCA
AATGTTAGAGTATTTACTCAATTGAAGGTTTTGCTAATTCAAGCAAATTATCTCGAGTCCTGGAAAGCTACAAATGACAA
TTTTCCTGTCCTTGAACGCCTCGTGCTTGGTTCTTGCTCTTACTTGAAAGAGATACCCATTGAGTTTGCAGATATCAACA
CATTACAACTGATTGAGCTTGATAGTTGTCCTCCCATACTTGCGGAATCTGCTGCACGAATTCTACAAGAACAAGAAGAT
CTCGGAAATGACCCCATAGATGTCCATATTATACCAATCAGGTGA
>contig:unspecified:6560910:1:5841:1_-_RDC0003NLR0176_-_RDC0003NLR0176 Ng
ATGGAGGATGACTTCAACATCATATTTGATCGCGTCACTGCCCAAACAGACGAGTTAACTGTCATACCAATTTTTGGTAT
GGGCGGTATAGGTAAGATAACTCTTGCTAGAAAAATTTACGATGATTCATATATTCGCTCTCGATTTGATAAACATGCAT
GGGTCACTATCTCTGAAGAATACAATCAGAGACAAATGCTTCTTGAAGTTGCCTCTTCGATTACCGGAAGCAATCAAGAA
ATGAGTGATGATCAATTAATGGAGTTTGTGTACGGAGGTCTGAAGGGTAGGAGATTTCTAATTGTCATAGATGATATTTG
GAGTACTGAGGCATGGGACCTAATGCAAACAATATGTCCAAATGATGACAATAAAAGCCGAATTCTATTAACTACTCGGC
TCAAGTATGTTGCTGATTATGTCAACTGCCCTGATTTTCCGCCTCATAGTAAGTCTTTGCTAAGTCGAGATGATAGTTGG
AATCTATTCATCGAAAGACTATTCAAAAAAGATTTGTGTCCTCCTTTACTTGTAGAAATAGGGAAGCACATTGTACAACA
ATGTCAAGGATTACCTCTCTCGATTGTTGTCGTAGCTGGACTTCTTGGAAAAATGGACTTAACGCATGACAATTGGAAGA
AGGTTGAGGAAAATCTGAACTCATTCTTTGGTACGGTATCCGAACGATGCCAATCAATTCTTTCTTTGAGCTACAATTAC
TTGCCCCAATATTTGAAGGCTTGTTTTCTCTATGTTGGAGGTTTCCAGAAGACAGATGTATTAATGTTTCCAGGTTGATT
AGGCTATGGATTGCAGAGCAATTCATAAAGGCAAGAAGCAATAAAAGATTAGAAGTGGTGGCGGAGGAGTATCTACAAGA
GTTAATTGACAGAAGTCTAATAATGACCGGAGAACAAAAGGTTAATGGAAGGATGAAATTTTGCAAAATTCGTGATCTTC
TTCGCCAATTGTGCCTAAGTGAAGCTGATCATACCGAAAATGTTGTGCATGTCATGAATGGGGATGTTCTCCAACGGAGA
TATGATCAACATGGAGTGATCTTTCTGTCTAAAGTCAAAGATAAGCATGATGATCGTCCAGTACGTAAAATTGGTACAAT
CCGTACCTTTATTTCAATTAATATGGGAGAAAACGGGATTTATTCCCGTGTTTCAGAGTTCAAGTTTCTTAAGGTGTTGG
ATGTATTATCAGTTTGGTTAGATTTCTCTCTGGTAATACCCGAGCTTGTACATTTGAGATATGTTGCTGCAACAATTGGA
GATTGTCTTTCATTAGCCAAATTGAGAAATCTACAGACCATAATTCTTCGAAAAACTCCCAGACTTTTAATAAAGAATTC
AAGAGAGTTGAAGCAGCCAATAGATATTTGGAGAATGACAGAGATAAGACATGCGAATATTGATTGCCCACTATATATAT
CAAATCCTCTTGAAACAGAACAACCTTTGTGCCTTCTGTATAACTTGCAAACACTTTATCTCTATAACTCTCCTTTTGTT
GCGGAAATCATAACAAGAACTCCCAATCTAAAAAAACTAACGATTTCAGATGATTCTGAGCATTGCAATGTTCTTGATTC
TCTCAGTCTTGTACAGGATCTGGAGACACTACACATAAGAACAGTCCGGATGAATTTTTCTGTAGACATTTTCCCTCCTA
ATCTTAAGAAATTGAGATTATCATACACTAGATTACCATGGGAAATTATGAAATTGCTGGCTAATTTACCGAATCTTGAT
GTTTGTTTGACGTATCTAAATACTCTGCCCTTCATCTATGCATATACCTTTTTTCTTATTCTATGTATTTGTTTACTAGT
CTACATCATGTATGTTGTACGTGTGTATCGTATATATTGTATACGATGTTGTAAAATAGAATTGATATTAATAAATTAA
>contig:unspecified:6561235:1:7377:1_-_RDC0003NLR0177_-_RDC0003NLR0177 Ng
ATGGTTAATTGTCTTACCGCAATTTCAACTTGTGGCTCTGAGAGTAGGAAACTTCTGTTTTACTCTTTTGGAAGAATCAG
ATGACTCTCTAGTTAACTCCAAGCTAGTCAATCTACTTGTGGAGGTTATTCTCGTTGAACTGGAAGTTATGCACATATGT
TTGTACAAATTTGAAAGGCTCAAACTCGGAAGAAGTTGGACTTCTCATCAAGCACCTCCTAGAAGCCTCTCCGGACATTC
TTAGAGAATCTCTGATTTATCTACAAGAGCACATCCTTATTAGAGCTTCAAATAAGTTATGACCAATTGTCAGATCACGT
AAAGCCTTGTTTTTTTTACCTTGCAAGTTATCCAAAGGACAAAGATATATGGATCTCTGAGTTGAAAGATTTGTGGATTG
GTGAAGGACTTGTGGAGCAGATTGAGATGAGAAGTGCAGAAGAAGTGGTGGATAATTTAATTTCGAGTAGTTTTGTAATA
CCTTTCGATGATTCTATTTGCAAAATTCATTATCTTGTGCATGATTTTGTTGTATAAATCTAG
>contig:unspecified:6562360:1:972:1_-_RDC0003NLR0178_-_RDC0003NLR0178 Ng
AGAAATGCCTTCACTTTCCTCTTTGTGTATATCAAATTGTTCCTAATTGATTAGTTTACCCTCAGGGGGCCTTTACCGTC
TCATTAGGTTAATGGATCTGGGAATCGGTCCTTTCTCAGAGACGGTGGATTTTGAGGCATTCCAATTGATTTTTAATGGC
ATCCAGCAGTTGTTGTCCCTTCGTAGACTGAACTTAGGGGACACTTGTACAGGGATTCTCTGCCTTATCAGCTTATTCAA
CCCTGGTCCCTAACACACTTTGGTATAGATAATTTTAGAATCGAGGCTCTTCCTCAGAGATTTGGCAACCTTACTTCTCC
TAAATCATTGAATCTTATGAGTTTCAAAAGTCTACGACATGTGGACTTCTGAAATGTCATGCCCAAATTACGCTATCTGT
CCATGTATGATTGTCCATTGTTAGAAGCTGTATTGGGTGGGCTCGTCAACCTTGCTTCTTTGGAATATATATCTTTAGAG
AACCGCAAAAAACTAGAGCGTCTGCCATCCAGAGATGTCATGCAATGCCTCACCAATTTAAGGACACTCTACATTTATAG
CTGCCCACAGTTAGAAAAAAGTTGTACCAATAGGAGTGGTCGAAACTCCAGTGGTCAAACATTTCCCATATTCATAAAAT
TCGAGTAG
>contig:unspecified:6563180:1:7829:1_-_RDC0003NLR0179_-_RDC0003NLR0179 Ng
ATGCCCAAAAGCATTCAGCATATCAAGGAAGTGATCTTCCTCGTGAGTCGAAAGGCATTTCAATCTAATTTGCCTAGGGT
CCATGGACTAGGCTGTGTTGATTTCCTTCTGAATAACTTGAAGGAGTTCCAAGACCGTTATTCAGATTCACAGTATTCTT
TTGTTAAGAGCCAACTTCAAGTTATTCAGAAGGAACTCGAGGGCTTACAACCTTTTCTCAAGGATGTGGCGGAAGAGTGG
TACAATAAGCATGAAAGGCTCCAACATTGTGCAGCACTACTGAATGGCAAAGCTTATGAGGTGGAATATATAGTTGATTC
TTTTATTAAAAAAGAAGTTCCTGAATGGTGTCTTGTTCGTTGGCTCTTCGACATCATAAAGGAAGTTATACTTATCAAGG
AAGAGGTCACAAAGATTCGGAAAAAGGAACTTTTGAAGTTTGACTTTGTATTAAATGATACCTTGGATACCACCCCTGCT
CATATATCATCAGAATCGATTAACACTCCAAGGATAACCGATGAAGAAGTTGTTGGTTTTGAAGATGTTATGGAAAAACT
AAGAGAACAACTAATAAGAGGAACCAAACAGCTAGATGTTATCTCAGTTGTTGGAATGCCTGGATTAGGCAAGACAACTG
TGGCCAACAAACTATATTCTGACGAGCTAGTTGTCTCACGATTTGATATCCGTGCAAAATGTTGTGTATCCCAAGCATAT
TCGCGTAGGAGTGTGTTACTTTCCATTCTACGTGATGCCATTGGTGAGTCTCCAACCCTTACTAAATTGCCTACGGATGT
ATTAGCAGATCAGCTTCGCAAAACTTTATTGTGGAAAAGATATCTCATCCTTGTTGATGACATATGGGAAGCTAGTGTTT
GGGATGATTTAAGATGTTGTTTCCATGATTCCAATAATGGAAGTAGAATTATCCTAACAACACAACATGCTGATGTTGCT
GAAAATGCTAAATCTGTTAGTGATCCCCTTCATCTTCGTATTCTTAATGATGACGAGAGTTGGAAGCTACTAAAACAGAA
AGTGTTTGGTGAAGAAAGCTGCTTCATGCTCCTTTCAAATGTTGGACAAGAAATAGCAAACAAGTGTAGGGGGCTGCCTC
TTTCAATTGTTTTGGTGGCTGGTATGCTAACAAAGATGGAGAAGAGTGAAAAATGCTGGAAACAAGTGGCTAAGAATTTA
TGTACTAATGTTCTCAGCAACTCGAAGGCCATCATAGAGCAAAGTTATCAGAATTTACCTTATCATCTAAAGCCTTGCTT
TCTTTATTTTGGAGTATTTTTGGAGGACAAAGAAATCAACATTTCAATCTTGACATGGTTATGGATTTCAGAAGGATTTA
TAAAAAGTCGTGATGACAAGAGTCTGGAGGATATAGCAGAAGGCTACTTGGAGAATCTTATTGGAAGAAATCTAGTTATG
GTTGCTAAATGGGGTTCCGGCGGTAAGGTCAAAACATGCCGTATTCATGACCTGTTGCTTTATTTCTGCAAGGAAATAGC
CAGGGAGAAGAATCTTCTACTGTGGATGAGACGGTAAAACATTATTCAGTGTTAAAATTATTTGATCAGTTCATCAAGTA
ATCTTGAAAGTTAATAGTTTCACGAATTTCTATATTTACAGGGACCAAAATGTCAATACGTCTTCCTCTATTTACTCTCA
CAAGCAGCTTGTTCAACGTCGCATGTCCATCAATTCTCAAGTGGTTGATCTTGTGAAATGGAGTTCACTTGTTGGCACTG
TACGTTGCAGGGAAGATAGAAACAAAGGTTCCTTTTCAATTGTCCAATTCTCTCACATTTACTTCAGATTTCTGAAAGTT
TTGAATTTGGAGCTCATTGTAATTGATTCTTTCCCAACTGAGCTAGTTTACTTGAGGTATTTTGCTGCACGAACTTCTCA
GAAGTCAATCACATCGTCCATAGTCAATCTTCGAAACCTTGAAACTTTGATAGTCAAACCGATGGGAGGAAAATTAATAT
TGCCACTTACACTTTTGAAGATGGTTAAATTGAGACATCTGCAGATATATAGCAAAGCTCATTTTTCCACTTTAAATGCT
GCAGATGAATTGCTTGAGAACTCAAAATTCGACAATTTGATAACTCTTTCCTCTCCAACTTTTTGTTGTGTGAGGGATGC
AGAATTGATGTTGAGAACACCTAACCTTCGAAAACTGAGATGCTCATTTGTTGGTTGGGGTTATCCTTCTCATGTAATGA
GCTCCCTAACACGGCTTGA
>contig:unspecified:6566304:1:15660:1_-_RDC0003NLR0180_-_RDC0003NLR0180 Ng
ATGGATTTCTTAGGTAAAGTTGTGGACAAAGTCACAGATTGGTTGATTGAGTCAGTTGTGCGAGAGATTGGATATTTCTT
TACCTATGAGAGCAACATCACATCTTTGGATAATGAATTTGAGAGGCTGGAGAATATCAGAAGTGGGGTGCAGCTACGAG
TGGAAGCTGCCCGGAGAAACTTACTTGTCATTTCTCCCAACATACAGGGTTGATCAACTCGTGTTGATATAATTACTGCT
CATGTGGCTACTATGTTGCGACGTAGACCTGAGGTTGAAAGAGGTAGTTTCTATGGTTGGTGTCCAAACGTGAATTCGCG
TTACTTGCAAAGCAAGAGATCAAAGATTGTAATGGATGTGATTGGTCTTCAAACTGAAGGCAACAATTATGTGGATTTCT
CCTATCCTGTACAACCTGTTGAAGTTGAAGCTATACCTAGTTACACTGGTGAGGAGTTTAGCTCCAGAAAATTGCAAGAG
GAAGAGGTCTTGGCAGGTTTGAGAGATGGCGGGGTAACTATTATTGGGATATGTGGTCTGGGTGGTGTTGGTAAGACAAC
ACTGACTGAGAAAATCAGAGAAAAGGCGAAACAAGAAAGGTTGTTCAATGATGTTGTTATGGTAATTGTCAGTCAACAAC
ATGACTTGAAAAGAATTCAGGGTGAGATCGCACAAGGAGTTGGGCTGACATTAGAAGGGGATGATTTGTGGAGTCGTGGA
GATCTACTGCGCTCAAGGTTAATGGATCAAAATAGTTGCATCCTTATAATATTGGATGATGTTTGGAAGGCTCTTGAACT
AGAGAACTTGGAATTCCCAGCGGTAGCAGCCACAAACATCAGTGCAAAGTGACATTCACAACACGTTTCCGATCTGTTTG
TGAAGAAATGAAAACTCAGAAGATCATGGAGGTTGGAACCTTATATGAAGAGGAAGCATGGATCCTTTTCAGGCAGAAAG
TTGGTAATTCAGTTGACGATCCTTCTCTACTTTGTATAGCAAAAGAGGTTGCCAAAGAATGCAAAGGGTTGTCGCTTGCA
ATTATTATAGTTGCAGGAGCACTAAAAAAGCATAAAACCAAGCGTTCATGGAACTGTGCCCTTGGACAATTACGTGGTGC
AGAAACAATAAATATCCTTGAAGTGCCCACGGAGTTGTATAAACCTCTGAGGTTAAGCTATGATTACTTGGGAAGTAATG
AAGCCAAGTACCTATTTTTGCTTTGTTCCTTGTTCGAGGAAGATAGAGATATATAATTACTTTGGATATGGAAGTGGGTT
TCACATCTTTCCGGGCATTGAAAATTTAGAACAAGCAAGAGATAGGGCGTGTCTTCTGTTAGAAAGATTGAAAGATGGTT
TCTTGTTGTCCCAAGGTTCAGATAAAAATTATGTCAAAATGCATGATGTGGTTCGTGCTATGGCTATAAGTATTGCATCC
GAGGGAGAGCATAACTTTATGGTGAGTCACCATGTTAACTCGGAAGAGTTCCCAAGAAGAAATTCTTATGAGCATTTCAG
TCACATGTCAATTGTTGCAAAGAAATTTAATGAGCTTCCTAGAGCAATAGTTTGCCCAAAACCGAAGCTTCTAATGTTGA
AACTCTGGTTTGAAAAGTCATTCAAATCACAGGAATTTTTTTTAATGACATGGGTGAACTCAATATCTTAAGCCTGAGGG
AGGTTGTCAAGTTTGAGGACGCTGTGTCTGAGTAATCTAAGGTTGGATGGCATATCCATTATGGGGGAACTTGTCACTTT
AGAAATTCTCAGGATAAGAGGTTCTCAGTTAGAGGAGCTGCCGGTGGAGATAGGAAAACTGACCAATCTAATTATGTTGG
AGTTGCGGAATGATAGTAATAAACAACTTAAAAAGGATTTCAGCAGGTGTCTTATCAAGGCTAGTTCAATTGGAGGAACT
ATATATGGTGGGAGTAGAAGATTGTAGTTACTCCACCTTAAGGGAACTGGAATCCTTACTGAGATTAACTTCACTGACAT
TAAGTAGATGTTTTGGAGATGTGATCTACAGTAACTTGAGCCTTTCCTCCAAACAGGCACGGTATGCTCTTAATGTGGGT
GGACCTTTCGTAGTCTCTTTAAGCATGGATGATTACGACAAGAGTATTTCTTTAGAAGTCACTGAGACCACCCAATTGGA
TGATTGGATCTACCACCTGTTGAAGGAAAGCGAATTTGTAGTTTCAACCGGATATGGCTCTAATTTTGTGTTGACTCAGT
TGCAGCTGAATGAATTTCAGAACATAAAATGTCTCCGCCTCACTTTTTGTAAATTAGTGACACATTTATTGAACATCTCT
AGGAGGATACATGAAGTAATCAAGTTCCCGAATTTATATGACTTGAAGCTTGAATATCTGGAATGCCTCACTCACTTTTG
CAATACAGCTGTTGAGGGCATTGAGTTCCCTCGGTTACGGAAAATGCTATTCCACTACTTACCTGAGTTCCAAAATTTCT
GGCCTACAGCCAACAACTCCATCACTCACTCAAGTCCTCTTTTTGATGAAAAGGTTTGCTTCTTATCATTAAACCAGCTT
ACTTTCTCAGTTTTTATGAATTAAAATTTTACCTTTTACTTGAGTTTTAAAGATATTTACTTACACAAATTCTCTTTCTT
TTTTAAGGCATTTACATAAATATAACCTTTAACTTGGCTTGGCATGTACGCCCTCCAACTTTGTATGTGCACAAGGAAAC
ATTTAAACTTGTACAAAATTGAACAAGTAGAATCAGTGTAATAATACATGTAGGACAATAAATTGCCATGTAGGATGTCA
TGTAATACACCCAAAGTTGAAGGGTATAAGTGTGAGCTGAGTCTAAGTTAAAGAGCATGTTTTTATAGTATGCCTTTTAA
AAATGTGTTTGAGATTTTAAAAACATATATTTGCAGGTTTGTTGTCCCAGACTAGAAGAGCTATATATCAATCGGGCTAA
CAACATAAGTGCTCTATGCTCTCACCAACTTCCAACTGCCTACTTCAGTCAACTTGAAACATTGGAAGTAAAGAGGTGTG
GAAAATTGAGAAACTTGATGTCTCCATCAGTGGCCAAAGGTGCTTGGAATCTACAAATACTGGATATTAATAACTGCGTA
TCAATGGAAGAAGTGATCACAAAAGAGGAACAAAAAGGAGAAGGAATCATGACCTTATTTTCCCTGTTGGAACATCTGCA
GCTTATAATGCTGCCAAACCTCGCGCATTTCTTTCTGACTGAGTGTACTCTTGAAATTCCAATTCTCAGTAATTTCTTGA
TTGATTACTGCCCTGCTATGAAGACGTTTATCCAACAGGGAATATCTGTGAGTACACCGAGTCTCGAAGGTGTGAACAAT
GATGATGAGGTGAAAGTAGGTTATCTCAACAAAGCCATGTTTAATTCTAAAGGTTTGTCTGGTGCCACTTGCTGTAGAAT
TAATTACTGCTCTCTTTCCATTTTAACTAGTAAGTAGCAATAGTAACCTTAGATAGTTATTTCTGTTCGTCAACTTTTTT
AGGTTTTCACTTTCTGTTACCTTGATGTAAAGATGAGATATGGTTTATTTTTGGATTTGTACTTTGAGCTATATAGAATT
TTCATCGCTTTAATATACAAGTACTTCAACATTCGCAGGTTTGTTGTCCCAGCCTAGAAGAGATACTTATCTGGGGGCCT
AACAGCATAAGAGATCTATACTCTCACCCATTTCCAATTGCCAACTTCAACAAACTTGAAAGATTGGAAGTAACGAGATG
TAGAAAATTGAGAAACTTGATGTCTTCATCAGTGGCCAGAGGTGCTTTGAATCTCCGAATACTAGACATACAAGATTGTG
AGTCAATGAAAGAAGTGATCACAGAAGACGAACAAAGAGAAGAACTCATGACGAATGAACCTTTATTTCCACTGTTGGAA
AATCTGGAGCTTGATAGGCTGCCTAAGTTAGGGCATTTCTTTCTGAGGGAACATGCTCTATAATTTCCATATCTCAAGAA
AGTGCTTATTTCTTACTGCCCTGAAATGAAGCCGTTGGTCCAACAGGGAATATCTGTGAGCACACCGAGTCTAGAAAGTG
TAAACAGTGATGATGAGAAGAAAGTCGATGATCTCAATAAAGCAATATTCAATTCTAAGGTTTGTCTTGTGCCGCTAGAT
GTATAAATATTATCTTACACTCCTTTTGTTATTCATCTATTTTCCAATTCAAGTAGAACATTTATTTATTAGTTTCTGCA
TGATTAGTAGAAATAGAAAGGTCCAATTCATGACTAAATAGATAATATAACTGTTCTATAAATTTGTGTATTTGCAGGTT
TCTTGTCCCAACCTGGAATATCTATATATCAATGATTACAACAGCATAAGTTCTCTATGCTCTCACCACCTTCCAACTAC
CTACTTCAGAAAACTTGAAACATTGTATATATTGAGTTGTGGAAAATTGAGAAACTTGATGCCTCCATCAGTAGCCAGAG
GTCTTCTGAATCTCCAGAAACTATACATTACAGACTCTGATTCAATGGAAGAAGTGATCACAAAAGAGGAACAAAAAGGA
GAAGGAATCATGACCTTATTTCCCCTGTTGAATGATCTGACGCTTCAATGGCTGCCAAAGGTGGGTCATTTCTTTCTGAC
GCTCAAAGATGTTCTGATCTATTACTGCCCTGAAATGAAGACGTTTGTCAAACAAGGAATATCTGTGAGTATACCAAGTC
TCGAAAGGGTGAACTATGATAGTAAGGTGAAAGTAGATGATCTGAATAAATGGACACAACAGAGGTTCAATTCTAAAGGT
TTGTCTTGTGTCGCTAGCTGTATAACTAATTAA
>contig:unspecified:6567529:1:2011:1_-_RDC0003NLR0181_-_RDC0003NLR0181 Ng
ATGGTTGATATATACCATGTTAGTGGAATATGATAAACAATTGTGGCAAAGGCCATCTATAACTGAATATTTCAACACTT
CAGATTCATTGCTTCCTTTCAGATGTTAGATTAGAAGTGAAAGCATTTGGTCTAATCAAGATACAAGAGTTTTGATAGTT
TAATAGTTATTAAAACCCAAGACGAACAATTGATATGCCGGACTAGAGAAAATGAGAGAGGCAAGGCAAAAATTTTAAAT
CACGATGAATCTCAACTACTTTTTTCTTGTCATACTTTTAATAGTCTTTCTCCACCACAAGAATATGTTGAGCTTGTACA
AAACATAATTAAATATTCAGGTGGACTATCATGACCTATTATTACATGGGGGTCACATTTACAAGGGAGATCCGTATAA
>contig:unspecified:6568562:1:6423:1_-_RDC0003NLR0182_-_RDC0003NLR0182 Ng
ATGTTGGTCGAGTTTAACAACCATGGAAGCAAATCTCAAGAAATTAGCAAGAATTTCCTTCTTAACACTACATTTGATCG
TCTCATTGCCCCAATGAAGAAGTTAATTGTCATACCAATTTTTGGTATGGACGGTATAGATAAGAAAACTCTTGCCAGAA
AAGTTTATGATAATTCATATGTTTGTTCTCCATTTGATAAACATGCATCTGTCACTATCTCCGAAGATACAATAAGAGAT
AAATGATTCTTGAAGTTGTTTCTTCAAATTACAGGAAGCAATCAATAGATGAGCAACGATCAACTAATAAATATTGTGTG
TAAAGTCCTGAGGGGTAGGAAATTTTTAATTGTCATAGATGATATTTGGAGTACTGGGGCATGAGACCAAATGCAAAATA
TTTCCCAAGATGACAATGAAAGCCGAATTCTTTTAACCACTCGGCTCAAGTATGTTGTTGATTATGTTAACAATTCTGAT
TTTCCGCCTCATATTAAGTCCTTTCTAAGTCCAGATGATAGTTGGAATCTTATCACCAAAAAAATTGTTCAAAAAAGATT
TGTGTCCCCCTATACTTGTAAAAACAAGAAAGTATATTGTACAACAATGTCAAGGATTACCTCTCTTAGTGGTTGTCATT
GGTGGACTTCTTGGAAAAAAAGACTTAACACATGACAATTGGAAGAAGGTTGAGGAAAATCTGAACTCATTCTTTGGTAC
GGTGTCTGAGCAGTGCCAATCAATTCTTTCTTTGAGCTAAAATTACTTGCCTCAATATTTGGATATGTGAAGATTGGTGT
TTCCAAGTTGATTAGGTTATGGATATCTGAGCAATTCATAAAGATAAGACGCAATAAAGTTTCGAAGTGGTGGGAGAGGA
GTATCTACGAGAGTTAATTGATAGAAGTCTAATTTTGGCTGGTAAACAAAGGGTTAATGGATGAATGAGAAGTTACATAA
TTCATGATCTTCTTTGCCAACTATGCCTAAGTGAAGCTCATCCTAAAAATGTTGTGAATTGGAATGTTGTCGAAGCCATA
GATGATCAACGTGGAATGATCCTTCCTTATGAAGTTGAATAGAAGCATGATAATAGTATGCAACATAGCAGTGATATAGT
CCTTACCATTATTTCAACGGGTGTAGCTTTTTCAAAAGAGATGTGTTCCATTGTTTCAGATTTCGGAATGCTTAAGGTGT
TGGACGTATTATCAATACACTAGTTAGATTTTTCTAGTGTACTATCTAAGCTTTTACATTCGAGATATGTTGCTGGAAGA
ATTAATGAAGGTTGAGAAATCTACAAACTATAATTCTTAAAAGTCTTGAATGGAAAGAGTTGGAGAAGGAAGTAGATATT
GGAGAATGCAAGAGATAAGACACGTGGACATTGATTGGCCACCAGATATATCAAATCTTGTTGAAGCAAAACAAGCTTTG
TTTCTGAATGATTTGCAAATACTCTTATCTCTATAACTTTCATTTTGTTGCGAAAATCATAAGAAGAAGTCCCAATCTAA
AAAAAAACTAAAGATTTTAGGATCTGGAGACACTACATGTAAAACCCATGAAATGGATTGGGATAACTTCCCTCTTAATC
TCAAGCAACTGAAATTAACGCATACTCGTATACCATGGGAAGATGTGAAATTGCTGGCTAATTGACCCAATCTTGAGGTG
CTAAAAGGGGATTGTGCATTCGATGGAACAAATTGAAAATTAGATTAAGATATTGTGTTTCACAAATTAGAATATCTACT
GTTGATTAGGTGCTATAATATGGAAAGGTGGGAAGCAGCTGCTATTGATAATTTTCCGAATCTTGAGCAACTAATACTGG
ATGGTTTGTATAAACTGGACGAGATTCAAGAGAGTATTGGAAATATAATTACACTACAATTCATCGGAATAAAATGGTGC
AGTCATGCTTTGGAGAAAAGTGCAAAGAAAATTCAACAAGGGCAACAAAGTTTTTGA
>contig:unspecified:6569244:1:12578:1_-_RDC0003NLR0183_-_RDC0003NLR0183 Ng
ATGGAGTTGGCTGCAGAAGCTTCTGTGGTGATAGAGAGACTCAAGGATACGCTTTCTAATGAGATAACGAACAAAAGGGT
GATAGAGAATGCTTTAGAAGATATGCAACGCGCCATTGCTGACACAAACGACAGCGAAGAGTTCAAGAAGTGGGCTGAAG
GGTGTCTGCATAGTCTATACTATGTTGAGGACTCTGTTGAGTCTTTTGTCCTTGACATCGCCCCTCAGAACAAGAAATGG
AGTTTCCTTATGAATCACACTCTGAAGAACTTCCTGGCTTGCAAGCTGACAAAGAAGATGAAGAGAATCCCTTCAGACAT
TAAACGGGTGATCAATGAAAAACACAAAAGTACTGGTGAACAGGACGCTCGTAGCAATGGGACAACCACCTATATGGGTG
ATCAGAATGGTGCGGAAGCTGAAGATGGAGATATTGAAGATCACAACGATGAGGATTCTGCAAAAGTTAGACTAATATGT
CCAAAGGCACAATGTAGTTATCCTATGATCCCAGAGAGAGAGGAAATAGTACTGGAGGTAGATAAAAAACCTTTGAGGTG
CATCGATGATGTGCCTTTGAGGTTAGACCGTGAAAACATATCTCTGAGGTGCATCAGCGACAAGTCTATGAGGTTAGACC
GTGCAACACATGCCAGACTTATTTACACATATTCTTATGATGACGAAGAACTGGAGATGTTTGACATTAAACAAGAAGTG
TATGACTTAGTGGAAAGACTAACCACGACAGCTGATGATGGAAGGCCCCCGATCGTTCAAATTGCTGGTAAGATGGGTTC
AGGCAAGACTACTTTGGCTCGTGCCATATACAGAAATAGGAATATCAGAAATCATTTTGAGTCTGGATGCGCATGGGTCA
CCATTTCAAAAAAGTTTAATAAACCAGATATATTGCAGAACTTGCTAAAACAGATGGGGGATTCCAAGGACTCTGTGGAT
CTAACTACCAATGAGCTGGAAAGTAGACTTTTGGAGTGCTTCAATAAAGAAAAATACTTGATTGTGTTGGACGATGTACA
GAGTGAGCAGATGTGGGAAGAGCTGAGATCTGTTTTCTTAGGCAGTCGAAATGGAAGTAAACTACTTCTCATCACCACCA
GCGTTAGTCCGATGTGGTATGTATCTCCTCCGAATTGTATCCATAAGGTGAAAAAGCTGAAAAAAAATTATAGCTGGAAC
TTGTTCATGAAGAAAGCTGGTTGGGATACTTGGGAGTTAGGAAATGAACATCAAGATTCGAAGCAGCGAGTTCTTGATGT
CTGCTCTGGTCTCCCCTTGAATATTGTCCTTCTTGGCAGCATGTTGTCGACCAAGGGAGATACAAATCGCTTTGATTATC
TTCAAAAAATGCTGCGCACAAACTGGGAAACGAAGGACATTGTATCCCTTAGCTATACGGATCTGCCTGACCATTTGAAA
CTGTGTGTACTCTACCTGGTGCTATTCCCTAAAGAGTACGACATTCCGGTAAGGAGGCTATTCCGTTTGTGGCTTTCAGA
GGGTTTTGTAAACCCCAAACCAGATAAATTCCCGGAGGATGTTGTACAAGAAAACTTTGATGATCTAGTCAAGCGGAGCT
TGATTCAGATATCCAAATTTAGATCAGATGGAAGTCCCAGAAGATGTCGGTTACTAGGCGTTCTCCATGACTATCTGTTG
CCTAAGGCCCAGAACATCAAGTTTTTCCATGTTCACTGCAGTACATGTAGCACAGAAGATACAGTTCTGTTGAATGTTAG
ACGGCTTGTTGAGCATGCCAGCAGTAGGGATATTTATAGTGATGCTTCCCGGTTTAAACATCTTCGCTCTTACTTATCAT
TCAACTTCCAGAGGAAAGACACCCCAGCCAAGGAAGTAGGCATCCTTCTAACTAGCGTAATTACTAAGGGTTTCGGATTG
CTGAGGGTGCTTGACCTGGAAGGAGTGTATAAGCCAAGTTTACCTGAGAATCTTGGTGAGTTATTTCACTTGAGATACTT
GGGATTAAGATGGACTTTCTTGGATGCTCTTCCCTCGTCCGTTGGTGACTTGCCATATCTTGAGACATTAGATGTGAAGC
ACACTAACATAAATAACTTACCCACCTCCATGTGGAAATCAAAGAAATTGCGGCATCTCAATCTCAGTCACATCCGTCTT
GACATGCCTCAGCATTCAGATACCAATTCTTTGCCTACACTCCTTACACTGTGGGGATTGTCCGTAGATGATGATAGCCC
AGTGAAGAATGGACTGGATCGGTTGTGTAATCTTAGAGAGGCAGGCATTACTTTCTGTTTGACCGATTGTGACCACCTTC
TCAATTGGATTTCAAATTTAACTTCTCTTCAATCTTTGAGGTTACGATCCATAAATGACGTAGGACATCCATCACGTTTT
GGTAACCAGCCGTTGTCTCTGTCAAAGCTGAGCAATCTATCCCACCTAAACTTGCTAGGTAAATTACCAAATCTGCCTGA
AAACTTACCTCAAGGGCTTAAGGTAGTCACGTTGTCTCTTTCAAAGCTGACAGACGATCCTATGCCGATTCTTGGGAAGC
TTCAACATCTTAATGTCCTCAGGCTTCTGTCTGATTCCTATATGGGCAAGGAAATGGTGTGCCCTCAGAGAGGATTCAAA
GAGCTTCGAGTTCTAAAGATTTGGAAACTGAAGAACTTGGAAAAGTGGGATGTGGAGGAAGCGGCAATGGAGAAGCTCAA
AGAGATAAATATCCGATGCTGCTATAAACTGATGAGCATTCCCAAAATACTGAGGAAAAAAACAAGTCTCAGGGAATTGA
TCATAACCAACATGCCAGAAGAGTTCAAACAGAATGTCAATAAGTACATGAGGAGTCGGGATTTGATTCTCACTTTCAAA
GATTATGATTTTACCCCCTTGCCGGTAAGTTTCTCCCTTCAACTCTCTATGCTATTGTCGAGACAAATAACTAGTTTGCG
AGCACCATTCCTTCCATAA
>contig:unspecified:6572844:1:5049:1_-_RDC0003NLR0184_-_RDC0003NLR0184 Ng?
ATAAACCTAATTCTTGCTTGGGTTACAATATCTCAAGAATTTCAATGTAGAAATGTATTGTTAGAAGCTTTACATTGCAT
TTCAAAGAAAACGGATATTGTAAATGCAAAAGACTATGATAAGATGGATGACAATGAGTTAGCTGACCTGGTGCAAAAGA
ACCTTAAGGATCAAAGATACCTTGTTGTTGTTGATGATATTTGGAGTAGGGATGATTGGGATAGTATAAGAGGAATATTT
CCTAATTACAACAATAGAAGTCGAATCTTATTGACTACTAGGGAAAATGAGGTAGCAATGTATGCAAATGCTTGTAGCCC
TCATGAGATGAACCTTCTGAGTTTAGAAAACGGTTGGAAGTTAGTTTGTGATAAGGTG
>contig:unspecified:6573357:1:9505:1_-_RDC0003NLR0185_-_RDC0003NLR0185 Ng
ATGTCCTTTTTTCTTTAATTTTCTAAATTTCTTCTATATGAGTTATGAGCATTGTTGCATCTTTGACAAGCGGATAAATT
ATTTTTTGTGGTATTTGAATCCTTTCAGGTATGCATCATTGGTGTGTGGGGTGCAGGAGGAGTTGGGAAAACATCATTGG
TGAATAATCTGAACAATGAGCTCTTAAAGAATGAGGTATCAAGTTTTAAACTGTCTTTTGGTGTTGTCTTATGGGTTACA
GTGCCCAAACCGCCAATAGACATAAGAACGATTCAAACAGAAATAGCTAGCAGATTAAACCTAAAGATAGATAGCGAGGG
AAATGTTAAAAGTATTGCCAGCAAAATCTATCGAAGACTCGAACAAGAAAAGAGTTTCCTTCTCATACTAGATGATGTTT
GGGAACCTATAGATTTGGATGATGTAGGTGTGCCTCAACTGGACGATCCCTCAAGAAGCAAGGTCATTATAACTTCTCGT
TCTTTGGATGTTTGTAAGCAAATGAAAATAGACGCCGAAATGAAGGTGTACACATTGGATGAGGATGAATCTTGGAAACT
GTTTATCAAAAATGCAGGAGATCATGCCAATCTAGAGCATATTCAACCATTGGCGAAGGAAATTGCAAGAGAGTGTGATG
GTTTACCTTTAGCAGTCACTGTTATTGGAACATCTATGAGAGGGAAAACAAGGGTCGAGCTTTGGGAGGATGCTTTGGAA
TCACTTAGGATGTGTGAACCTCATAATGAAAATGTAAAAGATAAGGTTTACAAGGTCATCGAGTGGAGTTTTGATTCCTT
AAAATCTCAGGATATTGAATTATCCTCGAAGCAAAGAAGCAAACATGTGAAGAAAAAGAGAGGTGACATTCAAAATTGTT
TCTTGTATTGCTCCTTATATCCCGCGTTCATTCCAACAGATGAACTCATAAACTGCTGGTGGGCAGAGGATTGCCTTGGT
GAACATGACACATACGAAGAAGTCTACAACACCGGAATCACAATGATTGAGACTCTAAAGGATGCCTGCTTGCTAGAAAT
TCATAATTTGGACTCTGTGAAGATGCATGATGTGGTTCGTGATGTTTCTATATGGATAGCCAAGTCCTTTGGGGTTGAAC
ACAATTCTGTTTTTCAAGATGGAATTGGGGTATCATATTCTGTCAAGAGAATATCTTTCGTAAGCAACAAAGTTCAACGT
CTACCTGATAACATCATGGAACGCCCAGAGACAACAACTTTACTATTACAAGATAACAATCGCCTATTGGAAATTCCACA
TGAATTCTTTTTGGCATTTCCAGCCTTAAGAGTTCTGAATCTGAGTGAAACTGGCATCACATCACTGCCTTCTTCCATCA
ATAGTTTATATCAACTACATGCTCTAATACTAAAAAATTGCCACTGGTTGACAGAGTTACCACCTATTAATAATCTTCGC
AATTTGCTATTGCTCGATTGTGAAAATACAAGGTTACATCATCTGCCGCAAGGAATGGACAAGTTGACAAATCTACGGCT
ATTAAATCTTCCTGCAACTGATTTGGAGGGCATCGGACGAGAATTTTTCCTCAACTTGTCTAGCATTGAAATGTTAAATA
TGATGGAGAGTAAAATGGTGCACCCTTCCACCAAATTTGGAGCGACTTCTTTTGATGAGATATCATCTTTACACAATCTG
ACTTCTCTTTTTATTCGATTGGATAGCTCGTCGATTTTCAATAGAGAGCACACCTGGATGAGTAGATTGCAAAGATTCCG
CATTGAAGTTGGGGAAATTCCATTTCATGTACCATTCAACATGTCAACAAGGACGATATGCATCTCGGGGAGTGATATTT
TTCGTTACGGAAAGATCTCAGGCATGTTGCAGTTTGCTTCACATTTGTACTTGCAAAGTTGCTTGGGTCTCAAGAAGTTG
TTTGTGTACAACAATTTTGATGGATTAAAATCTCTCTACATTAGGAGTTGTTCTTGTTCTTTCAATCCAGCAGAAGAAGG
AAGTGGAACATTTGACCCTTTGCCGAATCTGGAATATCTCAACCTCGAATATGTTTATCGTTTGAAGAGTGTTTCCGATT
TCAGTCAACTTCTCGGTCTAAGATTTTCTAAATTACTCCAACTAGATATGTCTAATTGTTCAAGTTTAACATGTCTTTTT
AGCGTTGGTAACACTTTTTCTATACCCAAGCACTTGGAAGAAATTACAATTACCTCTTGTAAACAGCTGGTAGAGTTGTT
CGTGGAACGCAGCTCTAGTCAGGCAACACTTGTCAAGTCAGACGTTCCAAAAGTTCGAAAGTTAGTGTTGAAGAACTTAA
CAAAATTAGGAAACTTGGGGGAGCAACAGAGTATGTGGGAACACCTGGAAGTACTTACCTTGATAAGGTGCAATGAAATA
AGGAAGTTGCCTCTGTCTATTCAAACCTCCAAGAACATCAGACTAATAAGAGGAGCATCAGAATGGTGGAGCCAATTAGT
GTGGGATAACGATAAGTTCAAGTCGAACTTAGAGCATTGCTTCCGACCACTTGCCATATGA
>contig:unspecified:6573460:1:4386:1_-_RDC0003NLR0186_-_RDC0003NLR0186 Ng
ATGATACAAGCTTTCATTTATAATGTCGAAACACGATAAGTTGAGAAACAGACTGTGAAACTATGACTCAACAAACTTGA
ATGAGTTGGTGAAAATATTGAAAATGTGTTTGACGAATTTAGATATGAATCTCTCAAAACACAAGTGAAGATCACAAATA
AACCAATAAAAAGGGTCAGTTATTTCATTTCTCATACAGCTTTTAAGAGAAAAATGTCTAGAAATAAAAACATCAATGAA
GAGTTGAGGGCTATGAATCAGTTAGCCAACAAGCTCTGTAGTAGTTGCTTCCGATGTTGTTGGCAGAGACAATGATATTG
CTGAAATAAAAGAGAAGATTTTAAACCTGAAAGATGATGTTGTTCTGTTAACGATTTCCATAGTGGGAATGGGAGGTTTA
GGGGGGAAAACACTGGCGAAGAAAATTTTCAATGATGAACAGTTTGAGAAACACTTTGGAAAGAGAGTTTGGTTGTGTCT
ACCTGAAATGTCAGAAACGAAAAGCTTGTTAGAACTCATCCTCGAATCATTGACAAAGAGGAAAGTTGAGACTCTGAGCG
GAGATATAATAGTCAAGATGCTACAAGATGAACTGGCATGAAGAAGGTATTTGCTTGTACTCGATGATTTGTGGCGTGTT
GACTCGACACTATGACATGAGTTTGTGAACACCTTGCGAGGAATAAACACATCCACAGGAAACTTCATTCTTGTGACTAC
TCGTATGGAACTGGTGGCGTCCACAGTAGCAGCAGTAGGTCCTCATAGGCTGAAAAATTAGCAGAAGATCATTGTTGGTC
AATTTTCAAACAAAGAACGATTGTGGAAGGAGAAGTTCCAGAGGTAATAGCGAGCATGAAGAACAAGATTGTTGAAATGT
GTCAAGGTCTGCCTTTGGCTGCAAGTGTGTTGGGAGGCCTCTTACGCAACAAGGAAAAACATGATTGGCAAGAAATTCTT
GATGGTAACCCCCATGGGAAAACCACGGAAAACACGACTTATTTGAATAACCCGGTGACCTTTCCCTTTCGGGATGAGGA
GGCCTATGAGCCGTTAGTGGCTAGAAGAGCTCCGGTTCTTGTTGCAGGTGAAGATGATAATGGAGAAAATCGTATGAAGA
AAATCCTAAAACTCAGCTATGATTATCTACCATCTCCATATCTAAAAAAATGCTTTGCTTACTTTGCAATGTTTTCAAAA
GATTTTGAGTTTGAAAAGGATCAACTTATTCAACTCTGGATGGCAGAAAACTAG
>contig:unspecified:6575144:1:3979:1_-_RDC0003NLR0187_-_RDC0003NLR0187 Ng?
ATGGATCCGTTTACGGCCGCTGCCTTAACCACTGCAGTGACAGCCACGGTGAGTCTTCTGGTGGAGAACTTGTCGCATCT
TATAAGTTATAATTGGAAGTTGTATACAGGATTGAAGAAATCATGCGAAGATTTGTATGATGAAGTGAAGCGATTAAATG
CATTTTTAGTCGATAACGCGAATCAGAGAAGTAATAGTACGCAATGGGATGTATTAGTCGATAAAATTCGACGTACAGTA
TATAAAGCAGAGGATGTTGTTGATAAATTATTGATTCAGGGCAAGTTAGACCAAGAGAGTAATATAGCTAAAAAGATGTT
TCACAAAACTTACAAAAACAGGAATTTTACTGAGGAAATCAATGAGATACTTGTAGAGGTGAGGAAAATCCTTGAGGAAA
ATCAACATCTGTTTGAGGCAAACCCGACGATTGATCATCATCAGCCTGAAAAAGTTGTCCAGGAGGAACAGGTACGTTTA
TGAAATCTACACGAGATTTCGATTTTAATGTGATTTATTGAAATATGAAATGAACTATGATTTGCTCGTTTAGTAAAACT
GTATAAGAGTTGGAGAAATAATACTTCCTCTGCTTTAATATGCATTTGTTTGAACTTAGTTAAAGTTTAATCTAAATTAT
TCAGATCTAGGACAAGGCGTAAGTAAGGCAAAGGGTAGAAGTTAGTTAAGGTGTGTCTCTGAAATTCAGACAATTAAACG
TCACCACCAACCATTATTACATGCACAAATCACTGTCGATAATTGCCACCATTGGTCAACATTATATATCGCTGACCTCT
ATCTATCATTAACTGTCGGTATCATTCCACTATTAATTATCAAATGGTCACCAACAACAACCACAATTAATCACTAAGCC
CGTCCACAACCACTATCATCTGTCAACACTATCTAAAATCGATACACACAATCACTATCATTAGTCATTACCACCACCGA
TTTTTCTTGTAGTGAATGATGGGGATTGAAAATATGAAGAATAAAATAGACATTACACAGGATAAGGGGACATATTTTTC
ATAGTTGAAGGGGACATTGAAAATTAATAACTTTCACATGATCATAACTCATTTGGTACCTGTCTAGAACGTAGATGGAG
TAATTTGTTCTTATGATACAATCAAGACAAGTACTCTTAATAACTTTTTTGTCCATCTTAAAGGGTTCATCGTTGGAAAA
TCACGAAGTGGTAGGATTTGATGAAGAAGCAACGAAAGTGATCAATCGTCTGGTTGAAGGAGCAGAGCGTCTAGATGTTA
TCCCGGTTGTAGGAATGCCGGGACTTGGTAAAACCACACTGGCAAGAAAAATCTTTAATGATCCGAAGATTTCGCGAGAA
TTTTTCAGCTACATTTGGGTTTTCATCGGACAATCAACGTGTGTAAAAAGGGATATCCTTTTTAATATTCTGAAAGGGTT
CACAAATTCATTTGATGAATTCAAAAACAGAAATGAGGCAGACATAACTGATGAAATACGTAAGCGTGTGGCTAATGGAG
GTAAATGTCTCATTGTCTTGGATGATGTGTGGGATCCAAATGTTGTAGATATTGTCAAGACAGTTTTCCCTGATAACAAA
AAAGCCCACAGGATCATGATGACCACTCGACACGAAGACATTGCTAGATCTGTCAATAAATATCCTCACAATCTGAAATT
TCTGGATGGAGATGAAAGTTTCCAGCTGCTAGAAAAGAGAGCTTTTGGCGTTAGCCGTTGTCCAGTTGAGTTAGTAGAAC
ATGGAGAAGCCATTGTAGCAAAATGTAGTGGAGTACCACTTACAATTGTGGTAATTGCAGGAGCTTTAAGAGGTCGTACG
AGTGAA
>contig:unspecified:6579184:1:693:1_-_RDC0003NLR0188_-_RDC0003NLR0188 Ng?
TTTCTTGTTGTCCTTGATGACGTGTGGAATGACAATTACAACGAGTGGGATGACTTGAGAAATATTTTTGTACAAGGAGA
TATAGGAAGTAAGATCATTGTGACAACACGCAAAGACAGTGTTGCCTTGATGATGGGAAATGAGCAAATTAGCATGGGCA
ATTTGTCTACCGAAGCCTCTTGGTCTTTATTTCAAAGACATGCATTTGAAAACATGGATCCTATGGGACATCCGGAACTT
GAAGAGGTTGGAAGACAAATTGCAGCTAAGTGCAAAGGACTGCCCTTAGCTCTGAAGACGCTCGCTGGCATGTTACGCTC
CAAATCAGAGGTTGAAGAGTGGAAATGTATTCTGAGAAGTGAAATATGGGAGCTGCGAGACAATGACATATTACCAGCGT
TAATGTTGAGCTACAATGATCTTCCCGCACAT
>contig:unspecified:6579606:1:686:1_-_RDC0003NLR0189_-_RDC0003NLR0189 Ng?
TACCTCATCGTCTTGGATGATGTGTGGGATATTGCAACAGGGGAGATGTTAATAGCATGTTTTCCAAAAAAGGTTGAGAG
AGGAAATAGAGTTATTTTAACTAGCCGAAGTAGTGAGGTAGGTTTGAAAGTTAAATGCCATAGTGATCCTCTCCACCTTC
AACTTTTAACACCTGAAAAAAGTTGGGATTTATTCGTAAAAAAGGTATTTGAGGATGAAGGAAGCTGCCCTGCTGAACTG
TCAGACATTGGACACCAAATAGTTGAGAAATGTAAAGGACTTCCCTTGTCTATTGTTTTGATTGCTGGAGTAATTGTTAG
AGGAAAGAAAAAGAAAAAGGATTTGTGGCTTCAGATTGAACATAATCTGGATTCCTTTATTTCTTCAAACAACAATTCGC
AGATGATGAATGTTATGCAATTAAGTTATGACCATTTACCATACCACCTGAAGCCGTTGCTGCTTTACTTTGCAAGGTCT
CAAAAGAGCAAACGGACTCCAGTCTCTACATTGATGCAGTTGTGGATGGCCGAA
>contig:unspecified:6579960:1:9898:1_-_RDC0003NLR0190_-_RDC0003NLR0190 Ng
ATGAACATAAAGGACAAGTTGTAAGACACTATTGACACATTGAAGGATTTGCAATAGAAAATTGGTGACCTTGACTTAAA
GGAGCAATTTGGTTTGACGAAACTAGAAACTAGAACACCTTCAACTTATTTGATTGATGATTCTGATATCTTTGGTAGGC
ACAAGGAAATAGAGGATTTGATTGTGCGTTTATTGTAAGAAGAATCAAATGGTAAAAATCTGGTTGTAGTTCATTTGTTG
GAATTGACGGCGTAGGTAAGAAAACACTTGCGAAAGCCGTTTACAATGATGAGAAGGTGAAAGGCCATTTTGATTTCAAA
GCTTGGTTTTTTTTTCTGAGGCATATTATGTTTTCAGAATAAAAAAAGGGTTACTTCAAGAAATTGGCTTAAATGTTGAT
TACAATCTTAATCAGCTACAAGTCAAATGAAGGAAAGCTTGAAGGCAAAAAAGTTTCTTGTTGTCCTTGATGATGTATGG
AATGATAACTATAACGAGTGGGATGACTTGAGAAAGTTTTTTGTACAAGGAGATTTGGGAAGTAAGATCATTGTAACTAC
ACATAAGGAGAATGTTGCCTTGATGATGGGTGGTGGAGCAATCAATGTGGGAACTCTATCTAGTGAAGTCTCTTGGGCTT
TATTCAAACGACATTCAATAGAAAACGGGGATCCGGAGGAACATCCAGAATGTGAAAAGATTGGAAGAAAAATTGCACAC
AAGTGTAAAGGATTGCCTTTAGCTCTAAAGACACTTGCTGGTATTTTACGCTACAAATCAGAGGTAGATGAGTGGAGAGA
CATTTTAAGAAGAAAAATTTGGGAGATTCCAAATTGTTTGAATGGTATATTACCAGAGTTGATGTTGAGTTACAATGATT
TTCTTTTATATTTGAAGCAATGTTTTACTTATTGTGCAATATATCCCAAAGATTATCGATTTTGAGCATGGAAGATTTTG
GTGAATTACATAACTTGTATGGATCTCTATCAATTCTAGAGTTAAGAAATGTGGTTGATAGAAGGGAAGTTGTGCGCAAA
GATGAGGGAGATGAATAATGTTGACAAGTTATCTTTGGAGTGGAGTAGAAGCAGTACTCCTGACAATTCAGAAATCAAAA
GAGATATAGTTGATGCGATATGCCCACACACAAACACAAAAGCAGTCGAAATTAGAGGATATAGAGGGATAAATTTTCCA
AATTGGTTAGCTGATCCTTCATTTCTTAAGCTAGTAGAATTTTCTCTTAGACACTGCAAGGACTGTTATTCCTTGCCCCC
ACTAGTACTACTCCCTTGACTGAAATTCCTTTACGTTAGAGGGATGCATGGAATAACAGAGGTGACGGAAGAATTCTATG
GTAGTTCCACCTCCAAAAAGTCTTTTAACTCTCTTGAGAAGCTTGAATTTGAAGATATGCCAAAGTGGAAGCAATGTCAT
GTACTAGGAAATGGAGAGTTGCTTGCACTTGAGAAGCTTTCAATTCAAAATTGTCCGAAGTTGATATGGAAGTTGCTTGA
AAATCTTACTTCTCTAACAGAATTGATAATTTCAAGATGTCGTGTACTTAATTTGGATATGTCCCAACTTGAGGGAATGA
AGCATATTGTTGAATTAGATATTAGTAATTGTAACTCTCTTACCTCCTTACTTTTTAGCATTTCGCCAATTACCTTGAAG
ACAATACAAATATCTTGTTGCCAGAAATTGAAATTGGAGCAGCCAGTTGGTGAGATGAGTTATTGTAATATGTTTCTGGA
GGAATTGAGTCTGCAAGAATGTGATGATATATCACTTGAGTTTCTCCCAAGATCACGAAAGAGCTTCCTATTGCCCCAAC
CTTACTAGGTTTATGATTCCTACTGCCACTGAAATAGTCAATTTGATGAGGTGTCGGAATCTTGAAAAACTTTTGGTGCC
ATGTGGGGGGACCCAAATAACGTATTTGAATATTTGGGACTGTTTTAAGCTGAAGTGGCTGCCAGGACGTATGCAGGAAC
TCCTTTCATCTTTTAAGACACTACAACTGTGGGATTGTTGGAGAAATAGAGTCCTTTCCCGAAGGAGGAGTGCCCTTCAA
TTTAGAACAACTTGTGATCAGTCATTGCATGAAAATGATGAATGGATGAAAAGAGTGGCTTTTATCGAGACTCATAGAGT
TAAATATAAAAAATTATGGTAGTGACCAAGAGATTAAGCATTTCTATTGGGAGTTACCTTTCACTATTACATGACAGCAT
ACACAATGTGAAAACATTAAGCATCTAAGATCTCAAAAGCCTCACCTCTCTTCAATATGTACATAATGCTTGTTTACGTC
AAATTCAGTCAATGTTGGAAGAGGGGTGGCTTCTCTCTTCTCTTTCTGAGCTAAATTTAAGTTACCATGATGAGCTCCAT
TCACTACATCTTTGGCATTTCACTTCACTTCAACAACTAGACATATGGAAGTGCCCTAATATCCAATAACTTTCCGAACC
AGCACTGCCCTCCTCTCTCTTTTAGTTGACCATCTATGATTGTCCTAAGCTCCAATTACTTTCCGAATCAGCACTCCCCT
CTTCCTTCTCCAAACTTACTATTTACTACTGCCCATTGCTCACATCGCTACTAGAATTTTACAAGGGGGAATACTATCCA
AATGTTGCTCAAATTCCCAACATAGTGATCGATTATATATACTTGAAGGTAACTATAGAACCAATGAGGTTAATTGGTGA
AATATGA
>contig:unspecified:6580876:1:8213:1_-_RDC0003NLR0191_-_RDC0003NLR0191 Ng
ATGTCTCATGCTTCTTCTTCCAAAATTTGCTAGTATGATGTCTTTTTGAGTTTTAGATTTGAAGAAGATACACGAAGAAA
CTTTGTGAGTCATCTCTATAATTCTTTCGAATTAAGAGGAATCCGCACTTTTAAAGATGAAGAGCGACTAGAACCGGGAA
AATCAATTTCTGATGAACTTTTGAAAGCCATACAAGAGTCTAAATTTGCTATAGTGATATTTTCCAAAAGCTATGCATCG
TCAAGATGGTGTTTAAAGGAGCTTTCACACATCATAAAGTGTAAAAAGGAATTGGAGCAGATTTTCATTCCAGTTTTCTA
TGATGTGAGTGTGAGCCATCAACATATCCCTTTTGCTGATTCATTTTTACAACATAAGAAAAAAATGCAAAGATGATATG
GAGAAGGTTCAAAGATGGAGGGGTGCATTTGCGGAGGCTGGGAAAATATCAGGGTATCATTTACGAAATTTCAACTAAGC
TTTCTTCTTCTTCTTCTATTCGGGTTTCTCTTTATCAAGAGCATAAAAGGATCAAACTTTTAGCTGTAATTCCACATGAT
CATCATCTATACTTTTACCCTAAAAAAAGGACCAAACTTTTAGCTATATGGTTATTTGATGATGTAATTAGATTTTAACA
TGTTATAATTCATAATAGTTGGTTTAAGCTACTTTATGACATCGACAAGTCTTTCCTTTTCTATTATTTACTCTGAGAGT
ATTTTCACTGTAATGTAGGGATGAGGCTGAGTGCATCAAGAAGTTAGTTGATAACATATTTCCTAAGTCACTTCAAATTA
TTTCACCTTTCCCGGAAAGTTTAGTGGGTATAAATCTCAGGTTGAGAAAGTAACCTCATTATTAGATTATGGAATCAAAT
GATGTCCGCTCTACCGGAATTTGGGTATGGGCGGCATTGGCAAGACATAAATTGCAAATGTTATACATCAAAGATACCGC
CATTAATTTGAAGCTGATTGTTTTCTTGGTGATGTTGGAAAACTTCATCAGAAAAATGGACTAACATGACTACAAAAAGT
AGTCATTCACAAGCTCTTGGGTGAAAAATCGACTCTAACTAGTGAGCATGAAGAGGTGAATATTTTAAATAATATACTTC
GCTGGAAGAAAGTTTTGTTCATCATCGATGATTTAAACCATCAAGAACAGTTGGAATTTTTGGTTGGAGGGACAGAGTGG
TTTGATATGGGGTGGCAGAATTATTTTAACGGCAAGAGACAAGCACCTATTAATCAGTCACGTTGGGGATAACGTGTATG
AAGTCCAACTATTATCGGAGGATGAAGCACTTGAATTGTTCAGTAGGCATGCTTTTAGAGAAAAATCACCAAAAAAAGAT
TTTATGGAACTTTTAAGACAAGTGGTGAGACATGCTGGTGGGCTCCCTTTAGCTCTTAAAGTTTTGAATTCTTCATTTTA
CGGACGATTCATAAAGCACTGGAGACATATAATGATCGGCTGAAGAGAATCCCTCACAAGGATTTTTAAGGAACGCTTAT
GCTTAGTTTTGATTGCCTGGACAAAGATGAGAAGGAATTATTTCTAGATATTGTATTTCTGGATATTGCATGCTTGACTA
GATACGATTTTCATCTTTGTGTGGAACTAGTACTTAGAGACGTGGGTCAGGATTTTCTAATAGATTACCTTATTGAAAAA
CCTCTGTTATCTATCAACATAAGTAACAGTATCGTGATGCATAATATGATAAGAGAAATGGGTGAAAATGTCATACGGGA
AGAGTATGATAACAGCAGAATAAGGCTTCCCGAGGAGGTTTATGACCTTTTTAAAAGAAAACTTGGTAAGCAATATTTAG
CGTTCGTAATAATTTCATATGCTCTTAGTTCTGTTTTTTTTTGTTTCATTTTTATTTGTTAG
>contig:unspecified:6584762:1:8749:1_-_RDC0003NLR0192_-_RDC0003NLR0192 Ng
ATGGAGAAGATCGAGCTAACTACTTCTTTTTCATCGAATGATGAGGAATTTGTGGGGTTTAAGGAGGATGTAAAACAGAT
CATTCAGAAATTGACTCGAGGAACAAAAGAACGCGCAGTTATATCAATTGTTGGAATGGCAGGACTAGGCAAAACAACTT
TGGCTAGAAAGGTGTACAACAGTCATTCTATTGCTGAACACTTTGATGCTCGCGCATTTTGTATTGTTTCACAAACATAT
AGCACCAGAAAGCTATTGATTGATATTCTTAAACAAGTCACTGGTGAAAAACATGACATGATCCGAGAGGATGAGGACGT
TGCAGATATGTTGAGGAAGGAACTCTATTTCAAGAGATACCTCATTGTTTTAGATGATATGTGGAAATATCAGACATGGG
AAGACTTGCAATTATGTTTCCCTTGTGTGGGAAGAGGAAGTAGAATTATGGTAACAACCCGCGTTCAAGAGGTTGCTACT
AAGATGAGTGATACTTATTCTCTTCGATTCCTAACAGATGAAGAGAGTTGGGAGTTATTGCAAAAGAAGGTATTTAAACG
CGGGAGGGTTCCCTTAGAGCTAAAAGAAGCAGGATTTGAAGTTGCTCGAAACTGTAAGGGACTGCCTCTTGTGATTGTGT
TGAATGCTGGTATTATCGCACAAAAGGAAAGGTGTGTCTCCGTGTGGGAAGAGTTTGCAAAGGATTTAAGTTCTCTTGGT
TTAGAAGAGCAGAGTAGGAAGGCAGTTCAATCAAGCTATGACTATTTACGCGATCATCTAAAGCATTGTCTTCTATACGT
TGGATACTTCCCCGAAGACTACAACATTCCAGTCTCCGATTTGCTAAACTTATGGATAGCTGAAGAGTTAGTACCCAACA
TCAACGACACGGAGAACCTAGAAAAATCATCTAAAGATTGCTTGAGTGATCTAGTCAATAGAAGCCTTCTAATAGTTTCT
AAAAGGCGATCAAATGGTGATATAAAATACTGCATGGTTCATGATCTGATTCGCGAGTTTTGCTCAAGGGAACTTGAAGA
AGAAGATTTTAAACAACGATTTGAGTCATACAACTCATCCTCTGAAGTACCTTCGTCTCCCAATGATCCAGCTCGGCTAT
GCATGTATATCCATGACAACCTTGTTAATCATTTGGAGTTGAACGGATATTCACTGAATGGGATCTCCGAAGAAAAGGAG
TCTCTTGAATTCATTGCTCATCCGCGATTCTATTCATCAAAATGTATGGATCTTTTCTCCCTACTTCATAAGTTGAGGCT
TATTAGGGTGTTGCATTTGTTGGATATCAATATGGAAAGTAGTTGGGAATTTCAAAAATCTCCGGCTTCCGCACTTGAAT
CACTCACTCACTTGAAATACCTCGCGATTTTTGTCAAAAAATTTGACTTCAAGTGGGTGTCACACATGATCGATCTACAA
ACTTTACGTGTTCATTCACATCAACGTATAAAGACATCAACGGACATTTGGAAAATGAAGAAGCTAAGGCATGTTGATAT
TAGTGAATTTTCCTTTTTATGGGTAGACGATGAGCAAGAAGAATCTTCGCAACATGTTCTGTTAGACAACTTAAAGACTT
TTGGCAAATGTCGTGTATCTCTTGCTGATATGAATCGTAAGTTCTGGTGGAGGTTTCCGAATCTTGAAGAACTCAGTCTC
TCCGTTGTTAATTTTCATGGCATGCCTAACCATTCTCTGTTTCCTACACCGGAAATTCATAACCGCCTTCAATCTCTTGA
AATAAGTTTCCCCATTGGATTATCAACGCCAACCGGATGGTTCAAATCAGTTTTCCCTATGAATATGAGGTTGTTATCAC
TTGCTGGCATCTCATTGACAGAACAAGTGGTTACAAGTATTGCAGCATTGCAAAAACTTGAGACTCTCAAGTTATTTTTT
ATACATTTCCCCAACAACAATACGCGATGGGATGTTACTGATCGAGAGTTCAAAGTCTTGAAATATTTGAAACTAGAGCT
AGTCGATATGAATCAATGGGAGGCCTCGGATACATCATTTCCCATGCTTGAGAAACTCGTCATAAAAGATTGTGAACAAC
TTGAGGAGATTCCTTCTAGCTTCGTGGATATTTCAACACTACGATTGATTAAACTGATAAATTGTAGTGAGTCAGTTCGC
GAGTCAGCTCAAAGAATTAAACGGGATGTAGAAGACACTGAAGGAGTTGAGAGACTCCAACTTCATATCCCCAAGAACTA
CTAA
>contig:unspecified:6584762:1:8749:1_-_RDC0003NLR0193_-_RDC0003NLR0193 Ng
ATGTCAAAGTTGAGGCATGTGGACATAAACGAATTTCCCGTTACAGTATGGGAAGAAGAAGATGATATTGTGTTAGATAA
CTTGAAGACTCTTGGAATGTGTTGTATGTCCGTGGCTGACATGACTCGAAAGTTTTGGGACAAGTTCCCAAATCTTGAAG
AACTCAAGCTCCACATTAATGAATTTGGAGATCATGTTTCTGATTACTCAAGCTCTGCATTGATGAATTTGGATACTATT
CTCCCTTGGTATCTCAAGTGTTTGTCCCTCAGTGAAATGTTCCTAACGCATGAATTAGTTTCAAGTATTGCAAAATTGCG
ATACCTTGAGACTCTTAAATTATCCGAGATATACTTTGCAGGGGAAAGGTATTGGGATCTCGGTGATTACACGTTTGAAA
AACTCAAGTTTTTGAAATTACATCGTGTTTTTATGACCAAATGGAGTTGCAGAGAGGAATCATTTCCTTGCCTTGAGTAT
CTTGTTATAAAAAGTTGTCCCAAGCTTGAAGAGATCCCGGAGGCCTTTGTTGATATTATACCATTGCGATTGATAAAAGT
TATCGATTGTAGCGATTCTGTTGGTAATTCAGCTGTGAAGATTAAAAAAGAATCAGAAGAATATTATGGGTCAACCTCCA
TCCAAGTTCATATCTTGAAGAAAGACAAATGATGATGGTAAGTGATTTCATTCATTATTCTCATGTTTTTGCATATTAGA
AAACATTTCTTCCTTGCCATATTGAAGTTCAGGTGTGCAGAATAAACGATGTTTATGATATTGATCGATAACATAACCTT
TAAGCTAATATGCCAGTTGTGCTACATATTGCATCGACAACATACCAACAATGTCATTTTGATATAA
>contig:unspecified:6585943:1:4372:1_-_RDC0003NLR0194_-_RDC0003NLR0194 Ng
ATGGCAGCTTTGAGAGATGATGGGGTCACTATGATTGGGATATGTGGTATGGGTGGTGTTGTTAAGACAATACTGGCTGA
GAAAATCAGGCAAAAAAAGAAACAAGGAAGTTTGAATAATGAGGTTGTCATGGTAACTGTCAGTCAACAACCGTACTTGA
AAAGAATTCAAGGTGAGATAGGAAGAGGTGTTGGTCTGAAGTCGCAGAGGGACACTTTCTGGAATCATGGATATCAGGTG
CGCTCAAGGTTAATGGTTCGGAACAGTCGTGTTCTACTAATCTTGGATGATGTTTGGGAGGCTTTTCATGAACTAGAGAA
CTTGGTATTCCCAGATGCAGCAACCACAACCAACGTTTTAAAGTGACATTGACAACGCGTTTCTGAGATGTTTGTGAAGC
TATGGAAGCTCAAAAGCTCATGGAAGTTGGAACTTTAACTGAAGAGGAAGCATGGATCCTTTTCAGGGAGAAAGTTGGTA
AATCAATCGACGATGATCCTTCTGTAATTGACATAGCAAAAGTTGTTGCCAAAGAATGCAAGGGGTTGCCGCTTGCAATT
ATTACAGTTGCAAGAGCGCTTTAGCGTAAAACCAAGGCTTCATGGGAGGATTACCTTGTACAATTACAAATATTAACACC
AATAAATATTCCAGGAATAATCAAAAATGTGTATCAATCTCTCAAACTTAACTATGATTACTTGGAAAGTAATGAAGTCA
GGTCCTGTTTTTGCTTTGATCCTTGTTCGAGGAAGATAGTAATATCTGGACTGAACAATTATTTAGATATGGAATGGGCG
TTGACATCTTTTCAGAGATTAAAAACATAGAAGAATCAAGGAAGCGTGTGTATCATCTCTTAGAAACATTGAAAGATTGT
TTCTTGTTGTTGTTAGGTTCAACGGAAAATTATGTCAAAATACATGATGTGGTCCTTGATGTGGCTATAAGTATTGCATC
TATGGGAGAGTATAGCTTTATGGTAAGTCACCATGTGAACTTGCAGAGCTCCTAAGAAGAACTTCTTACAAGCAATACAG
TCACATTTCAATTGTTGCAAATAAATTTGAGGAGCTTCCTAACCCAATATTTTGCAAAAAACTGAAGCTTCCAATGTTGA
CTCTCGATTTTAAAAATCCATTCAAATTACGGGATGATTTTTTTGATGAAATGGTTGTACTCAATTTCTTAAGTTTGAGA
GGATATGGATCCATTCTGCCTTTTCCAACATCCATTGAGAGGTTGTCAAGTCAGAAGACGTTATGTCTTGACTCATTTAA
GGTTAGATGACATATCCATTATTGTGAAACTTGTCACTTTAGAAATTCTCAGCATAAGACATTCTGACATAGAGGAGCTT
CCAGTTGAGATAGGAAATTTGACCAATCTAATTATGTTAGAGTTTCGGAATAGGTATAAAACACTTAAAAGGATTTCAGC
AGGGGTTTTATCAAGACTAGTTCAATTGGAGGAACTACATATGCTGGGAGTAAACCTATGTAGTTACTTTAACCTTGAGT
GAATTGGAATCCTTATCGAGGTTCACTTACATTAAGTGCATGTTCCATTGATGTGATCTACAATAACTTGGGCCTTTCCT
CCAAGTTGACACGGTACGCTCTTATAGTACGTAGAAAAGCTTACGTAACTACTTCAATCACAGGTAATTATGACAAGAAG
ATTGTTTTAGAGGTTACAGAGACTGCCCCATTGGGTGATTGGATTCGCCACCAGTTGAAGAAGTGAACTCGTACATTCAA
TCGGAAAGGGCTCAAATAATGTGTTGCCTGAGTTGCAGCTGAATAAACTTCAGAACGTGAAATGTCTCAGCCTCTCTAGT
TGTGATTTAGTGACACATTTATTGAGCATCTCACGGAGGACACATGAAGTAATCAAGTTCTCCAATTTATATGAGTTGGA
TCTTGAATTGCTGGAATGCTTCACTCACTTTTGCAGTGACAACGTTGAGGGCATAGAGTTCCTTCAGTTACGGAAAATGC
GCTTTAGTGAGTTACCTGAGTTCCAAAAATTTTGGTATACAGCCAACAACTCCATCACCGACTCAAATCCACTTTTTGAT
GAAAAGGTTTGCTTCTTTAAATATGAAATGAGCTTACTTTTTTGGAGGAATTTTACCTTTTACTTGAGCATTAAAGATAT
AATTTTTCTACTCTTACTACTTTTAGAACAATTTTTTTACTTGTGCGTTACCTGAGTTTCAAAACTTCAACTTTTGCAGG
TTTCTTGTCCAAACCTGGAAGAGCTAACTATCTGGGAACTTAAGCATGAGTGCTCTATGCTCTCACCAACTTCCAACTAC
TTACTTTAGCAAACTTGAAAAGTTAATAGTACGGAATTGTGGAAAATTGAGAAACATGATGTCTCCATCAGTGGTCGGAG
GTCCTTTTAATCTCCGAATACTAGGTATAAGAGACTGTGTGTCAATGGAAGAAGTGATCACACAAGAGGCACAACAAGGA
GAAGGAATAATGACCTTTCCCTTGTTGGAAGAGTTGTACCTTCTCATACTGCCTATGCTAGGGCATTTCTTTCTGACTAA
GTGTGCTCTAGAAATTCCATTTCTTAGGGAAATGTGGATTGATGAATGCCCTGAAATGAAGACATTTGTCCAATAA
>contig:unspecified:6586292:1:3248:1_-_RDC0003NLR0195_-_RDC0003NLR0195 Ng
ATGGTGCTGTAACTTGTCTTCTTCAAACTCTTGAGCAACGAAAGGTTGTCCATTTTAACCACTCAAAAAAAATCCAGCTT
GTTACCTTTGATGGCAGCTTATAGTGCTGTAACTTGTCTTCTTCAAACTCTTGAGCAACGAAATCCACAACTCTTTGATG
CTCACACTACTCATGATGATGATGATCAAATTCTTGAATTATCGAGGGATTCCTTAATTGGCGCTTCTCCTAAATATTAG
GAAGATGATATTGTGCACGGACTTGATGATGACTTGGAATTATAATTGAAAGATTATTGACAGGACAATCGCGGGATCTT
GAAATTGTCACGATAACAGGCATGGGTGGCATTGGCAAAAACAACACTCGCTACAAAAGCTTATGATCATCTTGCAATCA
GGTATCATCATTTTGACATTCTTTTTCGGGTTACAATATCTCAAGAATTTCGATGTAGAAATGTATTGGTAGAAGTTTTA
CGTTGCATTTCATAGAAAACGGTTAGTTTCAATCCAAAAGATTATGATAACAAGGATGACTCTGACTTAGCAGGCCTAGT
GAAGAAAGAGTTAAATGGTCGAAGATACCTTGTTGTTGTTGATGATATTTGGAGTAAGGATGTTTGGGATAGCATAAGAC
GAATATTTCCTGATTGCAACAATAGGAGTCGAGTCTTATTGACTAGTAGGGAGACTAAGGTAGCAATTTATGCAATTACT
AGTAGCCCTCATAAGATGAACCTCTTGGATTTAGATAACAGTTGGAAGTTACTTCGTGATCAGGTTTTTGGACTAGAACA
CGATCATCCTCCTGAATTGGGAGAAATTGGAAAGGAAATAGCAGAAAAATGCCAAGGACTACCCTAACAATTTCAGTGAT
TGCAGCACATCTCTCTAAAGTGGACAGAACATTAGAAAGTTGGAAGGATGTTGCCCGAACCTTAAGTGAAGTCCTGCTAG
TCATCCAGATAAATGCTTACCACCACTTGCCTAATTCATCTCAAACCTTGTTTTCTTTCTATGGCTTGTTTACCGGAAGA
TTTTCAAGTTGATACTAGGAGATTGATCCAATTATTATGGATCGCAGAAGGTTTCATAAGGATGTCTGCTAGAAGTCGTA
AAAGCTTGGAGGAAGTGGCGGAATATTATTTCAGGATCTTATTAGCCGGAACTTGATAATGGCAAGAAAAAGGAGATTCA
ATGGTGAGATAAAAGAATGTGCAATGCATGATCTACTGCGTGAATTCTGTTTGATAGAAGCTAAAATGACAAAGTTTATT
TATGTTGAGAGAACTGACCAAGAAGTTTTTTAGTACTCTTCCAACACAAAAGCATAATGGTGGTCGCTGCAGTTTTCAAT
CCCCATTTTGTTCAGCTGAAGATTTTATCTATTTTTACCAGATCTATCTACATATTTTGTTCAACACGCTTTGTTCATTT
CAGCCATTTCAATGTTCTTAGGGTATTGGTCTTCCCCCATTCTTGTTTTGCATTTCCGTTCGACTTAACTAATTTATTTC
ATTTGAGATATCTTGAAGTTGAAAGGTTTGATTGTCTTCCTGAATCAATCTCTAAGCTTCAGAATTCGCAGACTCTAATT
CAGCACGAACAATGTGGGAGCTATATAATCTTACCAGGGATGATTTGGCTGATGAAGAACTTGAGGCATGAGTATATGGG
GTCACCGAGTTATTTACCCAGTCTAGTTTATCAGAACTTGAGATAGGAATATTGCCAGATCAAGAGGAACTTTCTGGTCT
ATGTTCCTTCAGTTGTACAAATGACCTTTTCAAAAGCATTCCCAATCGAAAGAGATTAATGGTTCGTGTATCTTATTCGA
AAGAAGATGTTATGACCAAACGCCTTATTGATATCTCCAGCTTGACAAAACTCGAAGCATTCAAGTGTTTCAGAAATGCT
TGGGAAGGGATCTCCATCAGGAGGTTCAGTTTCCCAACATCACTTAAAATGTTGATTTTAACCGGTAA
>contig:unspecified:6586697:1:475:1_-_RDC0003NLR0196_-_RDC0003NLR0196 Ng
ATGGGGGGTTTAGGCAAGACCACTCTTGCGAAAAAACTTTACAACTGTCCTGATATAGCCTCTAGTTTCCCTACACGTGC
TTGGATATGTGTTTCTCAAGAGTACAACACAATGGATCTTCTTAAGACTATCATAAAATCCATTCAAGGTCGCACCATGG
AAACTCTAGATTTGTTGGAGAGGATGACGGAAGGAGATATAGAAATTTATCTTCGTGATCTATTAAAAGAACGCAAATTC
CTTGTGGTGGTTGATGATGTATGGCAAAAAGAAGCATGGGAGAGTTTGAAAAGAGCATTCCCAGATAGCAAGAATGGCAA
CAGAGTCATTATTACAACACGCAAAGAGGATGTCGCTGAAAGAGCAGACGACAGAGGTTTTGTTCATAAACTTCGTTTCC
TAAGCCAAGAAGAAAGTTGGGATCTCTTTTGCAGGAAACTACTT
>contig:unspecified:6587019:1:2188:1_-_RDC0003NLR0197_-_RDC0003NLR0197 Ng
ATGTTTGAAATATATACTCATTAGTAGGAGGGAAGCATTGATTTGGTCGTGGCAGTAGAATTATTATTATCACCAGAGAG
AAACGAGGAACACTTGCTGAAATGCTATACAAGTGATATAAAATATGAGATCAAATATATAACCGAAAATGAAAGTCTAC
AGCTTTTCTGTTGGCATGATTTCGAGAATTCTCTTCCCATAGAAGACTTCATGGAGATCTCTAAAAATTTTGGTACCATA
TGTACAAGGGATTGACATAATACATAAATATGACCTTTAACTTGGCGTCAGTCGACAATTATGATCTTTAACTGTGGGTG
TGCACAAGTAGACAGTTAAACTATTATAAAATTGAATAAATAAACACATTCGTCTTACATGGGACTCTACATGAAAATTT
TGTATTCTACATGTCGTTCTATATATATTATGTCATGCAAGACATGTGTATCTATTTGTTCAATTTTATACAAACTTCAG
TGTTTATTTGTGCACATTCAAAGTTGGATGGCATAATTGTCCATTGAAGCCAAGTTAAGGGTCATATTTATGTATTATTC
CCACGGGATTACATTAGCACTTGAAGTTTGGGGATCCTTTTTATGTAGAAGGAGCATAGTAGATTAGAAAAGTTTCATTG
AGAGATTGAAGCAAATCCCTTATGATTCGATAGTAGAGAAATTGAAAATAAGGTATAATGGGCTCCCTTATCATACAACT
AAGGAAACATTCCTTGATATCACATGTTTCTTGGAAGGATGGGACATGGAAAATGTTTCTAAGTTCCTCAACAATTGCGG
TTTCTTCCCTGAAATCGATACTAATGTCTTGATTGAGAATAATTTAGTAACAATAAATGAATCCAATCAAGGGAAGGGTA
TGTGTACCCCGCGTCGATGA
>contig:unspecified:6587775:1:10814:1_-_RDC0003NLR0198_-_RDC0003NLR0198 Ng
ATGGCTTATGCTGCTGTTACATCCCTTATGAGAACCATACACCAATCAATGGAACTTATTCGTTGTGATTTGCAACCGTT
TTATGTAAAGCTCGAATCTTTGAGAGCTTTTATGGAGAAATTGTGTAAAATAACGGGGGATCACGAGGGGTTAACGGTGT
TGGAAGTTGAAATGATAGAGGTAGCATACACAACAGAAGATATGGTTGACTTGGAATCAAGAAATGTTTTTTTAGCACAG
AGTTTGGAGGAAAGAAGCAGGGCTATGTGGGAGATTTTTTTCGTCTTGGAACAAGCACTAGAATACTTTGATTCCACCGT
GAAACAGTGGATGGCAACATCGGACAGCACGAAAGATCTAAAACCACATACTTACTCACTTGTCAGTTTACCTGAACATG
CTCTTGAGCAGCCGGAGAATATAATGGTTGGCCGTGAAAATGAATTTGAGATGATGATGGATCAACTTGCTAGAGGAGGA
AGGGAACTAGAAGTTGTCTCAATCGTAGGGATGGGAGGCATCGGGAAAACAACTTTGGCTACAAAGCTCTATAGTGATCC
GTGCATCATGTATCGATTTGATATTCGTGCAAAAAGCAACTGTTTCACAAGAGTATTGTGTGAGAAATGTACTCCTGAGC
CTTCTTTCTTCGATAAGTGATGAACCTGATGATCAACTAGCGGACCGACTGCAAAAGCATCTGAAAGGCAGGAGATACTT
GGTAGTTATTGATGACATATGGACTACAAAAGCTTGGGATGATATAAAACTATGTTTCCCGGACTGTAACAATGGGAGCA
GAATACTCTTGACTACTCGGAATGTGGAAGTGGCTGAATATGCTAGTTCAGGTAAGCCTCCTTATCACATGCGCCTCATG
AATTTTGACGAAAGTTGGAATTTACTACACAAAAAGATCTTTGAAAAAGAAGGTTCGTATTCTCCTGAATTTGAAAATAT
TGGGAAACAAATTGCATTAAAATGTGGAGGATTACCTCTAGCAATTTCTGTGATTGCTGGACTTCTCTCCAAAATCGGTA
AAACATTGGATGAGTGGCAAAATGTTGCGGAGAATGTAAGTTCGGTGGTAAGCACAGATCTTGAAGCACAATGCATGAGA
GTGTTGGCTTTGAGTTACCATCACTTGCCTTCTCACCTCAAACCATGTTTTCTATATTTTGCAATTTTCGCAGAGGATGA
ACGAATTTATGTAAATAAACTTGTTGAGTTATGGGCCGTAGAGGGGTTTTTGAATGAAGAAGAGGGAAAACGCATAGAAG
AGGTGGCAAAAACATGTATAAATGAACTTATAGATAGAAGCTTAATTTTCATCCACAATTTGAGTTTTCGTGGGAAAATA
AAGAGATGTGGAATGCATGATGTGACCCGTGAACTCTGTTTGAGGGAAGCTCGAAACATGAATTTTGTGAATGTTATCAG
AGGAAAGAGTGATCAAAATTCATGTGCACAATCCATGCAGTGTTCCTTTAAGAGTCGAAGTCGGTTCAGTGTCCATAATG
AGGAAGAATTGGTTCAGTGTCATAACAGTGAGGCTCATTCTATTATCATGTTGCGTAGATTCAGATGCTTCACACTGCAA
TTGTCTTTCAAGCTAGTAAGAGTACTAGATCTTTCTTTGACTAGACGTCCAATTTTTCCCAGTGGAGTACTTCTTTTGAT
TCATTTGAGATACCTAGCTTTGCGTTTTTATCCTCGCTTACAGCAGTATACAGGATTGAAAAAAGATGTTTCCTCATCAA
TAATAGACATTCCTCTATCCATAACAAGCCTATGCTATCTGCAAACTTTTAAACTTTACTTTCCATTATCCAAAGATTGT
GCTTATCCTTTCATATTACCATCGGATATTTTGACGATGCCACAATTGAGGAAGCTGCGTATGGGCTGGAATTACTTGCA
GAGTCATAAGCCTAGAAAGAACAGATTGGTTTTGAAAAATTTTCAATGCCTCAATCAATTAAATCCTCGGTATTGTACAA
GGTCTTTTTTTAGACTATTTCCCAATTTAAAGAAGTTGCAAGTATTTGGCGTCCCAGAAGACTTTCGCCATCACAAGGAC
TTGTATGATTTTCGCTACTTACATCAGCTCGAGAAATTGGCATTTGGTATTTATTATCCATTTGCTGCTTGCTTTGTAGA
AAGCACTGGACCTTCAGGTTCTACTCCGCAAAATCCTCTAAGTTTTCAGACGGAAACATTGCACAAAGAGATATATTTCG
GGGTAACTGCACCTCCAGCTGATGTTCCAACTTTATTCTTACCTCCTCCGGATGCTTTTCCGCAAAACCTCAAGAGTTTA
ACTTTTAGAGGAGATTTCTTTTTGGCATGGAAGGAGTTGAGCATTGTCGGTAAATTACCCAAACTCGAGGTCCTTAAACT
ATCAGACAATGCCTTCACAGGCGAGGAGTGGGAAGTAGTTGAGGAAGGGTTTCCTCGCTTGAAGTTCTTGTTTCTGGATG
ACATATACATTCGGTACTGGAGAGCTAGTAGTGATCACTTTCCGTACCTTGAACGACTTTTTCTTAGAGATTGCTGTTAT
TTGGATTCAATCCCTCGAGATTTTGCAGATATAACCACTCTTGCTCTTATTGATATATGTAACTGTCAACAATCTGTTGG
GAATTCCGCAAAGCAAATTCAACAGGACATTCAAGACAATTATGGAAGCTCTATCGAGGTCCATACTAGCAAATCTTTTT
GTAAGACGTCTTCTTTCTGGATTTACAATAACATTTAA
>contig:unspecified:6589219:1:1522:1_-_RDC0003NLR0199_-_RDC0003NLR0199 Ng
ATGGTTATTACTGTTGTTACTCCTAGCGCTTCAACGTATAACATTCATGTCATGATAGAGTTCCTATTGATTATTCTTAC
TGATCGGCTCAAGGCCGTTATTCATCATGACAAATTGTTTGTTCTCTTGGCACGAGTTATACAACTTACCAAGGAGGTAT
TTGTTTTTCTTCGTAACTTAGAAGAGAACATGAATGAAGCATGTGGTTCAAATCTAAACTTGCTGGAAAACATTGAACTC
TTGAAGGTTGATCTCAAGAATGATTTCTTAAAAGCTCGTGCAGACTCATCTCAGGTCCCCTTCCCCATGAGTGATGGACC
GCTCTTCATGACTCTTCTGCTCACAAACTTAAAAGACTTGGCCTATTCCAATGCTTATTCAGTTTCTTTGATAAAAGAAG
AAATTAAGCAGGTGAAACAAGACCTGGAAATCATAAGATCGTTGTTCGCTTATGCTGAGCAAGAGTTGCATAAAGATCTT
TGGACTCGTGTTTTAGATGTGGCACATGAGGCGGAACATGTCTTTAACTCAATTCTTGCCCGAGATAATGGTCTAGTTCA
GCTTTTCTTCATACTTCCTGATACCGTAGAAAAGATCAAGCTTGTCAAAAAAGAGGTGCAAGAGAAGCTCCCCAAGAGCA
GCAGTATTATTGTTGCAAATGCTCCCAAAAATCCGGTTGAAAGAAACTCATCGAGTACAGTTGGTAAAATAATCGTAGGT
TATGAGGAGGAGACAGAGTGGATAATTAGGAAGCTCACCAGCGGACCAGCTGAGTTAGATGTCATTTCCATAGTCGGCAT
GCCAGGGATTGGAAAAACTACTTTGGCTTACAGATTGTATAATCATAAGTCCATTGTTGATCATTACGATGTTTGTGCTT
GGTGCACAGTCGACCAGGAACGTAATGAGAAAAAGTTGTTGCAGAAAATTTTCAATCAAGTTAAAGGTTTGGAAGAAAGA
TCCAGTGAGAATGACATAGATGATGACGTTGCTGATAAGCTGCGGAGACGACTATGTGGACAAAGGTACCTTATTGTCTT
GGATGACATGTGGGATACTGCGACATTGGAT
>contig:unspecified:6591473:1:2422:1_-_RDC0003NLR0200_-_RDC0003NLR0200 Ng
ATGTTCAATGATGTTGTTATGGTAATTGTCAATCAACAATAAGACCCTAAAAGAATTCAGGGTGAGATCGCTAGAGGAGT
CGGACTAACATTAATAGGGGATGATATGTTGAGTCATGGAGACCGGCTGTGTACAAGGTTAGTGGATCAGAACAGTCGCA
TTCTTATAATCTTGGATGATGTATGGAAGGGTCTTGATCTAAAGAGACTTGGAATTCCAAGTGAAAGAAACCACAAACAT
CAGCGCGAAGTCATATTCACACCGCGTTTTAGATCTTTTTGTGAAGCAATGGGAGCTCAGAAGATCATGGAAATTAGGAT
GTTATCTGAAGAGGAAGCTTGGATCCTTTTCAAGTAGAAAGTTGGTAATTTTGTCGACAATCCTTCTCTACTTGACATTG
CAAAAGAGGTTGACAAATAATGCAAGGGGCTGCCGTTAGCAATTATTACAGTTGTAGGAGCACTGAAAAATCTTAAAACC
AAGCCTTCGTGGGATTGTGTCCTTGAACAATTAAGAAGTGCAGAAACAAGAATTATTCCTGAAGTACCCAAAGAGTTGTA
TAAACCTTTAAGGCTAAGCTATTAATTCTTGGAATGTAATGAAGCCAAGAACCTCTTTATGCTTTGTTCCTTGTTCGAGG
AAGATAGTGATGTATGTCCTGAAGAATTACTAAGATATGGAAGGGGGCTTTGCATCTTTTCAGAAATTGGAAAGTTAGAA
AATGCAAGAAATGTGGTGTTTCTTCTGTTGGAAACATTGAAAGATTGTTTCTTCTTAGCCCAAGGTTCAGACAAAAACAA
TATGAAAATGCATGATGTGCTCTGTGATGTGGCTATAAGTATCGCATTTGAGGGAGAGCATAACTTTATGGTAAGTCACC
ATGTTAACTCAGATGAGTTCCCAAGAAGAACTTTTTATGAGCATTTCACTCACATGTCTATAGTTGCAAATAAATTTGAT
GAGCAGAGTAGATCAATATTTTTCCCAAATTGTTGTTTTTAA
>contig:unspecified:6594603:1:824:1_-_RDC0003NLR0201_-_RDC0003NLR0201 Ng?
TACCTTATTGTCTTGGATGACATATGGGATACTGCAATATTCGATGAGCTAACCAGACCTTTTCCTGAATTACAGAAAGG
AAGCAGAGTTATTTTAACAAGTCGGAAAAAGGAAGTTGCTTTGCATGGAAAATGCCACAGTGATCCTCTTTATCTTCGAT
TGCTAAGATCAGATGAAAGTTGGGAGTTATTAGAGAAAAGTGTATTCGGAGAAGAACGTTGCCCTGATGAACTAAAGTAT
GTCGGAGAAAAGATAGCTCAAAAGTGTGATGGGCTTCCTTTAGTACTTGATCTAATTGGTGGAGTCATTTCAAGGAAGGA
AAAGAAAGAGACTTTGTGGCTTGAAGTTCTCAATAATCTGAGTTCCTTTATTTTTAAGGATGAAGAGGAGGTTGTGAAGA
TTATACAATTAAGTTATGACCATTTGTCAGATCACGTAAAGCCGTGTTTGGTTTACCTTGCAAGTTATCCAAAGGATGAA
GATATAAGGATCTCTGAGTTGAAAGCTCTGTGGATTTCTCAA
>contig:unspecified:6595577:1:2273:1_-_RDC0003NLR0202_-_RDC0003NLR0202 Ng?
ATGTCGACATCTAAGTCCGGATTAGGTTTCCTGATGAAACCTCTTTTAGGGAATTTGGAGAAAGAGCTATCATCTCTTAC
ATCCATTTTAGAGAAGGAGCTCTCATCCATTTTCCGTGATGTCGTGCACCATGAACATAACATTCCTAAAGATCTTCAGA
GGCGTACCATCAATTTGGCATATGAGGCTGAGGTTGCTATTGATTCTATTCTTGCTCAGTATAATGCTTTTTTGCATATT
TTTTGCTCACTTCCTACAATTGTAAAAGAGATCAAGCAAATTAATGCAGAGGTGACTGAGATGTGGTCAGCGGACATTCC
TCTTAATCCTCACTATGTGGCTGCTCCATTAAAACATCTGCCGGATCGACATAGCAATCTTGTAACTGATGAGGAGGTAG
TGGGTTTTGAGAATAAAGCAGAAGAACTAATTGATTATCTGATTAGAGGTACAAATGAGCTAGACGTTGTCCCAATTGTA
GGCATGGGAGGACAAGGGAAAACGACAATTGCTAGAAAGTTGTACAATAATGACATTATTGTTTCTCGCTTTGATGTTCG
AGCATGGTGCATCATTTCTCAAACGTATAATCGGAGAGAGTTATTACAAGATATTTTCAGTCAAGTTACAGGTTTCAACG
ACAATGGAGCTACGGTTGATGTTCTTGCCGACATGTTGAGGAGAAAATTAATGGGAAAGAGATATCTCATTGTATTGGAT
GATATGTGGGATTGTATGGTATGGGATGACTTAAGGCTTTCTTTTCCAGATGTTGGAATTAGAAGCAGAATAGTCGTAAC
AACTCGACTTGAAGAAGTGGGTAAGCAAGTCAAGTACCATACTGATCCTTATTCTCTTCCATTCCTCACAACAGAAGAGA
GTTGCCAATTGTTGCAGAAAAAAGTGTTT
>contig:unspecified:6596912:1:1191:1_-_RDC0003NLR0203_-_RDC0003NLR0203 Ng?
ATGTTTCTCGAGGAATTGAGACTGCATGCATGTAATTATATAGATGATATATCACCTGAGTTGCTCCCAACAGCACGTAA
ATTGAGTGTAGAGAGTTGCCACAACCTTACTAGGTTTTTGATTCCTACTGCCACTGAAAGTCTCACTATTCAGGATTGTG
AGAATGTTGAAATACTTTCGGTGGCAGTTGACTCTGCGGTGACGTATTTGTATATTCGGAATCATGAGAAGCTCAAGTGT
CTGCCAGAAATACATCTCTTTAATTTACAACTCCTTATGATCAGTAATTGCAAGAAAGTAGTGAACAGCCGAAAGGAGTG
GTGTTTACAGAGACTCGCTGAGTTAGTGATCAGACATGATGGCAGTGATGAAGGGATCCAACATTGGCAGTTGCCTTGTT
CTATCACAAGACTTGCCATAAAAAATCTGAAAACATTAAGCAGCCAAGTTCTGAAAAGCCTCACCTCTCTTCAATATCTA
TATGTTGAGGGTAATATACCGTCACTTGTGGAACAAGGTGGGCTTCCCTCCTCTCTTTCAGAGCTACATTTACATAACCA
TGATGAGCTCCATTCACTACATCTTTCCCACCTCACTTCACTTATACATCTACACATCTTCGATTGCCCTAATCTCCAAT
CACTCTCTGAATCAGCACTGCCCTCCTCCCTCTCCGAGCTGACTATCTTCTATTGCCGTAATCTCCAATCACTTTCCGAA
TCAGCACTGCCCTCCTCCCTCTCTCACCTGACCATCATCGATTGCCGTAATCTCCAATCACTCTCCGAATCAGCACTGCC
CTCCTCCCTCTCTCAGCTGAAATTCTTTGACTGCCCTAATCTCCAATCCCTTCCA
>contig:unspecified:6599817:1:2769:1_-_RDC0003NLR0204_-_RDC0003NLR0204 Ng
ATGAGCATAGACACTTGTGAAGATCAGGTAGAGATGGCAGACTGTGCTGTCGTTTTCATACTTGACAAACTCACAAACTT
ATTAGCTGAAGAAGCAATATTGCTTCAGGGAGTCAAGCATGATATACAGTATATCAAAGATGAATTGGAGAGAATGATAG
CCTTTCTTGGTGTGGCTGATGCTTTCGAAGAGGGAGATGCTGAGGTCAAAGTTTGGGTTAGGCAAGTGAGAGATGTTGCT
AATGACATTGAGGATGTTCTTGATGAGTCCATGCTCTTGTCGTATGATCATCACTATCGTGGATCTTGTTGTTTCATTGC
TAAATTGGTTTTCTCAATCAGAAACATCAAATTCCGCCATAAACTTGTCGTTGAAATCCAAGCCATCAAATCAAGAGTTG
ACAATATTGCAATGGGCCATCAGAGGTATCGTTACAAACTTTATGTCCCGGAGCAAGGTTCAAATTCTAACCATGCCTAC
GATGCTGCAAATGATCGCAGAGGTGATGCATTATTGTTAGAAGAAGCTGAGCTTGTGGGCATTGAAAATCCCACACAGCA
GCTAATCGGTTGGCTCGTGGAGGATGATCCTAGACTTAAGGTGGTTTCGGTGGTGGGAATGGGAGGTTCAGGAAAGACCA
CCCTGGTTAAGAAAGTGTATGAGGATGCAACAGTCAAGAAAAACTTCAATAGTCTTGCTTGGATAACAGTTTCCAAGTCC
TTCAAGGTTGAGGAAGTTTTGAAAGATATGATTCAACAGCTCTACGATGAAGTGAAGCAGCCAGCACCTGAAGGTCTAAA
CACCATGAGTAGTAACAGACTAAAAACAATTGCGAAAGTATTCCTGCAATCAAGAACATATGTGCTAGTTTTTGATGATG
TTTGGAGCATTCAAGCTTGGGAAGCTATCAGATATGCATTGCCTGATGTAAATGACGGAAGTCGTGTTATCCTCACAACA
CGTCTTTTGGATGTGGCTTCCTTTTGTAGCATAGAGACCAATGGCTATGTTTATGAGGTGAAACCCTTGTCTACTGAAGA
GTCATGGATTCTTTTCTGCCAAAAGGCATTTCATGGCTTTTCATGTCCTTCACATTTGGAGAGCATTTCAAGGAACATCT
TGAAAAAATGTGGTGGATTGCCGCTGGCTATTGTGGCCGTTGGTGGGGTTTTGGCTACAAAGAACAGGAACAACATTAGG
GAATGGGGAATGCTTAATCACAGCCTTGGCCCTGAACTGGATAGCAATGACAAATTTGAGAGTATGAGAATAGTTTTGTT
ACTCAGTTTCAATGATCTCCCCTACTATCTTAAGCCATGTTTCCTGTAATTGAGCACTTATCCTGAGGATTATCTAATTG
AGCGCAATACACTGATCTACCGGTGGATAACGTAA
>contig:unspecified:6599996:1:435:1_-_RDC0003NLR0205_-_RDC0003NLR0205 Ng?
ATGAAGAAATTGATACGAGGAACAAAGGAGCGGGATCTTATCTCCATCTATGGAATGCCCGGACTTGGTAAAACAACTTT
GGCAAGGAAGGTGTACAACAATCCCTATATTGTTAATTACTTTGATGTTAAAACATGGTGTGCTGTGTCACAATCATATA
ATAGGAGGACATTATTGGTTGAGATTTTCAAACAAGCTACAGACGATAAGATCAAAATCAAAGAGGACGATGATGTAGCT
GACATGTTGCGCAGGGTTCTAATTGGCAAGAGATACCTCATCGTATTAGATGACATTTGGGATGTCGAGGCATGGGAA
>contig:unspecified:6601006:1:8405:1_-_RDC0003NLR0206_-_RDC0003NLR0206 Ng
ATGGAATTGTTATCTATTTTTGTGGAAAAAGTCACAGATTGCTTGATGCAGCCAGTTGTGCGAGGGATTGGGTATTTGCT
TTACTACAAGAGAAACATCAGATGTATGGATAAAGAATCTGAGAAGCTGAAGAATATCAGAAGTGAGGTACAGCGAAGAG
CGAATGATGCCCGGAGGAACTTAAAAGACATTTCACCCAATGGCAAGGCTTGGTTAACTAGTGTTGATACCACTACAGCA
GATGTGACAGCTGTAATGCAGCAAGGTAGAACTGAGGTTGAAAGATATGGTTGGTGTCCGAACTTGAAGTCACGTTACTC
ACTGAGCAGGAGAGCTAAGAAAATTACACTGGAGTTGATTGAACTTCAGACTGAAGGCACCAATCCAAATGCTTTCTCCT
ATGATCTTCCAGTACAAAGTGAGTCTACATATCGTAACACTGTTAAGGAGTTTGACTCCAGAAAATTGAAAGAGGATGAG
GTCATGGCAGCTTTGAAAGATGACAGGGTCACTATGATTGGGATATGTGGTATGGGTGGTGTTGGTAAGACAACACTTGC
TGAGAAAATCAGACATAAGGCAATACAAGAAAGGTTGTTCGATGATATTGTCATGGTAACTGTCAGTCAACAACCAAACT
TGAAAGGAATTCAGGGTGAGATCGCAGGAGGACTCGGGCTGAAATTAGAAGGGGATAATTTCTGGAGCCGTGGAGATCAG
CTGCATACAAGGTTAATGGATCAGAACAGGCGCACCCTTGTCATTTTGGATGATGTTTGGGAGGCTCTTCATGATCTAGA
GAAACTTGGAATTCCCAGTGGTAGCAACCACAACCATCGGTGCAAAGTGACATTGACGACACGTATCCGAGATGTTTGTG
AAGCAATGGGAGCTCAGAAGATCATGGAAGTTGGAACTTTACCTGAAGAGGAAGCATGGATCCTTTTCAAGGAGAAAGTC
GGTAATTTAGCTGACGATCCTTCTCTACTTGATGTCGTAAAAGATGTTGCCAAAGAATGCAAGGGATTGCCACTTGCAAT
TATTACAATTGCAGGAGCGCTTAAGCATAAAACCAAGCCTTCATGGGAGGATGCCCTTAAACAATTACATGATGCAGAAA
CAAGAAATATCCCTGGAGTGCACACCAAGGTGTATAAACATCTGAGGCTAAGCTATGATTACTTGGAAAGTGATGAAGCC
AGGTATCTTTTTTTGCTTTGTTCTTTGTTCAAGGAAGATAGTAATATTTGGTCTGAAGATTTGCTTACATATGGAATGGG
GCTTGGCATCTTTTCGGAAATTAAAAATATAGAAGGAGCAAGAAATAGGGTGTGCCATCTGTTAGAAACATTGAAAGATC
GTTTCTTGTTATCCGTAGGTTTAAGAGAAATTTTTGTCAAAATGCATGATGTGATCCGTGATGTGGCTATAAGTATTGCG
TCTGAGGGAGAGCATAACTTTATGGTAAGTCACGATGTTAACTCAGAAGAGTTTCCAAGAAGAAGTTCTTATGAGCATTT
CAGTCACATGTCAATTATTGCAAATAAATTTGATGAGCTTCGTAGCCCAATAGTTTGCCCAAAACTGAAGCTCCTAATGT
TACAGCTCTATTCTGAAAAGCCATTCAAATTACAGGACAACTTTTTTGATGGCATGTGTAAACTCAGTGTCTTAAGCATG
AGGGGACACAGAGATTACGAGTCCATTCTGTCTTTTCCAGCATCCATTCGGAGGTTGTCAAGTCTGAGGACGTTGTGTCT
GAATTATTTAAGGTTAGATGACATATCCATTATTGGGGAACTTGTCACTTTAGAAATTCTCAGCATAAGTAATTCTCAGT
TAGAGGAGGTGCCAGTGGAGATAGGAAAATTGACCAATCTAATTATGTTAAAGTTTTGGGATGGGTATAATATACGTAAA
AGGATTTCAGCAGGGGTGTTATCAGGACTAGTTCGATTGGAGGAACTACTTATGGTGGGAGTAGAAAATTGTAGTTACTC
CACTTTGAGGGAACTGGAATCCTTATCAAGATTGACTGCACTGACATTGGGTGACTGTTCTGTTGATGTGATCTACAATA
ACTTGGGCCTTTCCTCCAAGTTGACACAGTACACTCTTATAGTGGGTAGAGAAGGTTCCATAAGAACTTCTAAGTTCGAC
AAGAAAATTTCTTTAGAGGTCACCAAGACTGCCCCATTGGGTGATTGGATCTGCCACCTGTTGAAGGAGAGCGAATTTGT
AGAGTCAATCGGAAAGGGCTCTAATAATGTGTTGACTGAGTTACAGCTGAATGGATTTCAGAATGTGAAACGTCTCATCG
TCTCTAATTGTGATTTAACATATTTATTGAACATCTCGCACAAAGTAATCAAGTTCCCCAATTTATATCAGTTGGATCTT
CAATCTCTGGAATGCCTCACTCACTTTTGCAGTGAAAACGTTGAGGGCATTGAGTTCCCTCAGTTATGGAGAATGAGATT
CTATGAGTTACCTGAGTTCCAAAATTTGTGGCCTACAGCCAACAAATCCATCACTCACTCAAATCCTCTTTTTCATGAAA
AGGTTTGTTTCTTATCATGAAAAAGAAAAACTTCTTTAAATATGAAAACCAGCTTTATGAATAAAACTTTTACCTTTTAC
TCAAGCATGAAGATATTTACTCGCACAAAGTCTACTCTTTTGTCATTATACAAATGACTCGGATATACCCTTTTTATCTA
AAAAAAAATCAATACTTGAACGTTTGCAGGTTTCTTGTCCCAACCTGAAAGATCTTACCATCTGGAAACTTGAAAGCATA
AGTGCTCTATGCTCTCACCAACTTCCAACTGACTACTTCAACAAACTTGAAACATTGACTATATATAGTTGTGGAAAATT
GAGAAACTTGATGTCTCCATCAGTGGCCAAAGGTCTGTTGAATCTCCAAGTGTTATGTATAGAACACTGTCAATCAATGG
AAGAAGTGATCACAGAAGGAGAAGGAGAAGGAATCATCACCTTATTTCCCCTCTTGTTAGAACTGGAGCTTCGCGGGCTG
CCTAAGTTGGGGCATTTCTTTCTGACGAACAATGCTCTTAAATTTCCAGTTCTTAGAAACGTGACTATCCGAGGCTGCCT
TGAAATGAAGACGTTTGTTCAACAGGGAATATCTGTGAGTACACCTTTTCTTATAAGGGTGAATCGTGCTAGGATGAAAG
AAGATGATCTGAATAAATGGGTACAACAGAGGTTCAATTCTAAGGTTTGTCTTGTTTCATACCTATATAAGTAA
>contig:unspecified:6601178:1:1997:1_-_RDC0003NLR0207_-_RDC0003NLR0207 Ng?
ATGGGAGAAATTGTTCTTTCTGCAGTTATCAGTAAAGCAACAGAGGCAGCCGGAAATCTACTCGTTGAGAAATGGTCAAA
CTTGAATTCATTAGAAGAGAGCATGAATTGGCTCAAAACACAAATGTTGCTAATTCAGTCTTACATTATTGATGCAAGAA
CCAAATTAACTCAAGGACATTCAACGGTCGAAAACTTGATCAAATATATTGAACAACTTGCGGATGATGCAAACGACATC
TTAGATGAATTCCTTCCCAAAATTGAACGCAAAGGAACCATTGGTTGTCGCGTTAGTAATGTTTCTTCTGCCAACAAGTT
TGTCGCGGAGATTGAAAAGATAAAACGAAGAGTTGCTGAGATTGATCGTTTGAGAACAACTTATGGCATCACTGATACAA
GTAACAATAACAATCAACATGACTACATTCCGTTGGACCAGAGAGGATTATTCCTTCATGCTGATGAAACAGAGGTCGTC
GGTTTGGATGATCACTTCACTAAGCTACAAGCCAAATTAATTGATCATCATTTGCCTTATGGAGTTGTCTCAATAGTTGG
CATGCCCGGTTTGGGAAAAACTACTCTTGCCAAGAAACTTTATAGGCACGTCCGTCATCAATTTGAATGTTCTGGATTGG
TCTACGTTTCGCAGCAGCCAAGGGCGGGAGAAATCTTGCTTAAGATAGCCAAACAGGTTGGACTGACGGAAGAAGAAAGG
AAAGAGAACTTGGAAGACAACCTAAGATCACTCTTGAAAAGAAAAAGGTATGTTATCCTCTTAGATGACATTTGGAAAGT
TCAAATTTGGGATGATCTCAAACTTGTCCTTCCTGAATGTGATTCAAAAATTGGCAGTAGGATAATTATTACTTCTCGAA
ATAATGATGTAGGCAGATACATAGGAGGGGATTCCTCGCTCCACGAGTTGCAACCCTTAGACTCAGAGAAGAGTTATGAA
CTCTTTACCAAGAAAATCTTTATTTTTGATAATAATCATTCAGTTGACTTGGTAGATATTGGTAAAAGTATAGTTAAGAG
ATGTGGTGGTATACCATTAGCCATTGTTGTGACAGCAGGCGTGTTAAGGGCAAGAGAAAGAACGGAACATGCATGGAACA
GAGTACTTGAGAGTATGGGCCATAGAGTTGAAGATGAATGTGCTAAGGTGTTGGCTTTGAGTTACAATGATTTGCCTATT
GCATTAAGGCCATGTTTCTTGTACTTTGGCCTTTTCCCCGAGGACCATGAAATTCGTGCTTTTGATTTGATAAATATGTG
GATTGCTGAGAAGCTCATAGTTGTAAATAGTGGTAATACGCGAGAGGCTGAAAGTAAGGCGGAGGATTTCCTAAATGATT
TGGTTTCTAGGAACTTGATCCAAGTTGCCAAAAGGAGATATGATGGAAGAATTTCAACTTGTCGCATACATGACTTGTTA
CATAGTTTGTGTGTGGAGTTGGGCAAGGAAAGTAACTTCTTTCAC
>contig:unspecified:6601908:1:3025:1_-_RDC0003NLR0208_-_RDC0003NLR0208 Ng
ATGTCACACACTTCTTCTTCCAAAATTCAAAAGTATGATGTTTTTCTGAGTTTTAGTGGTGCAGATGTGCGTAAAACATT
TGTGAGTCATCTCCATAACGCGTTAATACAAGTAGGAATTAACGTTTTCATAGATGAACGTATAGAAACCGGAACATCAA
TTCCTCACGAACTACCAAAAGCCATAAAAGAGTCTAAATTTGCTATTGTGATATTTTCTAAAAGCTATGCATGGTCAAAA
TGGTGTTTAAACGAGCTTGCAGAGATCATTAAGTGTCGAAAGGAATTGGACCAAATTGTAATTCCTATTTTCTATAACGT
AGATCCATCAGATGTAAGCCATCAAACTCAATCTTTTGCTGAGGCTTTTTCCAAACATGAGGAAAAATATGAAGACGAAA
AGATTCAAAGATGGAGGGATGCATTAGCGAAGTCTGGGAAAATAAAAGGGCACCATTTGCAAAATTACAAGTAA
>contig:unspecified:6605623:1:2000:1_-_RDC0003NLR0209_-_RDC0003NLR0209 Ng?
ATGTTAAGGGCAAGAGGAAGAACAGAACATGCATGGAACAGAGTACTTGACAGTATGACTCATAAAATTCAAGAGGGATG
TGCTAAGGTATTGGCTTTGAGTTACAATGATTTGCCTATTGCATTAAGGCCATGTTTCTTGTACTTTGGCCTTTTCCCCG
AGGACCATGAAATTCGTGCTTTTGATTTGATAAATATGTGGATTGCTGAGAAGCTCATAGTTGTAAATAGTGGTAATACG
CGAGAGGCTGAAAGTAAGGCGGAGGATTTCCTAAATGATTTGGTTTCTAGGAACTTGATCCAAGTTGCCAAAAGGAGATA
TGATGGAAGAATTTCAACTTGTCGCATACATGACTTGTTACATAGTTTGTGTGTGGAGTTGGGCAAGGAAAGTAACTTCT
TTCAC
>contig:unspecified:6605673:1:1751:1_-_RDC0003NLR0210_-_RDC0003NLR0210 Ng
ATGAAATTCTTCGCACAACTATTTCTCCTCAATTCCTGAAAGTCTCAGACTGTGGATAGTTTCGTGAATTTCAACAAAAC
TTGTACAATCTTCATTTTCTTAAGAGCTTATAAATATCCTTCTGCACCAATTAATGTTTCTTTCCTATTCCTTCAAAGTC
TTCAGTTATTTCGTTGTGATGAATTGACCAAATTACCAAGTTGAATGGTAGAGAATTTTTGGTCTCTGGAGAATTTTTTG
GTCAGCTACTGTAACAACATAGTTTCCTTTCCCTTATATGCATGTAAAATGCCTTCACTTTCAAATTTGGATATATCTGA
ATATCAAAAATTAATTAGTGCACCGACAGGAAGACTTCACTGTCACACCGGGTTAAGGGAATTATGTATTGGTCCTTCCT
CAGAGATGGTTGATTTTGAGACATTCCAATTGATATTTGATGACATTCTGCAGCTATTATCCTTTCATAGATTGTATGTA
TACGGATGTTTGCACTGGAATACTCTTCCCTATCATCTTATTCAACTCTCTTTCCTAATTCATATCCGAGCATATGATTT
TTGA
>contig:unspecified:6606977:1:1301:1_-_RDC0003NLR0211_-_RDC0003NLR0211 Ng
CTTAAGCACTTGCGGTACTTGGACCTTTCCAGTAATAACATCAATACTTTACCATCATCACTATGTGAGCTTTCGTTATT
ACAAGTGCTTATTTTGGAGAATTGCACATCATTGATGTGTTTGCCGGACAAGTTTAGTAGGCTAACGAATCTTCGGCATC
TTTTCTTTGATGTAAAACATCAAATTCATCAAATGCCAGTAAATTTCAGATTCTTGAAGGAATTACAAACATTGAATGCT
TTCGTTGTGGAAGCGGAGAATGGTCATACCATTGAAGAATTAGAGGATTTGAATTCTCTGACGGGATCATTTTCTTTAAT
TGGATTAGAAAACATTCTAAATGGACAATTAGCTGCAACTGCAAACTTAAACGAAAAGCAAGGTATTATAGAGCTTGAGC
TGCAATGGAGGAGTCATCACGAGAGAAATATCGAATATGAGATTTTGACGGGTCTTCAACCTCATAAAAACTTAGAAAGG
TTGGTCATCAGTGATTACCGTGGTACCACGTTTCCATCATGGCTCTGGTATGGACCTCACTGCATGCTTAGATCTATATA
CTTGCGTAACTGTGAATGCTGCAAAGGTCTCCCACCTTTGGGAAAACTTCAATTCCTTGAAAGCCTTACTATTGAGAATA
TGACGTTATTGGTATCAGCCTTCCCTTCTTTAGTTGATCTTGGCGTGTTTCCGTCACTCAAGTCATTAGTTTTTTCTACA
ATGCCTCAATTGATTGGTTGGGGTTCTGGTGAATATGACATGCCTCAACTTACTGATCTGAAGTTCTACACTTGCCCGAA
ACTAAAGGTTTTGCCCAAACTTTCCCGGCTCAGTTCTCTCAAATGCCTAGAAATTGAAAAATGCGAAGGACTTGATTGGT
TGCCATCTAGTTCAGCTTCTATGGAAAGTTTCATCATCCGGGATAGTCCAGCCCTCAGTGACAGTTGCCAGGTAGGTGGC
GAAAACTGGAGTACATTGAAAACAATACCATTTGTACAGATTGATCAATTGGTAATGCCCACGACGCCACAACAAATCTG
A
>contig:unspecified:6607903:1:11623:1_-_RDC0003NLR0212_-_RDC0003NLR0212 Ng?
AGACATGGATTATGCTGCTATTACTTGCCTTATGAGCACAAGTCTAGTAGTTGTCTCAATTGTAGGTATGGGGGCATTGG
TAACACAACTTTGACTAACAAAACATACAACAATCCATTCATAATGTCACACTTTTAAATTCGTGCAAAAGCCAGTGTTT
CAAAATAGTATTGCGCAAAAAATGTATGCCTAAGTCTTCTTTCTTCTACGATTGAAAATACCGGCGAGCACCAAGATTAT
GGGCAACTATCTGATTGATTGCAAAAAAAAATATATAGAAGTGAGGAGGTATTTGGTATTTATTGATGTCACATTGACCG
AACGATCTTCAGATGATATTAAACTATGTTTCCCAGATTGTAACCGTGAATGCAGAATACTGCTGACTACTCGAAATATG
AAAGTAGTTAA
>contig:unspecified:6610084:1:16656:1_-_RDC0003NLR0213_-_RDC0003NLR0213 Ng
ATGCAAATTGAAATAATCTGGTTGTAGTTCCTATTTTTTGAATGGGTGGCGTCACTTGGTAAAGCGCTTTACAATGATGA
GAGAGTGCATAAACATTTTGGTCCAAAAGCTTGGTTTTGTGTTTCTGAGGCATATGATGTTTTCATAATAACAAAAGGTT
TGCTTCAAGAGATGGATCAACTGACTTGAAGGTTGATGGCAATCTTAATTAGCTACAACTAAAATTGACGAAAAACTTAA
AGAAGAAAAAGTTTCTTATTGTTCTGGATTATGTGTGAAATGACTTGAGAAATATTTTTGTACAAGGAGATGTAGGAAGT
AAGATCATTGTGATAACACTTAAAGATAGTGTTACCTTGATTATGGGTAGTGAGGTAATCAAGGTGGGGACTCTGTCTGA
TGATGCCTCTTGGGATCTATTCAGACGACATTCACTAGAAAGCAGGGATACTAAAGAACATCCAGAACTTGATGACATTG
GAAAAGAAATTGCAGAAAAGTGTGAAGGGTTCTGTTTAGCTCTAAAGGCACTTGCCAATGTTTTATGCTTCAAATCAGAG
GTGGATAACTGGAGATACATTTTAAGAATTAAAATATGGGAGCTTACAAGTTGTTCGAATGGTATATTTCCAGAGTTTAT
CTTAAGCTACAATGATCTTCCTACACACTTGAAGCAATGATTTTTTAGTGTGCAATATATCCCAAAGATTATCCATTTTG
CAAAGACCAAGTTATTCACCTTTGGATTGATAATTGTATTGTACTACAGTTGCATTAAGGTAACCGATACTTTCTCAAGT
TGAAATCAATATCACTTTTTGAAATGGTCTCGGAGTCTTCTGAAATAGACATAGATAAATTCTTAATGCATTACCTTGTC
AATGATTTGTCCGAAATTGCATCTTCAAGTCTTTGGATGAGGTTGGAAGAGAGCAAAGGATCATATATATTGGAACAATG
TCGGCACATGTCCTATTCAATATGAAAATATGGTGACATTGAGAAATTAAAATTACTCTTTAAATCAGAGCAGTTGAGGA
CATTAGTTGCAATCAATAGCCAACACTATTATTACAACATAAAGCTAAGCAAGAGGGTGTTGCATAACATACTAGGAAGA
CTAAAATCCTTAAGGGCATTATCATTGTGAGGATATAGGATTAAGGAATTTCTAAATTACTTGTTTATCAAATTAAAGCT
CCTCAGCTTTTTGGACCTTTCTTGGACAGAGATTATAAAGTTGCCTTATTCAGTTTGTGGACTGTATAACTTGGAGACAT
TTTTCTTGTCATCTTGTTATTATATTAAGGATATACAGCCGCTACATATGGAGGGGTTGATTAACTTGTGGCAGCTTAAC
ATAAGAAACATTTGTTGATTTAAGGTGCCGCTACATCCAACAAAGTTTAAAAGCCTCCAAGTTCTAGTTGGATCCAAGTT
TCTTCTATGTGGTTTGAGGATGGATGATTTGGATGAAGCACAGAACTTGTATGGATATGTATTGGTTGTGGAATTGCAAA
ATGTGGTTGATTGAAGGCAAATTGTGAAGGAAAATATGAGGGAGAAGGACCATGTTGACAAGTTATCATTGGAGTATATT
GAAATAGTAGTATTGAAATTCACAACTGAAAGAGAAATACTTGATGAGCAACGCCCACATAAAAACCTAAAAGAAGTCGA
AATCACTAGATACTGAGGGACAAGCTTCACCAATTGGCTAGCTGATCCTTTGTTTCTTAAACTAGTGAAATTGTCTCTTA
TCTATTGCAAAGACTGTTATTCCTTGCAAATACTAGGACAACTCCCCTTTTTAAAATTCCTTTTGACTAGACGGATGCAC
GGAATAAGAGAGATGACATAAGAATTATATGGTAGTTTTTCCTCCAGAAATCCTTTTAACTCTCGAGTGGAGCTTAGATT
TGAAGATATTTTTGAGTGGAAGCAATGGCACCTACTAGGAAGTGGAGAGTTTCCTACACTTGAGAACCTTTAAATTATAA
ATTTCCCTGAAGTCAGTTAG
>contig:unspecified:6610716:1:1019:1_-_RDC0003NLR0214_-_RDC0003NLR0214 Ng?
TATCTGTTTGTCTTAGATGATTTGTGGAGTTTTGACCTTCCAGTGTGGGATGAGTTCATCGACAGCTTGAGAGGAGTAAA
CACATCAAGAGGAAACTGCATTCTTGTGATGACTCGTATGAAGCTGGTAGCATCCACAGTAGCGACAGTAGGCCTTCATA
TGTTTGAAAAATTAGCGAATGATCATTGTTGGTCTATTTTCAAACAGTGAGCATTTTATGATGGGTAAGATCCGGAAGAA
ATAGTGAGCGTGAATAATAGGATTGTTGAAAAGGTCTACCGTTTGGAGCAAGTGTGTTGGGAGGCCTGTTGCGCAACAAG
GAGAAACATGAATGGTGGACTATTCTTGATGGGAACCCAATTGTTGCAGGTGAACATGATAATGGAGAGAATAGCTTAAA
GGAAATCCTAAAACTCAGCTATGTTTATCTACCATCACCATATCTTTAAAAATGTTTTGCTTACTTTGCAATGTTTCCAA
AAGATTGTGTTTGAAAAGGAACAAATTATCCGAATCTGGATGGCAGAAGGGTTTCTCCATCCATATCAAGAGACCACCGT
GATAGAAGATGTTGGGCACAATTTTTTACAAATCCTATTGCAAAATTCCTTGCTGCAATATGTTGAGCTAGAGGAGCACA
ACAATATAAAGTACTATAAGATGCACGATTTGGATGGAGATATCTTAAAATCTAAACTATTTGATTCGAAGGGCAATGAT
GAAGAAAAACTTTCTCAAGTTGGATACATTGGATGGGTCTCACCAAGTGATAAAATGGACATGATAAATGAGTCAGGACG
TTTGTGCACATTGTTCTAG
>contig:unspecified:6610717:1:1019:1_-_RDC0003NLR0215_-_RDC0003NLR0215 Ng?
TATCTGTTTGTCTTAGATGATTTGTGGAGTTTTGACCTTCCAGTGTGGGATGAGTTCATCGACAGCTTGAGAGGAGTAAA
CACATCCAGAGGAAACTGCATTCTTGTGATGACTCGTATGAAGCTGGAGGCATCCACAGTAGCGACAGTAGGCCTTCATA
TGTTCGAAAAATTAGCGAATGATCATTGTTGGTCGATTTTCAAACAATGAGCATTTTATGGTGGGTAAGATCCGGAAGAA
ATAGTGAGCGTGAAGATTAGGATTGTTGAAAAGGTCTACCATTTGGAGCAAGTGTGTTGGGAGGCCTGTTGCGCAACAAG
GAGAAACATGAATGGTGGACTATTCTTGATGGGAACCCAATTGTTGCAGGTGAACATGATAATGGAGAGAATAGCTTAAA
GGAAATCCTAAAACTCAGCTATGTTTATCTACCATCACCATATCTTTAAAAATGTTTTGCTTACTTTGCAATGTTTCCAA
AAGATTGTGTTTGAAAAGGAACAAATTATCCGAATCTGGATGGCAGAAGGGTTTCTCCATCCATATCAAGAGACCACCGT
GATAGAAGATGTTGGGCACAATTTTTTACAAATCCTATTGCAAAATTCCTTGCTGCAATATGTTGAGCTAGAGGAGCACA
ACAATATAAAGTACTATAAGATGCACGATTTGGATGGAGATATCTTAAAATCTAAACTATTTGATTCGAAGGGCAATGAT
GAAGAAAAACTTTCTCAAGTTGGATACATTGGATGGGTCTCACCAAGTGATAAAATGGACATGATAAATGAGTCAGGACG
TTTGTGCACATTGTTCTAG
>contig:unspecified:6611459:1:1225:1_-_RDC0003NLR0216_-_RDC0003NLR0216 Ng?
ATGGAATTGTTAACTATTGTCATGGAAAAGGTAACAGATTACTTGATGCAGCCAATTGCGCGAGGGCTTGGGTATTTATT
TTACTACAAGAGCAACATCAGATGTATGAATAAAGAATGTGAGAAGCTGAAGAATATCAAAAGTGAGGACCAGGAAAGAG
CGGAAGTTGCCCGGAGAAACATACAACGCATTTCACACAATGGCGAAGCTTAGTTAACTAGTGTTGATACCACTACTGAA
AATGTGGAAACTGTAAGGCAAGGTACAACTGAGGTTGAAAGGGGTTGCTTTTATGGTTGGTGTCCAAACATGAAGTCACG
TTACTCGCTGAGCAAGAGAGCTTTGAAAATTACATTGGAGTTGATTCAACTTCAAAGTGAAGGCACCAATCCAAATTCTT
TCTCCTTTGATCGTCTAGTTCAAAGTCATGAGGCTATACCTAGTAACAGTGGTGAGGTGTTTGACTCTAGAAAATTCAAG
GAGGATGAGGTCATGGAAGCTTTGAAACATGAAGGGGTCACTATGATTGGGATATGTGGTGTGAGGGGTGTTGGTAAGAC
AACACTAGATGACAAAATCATGCAGAAGGCAAAGAAAGAAAGGATGTTCAATGATGTTGTTATGGTAATTGTTAGTCAAC
AATCAGACCCTAAAAGAATTCAGGGTGAGATCGATAGAGGAGTTGGACTGACATTAGAAGGGGATGATATGTTGAGTCAT
GGAGACCGGCTGTGTACAAGGTTAGTGGATCAGAACAGTCACATTCTTATAATCTTGGATGATGTATGGAAGGCTCTTGA
TCTAAAGAGACTTGGAATTCCAAGTGGAAGAAACCACAAACATCAATGCGAATTGATATTCACAACGCGTTTCCGATCTG
TTTGTGAAGCAATGGGAGCTCAGAAGATTATGGAAATTGGGATGTTATCTGAAGAGGAAGCTTGGATCCTTTTCAAGCAG
AAAGTCGGTAATTTTGTCGACATTCCTTCTCTACTTGACATTGCAAAAGAGGTTGACAAAGAATACAAGGGGCTGCCGCT
AGCAATTATAACACTTGCAGGAGCACTTAAAAATCTTAAAACCAAGCCT
>contig:unspecified:6613179:1:9829:1_-_RDC0003NLR0217_-_RDC0003NLR0217 Ng
ATGGTTAAAACGCTCGATTCCCTTATTGCTACTGCTGAATATTTTCAAAATGTTGTCGAGGAAACTAGCAAGAGTAGATT
TGATGTAGAAACAATCAAATCTTTGGAGGAAAAAATAAGAGCTTCTGCTAGTTATACAGAAGACGTTGTTGAGCTGACGA
TTTATGAAATCATCGAAGGCTTAAGCTGGACATTTGGAATTGCACCTACAAGTTTACTACACAAGAATTTGCTATCAGTT
GTTGGAAAAATCGATACACAAAAGAATGAAGTGATGGAGATTGTTTCTGAGTTTACCACACGCACTCATGATGATCAAAT
TCTTGAATGTGATGGGTATTCAAGCAACGCAACACTGCAACATTCGGAAGATGATATCATGCGCGGACTTGATGATGACC
TGGAGATAATAGTTGAAAGACTGACAGGACAGTTGTCAGATCTAGACATTGTTACAATATCAGGTATGGGTGGCATCGGG
AAAACAACACTCGCTAGAAAAGCTTATGATCACCTAAAACTCAGGTATCATTTTGACGTTCGTGTATGGATTACAATATC
TCAAGAATATGGAAGAAGAAGTGTGTTGTTAGAGGCTTTACATTGCATTTCAAAGCAAACAGATAATGCCATAAAAAAAG
ATTATGACGTAAAGGATGACAATGAGTTAGCCGACCTGGTGCAGAAAAGCCTAAAGGGTCGAAGATACCTTGTTGTTGTT
GATGATATTTGGAGTACGGATGTTTGGGATAGCATAAGAGGTATATTTCCTGATTACAACCGTAGGAGTCGAATCTTATT
GACTACTAGGGAAACAAAGGTAGCAATGTATGCAAATCCCATTAGCCCTCATGAGATGAACCTCTTGAATTTAGAGAACA
GTTGGAAGTTGCTTTGTGATAAGGTGTTTGGACCAAATAATTGTCATCCTCCTGAGTTGGAAGAAATCGGAAAGAAAATA
GCGGAAAAATGCCAAGGACTACCCTTAACAATTTCAGTGATTGCAGGACATCTTTCTAAAGTGTCTAGGACATTAGGAAG
TTGGATGGATGTTTCCCGAACCTTAGGTGAAATCATTTCTAGTCATCCAGATAAATGCTTAGGAGTGCTCGGTTTGAGTT
ATCACCACTTGCCTAATCACCTCAAACCTTGCTTTCTTTCTATGGGTAGTTTCCCAGAGGACTATCATGTTGAGACTTGG
AGATTGATTCAATTATGGATCACACAAGGTTTTATAAGGAGGTCTGGAAGTGATGAAAGCTTGACCGAAGTGGCGAAAGA
TTATCTGGAGGATCTTATCAGCAGGAATTTGATAATGGTTAGAAAAAAGAGATTCAATGGTGAGATAAAAGCATGTGGAA
TGCATGATCTACTGCGTGAATTCTGTTTGACGGAAGTTGAACTGACACAGTTTATGTATGTTGAGACAACTAAAGTAGTC
CCTACTGTTTCTGCACAGAGGCATTTCAGTTTTCAAAATTCAGCTATTCATCTTTTCCATCTATTCCCATCAGTTGCCAG
ATCTATCTACTTATTTCCTGACTTTACGCTCAGACCAGACATTGACGATTTCTCCCATTTCAAGCTTCTCAGGGTATTGG
CAGTATTCAATGAATATAATTGTTTTCGTTCATTTCCACTTGTAATTACCAAATTATTTCATCTCAGATATCTCCAAATT
CGATGTGATGACAATCCTCCTGCATCAATCGCAGAGCTTCAGAATTTGCAAACTCTAGTATATGGGAGAGAACGCGGTTA
TACAACTTTACCAGAGAAGATATGGATGATGAAGAAGTTGAGGTGTATACATATAAGGGAAGCCTTCTATTTACCTAGTC
CGGGAAGAAAAAGTATCCTAAATAAGCATCTTGCGATAGGGATGCCAAATGTAGAGGAACTTTATAACCTCTCTATCACC
AGTTGTACAAACAAAGTCTTTTCTAACATTCCCAATGTAAAGAGATTGATTATCCAAAATAATGCTTTACTGAGAACCGG
GGATAGGGCCAGTTCCCTCGTTGATACCTCCAGCTTAACAAAACTCGAAGCATTGAAGTTTGTTAAAAAATTGTCTTGGT
CTGCGCGGACATTGATCTCCATCAGGTCATTACCAATATCACTTAAGAGGTTGACTTTAGCTGGTTGGCATAGTTTTCGT
TGGACAGACATATCAGCTCTTGTTATGTTGCCAAATCTTGAAGAGCTCAAACTTAAAAACTATGCAGCCAATGGTTATGT
ATGGAGATTGAATGATGAAGACAAATTCCAAAGCCTAGAGCTTTTGTTATTTTGCAACATAAACGTTGAGCATTGGGAAG
CTAGCAGTGATAACTTCCCAAATCTAAAACGCCTTGTTCTGAAGGAATGCAGAAAACTTAAGGAAATTCCAATAGATTTT
GGAGAAATTTGTAGTTTGGAGTCAATTGAGTTGCATAATTGCAGCACTCTTGCTGAGGAATCTGCAAGAAAGATCGAACA
AGAACAAGAGGACATGGGAAACAATTGCCTTAAAGTCTACATCAATATATAA
>contig:unspecified:6613179:1:9829:1_-_RDC0003NLR0218_-_RDC0003NLR0218 Ng
ATGGGTTGCATAGGCAAATCATCACTCGCTAGAAAAGCTTATGATCAACCAAAACTCAGCTATCATTTTGACATTCGTGT
TTGGATTACAATATCTCAAGAATATGGAAGAAGAAATGTGTTGTTAGAAGCTTTACATTGCATTTCAAAGCAAACAAATA
TTGACATCGAAAAAGATTATAATGTGAAGGATGACAATGAGTTAGCCGACCTGGTGCAAAAAAGCCTAAAGGGTCGAAGA
TACCTTGTTGTTGTTGATGATATTTGGAGTACGGATGTTTGGGATAGCATTCATTTTCTGATTACAACCGTAGGAGTCGA
ATCTTATTGACTACTAGGGAAACAAAGGTAGCAATGTATGCAAATCCTAACATAGTCTCAAACTGTTTCTGCACAGAAGC
ATTTCAGTTTTCAAAATAAACGCGGATATTCAGCTATTGATCACTGCAATCTATTACCATCAAATGACAGATCTATCTAC
TTATATCCTGACTTTATGTTTAGAGTAAACCCATTTCAAGCTTCTCGGGGTATTGATGTACACAAGTAG
>contig:unspecified:6617098:1:4002:1_-_RDC0003NLR0219_-_RDC0003NLR0219 Ng
ATGCCAGGACTTGGAAAGACCACTCTGTCAAGAAAAGTTTACAATGATTCTTCCCTTGATTTTTATTTTTACCACAAAAT
ATGGATTTATGTTGGAACGTCAAAGAAACCGAAGGATATTCTTGTTGAGATTGTAAAAGAAGTCGCGCAAAGCAATAGTA
AGGAACTAATTAAAGACAAGGATGAGGACCAATTAGCTCATATCATACGTGATTTTCTTGTTGAAAGAGGTAAACATCTC
ATTGTCTTGGATGATGTGTGGGACACACAAGTTGTAAATTTTGTCAAGAAAGCTTTCCCAAACAAAAAATCCCGGCCCCG
AGGGGATAGAATTATGTTGACAACTCGCCAACAACGTGTGGCTGAAGCTGTCAGCGCTCGTCCTCACTATCTGGAGAACT
TGTCAAAAGAGGATAGTATAAAGTTGTTGGAACAGAGAGTTTTTGCCAATAAAAGGACATGTCCTATTGCGTTACAAGGA
TATCGTGATGGAATTGTAGATAAATGTTGTGGTGTACCACTTGCCATAGTGGTGATTTCAGGAGCTTTGACAGGTTGTAT
GGACGAAAGTGAATGGAGAGTAGTCGAGGAAAATGTGGGGAAGCACCTTATAACCAAGGACGACCATAAAAGCTGCTTGA
AATTTGTTGAAACGAGTTACAATCATTTGCCGCAAGAGAAAAAAGCAGCCTTCTTGTATTTTGGAGTATTTCCTCGAGGT
TTTGATATTCCTGCTTGGAACCTTATTCGCTTATGGGTTGCTGAGGGGCTAATAAAGTCCGGTAATAAAGACAGTGAAAT
CGAGAAGGTTGCAGAGACTTACTTGAGCGACTTTGCTAGTAGGAATTTAGTGATGGTGATGCAAAAGAGATCTGACGGTC
AAATCAAAACATGTCGTCTCCATGACATGTTGCATGAGTTCTGCATTATTGAGGCTGCAAGGATAAGTCTCTTTCAACAA
GTATATCTCCAACCTGGTGTTCGAGTTTTTCCTTCTATACAAGATCCAAATACTTCTCGTCGATTATGTATTCAATCCTC
TATTCCATATAATTTTATACCTAAAGATGGAATTGTACAGCATGTTAGGTCTCTCTTAAGTTTTTCCTCGGACCAAAAGC
AAATTGACTTGTCTAATCTAGATGTCCAACTCATCCCCAATGCCTTTCCACTAATCAGGGTGTTGGACATTCAATCCCTC
ATATTTGAATTCTCCAAGATGTTTTATGGTCTATTTCACTTGAGGTATATTGCCATCAAAGGCAACTTCACTATCATTCC
TTCACTCTTTCGTAATTTTTGGTATTTACAAACCCTTATACTTCGTAATGATGATACAAATACTTCAAGCTCCACCCTTG
AGATAAAAGAGGACATATGGAAACTGTTACAATTGAGACATTTGCACTCCGACCTTCCTGTGAAATTGCCTCCCCCTCCT
ACACCAACAAGCAATAGTGGTACTTCTTGTCTACAAACTCTTTCTAAGGTTACACCAGATAGTTGCAAAAAAACTGTGTT
TGCAAAGGCTTGTCATCTCAGAAAATTGGGTATTGAAGGGAAATTGGCACTTCTTCTTGGAAAATCTACCAAGGAACGTG
GATTCGACAGTTTCCAAGAGCTAAGGTGCATCGAAAAACTGAAATTGTTGAACAATGATTTTAGTGAAGAGCTTCACCTT
CCTCCACACTTTTTCAGCTTACAAAAAACACTGAACAAGTTAACTTTGTCAAGTACAAGGTTTAAGTGGAGTGAGGCAGA
TATGTTGGGGCAGTTGGAATGCCTTAAGGTACTGAAATTGAAAGAGAATGCATTCACAGGGAAGAAGTGGAAGCCCAAGA
AAGGAAGTTTTAGCAAGCTCCAAGTCCTGCACATTGTCTGGGCAGGAGAGTGGGAAACTTGGGATGCATCAAATCGTCCG
TTCCAAAGTCTTACGCACCTTGTTCTTATTTCCTGTTATGATCTCAAGGCTGTGCCACACGAGCTGGCTGACTTACCTTA
TCTGCAAGAGATGAAGCTGACGCGCACATTCCAGGCAGTTAGTTCTGCCATAGAAATCAAAAACAAGATACTACAAAGGC
AAGATCCCGAAAGCAGCATCAAATTCAATCTCATTACATTTCCCCCTACCTCGTCCACAAATTAA
>contig:unspecified:6617469:1:5472:1_-_RDC0003NLR0220_-_RDC0003NLR0220 Ng
ATGATTAGCTGTGAATTAAGAAAAACCCCTAATTTTGGTGATATGCCAAACTTGGAGACACTAAATTTACACGTGTGTGA
ATTTGAAAGATGTCCATCCCTCTTTTGGACATTGCAGACTGCTTACTTATTTGAGTTTGGAAGGTTGTCACAAAGTTAAG
AAGCTTCCAAAATTTGTCTGCATGGAATGTCTTGAGACTCTCAATTAACTTGAATGCAAAGCTTAGAAGAATTTCCAGAA
ATCTGTGGAGATATGCCGTGCTTATCGGTATTCTATGTAAAATCCACGTGGATAAGAAACTTACCTCCATATTTCAGCAG
CCTTAGCAATTTGCAATTGATTGAGTGTGAAGTTCTTGAAAATTTTACCGACGCTAGTCAAAATCTTAGATATCTCCGTA
TTTCAGGTTGTAATAAACCAATGTTCTGGATTGGTAAATCTCCCCATATCTCTTGGAGTTCAAAAGAAGCTCCAATTTTT
AGAAATAGATAGATGTGAGAACTTAAAGAAGCTTCCAAGCTCGATTCAGATGAAATCCCTTCAAAAGCTCAAGATATCTA
ATTCCCCAAAATTAGATACATTTCCAGAAATTGACGGAGATATGCATTACTTGACACAGCTGACTCTGATTTTTACTAGG
ATAAGAGAAGTGCCTTCATCCATTGGGCATCTAAGAGGACTCGAATATCTCTATCTGTCAGGTTGTGAGATCTTCTAAGT
CTACCAGATTGCCTCTGCAATTTGATGAAACTTCGAAGTCTTTATCTCGATGGGTGCAGAAAGCTAGAGAAACTTCCAGA
AAACATTGGTGATTTGCAAGATTTACATATGCTTGATGCGAGCGAAGCTGCAATCTCCCAACCACCTCCCTCCATCACTA
AGCTTGGAAAACTGTGGACGTTACGATTCTCACATGAATAACAATTTTAACATTCCTCAAGTTTTGTCTTGAATCAAGTA
TCAGGTCTATCATCCTTGACATCACTTGATATTAATAATCACAACATCTTGAGTGGACTTCATGAGGATTTAGGATCTTT
ACACTCTTTGGAAAATTTGAACGTAAGTGGAAGCAATATTTCTTGTTTACCAAAAAACATCAAAGGACTCTTACACCTTC
AGCATCTGAACGTACAATTCTGTCAGAATCTTATTGAACTGCCAAGAGAGCTACCCCAAAATTTAAGGGAGCTATTTGCA
GATTATCATCTAGCCTTGAATAGTAGCAAAAATCTCGTAATTTGTTATCTTAAGATGTGTAGGCTCGTAATATCCGACCA
TGGAACTTTCTCGAGTGAACATATTAATGTGTTCCTATAA
>contig:unspecified:6619987:1:1572:1_-_RDC0003NLR0221_-_RDC0003NLR0221 Ng?
ATGCTGTCAGATCAGTTGAAAGATGATATCGTTCAGGGACTTGATGTTGACTTGAAGATAATAGATAAACGATTGAGAGG
[truncated: 223,870 more chars]
