# Supplementary material for: Defining the full tomato NB-LRR resistance gene repertoire using genomic and cDNA RenSeq
Source: BMC Plant Biol. 2014 May 5;14:120. doi: 10.1186/1471-2229-14-120 (PMC4036795; doi:10.1186/1471-2229-14-120)
Supplement: Additional file 5 — List of re-annotated Heinz 1706 NB-LRR genes. This list details the original Heinz 1706 Solyc-IDs including the changes made after RenSeq analysis and the new gene IDs. [file 1471-2229-14-120-S5.xlsx]

## Sheet: Table S3 Andolfo et al.
Additional Table S3 - Andolfo et al. 2014
List of re-annotated Heinz 1706 NB-LRR genes.
Annotation errors	Old identifiers	New identifiers
Split genes	Solyc01g102920, Solyc01g102930	RDC0002NLR0007
	Solyc02g036270, Solyc02g036280	RDC0002NLR0011
	Solyc02g030280, Solyc02g030290	RDC0002NLR0008
	Solyc03g006750, Solyc03g006760	RDC0002NLR0015
	Solyc04g015630, Solyc04g015640	RDC0002NLR0025
	Solyc04g025580, Solyc04g025590	RDC0002NLR0029
	Solyc04g025840, Solyc04g025850	RDC0002NLR0030
	Solyc04g048910, Solyc04g048920	RDC0002NLR0032
	Solyc05g012890, Solyc05g012900	RDC0002NLR0037
	Solyc06g065140, Solyc06g065150	RDC0002NLR0047
	Solyc07g039390, Solyc07g039400	RDC0002NLR0049
	Solyc07g039410, Solyc07g039420	RDC0002NLR0050
	Solyc07g044790, Solyc07g044800	RDC0002NLR0051
	Solyc07g055380, Solyc07g055390	RDC0002NLR0054
	Solyc08g007630, Solyc08g007640	RDC0002NLR0056
	Solyc10g012280, Solyc10g012290	RDC0002NLR0067
	Solyc10g054600, Solyc10g054610	RDC0002NLR0073
	Solyc11g020080, Solyc11g020090	RDC0002NLR0078
	Solyc11g043060, Solyc11g043070	RDC0002NLR0086
	Solyc11g065780, Solyc11g065790	RDC0002NLR0090
	Solyc11g069990, Solyc11g070000	RDC0002NLR0092
	Solyc12g005520, Solyc12g005530	RDC0002NLR0103
	Solyc12g097010, Solyc12g097020	RDC0002NLR0104
Fused genes	Solyc01g102880	RDC0002NLR0005, RDC0002NLR0006
	Solyc09g098100	RDC0002NLR0065, RDC0002NLR0066
	Solyc11g011090	RDC0002NLR0075, RDC0002NLR0076
Truncated genesa	Solyc02g032200	RDC0002NLR0009
	Solyc02g032260	RDC0002NLR0010
	Solyc02g070730	RDC0002NLR0012
	Solyc02g070750	RDC0002NLR0013
	Solyc04g039990	RDC0002NLR0031
	Solyc05g012750	RDC0002NLR0036
	Solyc05g018710	RDC0002NLR0038
	Solyc05g042100	RDC0002NLR0043
	Solyc07g055610	RDC0002NLR0055
	Solyc09g064610	RDC0002NLR0061
	Solyc11g042730	RDC0002NLR0084
	Solyc11g043100	RDC0002NLR0087
	Solyc11g062180	RDC0002NLR0089
	Solyc12g006040	RDC0002NLR0096
	Solyc12g010660	RDC0002NLR0098
	Solyc12g038900	RDC0002NLR0103
Genes with gap	Solyc04g008130	RDC0002NLR0019
	Solyc04g008160, Solyc04g008170	RDC0002NLR0021
	Solyc04g008180, Solyc04g008190	RDC0002NLR0022
	Solyc04g008200	RDC0002NLR0023
	Solyc07g052800	RDC0002NLR0053
