# Supplementary material for: Defining the full tomato NB-LRR resistance gene repertoire using genomic and cDNA RenSeq
Source: BMC Plant Biol. 2014 May 5;14:120. doi: 10.1186/1471-2229-14-120 (PMC4036795; doi:10.1186/1471-2229-14-120)
Supplement: Additional file 7 — Reference NB-LRR genes for phylogenetic studies. A list of 30 previously cloned and characterized plant NB-LRR genes and two outgroup genes that were used in the phylogenetic studies as reference genes. [file 1471-2229-14-120-S7.xlsx]

## Sheet: Table S4 Andolfo et al.
Additional File 7 - Andolfo et al. 2014
Reference NB-LRR genes for phylogenetic studies.
Gene name	Reference species	Protein class
APAF1	Homo sapiens	-
CED-4	Caenorhabditis elegance	-
Bs4	Solanum lycopersicum	TNL
Bs2	Capsicum chacoense	CNL
Gpa2	Solanum tuberosum	CNL
Gro1-4	Solanum tuberosum	TNL
Hero	Solanum lycopersicum	CNL
HRT	Arabidopsis thaliana	CNL
I-2	Solanum lycopersicum	CNL
L6	Linum usitatissimum	TNL
M	Linum usitatissimum	TNL
Mi-1.2	Solanum lycopersicum	CNL
N	Nicotiana glutinosa	TNL
Pi-ta	Oryza sativa	CNL
Prf	Solanum lycopersicum	CNL
RPS2	Arabidopsis thaliana	CNL
R1	Solanum demissum	CNL
R3a	Solanum demissum	CNL
RCY1	Arabidopsis thaliana	CNL
RGC2B	Lactuca sativa	CNL
Rpi-blb1	Solanum bulbocastanum	CNL
Rpi-blb2	Solanum bulbocastanum	CNL
RPM1	Arabidopsis thaliana	CNL
RPP13	Arabidopsis thaliana	CNL
RPP5	Arabidopsis thaliana	TNL
RPP8	Arabidopsis thaliana	CNL
RPS4	Arabidopsis thaliana	TNL
Rx	Solanum tuberosum	CNL
Rx2	Solanum acaule	CNL
Ry-1	Solanum tuberosum	TNL
Sw-5	Solanum peruvianum	CNL
Tm2	Solanum lycopersicum	CNL
